# Supplementary material for: Changes of bivalent chromatin coincide with increased expression of developmental genes in cancer
Source: Sci Rep. 2016 Nov 23;6:37393. doi: 10.1038/srep37393 (PMC5120258; doi:10.1038/srep37393)
Supplement: Supplementary Table 1 [file srep37393-s2.xls]

## Sheet: Sheet1
Standardized Epigenome name	Anatomy	Type
IMR90 fetal lung fibroblasts Cell Line	LUNG	CellLine
ES-WA7 Cells	ESC	PrimaryCulture
H9 Cells	ESC	PrimaryCulture
ES-I3 Cells	ESC	PrimaryCulture
HUES6 Cells	ESC	PrimaryCulture
HUES48 Cells	ESC	PrimaryCulture
HUES64 Cells	ESC	PrimaryCulture
H1 Cells	ESC	PrimaryCulture
ES-UCSF4 Cells	ESC	PrimaryCulture
iPS-20b Cells	IPSC	PrimaryCulture
iPS-18 Cells	IPSC	PrimaryCulture
iPS-15b Cells	IPSC	PrimaryCulture
iPS DF 6.9 Cells	IPSC	PrimaryCulture
iPS DF 19.11 Cells	IPSC	PrimaryCulture
H1 Derived Neuronal Progenitor Cultured Cells	ESC_DERIVED	ESCDerived
H9 Derived Neuronal Progenitor Cultured Cells	ESC_DERIVED	ESCDerived
H9 Derived Neuron Cultured Cells	ESC_DERIVED	ESCDerived
hESC Derived CD56+ Mesoderm Cultured Cells	ESC_DERIVED	ESCDerived
hESC Derived CD56+ Ectoderm Cultured Cells	ESC_DERIVED	ESCDerived
hESC Derived CD184+ Endoderm Cultured Cells	ESC_DERIVED	ESCDerived
H1 BMP4 Derived Mesendoderm Cultured Cells	ESC_DERIVED	ESCDerived
H1 BMP4 Derived Trophoblast Cultured Cells	ESC_DERIVED	ESCDerived
H1 Derived Mesenchymal Stem Cells	ESC_DERIVED	ESCDerived
Primary mononuclear cells from peripheral blood	BLOOD	PrimaryCell
Primary T cells from peripheral blood	BLOOD	PrimaryCell
Primary T cells effector/memory enriched from peripheral blood	BLOOD	PrimaryCell
Primary T cells from cord blood	BLOOD	PrimaryCell
Primary T regulatory cells from peripheral blood	BLOOD	PrimaryCell
Primary T helper cells from peripheral blood	BLOOD	PrimaryCell
Primary T helper naive cells from peripheral blood	BLOOD	PrimaryCell
Primary T helper cells PMA-I stimulated	BLOOD	PrimaryCell
Primary T helper 17 cells PMA-I stimulated	BLOOD	PrimaryCell
Primary T helper memory cells from peripheral blood 1	BLOOD	PrimaryCell
Primary T helper memory cells from peripheral blood 2	BLOOD	PrimaryCell
Primary T CD8+ memory cells from peripheral blood	BLOOD	PrimaryCell
Primary T helper naive cells from peripheral blood	BLOOD	PrimaryCell
Primary T CD8+ naive cells from peripheral blood	BLOOD	PrimaryCell
Primary monocytes from peripheral blood	BLOOD	PrimaryCell
Primary B cells from cord blood	BLOOD	PrimaryCell
Primary hematopoietic stem cells	BLOOD	PrimaryCell
Primary hematopoietic stem cells G-CSF-mobilized Male	BLOOD	PrimaryCell
Primary hematopoietic stem cells G-CSF-mobilized Female	BLOOD	PrimaryCell
Primary hematopoietic stem cells short term culture	BLOOD	PrimaryCell
Primary B cells from peripheral blood	BLOOD	PrimaryCell
Primary Natural Killer cells from peripheral blood	BLOOD	PrimaryCell
Primary neutrophils from peripheral blood	BLOOD	PrimaryCell
Bone Marrow Derived Cultured Mesenchymal Stem Cells	STROMAL_CONNECTIVE	PrimaryCulture
Mesenchymal Stem Cell Derived Chondrocyte Cultured Cells	STROMAL_CONNECTIVE	PrimaryCulture
Adipose Derived Mesenchymal Stem Cell Cultured Cells	FAT	PrimaryCulture
Mesenchymal Stem Cell Derived Adipocyte Cultured Cells	FAT	PrimaryCulture
Muscle Satellite Cultured Cells	MUSCLE	PrimaryCulture
Foreskin Fibroblast Primary Cells skin01	SKIN	PrimaryCulture
Foreskin Fibroblast Primary Cells skin02	SKIN	PrimaryCulture
Foreskin Melanocyte Primary Cells skin01	SKIN	PrimaryCulture
Foreskin Melanocyte Primary Cells skin03	SKIN	PrimaryCulture
Foreskin Keratinocyte Primary Cells skin02	SKIN	PrimaryCulture
Foreskin Keratinocyte Primary Cells skin03	SKIN	PrimaryCulture
Breast variant Human Mammary Epithelial Cells (vHMEC)	BREAST	PrimaryCulture
Breast Myoepithelial Primary Cells	BREAST	PrimaryCell
Ganglion Eminence derived primary cultured neurospheres	BRAIN	PrimaryCulture
Cortex derived primary cultured neurospheres	BRAIN	PrimaryCulture
Thymus	THYMUS	PrimaryTissue
Fetal Thymus	THYMUS	PrimaryTissue
Brain Hippocampus Middle	BRAIN	PrimaryTissue
Brain Substantia Nigra	BRAIN	PrimaryTissue
Brain Anterior Caudate	BRAIN	PrimaryTissue
Brain Cingulate Gyrus	BRAIN	PrimaryTissue
Brain Inferior Temporal Lobe	BRAIN	PrimaryTissue
Brain Angular Gyrus	BRAIN	PrimaryTissue
Brain_Dorsolateral_Prefrontal_Cortex	BRAIN	PrimaryTissue
Brain Germinal Matrix	BRAIN	PrimaryTissue
Fetal Brain Female	BRAIN	PrimaryTissue
Fetal Brain Male	BRAIN	PrimaryTissue
Adipose Nuclei	FAT	PrimaryTissue
Psoas Muscle	MUSCLE	PrimaryTissue
Skeletal Muscle Female	MUSCLE	PrimaryTissue
Skeletal Muscle Male	MUSCLE	PrimaryTissue
Fetal Muscle Trunk	MUSCLE	PrimaryTissue
Fetal Muscle Leg	MUSCLE_LEG	PrimaryTissue
Fetal Heart	HEART	PrimaryTissue
Right Atrium	HEART	PrimaryTissue
Left Ventricle	HEART	PrimaryTissue
Right Ventricle	HEART	PrimaryTissue
Aorta	VASCULAR	PrimaryTissue
Duodenum Smooth Muscle	GI_DUODENUM	PrimaryTissue
Colon Smooth Muscle	GI_COLON	PrimaryTissue
Rectal Smooth Muscle	GI_RECTUM	PrimaryTissue
Stomach Smooth Muscle	GI_STOMACH	PrimaryTissue
Fetal Stomach	GI_STOMACH	PrimaryTissue
Fetal Intestine Small	GI_INTESTINE	PrimaryTissue
Fetal Intestine Large	GI_INTESTINE	PrimaryTissue
Small Intestine	GI_INTESTINE	PrimaryTissue
Sigmoid Colon	GI_COLON	PrimaryTissue
Colonic Mucosa	GI_COLON	PrimaryTissue
Rectal Mucosa Donor 29	GI_RECTUM	PrimaryTissue
Rectal Mucosa Donor 31	GI_RECTUM	PrimaryTissue
Stomach Mucosa	GI_STOMACH	PrimaryTissue
Duodenum Mucosa	GI_DUODENUM	PrimaryTissue
Esophagus	GI_ESOPHAGUS	PrimaryTissue
Gastric	GI_STOMACH	PrimaryTissue
Placenta Amnion	PLACENTA	PrimaryTissue
Fetal Kidney	KIDNEY	PrimaryTissue
Fetal Lung	LUNG	PrimaryTissue
Ovary	OVARY	PrimaryTissue
Pancreatic Islets	PANCREAS	PrimaryTissue
Fetal Adrenal Gland	ADRENAL	PrimaryTissue
Placenta	PLACENTA	PrimaryTissue
Liver	LIVER	PrimaryTissue
Pancreas	PANCREAS	PrimaryTissue
Lung	LUNG	PrimaryTissue
Spleen	SPLEEN	PrimaryTissue
A549 EtOH 0.02pct Lung Carcinoma Cell Line	LUNG	CellLine
Dnd41 TCell Leukemia Cell Line	BLOOD	CellLine
GM12878 Lymphoblastoid Cells	BLOOD	PrimaryCulture
HeLa-S3 Cervical Carcinoma Cell Line	CERVIX	CellLine
HepG2 Hepatocellular Carcinoma Cell Line	LIVER	CellLine
HMEC Mammary Epithelial Primary Cells	BREAST	PrimaryCulture
HSMM Skeletal Muscle Myoblasts Cells	MUSCLE	PrimaryCulture
HSMM cell derived Skeletal Muscle Myotubes Cells	MUSCLE	PrimaryCulture
HUVEC Umbilical Vein Endothelial Primary Cells	VASCULAR	PrimaryCulture
K562 Leukemia Cells	BLOOD	PrimaryCulture
Monocytes-CD14+ RO01746 Primary Cells	BLOOD	PrimaryCell
NH-A Astrocytes Primary Cells	BRAIN	PrimaryCulture
NHDF-Ad Adult Dermal Fibroblast Primary Cells	SKIN	PrimaryCulture
NHEK-Epidermal Keratinocyte Primary Cells	SKIN	PrimaryCulture
NHLF Lung Fibroblast Primary Cells	LUNG	PrimaryCulture
Osteoblast Primary Cells	BONE	PrimaryCulture
