# Supplementary material for: Changes of bivalent chromatin coincide with increased expression of developmental genes in cancer
Source: Sci Rep. 2016 Nov 23;6:37393. doi: 10.1038/srep37393 (PMC5120258; doi:10.1038/srep37393)
Supplement: Supplementary Table 2 [file srep37393-s3.xls]

## Sheet: All Poised Elements
Biological Processes GORilla
GO term	Description	FDR q-value	Count	%
GO:0009987	cellular process	2.31e-78	10240	0.9
GO:0044699	single-organism process	1.83e-68	9097	0.9
GO:0044763	single-organism cellular process	1.14e-63	7700	0.91
GO:0048518	positive regulation of biological process	1.77e-34	3926	0.92
GO:0048522	positive regulation of cellular process	4.02e-32	3452	0.92
GO:0032502	developmental process	1.01e-30	3840	0.92
GO:0048519	negative regulation of biological process	6.84e-30	3489	0.92
GO:0008152	metabolic process	2.25e-29	7963	0.89
GO:0048523	negative regulation of cellular process	3.02e-29	3215	0.92
GO:0051239	regulation of multicellular organismal process	3.87e-29	1853	0.94
GO:0044767	single-organism developmental process	5.01e-29	3498	0.92
GO:0009653	anatomical structure morphogenesis	2.35e-28	1156	0.96
GO:0048856	anatomical structure development	2.58e-27	2316	0.93
GO:0010646	regulation of cell communication	4.04e-27	2267	0.93
GO:0051179	localization	7.75e-27	3306	0.92
GO:0023051	regulation of signaling	1.35e-26	2252	0.93
GO:0044237	cellular metabolic process	2.69e-25	6737	0.9
GO:0009893	positive regulation of metabolic process	1.16e-24	2511	0.93
GO:0019222	regulation of metabolic process	8.15e-24	5022	0.9
GO:0050793	regulation of developmental process	2.21e-23	1671	0.94
GO:1902578	single-organism localization	2.83e-23	2503	0.92
GO:2000026	regulation of multicellular organismal development	8.11e-23	1195	0.95
GO:0007167	enzyme linked receptor protein signaling pathway	7.76e-23	759	0.97
GO:0051234	establishment of localization	1.3e-22	3025	0.92
GO:0071704	organic substance metabolic process	1.56e-22	6982	0.89
GO:0051128	regulation of cellular component organization	1.85e-22	1544	0.94
GO:0006810	transport	4.3e-22	2937	0.92
GO:0010604	positive regulation of macromolecule metabolic process	4.92e-22	2047	0.93
GO:0044765	single-organism transport	7.03e-22	2344	0.92
GO:0071840	cellular component organization or biogenesis	9.7e-22	3739	0.91
GO:0016043	cellular component organization	1.13e-21	3714	0.91
GO:0048583	regulation of response to stimulus	2.05e-21	2549	0.92
GO:0031325	positive regulation of cellular metabolic process	3.83e-21	2147	0.93
GO:0009966	regulation of signal transduction	1.35e-20	1988	0.93
GO:0044238	primary metabolic process	2.32e-20	6719	0.89
GO:0032879	regulation of localization	7.23e-20	1691	0.93
GO:0060255	regulation of macromolecule metabolic process	9.13e-20	4337	0.9
GO:0006357	regulation of transcription from RNA polymerase II promoter	9.51e-20	1408	0.94
GO:0007169	transmembrane receptor protein tyrosine kinase signaling pathway	2.01e-19	587	0.98
GO:0048869	cellular developmental process	2.16e-19	2036	0.93
GO:0031323	regulation of cellular metabolic process	3.45e-19	4478	0.9
GO:0080090	regulation of primary metabolic process	6.86e-19	4310	0.9
GO:0006793	phosphorus metabolic process	2.8e-18	1505	0.93
GO:0006796	phosphate-containing compound metabolic process	3.04e-18	1468	0.93
GO:0010468	regulation of gene expression	2.75e-17	3289	0.91
GO:0045595	regulation of cell differentiation	5.7e-17	1178	0.94
GO:0035556	intracellular signal transduction	6.76e-17	1278	0.94
GO:0010647	positive regulation of cell communication	9.82e-17	1181	0.94
GO:0043170	macromolecule metabolic process	1.09e-16	5702	0.89
GO:0048731	system development	1.11e-16	622	0.97
GO:0006928	movement of cell or subcellular component	1.32e-16	1149	0.94
GO:0023056	positive regulation of signaling	1.72e-16	1174	0.94
GO:0051094	positive regulation of developmental process	2.51e-16	857	0.95
GO:0065009	regulation of molecular function	5.01e-16	1948	0.92
GO:0048584	positive regulation of response to stimulus	8.79e-16	1408	0.93
Molecular Function DAVID
GO term	Description	Bonferroni	Count	%
GO:0004672	protein kinase activity	5e-09	563	3.27
GO:0030528	transcription regulator activity	8.1e-09	1350	7.84
GO:0043167	ion binding	3e-08	3664	21.27
GO:0001882	nucleoside binding	1.2e-07	1431	8.31
GO:0001883	purine nucleoside binding	1.6e-07	1421	8.25
GO:0017076	purine nucleotide binding	2.9e-07	1691	9.82
GO:0030554	adenyl nucleotide binding	3.3e-07	1399	8.12
GO:0046872	metal ion binding	3.5e-07	3572	20.74
GO:0000166	nucleotide binding	4.1e-07	1969	11.43
GO:0043169	cation binding	4.4e-07	3604	20.92
GO:0042802	identical protein binding	9.9e-07	587	3.41
GO:0019899	enzyme binding	1.2e-06	484	2.81
GO:0032555	purine ribonucleotide binding	1.8e-06	1617	9.39
GO:0032553	ribonucleotide binding	1.8e-06	1617	9.39
GO:0032559	adenyl ribonucleotide binding	3e-06	1326	7.7
GO:0008092	cytoskeletal protein binding	9.7e-06	465	2.7
GO:0043565	sequence-specific DNA binding	1.2e-05	555	3.22
GO:0005524	ATP binding	1.2e-05	1306	7.58
GO:0004674	protein serine/threonine kinase activity	2.1e-05	399	2.32
GO:0003700	transcription factor activity	3e-05	873	5.07
GO:0046983	protein dimerization activity	6.7e-05	496	2.88
GO:0005509	calcium ion binding	0.00024	821	4.77
GO:0005216	ion channel activity	0.00041	357	2.07
GO:0016563	transcription activator activity	0.00045	378	2.19
GO:0019904	protein domain specific binding	0.00065	308	1.79
GO:0022838	substrate specific channel activity	0.00066	367	2.13
GO:0015267	channel activity	0.00085	379	2.2
GO:0005083	small GTPase regulator activity	0.0011	257	1.49
GO:0042803	protein homodimerization activity	0.0012	310	1.8
GO:0022803	passive transmembrane transporter activity	0.0017	379	2.2
GO:0000287	magnesium ion binding	0.004	412	2.39
GO:0051020	GTPase binding	0.012	107	0.62
GO:0022836	gated channel activity	0.016	286	1.66
GO:0004713	protein tyrosine kinase activity	0.026	158	0.92
GO:0008047	enzyme activator activity	0.033	307	1.78
GO:0060589	nucleoside-triphosphatase regulator activity	0.034	375	2.18
GO:0003779	actin binding	0.037	299	1.74
GO:0008289	lipid binding	0.038	407	2.36
GO:0030695	GTPase regulator activity	0.038	367	2.13
GO:0031267	small GTPase binding	0.041	99	0.57

## Sheet: FBS
Biological Processes GORilla
GO term	Description	FDR q-value	Count	%
GO:0032502	developmental process	3e-71	470	55.0996
GO:0044767	single-organism developmental process	7.76e-71	446	52.286
GO:0048856	anatomical structure development	9.15e-70	347	40.68
GO:0007389	pattern specification process	1.95e-66	126	14.7714
GO:0048598	embryonic morphogenesis	4.24e-65	128	15.0059
GO:0048869	cellular developmental process	4.92e-64	315	36.9285
GO:0009653	anatomical structure morphogenesis	3.41e-63	224	26.2603
GO:0003002	regionalization	3.24e-58	94	11.0199
GO:0006357	regulation of transcription from RNA polymerase II promoter	1.22e-53	243	28.4877
GO:0032501	multicellular organismal process	6.86e-49	345	40.4455
GO:0006355	regulation of transcription, DNA-templated	7.35e-48	343	40.211
GO:0044707	single-multicellular organism process	8.05e-48	294	34.4666
GO:0030154	cell differentiation	8.38e-48	230	26.9637
GO:1903506	regulation of nucleic acid-templated transcription	1.96e-47	343	40.211
GO:2001141	regulation of RNA biosynthetic process	6.13e-47	343	40.211
GO:0045165	cell fate commitment	5.54e-45	66	7.7374
GO:0051252	regulation of RNA metabolic process	5.55e-45	345	40.4455
GO:0045944	positive regulation of transcription from RNA polymerase II promoter	1.4e-44	165	19.3435
GO:0010628	positive regulation of gene expression	3.38e-44	221	25.9086
GO:0045893	positive regulation of transcription, DNA-templated	4.2e-44	198	23.2122
GO:1903508	positive regulation of nucleic acid-templated transcription	4e-44	198	23.2122
GO:0019219	regulation of nucleobase-containing compound metabolic process	4.01e-44	362	42.4385
GO:0009887	organ morphogenesis	1.35e-43	108	12.6612
GO:0051254	positive regulation of RNA metabolic process	5.41e-43	201	23.5639
GO:1902680	positive regulation of RNA biosynthetic process	5.61e-43	198	23.2122
GO:0031326	regulation of cellular biosynthetic process	6.32e-43	370	43.3763
GO:0048731	system development	2.17e-42	129	15.1231
GO:0009889	regulation of biosynthetic process	3.25e-42	371	43.4936
GO:0045935	positive regulation of nucleobase-containing compound metabolic process	5.6e-42	215	25.2052
GO:2000112	regulation of cellular macromolecule biosynthetic process	7.09e-42	351	41.1489
GO:0048513	animal organ development	1.08e-40	178	20.8675
GO:0010468	regulation of gene expression	2.3e-40	368	43.1419
GO:0010556	regulation of macromolecule biosynthetic process	5.68e-40	353	41.3834
GO:0048562	embryonic organ morphogenesis	1.36e-39	57	6.6823
GO:2000026	regulation of multicellular organismal development	1.61e-39	199	23.3294
GO:0051171	regulation of nitrogen compound metabolic process	1.97e-39	368	43.1419
GO:0051173	positive regulation of nitrogen compound metabolic process	5.63e-39	216	25.3224
GO:0006351	transcription, DNA-templated	6.96e-39	257	30.129
GO:0097659	nucleic acid-templated transcription	7.36e-39	257	30.129
GO:0010557	positive regulation of macromolecule biosynthetic process	9.72e-39	205	24.0328
GO:0009891	positive regulation of biosynthetic process	9.98e-39	216	25.3224
GO:0031328	positive regulation of cellular biosynthetic process	2.42e-38	213	24.9707
GO:0050793	regulation of developmental process	2.57e-38	235	27.5498
GO:0009952	anterior/posterior pattern specification	7.96e-38	59	6.91676
GO:0048729	tissue morphogenesis	1.85e-37	91	10.6682
GO:0030182	neuron differentiation	3.76e-37	73	8.55803
GO:0051239	regulation of multicellular organismal process	3.73e-37	258	30.2462
GO:0032774	RNA biosynthetic process	3.41e-35	267	31.3013
GO:0002009	morphogenesis of an epithelium	3.12e-34	79	9.26143
GO:0045595	regulation of cell differentiation	3.29e-32	178	20.8675
GO:0080090	regulation of primary metabolic process	8.87e-32	430	50.4103
GO:0034654	nucleobase-containing compound biosynthetic process	1.19e-31	277	32.4736
GO:0019438	aromatic compound biosynthetic process	4.21e-31	280	32.8253
GO:0006366	transcription from RNA polymerase II promoter	5.13e-31	103	12.075
Molecular Functions DAVID
GO term	Description	Bonferroni	Count	%
GO:0043565	sequence-specific DNA binding	6.54643e-96	191	20.2116
GO:0003700	transcription factor activity	5.73758e-85	225	23.8095
GO:0030528	transcription regulator activity	7.87843e-63	249	26.3492
GO:0003677	DNA binding	2.64916e-40	276	29.2063
GO:0022836	gated channel activity	6.66536e-06	44	4.65608
GO:0003702	RNA polymerase II transcription factor activity	2.20964e-05	37	3.91534
GO:0005216	ion channel activity	8.33987e-05	48	5.07937
GO:0015267	channel activity	9.28386e-05	50	5.29101
GO:0022803	passive transmembrane transporter activity	0.00010103	50	5.29101
GO:0005261	cation channel activity	0.000160899	38	4.02116
GO:0022838	substrate specific channel activity	0.000209255	48	5.07937
GO:0042165	neurotransmitter binding	0.00145961	20	2.1164
GO:0005244	voltage-gated ion channel activity	0.00402318	28	2.96296
GO:0022832	voltage-gated channel activity	0.00402318	28	2.96296
GO:0046873	metal ion transmembrane transporter activity	0.00456227	39	4.12698
GO:0016563	transcription activator activity	0.00638146	45	4.7619
GO:0004714	transmembrane receptor protein tyrosine kinase activity	0.00721379	15	1.5873
GO:0005230	extracellular ligand-gated ion channel activity	0.0170781	15	1.5873
GO:0008066	glutamate receptor activity	0.0174025	10	1.0582
GO:0003705	RNA polymerase II transcription factor activity, enhancer binding	0.0204431	11	1.16402
GO:0031420	alkali metal ion binding	0.0260504	29	3.06878
GO:0030594	neurotransmitter receptor activity	0.0296516	17	1.79894
GO:0022834	ligand-gated channel activity	0.0325005	20	2.1164
GO:0015276	ligand-gated ion channel activity	0.0325005	20	2.1164

## Sheet: Poised promoter classifier
Biological processes GORilla
GO term	Description	FDR q-value	Count	%
GO:1901362	organic cyclic compound biosynthetic process	0.00257	9	0
GO:0045893	positive regulation of transcription, DNA-templated	0.0031	7	0.01
GO:1903508	positive regulation of nucleic acid-templated transcription	0.00207	7	0.01
GO:1902680	positive regulation of RNA biosynthetic process	0.00175	7	0.01
GO:0051254	positive regulation of RNA metabolic process	0.00172	7	0.01
GO:0010557	positive regulation of macromolecule biosynthetic process	0.00251	7	0.01
GO:0010628	positive regulation of gene expression	0.00264	7	0.01
GO:0045935	positive regulation of nucleobase-containing compound metabolic process	0.00263	7	0.01
GO:0031328	positive regulation of cellular biosynthetic process	0.00256	7	0.01
GO:0009891	positive regulation of biosynthetic process	0.00253	7	0.01
GO:0044249	cellular biosynthetic process	0.00251	9	0
GO:0032774	RNA biosynthetic process	0.00281	8	0
GO:0045944	positive regulation of transcription from RNA polymerase II promoter	0.00264	6	0.01
GO:1901576	organic substance biosynthetic process	0.00259	9	0
GO:0051173	positive regulation of nitrogen compound metabolic process	0.00267	7	0.01
GO:0009058	biosynthetic process	0.00265	9	0
GO:0034654	nucleobase-containing compound biosynthetic process	0.00397	8	0
GO:0019438	aromatic compound biosynthetic process	0.0045	8	0
GO:0018130	heterocycle biosynthetic process	0.00431	8	0
GO:1901360	organic cyclic compound metabolic process	0.00413	9	0
GO:0044271	cellular nitrogen compound biosynthetic process	0.00445	8	0
GO:0009059	macromolecule biosynthetic process	0.00631	8	0
GO:0016070	RNA metabolic process	0.00786	8	0
GO:0006355	regulation of transcription, DNA-templated	0.01	8	0
GO:1903506	regulation of nucleic acid-templated transcription	0.0101	8	0
GO:2001141	regulation of RNA biosynthetic process	0.0101	8	0
GO:0051252	regulation of RNA metabolic process	0.0122	8	0
GO:0006351	transcription, DNA-templated	0.0148	7	0
GO:0097659	nucleic acid-templated transcription	0.0143	7	0
GO:0048869	cellular developmental process	0.0148	7	0
GO:2000112	regulation of cellular macromolecule biosynthetic process	0.0156	8	0
GO:0090304	nucleic acid metabolic process	0.0155	8	0
GO:0010604	positive regulation of macromolecule metabolic process	0.0151	7	0
GO:0010556	regulation of macromolecule biosynthetic process	0.0172	8	0
GO:0019219	regulation of nucleobase-containing compound metabolic process	0.0173	8	0
GO:0031325	positive regulation of cellular metabolic process	0.0188	7	0
GO:0031326	regulation of cellular biosynthetic process	0.0212	8	0
GO:0030154	cell differentiation	0.0213	6	0
GO:0009889	regulation of biosynthetic process	0.0217	8	0
GO:0010468	regulation of gene expression	0.0217	8	0
GO:0006357	regulation of transcription from RNA polymerase II promoter	0.0219	6	0
GO:0051171	regulation of nitrogen compound metabolic process	0.0232	8	0
GO:0006139	nucleobase-containing compound metabolic process	0.0249	8	0
Molecular Functions DAVID
GO term	Description	Bonferroni	Count	%
GO:0003700	transcription factor activity	0.00011	7	70
GO:0003677	DNA binding	0.001	8	80
GO:0030528	transcription regulator activity	0.0015	7	70
GO:0043565	sequence-specific DNA binding	0.0074	5	50

## Sheet: Poised enhancer classifier
Biological Processes GORilla
GO Term	Description	FDR q-value	Count	%
GO:0008045	motor neuron axon guidance	2.92e-05	4	0.18
GO:0021515	cell differentiation in spinal cord	0.000131	4	0.11
GO:0048513	organ development	0.00212	8	0.01
GO:0048608	reproductive structure development	0.00324	5	0.02
GO:0009653	anatomical structure morphogenesis	0.00375	8	0.01
GO:0006355	regulation of transcription, DNA-templated	0.00355	11	0
GO:1903506	regulation of nucleic acid-templated transcription	0.00327	11	0
GO:2001141	regulation of RNA biosynthetic process	0.00302	11	0
GO:0051252	regulation of RNA metabolic process	0.00363	11	0
GO:0001709	cell fate determination	0.00506	3	0.08
GO:2000112	regulation of cellular macromolecule biosynthetic process	0.00493	11	0
GO:0010556	regulation of macromolecule biosynthetic process	0.00623	11	0
GO:0019219	regulation of nucleobase-containing compound metabolic process	0.00587	11	0
GO:0021780	glial cell fate specification	0.00605	2	0.4
GO:0021778	oligodendrocyte cell fate specification	0.00564	2	0.4
GO:0051171	regulation of nitrogen compound metabolic process	0.00627	11	0
GO:0031326	regulation of cellular biosynthetic process	0.00645	11	0
GO:0010468	regulation of gene expression	0.00664	11	0
GO:0097485	neuron projection guidance	0.00637	5	0.01
GO:0007411	axon guidance	0.00605	5	0.01
GO:0009889	regulation of biosynthetic process	0.00604	11	0
GO:0048598	embryonic morphogenesis	0.00691	5	0.01
GO:0006351	transcription, DNA-templated	0.00684	9	0
GO:0097659	nucleic acid-templated transcription	0.00658	9	0
GO:0001708	cell fate specification	0.00695	3	0.05
GO:0009887	organ morphogenesis	0.00762	5	0.01
GO:0009953	dorsal/ventral pattern formation	0.0079	3	0.05
GO:0048664	neuron fate determination	0.00845	2	0.25
GO:0030182	neuron differentiation	0.00952	4	0.02
GO:0032774	RNA biosynthetic process	0.0107	9	0
GO:0048856	anatomical structure development	0.0146	9	0
GO:0021953	central nervous system neuron differentiation	0.0156	3	0.04
GO:0003006	developmental process involved in reproduction	0.0164	5	0.01
GO:0048596	embryonic camera-type eye morphogenesis	0.0193	2	0.15
GO:0034654	nucleobase-containing compound biosynthetic process	0.0199	9	0
GO:0002068	glandular epithelial cell development	0.0213	2	0.14
GO:0034645	cellular macromolecule biosynthetic process	0.0215	9	0
GO:0018130	heterocycle biosynthetic process	0.0225	9	0
GO:0019438	aromatic compound biosynthetic process	0.022	9	0
GO:0048708	astrocyte differentiation	0.0221	2	0.13
GO:0044271	cellular nitrogen compound biosynthetic process	0.026	9	0
GO:0006357	regulation of transcription from RNA polymerase II promoter	0.0278	7	0
GO:1901362	organic cyclic compound biosynthetic process	0.0276	9	0
GO:0044344	cellular response to fibroblast growth factor stimulus	0.0293	2	0.11
GO:0001764	neuron migration	0.0293	3	0.03
GO:2000113	negative regulation of cellular macromolecule biosynthetic process	0.0291	6	0.01
GO:0048048	embryonic eye morphogenesis	0.0306	2	0.11
GO:0060850	regulation of transcription involved in cell fate commitment	0.03	2	0.11
GO:0009059	macromolecule biosynthetic process	0.0306	9	0
GO:0071774	response to fibroblast growth factor	0.0353	2	0.1
GO:0021522	spinal cord motor neuron differentiation	0.0346	2	0.1
GO:0010558	negative regulation of macromolecule biosynthetic process	0.0362	6	0.01
GO:0048665	neuron fate specification	0.0366	2	0.09
GO:0044767	single-organism developmental process	0.0361	10	0
GO:0080090	regulation of primary metabolic process	0.0358	11	0
GO:0016070	RNA metabolic process	0.0364	9	0
GO:0060255	regulation of macromolecule metabolic process	0.0365	11	0
GO:0031327	negative regulation of cellular biosynthetic process	0.0422	6	0.01
GO:0045665	negative regulation of neuron differentiation	0.0432	3	0.02
GO:0009890	negative regulation of biosynthetic process	0.0445	6	0.01
GO:0031323	regulation of cellular metabolic process	0.0476	11	0
Molecular Function DAVID
GO term	Description	Bonferroni	Count	%
GO:0043565	sequence-specific DNA binding	3.8e-05	8	53.33
GO:0003700	transcription factor activity	6.1e-05	9	60
GO:0030528	transcription regulator activity	0.0016	9	60
GO:0003677	DNA binding	0.035	9	60

## Sheet: FBS classifier
Biological processes GORilla
GO term	Description	FDR q-value	Count	\%
GO:0003002	regionalization	9.88e-11	11	0.05
GO:0006355	regulation of transcription, DNA-templated	7.24e-11	22	0.01
GO:1903506	regulation of nucleic acid-templated transcription	5.6e-11	22	0.01
GO:2001141	regulation of RNA biosynthetic process	4.7e-11	22	0.01
GO:0007389	pattern specification process	5.2e-11	12	0.03
GO:0051252	regulation of RNA metabolic process	5.85e-11	22	0.01
GO:0048598	embryonic morphogenesis	9.29e-11	12	0.03
GO:2000112	regulation of cellular macromolecule biosynthetic process	1.26e-10	22	0.01
GO:0010556	regulation of macromolecule biosynthetic process	2.2e-10	22	0.01
GO:0019219	regulation of nucleobase-containing compound metabolic process	2.07e-10	22	0.01
GO:0009952	anterior/posterior pattern specification	2.51e-10	9	0.06
GO:0032502	developmental process	2.89e-10	23	0.01
GO:0051171	regulation of nitrogen compound metabolic process	2.82e-10	22	0.01
GO:0031326	regulation of cellular biosynthetic process	3.16e-10	22	0.01
GO:0006351	transcription, DNA-templated	3.06e-10	19	0.01
GO:0097659	nucleic acid-templated transcription	2.89e-10	19	0.01
GO:0010468	regulation of gene expression	3.11e-10	22	0.01
GO:0009889	regulation of biosynthetic process	3.33e-10	22	0.01
GO:0044767	single-organism developmental process	8.38e-10	22	0.01
GO:0048705	skeletal system morphogenesis	8.23e-10	8	0.08
GO:0032774	RNA biosynthetic process	1.06e-09	19	0.01
GO:0048562	embryonic organ morphogenesis	1.94e-09	8	0.07
GO:0009887	organ morphogenesis	2.02e-09	11	0.03
GO:0080090	regulation of primary metabolic process	2.82e-09	23	0
GO:0060255	regulation of macromolecule metabolic process	3.06e-09	23	0
GO:0034654	nucleobase-containing compound biosynthetic process	4.72e-09	19	0.01
GO:0031323	regulation of cellular metabolic process	6.07e-09	23	0
GO:0034645	cellular macromolecule biosynthetic process	5.9e-09	19	0.01
GO:0048704	embryonic skeletal system morphogenesis	6.45e-09	7	0.09
GO:0018130	heterocycle biosynthetic process	6.48e-09	19	0.01
GO:0019438	aromatic compound biosynthetic process	6.31e-09	19	0.01
GO:0044271	cellular nitrogen compound biosynthetic process	9.88e-09	19	0.01
GO:1901362	organic cyclic compound biosynthetic process	1.22e-08	19	0.01
GO:0009059	macromolecule biosynthetic process	1.99e-08	19	0.01
GO:0009653	anatomical structure morphogenesis	3.49e-08	14	0.01
GO:0016070	RNA metabolic process	3.74e-08	19	0.01
GO:0019222	regulation of metabolic process	5.76e-08	23	0
GO:0090304	nucleic acid metabolic process	4.31e-07	19	0.01
GO:0044249	cellular biosynthetic process	1.19e-06	19	0.01
GO:1901576	organic substance biosynthetic process	2.11e-06	19	0.01
GO:0006139	nucleobase-containing compound metabolic process	2.36e-06	19	0.01
GO:0009058	biosynthetic process	2.76e-06	19	0
GO:0048856	anatomical structure development	3.78e-06	16	0.01
GO:0046483	heterocycle metabolic process	4.84e-06	19	0
GO:0006725	cellular aromatic compound metabolic process	4.99e-06	19	0
GO:0006357	regulation of transcription from RNA polymerase II promoter	6.35e-06	13	0.01
GO:0048869	cellular developmental process	6.74e-06	15	0.01
GO:1901360	organic cyclic compound metabolic process	1.18e-05	19	0
GO:0034641	cellular nitrogen compound metabolic process	1.59e-05	19	0
GO:0048513	organ development	1.66e-05	11	0.01
Molecular function DAVID
GO term	Description	Bonferroni	Count	%
GO:0043565	sequence-specific DNA binding	2.8e-14	16	61.54
GO:0003700	transcription factor activity	3.2e-11	16	61.54
GO:0003677	DNA binding	1.4e-10	20	76.92
GO:0030528	transcription regulator activity	1e-09	17	65.38
