# Supplementary material for: Changes of bivalent chromatin coincide with increased expression of developmental genes in cancer
Source: Sci Rep. 2016 Nov 23;6:37393. doi: 10.1038/srep37393 (PMC5120258; doi:10.1038/srep37393)
Supplement: Supplementary Table 3 [file srep37393-s4.xls]

## Sheet: GEO Accession Numbers Methylati
Accession number	No. cancer	No. normal	No.cell lines	Reference
GSE34340	3	3		Statham, A. L., Robinson, M. D., Song, J. Z., Coolen, M. W., Stirzaker, C., and Clark, S. J. (2012). Bisulfite sequencing of chromatin immunoprecipitated DNA (bischip-seq) directly informs methylation status of histone-modified DNA. Genome research, 22(6):1120–1127.
GSE38235	46	46		Busche, S., Ge, B., Vidal, R., Spinella, J.-F., Saillour, V., Richer, C., Healy, J., Chen, S.-H., Droit, A., Sinnett, D., and Pastinen, T. (2013). Integration of high-resolution methylome and transcriptome analyses to dissect epigenomic changes in childhood acute lymphoblastic leukemia. Cancer research, 73(14):4323–4336. Cancer Genome Atlas Research Network (2013). Genomic and epigenomic landscap…
GSE41169	-	95		Horvath, S., Zhang, Y., Langfelder, P., Kahn, R. S., Boks, M. P. M., van Eijk, K., van den Berg, L. H., and Ophoff, R. A. (2012). Aging effects on DNA methylation modules in human brain and blood tissue. Genome biology, 13(10):R97. Huynh, J. L., Garg, P., Thin, T. H., Yoo, S., Dutta, R., Trapp, B. D., Haroutunian, V., Zhu, J., Donovan, M. J., Sharp, A. J., and Casaccia, P. (2014). Epigenome-wide …
GSE48472	-	56		Slieker, R. C., Bos, S. D., Goeman, J. J., Bove, J. V., Talens, R. P., van der Breggen, R., Suchiman, H. E. D., Lameijer, E.-W., Putter, H., van den Akker, E. B., Zhang, Y., Jukema, J. W., Slagboom, P. E., Meulenbelt, I., and Heijmans, B. T. (2013). Identification and systematic annotation of tissue-specific differentially methylated regions using the illumina 450k array. Epigenetics & chromatin,…
GSE53045	-	111		Dogan, M. V., Shields, B., Cutrona, C., Gao, L., Gibbons, F. X., Simons, R., Monick, M., Brody, G. H., Tan, K., Beach, S. R. H., and Philibert, R. A. (2014). The effect of smoking on DNA methylation of peripheral blood mononuclear cells from african american women. BMC genomics, 15:151.
GSE34486	-	16		Broenneke, S., Brueckner, B., Peters, N., Bosch, T. C. G., Stb, F., Wenck, H., Hagemann, S., and Winnefeld, M. (2012). DNA methylation regulates lineage-specifying genes in primary lymphatic and blood endothelial cells. Angiogenesis, 15(2):317–329.
GSE40005	12	12		Athanasios Z, Yoon A, Wang S
GSE42118	4	6		Schoofs, T., Rohde, C., Hebestreit, K., Klein, H.-U., Gllner, S., Schulze, I., Lerdrup, M., Dietrich, N., Agrawal-Singh, S., Witten, A., Stoll, M., Lengfelder, E., Hofmann, W.-K., Schlenke, P., Bchner, T., Hansen, K., Berdel, W. E., Rosenbauer, F., Dugas, M., and Mller-Tidow, C. (2013). DNA methylation changes are a late event in acute promyelocytic leukemia and coincide with loss of transcriptio…
GSE49618	-	21		Cancer Genome Atlas Research Network (2013)
GSE53162	-	40		Ladd-Acosta, C., Hansen, K., Briem, E., Fallin, M., Kaufmann, W., and Feinberg, A. (2014). Common DNA methylation alterations in multiple brain regions in autism. Molecular psychiatry, 19(8):862–871.
GSE34688	-	16		Shao, K., Koch, C., Gupta, M. K., Lin, Q., Lenz, M., Laufs, S., Denecke, B., Schmidt, M., Linke, M., Hennies, H. C., Hescheler, J., Zenke, M., Zechner, U., ari, T., and Wagner, W. (2013). Induced pluripotent mesenchymal stromal cell clones retain donor-derived differences in DNA methylation profiles. Molecular therapy : the journal of the American Society of Gene Therapy, 21(1):240–250.
GSE40360	-	47		Huynh, J. L., Garg, P., Thin, T. H., Yoo, S., Dutta, R., Trapp, B. D., Haroutunian, V., Zhu, J., Donovan, M. J., Sharp, A. J., and Casaccia, P. (2014). Epigenome-wide differences in pathology-free regions of multiple sclerosis-affected brains. Nature neuroscience, 17(1):121–130.
GSE49656	32	4		Chan-On, W., Nairismgi, M.-L., Ong, C. K., Lim, W. K., Dima, S., Pairojkul, C., Lim, K. H., McPherson, J. R., Cutcutache, I., Heng, H. L., Ooi, L., Chung, A., Chow, P., Cheow, P. C., Lee, S. Y., Choo, S. P., Tan, I. B. H., Duda, D., Nastase, A., Myint, S. S., Wong, B. H., Gan, A., Rajasegaran, V., Ng, C. C. Y., Nagarajan, S., Jusakul, A., Zhang, S., Vohra, P., Yu, W., Huang, D., Sithithaworn, P.,…
GSE54503	66	66		Shen, J., Wang, S., Zhang, Y.-J., Wu, H.-C., Kibriya, M. G., Jasmine, F., Ahsan, H., Wu, D. P. H., Siegel, A. B., Remotti, H., and Santella, R. M. (2013). Exploring genome-wide DNA methylation profiles altered in hepatocellular carcinoma using infinium humanmethylation 450 beadchips. Epigenetics : official journal of the DNA Methylation Society, 8(1):34–43.
GSE36278	136	6		Sturm, D., Witt, H., Hovestadt, V., Khuong-Quang, D.-A., Jones, D. T. W., Kon- ermann, C., Pfaff, E., Tnjes, M., Sill, M., Bender, S., Kool, M., Zapatka, M., Becker, N., Zucknick, M., Hielscher, T., Liu, X.-Y., Fontebasso, A. M., Ryzhova, M., Albrecht, S., Jacob, K., Wolter, M., Ebinger, M., Schuhmann, M. U., van Meter, T., Frhwald, M. C., Hauch, H., Pekrun, A., Radlwimmer, B., Niehues, T., von K…
GSE40799	-	12		Weidner, C. I., Walenda, T., Lin, Q., Wlfler, M. M., Denecke, B., Costa, I. G., Zenke, M., and Wagner, W. (2013). Hematopoietic stem and progenitor cells acquire distinct DNA-hypermethylation during in vitro culture. Scientific reports, 3:3372.
GSE42409	-	12		Price, M. E., Cotton, A. M., Lam, L. L., Farr ́e, P., Emberly, E., Brown, C. J., Robinson, W. P., and Kobor, M. S. (2013). Additional annotation enhances potential for biologically-relevant analysis of the illumina infinium humanmethylation 450 eadchip array. Epigenetics & chromatin, 6(1):4.
GSE50022	28	-		Buczkowicz, P., Hoeman, C., Rakopoulos, P., Pajovic, S., Letourneau, L., Dzamba, M., Morrison, A., Lewis, P., Bouffet, E., Bartels, U., Zuccaro, J., Agnihotri, S., Ryall, S., Barszczyk, M., Chornenkyy, Y., Bourgey, M., Bourque, G., Montpetit, A., Cordero, F., Castelo-Branco, P., Mangerel, J., Tabori, U., Ho, K. C., Huang, A., Taylor, K. R., Mackay, A., Bendel, A. E., Nazarian, J., Fangusaro, J. R…
GSE56420	-	12		Lamont JR, Divine G
GSE37965	-	30		Heyn, H., Carmona, F. J., Gomez, A., Ferreira, H. J., Bell, J. T., Sayols, S., Ward, K., Stefansson, O. A., Moran, S., Sandoval, J., Eyfjord, J. E., Spector, T. D., and Esteller, M. (2013). DNA methylation profiling in breast cancer discordant identical twins identifies dok7 as novel epigenetic biomarker. Carcinogenesis, 34(1):102–108.
GSE40853	51	-		Guilhamon, P., Eskandarpour, M., Halai, D., Wilson, G. A., Feber, A., Teschendorff, A. E., Gomez, V., Hergovich, A., Tirabosco, R., Fernanda Amary, M., Baumhoer, D., Jundt, G., Ross, M. T., Flanagan, A. M., and Beck, S. (2013). Meta-analysis of IDH-mutant cancers identifies ebf1 as an interaction partner for TET2. Nature communications, 4:2166.
GSE46648	-	6		de la Rica, L., Rodrguez-Ubreva, J., Garca, M., Islam, A. B. M. M. K., Urquiza, J. M., Hernando, H., Christensen, J., Helin, K., Gmez-Vaquero, C., and Ballestar, E. (2013). Pu.1 target genes undergo tet2-coupled demethylation and DNMT3b-mediated methylation in monocyte-to-osteoclast differentiation. Genome biology, 14(9):R99.
GSE52556	40	34		Kleinman, C. L., Gerges, N., Papillon-Cavanagh, S., Sin-Chan, P., Pramatarova, A., Quang, D.-A. K., Adoue, V., Busche, S., Caron, M., Djambazian, H., Bemmo, A., Fontebasso, A. M., Spence, T., Schwartzentruber, J., Albrecht, S., Hauser, P., Garami, M., Klekner, A., Bognar, L., Montes, J.-L., Staffa, A., Montpetit, A., Berube, P., Zakrzewska, M., Zakrzewski, K., Liberski, P. P., Dong, Z., Siegel, P…
GSE58218	228	-		Wiestler, B., Capper, D., Sill, M., Jones, D. T. W., Hovestadt, V., Sturm, D., Koelsche, C., Bertoni, A., Schweizer, L., Korshunov, A., Wei, E. K., Schliesser, M. G., Radbruch, A., Herold-Mende, C., Roth, P., Unterberg, A., Hartmann, C., Pietsch, T., Reifenberger, G., Lichter, P., Radlwimmer, B., Platten, M., Pfister, S. M., von Deimling, A., Weller, M., and Wick, W. (2014). Integrated DNA methyl…
GSE29290	8	8	3	Dedeurwaerder S, Defrance M, Calonne E, Denis H et al. Evaluation of the Infinium Methylation 450K technology. Epigenomics 2011 Dec;3(6):771-84.
GSE44661	37	3		Marzese DM, Scolyer RA, Huynh JL, Huang SK et al. Epigenome-wide DNA methylation landscape of melanoma progression to brain metastasis reveals aberrations on homeobox D cluster associated with prognosis. Hum Mol Genet 2014 Jan 1;23(1):226-38. PMID: 2401442
GSE59901	24	4	4	Rößler J, Lehmann U, Ammerpohl O, Gutwein J, Steinemann D
http://www.ncbi.nlm.nih.gov/geo/

## Sheet: ENCODE 450k data sets
Cancer cell lines
A549Etoh02
Be2c
Caco
Cmk
Ecc1
Hct116Haib
Hct116Stanford
Helas3
Hepg2
Hl60
Jurkat
K562
Lncap
Mcf7
Nb4
Nt2d1
Ovcar3
Panc1
Pfsk1
Sknmc
Sknshra
Sknsh
T47dDm002p24h
U87
Normal cell lines
Ag04449
Ag04450
Ag09319
Aosmc
Bj
Gm12878
H1hesc
Hae
Hcf
Hcm
Hcpe
Hee
Hepato
Hipe
Hmec
Hnpce
Hpae
Hrce
Hre
Hrpe
Huvec
Imr90
Nha
Nhbe
Nhdfneo
Prec
Rptec
Saec
Skmc
http://hgdownload.cse.ucsc.edu/goldenPath/hg19/encodeDCC/wgEncodeHaibMethyl450/

## Sheet: WGBS data sets
Accession number	No. cancer	No. normal	Reference
GSE56601	2	2	Lee, S.-T., Muench, M. O., Fomin, M. E., Xiao, J., Zhou, M., de Smith, A., Martin-Subero, J. I., Heath, S., Houseman, E. A., Roy, R., Wrensch, M., Wiencke, J., Metayer, C., and Wiemels, J. L. (2015). Epigenetic remodeling in b-cell acute lymphoblastic leukemia occurs in two tracks and employs embryonic stem cell-like signatures. Nucleic acids research.

## Sheet: GEO Accession numbers cell line
Expression
	Accession number	No. cancer	No. Normal	No.cellines
	GSE25251	3	0	3
	GSE9750	32	8 (of 24)	9
	GSE4536	20	3	78
Lymphoma 450k data from MMML
	GSE10172	5
	GSE4475	12
	GSE22470	11
	GSE43677		10	4
ChiP-Seq
	GSE40867	Breast
	GSE51776	Gastric

## Sheet: ICGC_450k_IDs_tumor
PID	probe ID	Cancer type
DO44027	SP95990	BLCA
DO44028	SP95993	BLCA
DO44029	SP95995	BLCA
DO44030	SP95997	BLCA
DO44031	SP95999	BLCA
DO44032	SP96001	BLCA
DO44033	SP96003	BLCA
DO44034	SP96005	BLCA
DO44035	SP96007	BLCA
DO44036	SP96009	BLCA
DO44037	SP96011	BLCA
DO44038	SP96013	BLCA
DO44039	SP96015	BLCA
DO44040	SP96017	BLCA
DO44041	SP96019	BLCA
DO44042	SP96021	BLCA
DO44043	SP96023	BLCA
DO44044	SP96025	BLCA
DO44045	SP96027	BLCA
DO44046	SP96030	BLCA
DO44047	SP96032	BLCA
DO44048	SP96034	BLCA
DO44049	SP96036	BLCA
DO44050	SP96038	BLCA
DO44051	SP96040	BLCA
DO44052	SP96042	BLCA
DO44053	SP96044	BLCA
DO44054	SP96046	BLCA
DO44055	SP96048	BLCA
DO44056	SP96050	BLCA
DO44057	SP96052	BLCA
DO44059	SP96056	BLCA
DO44061	SP96060	BLCA
DO44063	SP96064	BLCA
DO44065	SP96068	BLCA
DO44067	SP96072	BLCA
DO44069	SP96076	BLCA
DO44071	SP96080	BLCA
DO44073	SP96084	BLCA
DO44075	SP96088	BLCA
DO44077	SP96092	BLCA
DO44079	SP96096	BLCA
DO44081	SP96100	BLCA
DO44083	SP96104	BLCA
DO44097	SP96136	BLCA
DO44098	SP96138	BLCA
DO444	SP893	BLCA
DO445	SP895	BLCA
DO446	SP897	BLCA
DO447	SP900	BLCA
DO448	SP902	BLCA
DO449	SP904	BLCA
DO450	SP907	BLCA
DO451	SP909	BLCA
DO452	SP912	BLCA
DO453	SP915	BLCA
DO454	SP917	BLCA
DO455	SP919	BLCA
DO456	SP921	BLCA
DO457	SP923	BLCA
DO458	SP925	BLCA
DO459	SP927	BLCA
DO460	SP929	BLCA
DO461	SP931	BLCA
DO462	SP933	BLCA
DO463	SP935	BLCA
DO464	SP937	BLCA
DO465	SP939	BLCA
DO466	SP941	BLCA
DO467	SP943	BLCA
DO468	SP945	BLCA
DO469	SP947	BLCA
DO470	SP949	BLCA
DO471	SP951	BLCA
DO472	SP953	BLCA
DO473	SP955	BLCA
DO474	SP957	BLCA
DO475	SP959	BLCA
DO476	SP961	BLCA
DO477	SP963	BLCA
DO478	SP965	BLCA
DO479	SP967	BLCA
DO480	SP969	BLCA
DO481	SP971	BLCA
DO482	SP973	BLCA
DO483	SP975	BLCA
DO484	SP977	BLCA
DO48501	SP106622	BLCA
DO48504	SP106627	BLCA
DO48524	SP106675	BLCA
DO48534	SP106711	BLCA
DO48543	SP106727	BLCA
DO48551	SP106742	BLCA
DO48566	SP106781	BLCA
DO48575	SP106802	BLCA
DO48576	SP106806	BLCA
DO48579	SP106811	BLCA
DO48583	SP106820	BLCA
DO485	SP979	BLCA
DO48611	SP106893	BLCA
DO486	SP983	BLCA
DO488	SP987	BLCA
DO490	SP991	BLCA
DO492	SP995	BLCA
DO494	SP999	BLCA
DO496	SP1003	BLCA
DO498	SP1009	BLCA
DO500	SP1013	BLCA
DO502	SP1017	BLCA
DO504	SP1021	BLCA
DO506	SP1025	BLCA
DO508	SP1031	BLCA
DO510	SP1035	BLCA
DO512	SP1039	BLCA
DO514	SP1043	BLCA
DO516	SP1047	BLCA
DO518	SP1051	BLCA
DO520	SP1055	BLCA
DO522	SP1059	BLCA
DO524	SP1063	BLCA
DO526	SP1067	BLCA
DO528	SP1071	BLCA
DO530	SP1075	BLCA
DO532	SP1079	BLCA
DO534	SP1083	BLCA
DO536	SP1088	BLCA
DO538	SP1094	BLCA
DO540	SP1098	BLCA
DO542	SP1102	BLCA
DO544	SP1106	BLCA
DO546	SP1110	BLCA
DO548	SP1114	BLCA
DO550	SP1118	BLCA
DO552	SP1124	BLCA
DO554	SP1128	BLCA
DO555	SP1132	BLCA
DO558	SP1138	BLCA
DO561	SP1144	BLCA
DO563	SP1150	BLCA
DO566	SP1156	BLCA
DO569	SP1162	BLCA
DO572	SP1168	BLCA
DO575	SP1174	BLCA
DO578	SP1180	BLCA
DO581	SP1186	BLCA
DO584	SP1192	BLCA
DO587	SP1198	BLCA
DO590	SP1204	BLCA
DO594	SP1212	BLCA
DO598	SP1220	BLCA
DO602	SP1229	BLCA
DO607	SP1239	BLCA
DO612	SP1249	BLCA
DO617	SP1259	BLCA
DO622	SP1269	BLCA
DO627	SP1281	BLCA
DO633	SP1293	BLCA
DO639	SP1305	BLCA
DO645	SP1317	BLCA
DO651	SP1329	BLCA
DO657	SP1341	BLCA
DO663	SP1353	BLCA
DO669	SP1365	BLCA
DO675	SP1377	BLCA
DO681	SP1389	BLCA
DO683	SP1401	BLCA
DO689	SP1419	BLCA
DO695	SP1431	BLCA
DO696	SP1443	BLCA
DO702	SP1455	BLCA
DO708	SP1467	BLCA
DO714	SP1479	BLCA
DO720	SP1491	BLCA
DO726	SP1503	BLCA
DO732	SP1510	BLCA
DO737	SP1522	BLCA
DO743	SP1534	BLCA
DO749	SP1546	BLCA
DO755	SP1558	BLCA
DO761	SP1576	BLCA
DO767	SP1594	BLCA
DO773	SP1606	BLCA
DO779	SP1618	BLCA
DO785	SP1630	BLCA
DO791	SP1642	BLCA
DO797	SP1654	BLCA
DO798	SP1666	BLCA
DO804	SP1677	BLCA
DO810	SP1688	BLCA
DO816	SP1700	BLCA
DO822	SP1712	BLCA
DO828	SP1724	BLCA
DO834	SP1735	BLCA
DO838	SP1747	BLCA
DO844	SP1759	BLCA
DO850	SP1771	BLCA
DO856	SP1781	BLCA
DO862	SP1791	BLCA
DO1249	SP2714	BRCA
DO1250	SP2716	BRCA
DO1251	SP2718	BRCA
DO1252	SP2720	BRCA
DO1253	SP2722	BRCA
DO1254	SP2725	BRCA
DO1255	SP2727	BRCA
DO1256	SP2729	BRCA
DO1257	SP2731	BRCA
DO1258	SP2733	BRCA
DO1259	SP2735	BRCA
DO1260	SP2737	BRCA
DO1261	SP2739	BRCA
DO1262	SP2741	BRCA
DO1263	SP2743	BRCA
DO1264	SP2745	BRCA
DO1265	SP2747	BRCA
DO1266	SP2749	BRCA
DO1267	SP2751	BRCA
DO1268	SP2753	BRCA
DO1269	SP2755	BRCA
DO1270	SP2757	BRCA
DO1271	SP2760	BRCA
DO1272	SP2762	BRCA
DO1273	SP2764	BRCA
DO1274	SP2766	BRCA
DO1275	SP2768	BRCA
DO1276	SP2770	BRCA
DO1277	SP2772	BRCA
DO1278	SP2774	BRCA
DO1279	SP2776	BRCA
DO1280	SP2779	BRCA
DO1281	SP2781	BRCA
DO1282	SP2783	BRCA
DO1283	SP2785	BRCA
DO1284	SP2787	BRCA
DO1285	SP2789	BRCA
DO1286	SP2791	BRCA
DO1287	SP2793	BRCA
DO1288	SP2795	BRCA
DO1289	SP2797	BRCA
DO1290	SP2799	BRCA
DO1291	SP2801	BRCA
DO1292	SP2803	BRCA
DO1293	SP2806	BRCA
DO1295	SP2810	BRCA
DO1297	SP2816	BRCA
DO1299	SP2820	BRCA
DO1301	SP2826	BRCA
DO1303	SP2832	BRCA
DO1305	SP2836	BRCA
DO1307	SP2842	BRCA
DO1310	SP2848	BRCA
DO1313	SP2854	BRCA
DO1316	SP2860	BRCA
DO1319	SP2864	BRCA
DO1322	SP2870	BRCA
DO1325	SP2875	BRCA
DO1328	SP2881	BRCA
DO1331	SP2885	BRCA
DO1334	SP2891	BRCA
DO1337	SP2897	BRCA
DO1340	SP2903	BRCA
DO1342	SP2909	BRCA
DO1345	SP2915	BRCA
DO1348	SP2921	BRCA
DO1351	SP2927	BRCA
DO1354	SP2933	BRCA
DO1357	SP2939	BRCA
DO1357	SP2942	BRCA
DO1360	SP2949	BRCA
DO1364	SP2957	BRCA
DO1368	SP2965	BRCA
DO1372	SP2973	BRCA
DO1376	SP2981	BRCA
DO1380	SP2989	BRCA
DO1384	SP2997	BRCA
DO1388	SP3008	BRCA
DO1392	SP3016	BRCA
DO1396	SP3028	BRCA
DO1398	SP3036	BRCA
DO1402	SP3044	BRCA
DO1406	SP3052	BRCA
DO1410	SP3060	BRCA
DO1414	SP3070	BRCA
DO1419	SP3080	BRCA
DO1424	SP3090	BRCA
DO1429	SP3100	BRCA
DO1434	SP3110	BRCA
DO1436	SP3123	BRCA
DO1440	SP3137	BRCA
DO1445	SP3147	BRCA
DO1449	SP3162	BRCA
DO1454	SP3172	BRCA
DO1459	SP3182	BRCA
DO1464	SP3192	BRCA
DO1468	SP3202	BRCA
DO1473	SP3212	BRCA
DO1476	SP3221	BRCA
DO1481	SP3231	BRCA
DO1486	SP3241	BRCA
DO1491	SP3251	BRCA
DO1496	SP3261	BRCA
DO1497	SP3276	BRCA
DO1502	SP3283	BRCA
DO1507	SP3298	BRCA
DO1512	SP3308	BRCA
DO1517	SP3318	BRCA
DO1522	SP3328	BRCA
DO1527	SP3343	BRCA
DO1532	SP3358	BRCA
DO1537	SP3368	BRCA
DO1542	SP3377	BRCA
DO1547	SP3385	BRCA
DO1550	SP3395	BRCA
DO1555	SP3405	BRCA
DO1559	SP3415	BRCA
DO1564	SP3425	BRCA
DO1569	SP3440	BRCA
DO1574	SP3450	BRCA
DO1579	SP3465	BRCA
DO1584	SP3475	BRCA
DO1589	SP3485	BRCA
DO1594	SP3495	BRCA
DO1599	SP3505	BRCA
DO1604	SP3515	BRCA
DO1608	SP3525	BRCA
DO1613	SP3534	BRCA
DO1618	SP3544	BRCA
DO1623	SP3552	BRCA
DO1628	SP3562	BRCA
DO1633	SP3572	BRCA
DO1638	SP3582	BRCA
DO1643	SP3592	BRCA
DO1648	SP3602	BRCA
DO1653	SP3611	BRCA
DO1658	SP3621	BRCA
DO1663	SP3631	BRCA
DO1668	SP3641	BRCA
DO1673	SP3651	BRCA
DO1678	SP3657	BRCA
DO1683	SP3667	BRCA
DO1688	SP3677	BRCA
DO1693	SP3685	BRCA
DO1697	SP3695	BRCA
DO1702	SP3705	BRCA
DO1707	SP3714	BRCA
DO1712	SP3723	BRCA
DO1717	SP3733	BRCA
DO1722	SP3748	BRCA
DO1727	SP3758	BRCA
DO1732	SP3768	BRCA
DO1732	SP3774	BRCA
DO1737	SP3786	BRCA
DO1743	SP3804	BRCA
DO1749	SP3816	BRCA
DO1755	SP3828	BRCA
DO1761	SP3840	BRCA
DO1767	SP3847	BRCA
DO1773	SP3859	BRCA
DO1774	SP3870	BRCA
DO1780	SP3882	BRCA
DO1786	SP3891	BRCA
DO1792	SP3898	BRCA
DO1797	SP3908	BRCA
DO1802	SP3918	BRCA
DO1808	SP3930	BRCA
DO1814	SP3941	BRCA
DO1820	SP3953	BRCA
DO1826	SP3965	BRCA
DO1826	SP3971	BRCA
DO1830	SP3983	BRCA
DO1836	SP3995	BRCA
DO1842	SP4007	BRCA
DO1848	SP4019	BRCA
DO1854	SP4031	BRCA
DO1860	SP4043	BRCA
DO1866	SP4055	BRCA
DO1872	SP4067	BRCA
DO1873	SP4085	BRCA
DO1879	SP4093	BRCA
DO1885	SP4105	BRCA
DO1890	SP4122	BRCA
DO1896	SP4134	BRCA
DO1902	SP4152	BRCA
DO1908	SP4164	BRCA
DO1914	SP4172	BRCA
DO1920	SP4184	BRCA
DO1922	SP4193	BRCA
DO1925	SP4195	BRCA
DO1926	SP4197	BRCA
DO1927	SP4202	BRCA
DO1932	SP4212	BRCA
DO1937	SP4223	BRCA
DO1943	SP4241	BRCA
DO1948	SP4253	BRCA
DO1954	SP4265	BRCA
DO1960	SP4283	BRCA
DO1966	SP4295	BRCA
DO1972	SP4307	BRCA
DO1978	SP4319	BRCA
DO1984	SP4332	BRCA
DO1990	SP4350	BRCA
DO1996	SP4362	BRCA
DO2002	SP4374	BRCA
DO2008	SP4386	BRCA
DO2014	SP4398	BRCA
DO2020	SP4410	BRCA
DO2026	SP4422	BRCA
DO2032	SP4430	BRCA
DO2037	SP4442	BRCA
DO2043	SP4450	BRCA
DO2049	SP4460	BRCA
DO2055	SP4472	BRCA
DO2061	SP4484	BRCA
DO2061	SP4490	BRCA
DO2067	SP4502	BRCA
DO2072	SP4511	BRCA
DO2078	SP4523	BRCA
DO2084	SP4535	BRCA
DO2090	SP4546	BRCA
DO2096	SP4557	BRCA
DO2102	SP4569	BRCA
DO2108	SP4581	BRCA
DO2114	SP4593	BRCA
DO2120	SP4605	BRCA
DO2125	SP4617	BRCA
DO2131	SP4629	BRCA
DO2137	SP4641	BRCA
DO2143	SP4648	BRCA
DO2149	SP4660	BRCA
DO2155	SP4672	BRCA
DO2156	SP4679	BRCA
DO2162	SP4691	BRCA
DO2168	SP4703	BRCA
DO2174	SP4721	BRCA
DO2180	SP4733	BRCA
DO2186	SP4745	BRCA
DO2192	SP4756	BRCA
DO2198	SP4768	BRCA
DO2204	SP4786	BRCA
DO2210	SP4796	BRCA
DO2216	SP4808	BRCA
DO2222	SP4820	BRCA
DO2228	SP4828	BRCA
DO2234	SP4840	BRCA
DO2240	SP4851	BRCA
DO2246	SP4863	BRCA
DO2252	SP4875	BRCA
DO2258	SP4887	BRCA
DO2264	SP4899	BRCA
DO2269	SP4911	BRCA
DO2275	SP4923	BRCA
DO2281	SP4933	BRCA
DO2287	SP4945	BRCA
DO2293	SP4957	BRCA
DO2299	SP4969	BRCA
DO2305	SP4981	BRCA
DO2311	SP4993	BRCA
DO2317	SP5005	BRCA
DO2323	SP5017	BRCA
DO2329	SP5029	BRCA
DO2335	SP5041	BRCA
DO2341	SP5052	BRCA
DO2347	SP5064	BRCA
DO2353	SP5076	BRCA
DO2359	SP5088	BRCA
DO2365	SP5100	BRCA
DO2365	SP5106	BRCA
DO2371	SP5118	BRCA
DO2377	SP5130	BRCA
DO2383	SP5142	BRCA
DO2389	SP5154	BRCA
DO2395	SP5166	BRCA
DO2401	SP5178	BRCA
DO2407	SP5189	BRCA
DO2413	SP5196	BRCA
DO2419	SP5214	BRCA
DO2425	SP5222	BRCA
DO2431	SP5234	BRCA
DO2437	SP5246	BRCA
DO2443	SP5255	BRCA
DO2449	SP5267	BRCA
DO2455	SP5279	BRCA
DO2461	SP5291	BRCA
DO2467	SP5309	BRCA
DO2473	SP5321	BRCA
DO2479	SP5333	BRCA
DO2485	SP5345	BRCA
DO2491	SP5357	BRCA
DO2497	SP5369	BRCA
DO2503	SP5381	BRCA
DO2509	SP5393	BRCA
DO2515	SP5405	BRCA
DO2521	SP5416	BRCA
DO2527	SP5428	BRCA
DO2533	SP5440	BRCA
DO2539	SP5448	BRCA
DO2545	SP5460	BRCA
DO2551	SP5473	BRCA
DO2557	SP5485	BRCA
DO2563	SP5497	BRCA
DO2569	SP5509	BRCA
DO2575	SP5527	BRCA
DO2581	SP5539	BRCA
DO2587	SP5547	BRCA
DO2593	SP5559	BRCA
DO2599	SP5571	BRCA
DO2605	SP5583	BRCA
DO2611	SP5595	BRCA
DO2617	SP5607	BRCA
DO2623	SP5619	BRCA
DO2629	SP5630	BRCA
DO2629	SP5636	BRCA
DO2635	SP5643	BRCA
DO2641	SP5655	BRCA
DO2647	SP5666	BRCA
DO2653	SP5678	BRCA
DO2659	SP5690	BRCA
DO2665	SP5714	BRCA
DO2671	SP5732	BRCA
DO2676	SP5744	BRCA
DO2682	SP5756	BRCA
DO2688	SP5768	BRCA
DO2694	SP5784	BRCA
DO2700	SP5796	BRCA
DO2706	SP5808	BRCA
DO2712	SP5820	BRCA
DO2713	SP5832	BRCA
DO2719	SP5844	BRCA
DO2725	SP5856	BRCA
DO2731	SP5868	BRCA
DO2737	SP5879	BRCA
DO2743	SP5891	BRCA
DO2749	SP5903	BRCA
DO2755	SP5915	BRCA
DO2761	SP5921	BRCA
DO2764	SP5932	BRCA
DO2770	SP5944	BRCA
DO2776	SP5956	BRCA
DO2777	SP5968	BRCA
DO2783	SP5980	BRCA
DO2788	SP5992	BRCA
DO2794	SP6004	BRCA
DO2796	SP6016	BRCA
DO2802	SP6028	BRCA
DO2808	SP6040	BRCA
DO2813	SP6052	BRCA
DO2819	SP6064	BRCA
DO2825	SP6076	BRCA
DO2831	SP6088	BRCA
DO2836	SP6103	BRCA
DO2842	SP6115	BRCA
DO2848	SP6127	BRCA
DO2854	SP6138	BRCA
DO2860	SP6150	BRCA
DO2866	SP6160	BRCA
DO2870	SP6168	BRCA
DO2874	SP6176	BRCA
DO2879	SP6188	BRCA
DO2885	SP6199	BRCA
DO2891	SP6211	BRCA
DO2897	SP6223	BRCA
DO2903	SP6232	BRCA
DO2909	SP6243	BRCA
DO2913	SP6255	BRCA
DO2919	SP6267	BRCA
DO2925	SP6285	BRCA
DO2931	SP6297	BRCA
DO2937	SP6315	BRCA
DO2943	SP6327	BRCA
DO2949	SP6339	BRCA
DO2955	SP6351	BRCA
DO2961	SP6363	BRCA
DO2966	SP6375	BRCA
DO2972	SP6387	BRCA
DO2978	SP6394	BRCA
DO2983	SP6406	BRCA
DO2989	SP6417	BRCA
DO2995	SP6429	BRCA
DO3001	SP6441	BRCA
DO3007	SP6453	BRCA
DO3013	SP6465	BRCA
DO3019	SP6477	BRCA
DO3025	SP6495	BRCA
DO3031	SP6507	BRCA
DO3037	SP6519	BRCA
DO3043	SP6531	BRCA
DO3049	SP6543	BRCA
DO3055	SP6555	BRCA
DO3061	SP6567	BRCA
DO3067	SP6578	BRCA
DO3070	SP6588	BRCA
DO3076	SP6600	BRCA
DO3082	SP6612	BRCA
DO3083	SP6624	BRCA
DO3089	SP6636	BRCA
DO3095	SP6645	BRCA
DO3101	SP6654	BRCA
DO3107	SP6661	BRCA
DO3110	SP6673	BRCA
DO3116	SP6685	BRCA
DO3122	SP6697	BRCA
DO3128	SP6709	BRCA
DO3134	SP6718	BRCA
DO3140	SP6730	BRCA
DO3146	SP6742	BRCA
DO3152	SP6754	BRCA
DO3158	SP6766	BRCA
DO3164	SP6778	BRCA
DO3170	SP6790	BRCA
DO3176	SP6801	BRCA
DO3182	SP6813	BRCA
DO3188	SP6825	BRCA
DO3194	SP6837	BRCA
DO3200	SP6855	BRCA
DO3204	SP6866	BRCA
DO3209	SP6883	BRCA
DO3215	SP6895	BRCA
DO3221	SP6907	BRCA
DO3233	SP6931	BRCA
DO3239	SP6943	BRCA
DO3245	SP6955	BRCA
DO3251	SP6967	BRCA
DO3257	SP6979	BRCA
DO3263	SP6991	BRCA
DO3269	SP7003	BRCA
DO3275	SP7019	BRCA
DO3281	SP7026	BRCA
DO3287	SP7038	BRCA
DO3293	SP7050	BRCA
DO3299	SP7062	BRCA
DO3305	SP7080	BRCA
DO3311	SP7090	BRCA
DO3317	SP7097	BRCA
DO3322	SP7109	BRCA
DO3328	SP7121	BRCA
DO3334	SP7133	BRCA
DO3340	SP7145	BRCA
DO3346	SP7157	BRCA
DO3352	SP7165	BRCA
DO3352	SP7171	BRCA
DO3358	SP7189	BRCA
DO3364	SP7201	BRCA
DO3370	SP7213	BRCA
DO3376	SP7224	BRCA
DO3382	SP7236	BRCA
DO3388	SP7248	BRCA
DO3394	SP7257	BRCA
DO3400	SP7269	BRCA
DO3406	SP7279	BRCA
DO3412	SP7291	BRCA
DO3418	SP7303	BRCA
DO3424	SP7315	BRCA
DO3430	SP7327	BRCA
DO3436	SP7339	BRCA
DO3442	SP7351	BRCA
DO3448	SP7360	BRCA
DO3454	SP7371	BRCA
DO3458	SP7378	BRCA
DO3464	SP7385	BRCA
DO3470	SP7397	BRCA
DO3476	SP7409	BRCA
DO3482	SP7421	BRCA
DO3488	SP7433	BRCA
DO3494	SP7444	BRCA
DO3500	SP7456	BRCA
DO3506	SP7468	BRCA
DO3512	SP7486	BRCA
DO3518	SP7498	BRCA
DO3524	SP7510	BRCA
DO3530	SP7520	BRCA
DO3536	SP7531	BRCA
DO3542	SP7543	BRCA
DO3548	SP7555	BRCA
DO3554	SP7567	BRCA
DO3560	SP7579	BRCA
DO3566	SP7591	BRCA
DO3572	SP7602	BRCA
DO3578	SP7614	BRCA
DO3584	SP7632	BRCA
DO3590	SP7644	BRCA
DO3596	SP7656	BRCA
DO3602	SP7668	BRCA
DO3608	SP7680	BRCA
DO3614	SP7692	BRCA
DO3620	SP7704	BRCA
DO3626	SP7713	BRCA
DO3632	SP7725	BRCA
DO3638	SP7737	BRCA
DO3644	SP7749	BRCA
DO3650	SP7761	BRCA
DO3656	SP7773	BRCA
DO3662	SP7785	BRCA
DO3668	SP7803	BRCA
DO3674	SP7815	BRCA
DO3680	SP7827	BRCA
DO3686	SP7839	BRCA
DO3692	SP7851	BRCA
DO3698	SP7863	BRCA
DO3703	SP7875	BRCA
DO3709	SP7887	BRCA
DO3715	SP7899	BRCA
DO3721	SP7911	BRCA
DO3727	SP7923	BRCA
DO3733	SP7935	BRCA
DO3739	SP7947	BRCA
DO3745	SP7959	BRCA
DO3751	SP7971	BRCA
DO3757	SP7983	BRCA
DO3763	SP8001	BRCA
DO3769	SP8013	BRCA
DO3775	SP8025	BRCA
DO3781	SP8037	BRCA
DO3787	SP8049	BRCA
DO3793	SP8061	BRCA
DO3799	SP8073	BRCA
DO3804	SP8085	BRCA
DO3810	SP8097	BRCA
DO3816	SP8109	BRCA
DO3822	SP8121	BRCA
DO3828	SP8133	BRCA
DO3834	SP8145	BRCA
DO3840	SP8157	BRCA
DO3846	SP8169	BRCA
DO3852	SP8181	BRCA
DO3856	SP8193	BRCA
DO3862	SP8205	BRCA
DO3868	SP8217	BRCA
DO3874	SP8229	BRCA
DO3880	SP8239	BRCA
DO3886	SP8251	BRCA
DO3892	SP8263	BRCA
DO3904	SP8287	BRCA
DO3910	SP8299	BRCA
DO3916	SP8311	BRCA
DO3922	SP8323	BRCA
DO3928	SP8335	BRCA
DO3934	SP8347	BRCA
DO3940	SP8358	BRCA
DO3946	SP8370	BRCA
DO3952	SP8382	BRCA
DO3958	SP8394	BRCA
DO3964	SP8406	BRCA
DO3970	SP8418	BRCA
DO3976	SP8442	BRCA
DO3982	SP8454	BRCA
DO3988	SP8466	BRCA
DO3994	SP8478	BRCA
DO4000	SP8490	BRCA
DO4006	SP8508	BRCA
DO4012	SP8520	BRCA
DO4018	SP8532	BRCA
DO4024	SP8540	BRCA
DO4030	SP8552	BRCA
DO4036	SP8564	BRCA
DO4038	SP8576	BRCA
DO4044	SP8588	BRCA
DO4050	SP8600	BRCA
DO4056	SP8612	BRCA
DO4062	SP8624	BRCA
DO4068	SP8636	BRCA
DO4074	SP8648	BRCA
DO4080	SP8660	BRCA
DO4086	SP8677	BRCA
DO4092	SP8689	BRCA
DO4098	SP8701	BRCA
DO4104	SP8719	BRCA
DO4110	SP8731	BRCA
DO4116	SP8743	BRCA
DO4122	SP8755	BRCA
DO4128	SP8767	BRCA
DO4134	SP8785	BRCA
DO4138	SP8795	BRCA
DO4143	SP8807	BRCA
DO4149	SP8819	BRCA
DO4155	SP8831	BRCA
DO4161	SP8843	BRCA
DO4167	SP8855	BRCA
DO4173	SP8867	BRCA
DO4179	SP8879	BRCA
DO4185	SP8891	BRCA
DO4191	SP8903	BRCA
DO4197	SP8915	BRCA
DO4209	SP8939	BRCA
DO4215	SP8951	BRCA
DO4221	SP8963	BRCA
DO4227	SP8975	BRCA
DO4233	SP8987	BRCA
DO4239	SP8999	BRCA
DO4245	SP9011	BRCA
DO4251	SP9023	BRCA
DO4257	SP9035	BRCA
DO4263	SP9047	BRCA
DO4269	SP9059	BRCA
DO4275	SP9071	BRCA
DO4281	SP9089	BRCA
DO4287	SP9101	BRCA
DO4293	SP9113	BRCA
DO4299	SP9125	BRCA
DO4305	SP9137	BRCA
DO4311	SP9149	BRCA
DO4317	SP9161	BRCA
DO4323	SP9173	BRCA
DO4329	SP9191	BRCA
DO4335	SP9203	BRCA
DO4341	SP9215	BRCA
DO4347	SP9227	BRCA
DO4359	SP9251	BRCA
DO4365	SP9263	BRCA
DO4371	SP9271	BRCA
DO4377	SP9283	BRCA
DO4383	SP9295	BRCA
DO4389	SP9313	BRCA
DO4395	SP9325	BRCA
DO4401	SP9337	BRCA
DO4407	SP9349	BRCA
DO44099	SP96141	BRCA
DO44101	SP96143	BRCA
DO44103	SP96147	BRCA
DO44105	SP96151	BRCA
DO44107	SP96155	BRCA
DO44111	SP96163	BRCA
DO44115	SP96173	BRCA
DO44117	SP96177	BRCA
DO44119	SP96181	BRCA
DO44123	SP96189	BRCA
DO44125	SP96193	BRCA
DO44127	SP96197	BRCA
DO44129	SP96203	BRCA
DO44131	SP96207	BRCA
DO44133	SP96211	BRCA
DO44135	SP96214	BRCA
DO44137	SP96218	BRCA
DO44138	SP96222	BRCA
DO4413	SP9361	BRCA
DO44140	SP96226	BRCA
DO44141	SP96230	BRCA
DO44145	SP96240	BRCA
DO44146	SP96243	BRCA
DO44147	SP96245	BRCA
DO44148	SP96248	BRCA
DO44150	SP96252	BRCA
DO44152	SP96256	BRCA
DO44153	SP96259	BRCA
DO44155	SP96263	BRCA
DO44157	SP96267	BRCA
DO44159	SP96271	BRCA
DO44163	SP96279	BRCA
DO44166	SP96289	BRCA
DO44168	SP96293	BRCA
DO44170	SP96297	BRCA
DO44172	SP96300	BRCA
DO44174	SP96304	BRCA
DO44175	SP96308	BRCA
DO44177	SP96312	BRCA
DO44178	SP96316	BRCA
DO44180	SP96320	BRCA
DO44182	SP96324	BRCA
DO44184	SP96328	BRCA
DO44186	SP96332	BRCA
DO44188	SP96336	BRCA
DO44190	SP96340	BRCA
DO44194	SP96348	BRCA
DO44196	SP96354	BRCA
DO44198	SP96358	BRCA
DO4419	SP9373	BRCA
DO44200	SP96362	BRCA
DO44202	SP96366	BRCA
DO44204	SP96370	BRCA
DO44206	SP96374	BRCA
DO44208	SP96378	BRCA
DO44210	SP96382	BRCA
DO44212	SP96386	BRCA
DO44214	SP96390	BRCA
DO44222	SP96406	BRCA
DO44224	SP96410	BRCA
DO44226	SP96414	BRCA
DO44228	SP96418	BRCA
DO44230	SP96422	BRCA
DO44232	SP96426	BRCA
DO44234	SP96430	BRCA
DO44236	SP96434	BRCA
DO44238	SP96438	BRCA
DO44240	SP96442	BRCA
DO44242	SP96446	BRCA
DO44243	SP96449	BRCA
DO44245	SP96452	BRCA
DO44246	SP96454	BRCA
DO44247	SP96456	BRCA
DO44248	SP96458	BRCA
DO44249	SP96462	BRCA
DO44250	SP96465	BRCA
DO44252	SP96469	BRCA
DO44254	SP96473	BRCA
DO44256	SP96477	BRCA
DO44258	SP96481	BRCA
DO4425	SP9385	BRCA
DO44260	SP96485	BRCA
DO44262	SP96489	BRCA
DO44264	SP96493	BRCA
DO44266	SP96497	BRCA
DO44268	SP96501	BRCA
DO44270	SP96505	BRCA
DO44272	SP96509	BRCA
DO44273	SP96511	BRCA
DO4431	SP9397	BRCA
DO4437	SP9409	BRCA
DO4443	SP9421	BRCA
DO4449	SP9433	BRCA
DO4455	SP9445	BRCA
DO4461	SP9457	BRCA
DO4467	SP9469	BRCA
DO4473	SP9481	BRCA
DO4479	SP9493	BRCA
DO4485	SP9505	BRCA
DO4491	SP9516	BRCA
DO4497	SP9528	BRCA
DO4503	SP9540	BRCA
DO4509	SP9552	BRCA
DO4515	SP9564	BRCA
DO4521	SP9576	BRCA
DO4527	SP9588	BRCA
DO4533	SP9600	BRCA
DO4539	SP9612	BRCA
DO4545	SP9624	BRCA
DO4551	SP9636	BRCA
DO4557	SP9648	BRCA
DO4563	SP9660	BRCA
DO4569	SP9672	BRCA
DO4581	SP9702	BRCA
DO4587	SP9714	BRCA
DO4593	SP9726	BRCA
DO4599	SP9738	BRCA
DO4605	SP9750	BRCA
DO4605	SP9756	BRCA
DO4611	SP9768	BRCA
DO4617	SP9780	BRCA
DO4623	SP9792	BRCA
DO4629	SP9804	BRCA
DO4635	SP9816	BRCA
DO4641	SP9828	BRCA
DO4647	SP9840	BRCA
DO4653	SP9852	BRCA
DO4659	SP9863	BRCA
DO4665	SP9875	BRCA
DO4671	SP9887	BRCA
DO4677	SP9899	BRCA
DO4683	SP9907	BRCA
DO4689	SP9919	BRCA
DO4695	SP9930	BRCA
DO4701	SP9942	BRCA
DO4707	SP9955	BRCA
DO4713	SP9967	BRCA
DO4719	SP9979	BRCA
DO4725	SP9991	BRCA
DO4731	SP10003	BRCA
DO4737	SP10015	BRCA
DO4743	SP10027	BRCA
DO4743	SP10033	BRCA
DO4749	SP10046	BRCA
DO4756	SP10060	BRCA
DO4763	SP10070	BRCA
DO4766	SP10084	BRCA
DO4773	SP10094	BRCA
DO4780	SP10108	BRCA
DO4787	SP10122	BRCA
DO4794	SP10136	BRCA
DO4796	SP10150	BRCA
DO4803	SP10163	BRCA
DO4810	SP10177	BRCA
DO4817	SP10191	BRCA
DO4824	SP10206	BRCA
DO4830	SP10220	BRCA
DO4830	SP10227	BRCA
DO4844	SP10246	BRCA
DO4847	SP10256	BRCA
DO4854	SP10266	BRCA
DO4861	SP10278	BRCA
DO4866	SP10289	BRCA
DO4872	SP10303	BRCA
DO4879	SP10317	BRCA
DO4886	SP10331	BRCA
DO4893	SP10342	BRCA
DO4900	SP10352	BRCA
DO49021	SP107664	BRCA
DO49022	SP107666	BRCA
DO49023	SP107668	BRCA
DO49024	SP107670	BRCA
DO49025	SP107672	BRCA
DO49026	SP107674	BRCA
DO4907	SP10366	BRCA
DO4914	SP10377	BRCA
DO4921	SP10391	BRCA
DO4928	SP10405	BRCA
DO4935	SP10419	BRCA
DO4942	SP10433	BRCA
DO4949	SP10447	BRCA
DO4963	SP10470	BRCA
DO4970	SP10482	BRCA
DO4977	SP10495	BRCA
DO4984	SP10507	BRCA
DO4991	SP10521	BRCA
DO4998	SP10535	BRCA
DO5005	SP10549	BRCA
DO5012	SP10563	BRCA
DO5018	SP10577	BRCA
DO5025	SP10591	BRCA
DO5032	SP10607	BRCA
DO5039	SP10621	BRCA
DO5046	SP10635	BRCA
DO5053	SP10643	BRCA
DO5060	SP10657	BRCA
DO5067	SP10665	BRCA
DO5074	SP10679	BRCA
DO5081	SP10693	BRCA
DO5088	SP10707	BRCA
DO5095	SP10718	BRCA
DO5102	SP10732	BRCA
DO5109	SP10745	BRCA
DO5116	SP10758	BRCA
DO5123	SP10772	BRCA
DO5130	SP10786	BRCA
DO5137	SP10800	BRCA
DO5151	SP10842	BRCA
DO5158	SP10856	BRCA
DO5165	SP10872	BRCA
DO5172	SP10886	BRCA
DO5179	SP10899	BRCA
DO5186	SP10909	BRCA
DO5193	SP10930	BRCA
DO5200	SP10944	BRCA
DO5207	SP10957	BRCA
DO5214	SP10978	BRCA
DO5221	SP10992	BRCA
DO5228	SP11005	BRCA
DO5235	SP11017	BRCA
DO5242	SP11031	BRCA
DO5249	SP11045	BRCA
DO5256	SP11059	BRCA
DO5263	SP11073	BRCA
DO5270	SP11087	BRCA
DO5277	SP11101	BRCA
DO5284	SP11115	BRCA
DO5291	SP11129	BRCA
DO5298	SP11143	BRCA
DO5305	SP11157	BRCA
DO5312	SP11171	BRCA
DO5319	SP11185	BRCA
DO5326	SP11196	BRCA
DO5333	SP11210	BRCA
DO5340	SP11224	BRCA
DO5347	SP11235	BRCA
DO5354	SP11249	BRCA
DO5361	SP11270	BRCA
DO5368	SP11284	BRCA
DO5375	SP11292	BRCA
DO5382	SP11306	BRCA
DO5389	SP11320	BRCA
DO5396	SP11329	BRCA
DO5403	SP11343	BRCA
DO5417	SP11377	BRCA
DO5424	SP11391	BRCA
DO5431	SP11412	BRCA
DO5445	SP11440	BRCA
DO5452	SP11454	BRCA
DO5459	SP11464	BRCA
DO5465	SP11477	BRCA
DO5472	SP11488	BRCA
DO5479	SP11502	BRCA
DO5486	SP11516	BRCA
DO5493	SP11533	BRCA
DO5500	SP11547	BRCA
DO5507	SP11561	BRCA
DO5514	SP11575	BRCA
DO5521	SP11589	BRCA
DO5528	SP11603	BRCA
DO5535	SP11617	BRCA
DO5542	SP11631	BRCA
DO5549	SP11645	BRCA
DO5556	SP11659	BRCA
DO5563	SP11673	BRCA
DO5569	SP11687	BRCA
DO5576	SP11701	BRCA
DO5583	SP11710	BRCA
DO5590	SP11724	BRCA
DO5597	SP11738	BRCA
DO5604	SP11752	BRCA
DO5611	SP11766	BRCA
DO5618	SP11780	BRCA
DO5625	SP11794	BRCA
DO5626	SP11808	BRCA
DO5633	SP11822	BRCA
DO5640	SP11836	BRCA
DO5647	SP11850	BRCA
DO5654	SP11864	BRCA
DO5661	SP11878	BRCA
DO5668	SP11892	BRCA
DO5675	SP11906	BRCA
DO5682	SP11920	BRCA
DO5689	SP11934	BRCA
DO5696	SP11948	BRCA
DO5703	SP11959	BRCA
DO5710	SP11973	BRCA
DO5717	SP11987	BRCA
DO5724	SP12007	BRCA
DO5731	SP12021	BRCA
DO5738	SP12035	BRCA
DO5745	SP12049	BRCA
DO5752	SP12063	BRCA
DO5752	SP12070	BRCA
DO5759	SP12084	BRCA
DO5766	SP12098	BRCA
DO5773	SP12112	BRCA
DO5780	SP12123	BRCA
DO5787	SP12144	BRCA
DO5794	SP12158	BRCA
DO5801	SP12172	BRCA
DO5808	SP12186	BRCA
DO5815	SP12198	BRCA
DO5822	SP12210	BRCA
DO5829	SP12223	BRCA
DO5836	SP12235	BRCA
DO5843	SP12248	BRCA
DO5850	SP12262	BRCA
DO5857	SP12282	BRCA
DO5863	SP12296	BRCA
DO5870	SP12310	BRCA
DO5877	SP12324	BRCA
DO5884	SP12338	BRCA
DO5891	SP12352	BRCA
DO5898	SP12366	BRCA
DO5905	SP12380	BRCA
DO5912	SP12396	BRCA
DO5920	SP12412	BRCA
DO5928	SP12428	BRCA
DO5936	SP12444	BRCA
DO5944	SP12460	BRCA
DO5952	SP12476	BRCA
DO5960	SP12492	BRCA
DO5968	SP12508	BRCA
DO5976	SP12524	BRCA
DO5984	SP12540	BRCA
DO5992	SP12556	BRCA
DO6000	SP12572	BRCA
DO6008	SP12588	BRCA
DO6016	SP12604	BRCA
DO6024	SP12620	BRCA
DO6032	SP12636	BRCA
DO6040	SP12652	BRCA
DO6048	SP12668	BRCA
DO6056	SP12684	BRCA
DO6064	SP12700	BRCA
DO6072	SP12716	BRCA
DO6080	SP12732	BRCA
DO6088	SP12748	BRCA
DO6096	SP12764	BRCA
DO6104	SP12780	BRCA
DO6112	SP12796	BRCA
DO6120	SP12812	BRCA
DO6128	SP12828	BRCA
DO6136	SP12840	BRCA
DO6144	SP12856	BRCA
DO6152	SP12870	BRCA
DO6160	SP12885	BRCA
DO6168	SP12903	BRCA
DO6177	SP12921	BRCA
DO6186	SP12938	BRCA
DO6195	SP12956	BRCA
DO6204	SP12983	BRCA
DO6213	SP13000	BRCA
DO6222	SP13018	BRCA
DO6231	SP13036	BRCA
DO6240	SP13054	BRCA
DO44274	SP96514	CESC
DO44275	SP96518	CESC
DO44277	SP96522	CESC
DO44279	SP96526	CESC
DO44281	SP96530	CESC
DO44283	SP96534	CESC
DO44285	SP96540	CESC
DO44287	SP96544	CESC
DO44289	SP96548	CESC
DO44291	SP96552	CESC
DO44293	SP96556	CESC
DO44295	SP96560	CESC
DO44297	SP96564	CESC
DO44299	SP96570	CESC
DO44302	SP96576	CESC
DO44305	SP96582	CESC
DO44308	SP96590	CESC
DO44310	SP96597	CESC
DO44314	SP96605	CESC
DO44318	SP96613	CESC
DO44322	SP96625	CESC
DO44326	SP96633	CESC
DO44330	SP96641	CESC
DO44334	SP96649	CESC
DO44338	SP96657	CESC
DO44342	SP96665	CESC
DO44346	SP96673	CESC
DO44350	SP96681	CESC
DO44352	SP96687	CESC
DO44354	SP96693	CESC
DO44358	SP96701	CESC
DO44362	SP96709	CESC
DO44366	SP96717	CESC
DO44370	SP96725	CESC
DO44373	SP96733	CESC
DO44377	SP96739	CESC
DO44381	SP96747	CESC
DO44384	SP96755	CESC
DO44388	SP96763	CESC
DO44392	SP96771	CESC
DO44396	SP96779	CESC
DO44400	SP96791	CESC
DO48976	SP107573	CESC
DO48977	SP107575	CESC
DO48978	SP107577	CESC
DO48979	SP107579	CESC
DO48980	SP107581	CESC
DO48981	SP107583	CESC
DO48982	SP107585	CESC
DO48983	SP107587	CESC
DO48984	SP107589	CESC
DO48985	SP107591	CESC
DO48986	SP107593	CESC
DO48987	SP107595	CESC
DO48988	SP107597	CESC
DO48989	SP107599	CESC
DO48990	SP107601	CESC
DO48991	SP107603	CESC
DO48992	SP107605	CESC
DO48993	SP107607	CESC
DO48994	SP107609	CESC
DO48995	SP107611	CESC
DO48996	SP107613	CESC
DO48997	SP107615	CESC
DO48998	SP107617	CESC
DO48999	SP107619	CESC
DO48999	SP107620	CESC
DO49000	SP107622	CESC
DO49003	SP107628	CESC
DO49004	SP107630	CESC
DO49005	SP107632	CESC
DO49006	SP107634	CESC
DO49007	SP107636	CESC
DO49008	SP107638	CESC
DO49009	SP107640	CESC
DO49010	SP107642	CESC
DO49011	SP107644	CESC
DO49012	SP107646	CESC
DO49013	SP107648	CESC
DO49014	SP107650	CESC
DO49015	SP107652	CESC
DO49016	SP107654	CESC
DO49017	SP107656	CESC
DO49018	SP107658	CESC
DO49019	SP107660	CESC
DO49020	SP107662	CESC
DO6249	SP13072	CESC
DO6250	SP13074	CESC
DO6251	SP13076	CESC
DO6252	SP13078	CESC
DO6253	SP13080	CESC
DO6254	SP13082	CESC
DO6255	SP13084	CESC
DO6256	SP13086	CESC
DO6257	SP13088	CESC
DO6258	SP13092	CESC
DO6260	SP13098	CESC
DO6263	SP13104	CESC
DO6266	SP13110	CESC
DO6269	SP13116	CESC
DO6272	SP13122	CESC
DO6275	SP13128	CESC
DO6278	SP13134	CESC
DO6284	SP13146	CESC
DO6287	SP13152	CESC
DO6290	SP13158	CESC
DO6293	SP13164	CESC
DO6296	SP13170	CESC
DO6299	SP13176	CESC
DO6302	SP13182	CESC
DO6305	SP13188	CESC
DO6308	SP13194	CESC
DO6311	SP13200	CESC
DO6314	SP13206	CESC
DO6317	SP13212	CESC
DO6320	SP13218	CESC
DO6323	SP13224	CESC
DO6326	SP13230	CESC
DO6329	SP13236	CESC
DO6332	SP13242	CESC
DO6335	SP13248	CESC
DO6338	SP13254	CESC
DO6344	SP13266	CESC
DO6347	SP13272	CESC
DO10004	SP21672	COAD
DO10012	SP21688	COAD
DO10020	SP21704	COAD
DO10028	SP21720	COAD
DO10036	SP21736	COAD
DO10044	SP21752	COAD
DO10052	SP21768	COAD
DO10060	SP21784	COAD
DO10068	SP21800	COAD
DO10076	SP21816	COAD
DO10084	SP21832	COAD
DO10092	SP21856	COAD
DO10100	SP21872	COAD
DO10100	SP21880	COAD
DO10108	SP21896	COAD
DO10116	SP21919	COAD
DO10132	SP21951	COAD
DO10140	SP21967	COAD
DO10148	SP21991	COAD
DO10156	SP21999	COAD
DO10164	SP22015	COAD
DO10172	SP22031	COAD
DO10180	SP22047	COAD
DO10188	SP22063	COAD
DO10196	SP22079	COAD
DO10204	SP22095	COAD
DO10212	SP22111	COAD
DO10220	SP22127	COAD
DO10228	SP22143	COAD
DO10236	SP22167	COAD
DO10244	SP22199	COAD
DO10252	SP22223	COAD
DO10260	SP22231	COAD
DO10268	SP22247	COAD
DO10276	SP22271	COAD
DO10284	SP22287	COAD
DO10292	SP22319	COAD
DO10300	SP22327	COAD
DO10308	SP22343	COAD
DO10316	SP22359	COAD
DO10324	SP22383	COAD
DO10332	SP22399	COAD
DO10340	SP22415	COAD
DO10341	SP22431	COAD
DO10349	SP22447	COAD
DO10357	SP22463	COAD
DO10373	SP22495	COAD
DO10381	SP22527	COAD
DO10389	SP22535	COAD
DO10397	SP22551	COAD
DO10405	SP22567	COAD
DO10413	SP22583	COAD
DO10419	SP22606	COAD
DO10427	SP22614	COAD
DO10435	SP22630	COAD
DO10443	SP22646	COAD
DO10451	SP22670	COAD
DO10459	SP22678	COAD
DO10467	SP22702	COAD
DO10475	SP22718	COAD
DO10483	SP22734	COAD
DO10486	SP22750	COAD
DO10494	SP22774	COAD
DO10502	SP22798	COAD
DO10510	SP22806	COAD
DO10518	SP22822	COAD
DO10526	SP22838	COAD
DO10534	SP22854	COAD
DO10542	SP22870	COAD
DO10550	SP22886	COAD
DO10558	SP22902	COAD
DO10566	SP22918	COAD
DO10574	SP22942	COAD
DO10582	SP22958	COAD
DO10590	SP22974	COAD
DO10598	SP22990	COAD
DO10606	SP23006	COAD
DO10614	SP23022	COAD
DO10622	SP23038	COAD
DO10630	SP23062	COAD
DO10631	SP23078	COAD
DO10639	SP23094	COAD
DO10647	SP23110	COAD
DO10655	SP23126	COAD
DO10662	SP23142	COAD
DO10670	SP23158	COAD
DO10678	SP23174	COAD
DO10686	SP23190	COAD
DO10694	SP23214	COAD
DO10702	SP23222	COAD
DO10710	SP23238	COAD
DO10718	SP23254	COAD
DO10726	SP23270	COAD
DO10734	SP23286	COAD
DO10742	SP23302	COAD
DO10750	SP23318	COAD
DO10758	SP23334	COAD
DO10766	SP23350	COAD
DO10774	SP23366	COAD
DO10782	SP23382	COAD
DO10790	SP23398	COAD
DO10798	SP23414	COAD
DO44085	SP96108	COAD
DO44086	SP96110	COAD
DO44087	SP96112	COAD
DO44088	SP96114	COAD
DO44089	SP96116	COAD
DO44090	SP96118	COAD
DO44091	SP96120	COAD
DO44092	SP96122	COAD
DO44093	SP96124	COAD
DO44094	SP96126	COAD
DO44095	SP96129	COAD
DO44096	SP96133	COAD
DO7775	SP16822	COAD
DO7776	SP16824	COAD
DO7777	SP16826	COAD
DO7778	SP16828	COAD
DO7779	SP16830	COAD
DO7780	SP16833	COAD
DO7781	SP16834	COAD
DO7782	SP16836	COAD
DO7784	SP16844	COAD
DO7786	SP16847	COAD
DO7786	SP16856	COAD
DO7789	SP16859	COAD
DO7792	SP16871	COAD
DO7795	SP16874	COAD
DO7798	SP16880	COAD
DO7801	SP16886	COAD
DO7804	SP16892	COAD
DO7807	SP16898	COAD
DO7810	SP16904	COAD
DO7816	SP16916	COAD
DO7819	SP16922	COAD
DO7822	SP16934	COAD
DO7825	SP16940	COAD
DO7828	SP16946	COAD
DO7831	SP16958	COAD
DO7834	SP16964	COAD
DO7840	SP16976	COAD
DO7843	SP16982	COAD
DO7846	SP16994	COAD
DO7849	SP16997	COAD
DO7852	SP17003	COAD
DO7855	SP17009	COAD
DO7858	SP17016	COAD
DO7862	SP17024	COAD
DO7866	SP17032	COAD
DO7870	SP17040	COAD
DO7874	SP17048	COAD
DO7878	SP17056	COAD
DO7882	SP17064	COAD
DO7886	SP17072	COAD
DO7890	SP17080	COAD
DO7894	SP17088	COAD
DO7898	SP17096	COAD
DO7906	SP17112	COAD
DO7910	SP17120	COAD
DO7914	SP17128	COAD
DO7918	SP17140	COAD
DO7922	SP17148	COAD
DO7926	SP17156	COAD
DO7930	SP17164	COAD
DO7934	SP17172	COAD
DO7938	SP17180	COAD
DO7942	SP17188	COAD
DO7946	SP17196	COAD
DO7950	SP17208	COAD
DO7954	SP17212	COAD
DO7958	SP17227	COAD
DO7962	SP17232	COAD
DO7967	SP17242	COAD
DO7972	SP17252	COAD
DO7977	SP17267	COAD
DO7983	SP17287	COAD
DO7990	SP17294	COAD
DO7997	SP17322	COAD
DO8004	SP17329	COAD
DO8011	SP17343	COAD
DO8018	SP17371	COAD
DO8025	SP17378	COAD
DO8039	SP17406	COAD
DO8047	SP17430	COAD
DO8055	SP17438	COAD
DO8063	SP17454	COAD
DO8071	SP17470	COAD
DO8079	SP17486	COAD
DO8087	SP17509	COAD
DO8103	SP17549	COAD
DO8119	SP17581	COAD
DO8127	SP17597	COAD
DO8143	SP17628	COAD
DO8151	SP17644	COAD
DO8159	SP17660	COAD
DO8167	SP17684	COAD
DO8175	SP17700	COAD
DO8176	SP17732	COAD
DO8184	SP17748	COAD
DO8192	SP17764	COAD
DO8200	SP17780	COAD
DO8216	SP17812	COAD
DO8224	SP17827	COAD
DO8232	SP17843	COAD
DO8240	SP17857	COAD
DO8248	SP17873	COAD
DO8256	SP17889	COAD
DO8264	SP17905	COAD
DO8272	SP17921	COAD
DO8280	SP17937	COAD
DO8288	SP17961	COAD
DO8296	SP17985	COAD
DO8304	SP18001	COAD
DO8312	SP18017	COAD
DO8320	SP18033	COAD
DO8328	SP18057	COAD
DO8336	SP18081	COAD
DO8344	SP18089	COAD
DO8360	SP18121	COAD
DO8376	SP18153	COAD
DO8384	SP18169	COAD
DO8392	SP18185	COAD
DO8400	SP18201	COAD
DO8408	SP18217	COAD
DO8416	SP18241	COAD
DO8424	SP18262	COAD
DO8432	SP18278	COAD
DO8439	SP18286	COAD
DO8447	SP18318	COAD
DO8455	SP18334	COAD
DO8463	SP18350	COAD
DO8471	SP18366	COAD
DO8479	SP18382	COAD
DO8487	SP18398	COAD
DO8490	SP18414	COAD
DO8498	SP18438	COAD
DO8506	SP18462	COAD
DO8514	SP18470	COAD
DO8522	SP18486	COAD
DO8530	SP18502	COAD
DO8538	SP18523	COAD
DO8546	SP18531	COAD
DO8554	SP18547	COAD
DO8562	SP18563	COAD
DO8570	SP18579	COAD
DO8578	SP18595	COAD
DO8586	SP18611	COAD
DO8594	SP18627	COAD
DO8602	SP18659	COAD
DO8610	SP18675	COAD
DO8618	SP18691	COAD
DO8626	SP18707	COAD
DO8634	SP18723	COAD
DO8634	SP18731	COAD
DO8642	SP18755	COAD
DO8650	SP18771	COAD
DO8658	SP18787	COAD
DO8674	SP18819	COAD
DO8682	SP18835	COAD
DO8690	SP18851	COAD
DO8698	SP18867	COAD
DO8706	SP18882	COAD
DO8714	SP18898	COAD
DO8722	SP18922	COAD
DO8730	SP18946	COAD
DO8738	SP18962	COAD
DO8746	SP18986	COAD
DO8754	SP18994	COAD
DO8762	SP19010	COAD
DO8770	SP19026	COAD
DO8778	SP19039	COAD
DO8786	SP19063	COAD
DO8794	SP19079	COAD
DO8802	SP19103	COAD
DO8810	SP19111	COAD
DO8818	SP19135	COAD
DO8826	SP19151	COAD
DO8834	SP19167	COAD
DO8842	SP19183	COAD
DO8850	SP19199	COAD
DO8858	SP19215	COAD
DO8866	SP19231	COAD
DO8874	SP19247	COAD
DO8882	SP19263	COAD
DO8890	SP19279	COAD
DO8898	SP19295	COAD
DO8906	SP19311	COAD
DO8914	SP19327	COAD
DO8922	SP19343	COAD
DO8930	SP19359	COAD
DO8938	SP19383	COAD
DO8946	SP19399	COAD
DO8954	SP19415	COAD
DO8962	SP19431	COAD
DO8970	SP19446	COAD
DO9002	SP19518	COAD
DO9010	SP19542	COAD
DO9018	SP19550	COAD
DO9026	SP19566	COAD
DO9034	SP19582	COAD
DO9042	SP19606	COAD
DO9058	SP19638	COAD
DO9066	SP19654	COAD
DO9074	SP19670	COAD
DO9082	SP19694	COAD
DO9090	SP19710	COAD
DO9098	SP19734	COAD
DO9106	SP19750	COAD
DO9114	SP19766	COAD
DO9122	SP19782	COAD
DO9130	SP19798	COAD
DO9138	SP19822	COAD
DO9146	SP19830	COAD
DO9154	SP19846	COAD
DO9162	SP19855	COAD
DO9170	SP19871	COAD
DO9178	SP19887	COAD
DO9186	SP19903	COAD
DO9194	SP19919	COAD
DO9202	SP19935	COAD
DO9210	SP19951	COAD
DO9218	SP19967	COAD
DO9226	SP19983	COAD
DO9234	SP19999	COAD
DO9242	SP20015	COAD
DO9258	SP20047	COAD
DO9266	SP20063	COAD
DO9274	SP20079	COAD
DO9282	SP20091	COAD
DO9290	SP20107	COAD
DO9298	SP20123	COAD
DO9306	SP20139	COAD
DO9314	SP20155	COAD
DO9322	SP20171	COAD
DO9330	SP20195	COAD
DO9338	SP20203	COAD
DO9346	SP20219	COAD
DO9362	SP20251	COAD
DO9370	SP20275	COAD
DO9378	SP20291	COAD
DO9386	SP20307	COAD
DO9394	SP20323	COAD
DO9402	SP20339	COAD
DO9410	SP20355	COAD
DO9418	SP20395	COAD
DO9426	SP20411	COAD
DO9434	SP20427	COAD
DO9442	SP20451	COAD
DO9450	SP20467	COAD
DO9458	SP20491	COAD
DO9466	SP20499	COAD
DO9474	SP20523	COAD
DO9482	SP20531	COAD
DO9490	SP20555	COAD
DO9498	SP20571	COAD
DO9506	SP20587	COAD
DO9514	SP20611	COAD
DO9522	SP20619	COAD
DO9530	SP20635	COAD
DO9538	SP20649	COAD
DO9546	SP20665	COAD
DO9554	SP20681	COAD
DO9562	SP20697	COAD
DO9570	SP20713	COAD
DO9578	SP20729	COAD
DO9586	SP20745	COAD
DO9594	SP20761	COAD
DO9602	SP20777	COAD
DO9610	SP20793	COAD
DO9618	SP20809	COAD
DO9626	SP20825	COAD
DO9634	SP20841	COAD
DO9642	SP20857	COAD
DO9650	SP20881	COAD
DO9658	SP20889	COAD
DO9666	SP20905	COAD
DO9674	SP20937	COAD
DO9682	SP20945	COAD
DO9690	SP20961	COAD
DO9698	SP20977	COAD
DO9700	SP20993	COAD
DO9708	SP21017	COAD
DO9716	SP21025	COAD
DO9732	SP21057	COAD
DO9740	SP21081	COAD
DO9748	SP21097	COAD
DO9756	SP21113	COAD
DO9756	SP21121	COAD
DO9764	SP21145	COAD
DO9772	SP21161	COAD
DO9780	SP21177	COAD
DO9788	SP21193	COAD
DO9796	SP21225	COAD
DO9804	SP21233	COAD
DO9828	SP21281	COAD
DO9836	SP21297	COAD
DO9844	SP21313	COAD
DO9852	SP21329	COAD
DO9860	SP21352	COAD
DO9868	SP21376	COAD
DO9876	SP21400	COAD
DO9900	SP21448	COAD
DO9908	SP21464	COAD
DO9916	SP21480	COAD
DO9924	SP21496	COAD
DO9932	SP21512	COAD
DO9940	SP21528	COAD
DO9948	SP21552	COAD
DO9956	SP21584	COAD
DO9964	SP21592	COAD
DO9972	SP21608	COAD
DO9980	SP21624	COAD
DO9988	SP21640	COAD
DO14151	SP29896	HNSC
DO14152	SP29897	HNSC
DO14153	SP29901	HNSC
DO14154	SP29902	HNSC
DO14155	SP29905	HNSC
DO14156	SP29906	HNSC
DO14157	SP29910	HNSC
DO14158	SP29912	HNSC
DO14159	SP29914	HNSC
DO14161	SP29918	HNSC
DO14163	SP29923	HNSC
DO14164	SP29925	HNSC
DO14165	SP29928	HNSC
DO14166	SP29931	HNSC
DO14167	SP29933	HNSC
DO14168	SP29934	HNSC
DO14169	SP29937	HNSC
DO14170	SP29938	HNSC
DO14171	SP29940	HNSC
DO14172	SP29943	HNSC
DO14173	SP29945	HNSC
DO14174	SP29947	HNSC
DO14175	SP29948	HNSC
DO14176	SP29953	HNSC
DO14178	SP29959	HNSC
DO14180	SP29963	HNSC
DO14182	SP29965	HNSC
DO14184	SP29971	HNSC
DO14186	SP29975	HNSC
DO14188	SP29977	HNSC
DO14190	SP29983	HNSC
DO14192	SP29987	HNSC
DO14194	SP29991	HNSC
DO14196	SP29995	HNSC
DO14198	SP29999	HNSC
DO14200	SP30001	HNSC
DO14202	SP30005	HNSC
DO14204	SP30011	HNSC
DO14206	SP30015	HNSC
DO14208	SP30017	HNSC
DO14210	SP30025	HNSC
DO14212	SP30027	HNSC
DO14214	SP30033	HNSC
DO14216	SP30037	HNSC
DO14218	SP30041	HNSC
DO14220	SP30047	HNSC
DO14222	SP30051	HNSC
DO14224	SP30055	HNSC
DO14226	SP30059	HNSC
DO14228	SP30061	HNSC
DO14230	SP30067	HNSC
DO14232	SP30071	HNSC
DO14234	SP30075	HNSC
DO14236	SP30077	HNSC
DO14238	SP30083	HNSC
DO14240	SP30087	HNSC
DO14242	SP30093	HNSC
DO14244	SP30095	HNSC
DO14246	SP30105	HNSC
DO14248	SP30107	HNSC
DO14250	SP30113	HNSC
DO14252	SP30117	HNSC
DO14254	SP30121	HNSC
DO14256	SP30125	HNSC
DO14258	SP30129	HNSC
DO14260	SP30135	HNSC
DO14262	SP30139	HNSC
DO14264	SP30143	HNSC
DO14266	SP30149	HNSC
DO14268	SP30153	HNSC
DO14270	SP30157	HNSC
DO14272	SP30161	HNSC
DO14274	SP30167	HNSC
DO14276	SP30171	HNSC
DO14278	SP30175	HNSC
DO14280	SP30183	HNSC
DO14282	SP30185	HNSC
DO14284	SP30189	HNSC
DO14286	SP30193	HNSC
DO14288	SP30197	HNSC
DO14290	SP30204	HNSC
DO14293	SP30207	HNSC
DO14296	SP30213	HNSC
DO14299	SP30225	HNSC
DO14302	SP30228	HNSC
DO14305	SP30237	HNSC
DO14307	SP30240	HNSC
DO14310	SP30249	HNSC
DO14313	SP30258	HNSC
DO14316	SP30261	HNSC
DO14319	SP30267	HNSC
DO14322	SP30273	HNSC
DO14325	SP30289	HNSC
DO14329	SP30297	HNSC
DO14333	SP30307	HNSC
DO14338	SP30317	HNSC
DO14343	SP30332	HNSC
DO14348	SP30342	HNSC
DO14353	SP30352	HNSC
DO14358	SP30363	HNSC
DO14363	SP30378	HNSC
DO14368	SP30388	HNSC
DO14373	SP30393	HNSC
DO14378	SP30403	HNSC
DO14383	SP30418	HNSC
DO14388	SP30428	HNSC
DO14393	SP30438	HNSC
DO14398	SP30443	HNSC
DO14403	SP30463	HNSC
DO14408	SP30475	HNSC
DO14414	SP30481	HNSC
DO14420	SP30493	HNSC
DO14426	SP30506	HNSC
DO14433	SP30520	HNSC
DO14440	SP30534	HNSC
DO14447	SP30555	HNSC
DO14454	SP30571	HNSC
DO14462	SP30579	HNSC
DO14470	SP30611	HNSC
DO14478	SP30619	HNSC
DO14486	SP30635	HNSC
DO14494	SP30651	HNSC
DO14502	SP30675	HNSC
DO14510	SP30691	HNSC
DO14518	SP30707	HNSC
DO14526	SP30715	HNSC
DO14534	SP30739	HNSC
DO14542	SP30747	HNSC
DO14550	SP30771	HNSC
DO14558	SP30787	HNSC
DO14566	SP30803	HNSC
DO14574	SP30819	HNSC
DO14582	SP30843	HNSC
DO14590	SP30859	HNSC
DO14598	SP30883	HNSC
DO14606	SP30899	HNSC
DO14614	SP30907	HNSC
DO14622	SP30931	HNSC
DO14630	SP30939	HNSC
DO14638	SP30955	HNSC
DO14646	SP30979	HNSC
DO14654	SP30995	HNSC
DO14662	SP31006	HNSC
DO14670	SP31022	HNSC
DO14678	SP31030	HNSC
DO14686	SP31046	HNSC
DO14694	SP31070	HNSC
DO14702	SP31086	HNSC
DO14710	SP31102	HNSC
DO14718	SP31126	HNSC
DO14726	SP31134	HNSC
DO14734	SP31158	HNSC
DO14742	SP31174	HNSC
DO14750	SP31190	HNSC
DO14758	SP31206	HNSC
DO14766	SP31214	HNSC
DO14774	SP31238	HNSC
DO14782	SP31262	HNSC
DO14790	SP31270	HNSC
DO14798	SP31286	HNSC
DO14806	SP31310	HNSC
DO14814	SP31334	HNSC
DO14822	SP31350	HNSC
DO14830	SP31366	HNSC
DO14838	SP31374	HNSC
DO14846	SP31398	HNSC
DO14854	SP31406	HNSC
DO14862	SP31422	HNSC
DO14870	SP31446	HNSC
DO14878	SP31454	HNSC
DO14886	SP31478	HNSC
DO14894	SP31494	HNSC
DO14902	SP31518	HNSC
DO14910	SP31534	HNSC
DO14918	SP31558	HNSC
DO14926	SP31574	HNSC
DO14934	SP31598	HNSC
DO14942	SP31606	HNSC
DO14950	SP31630	HNSC
DO14958	SP31654	HNSC
DO14966	SP31670	HNSC
DO14974	SP31686	HNSC
DO14982	SP31718	HNSC
DO14990	SP31726	HNSC
DO14998	SP31758	HNSC
DO15006	SP31774	HNSC
DO15014	SP31790	HNSC
DO15022	SP31814	HNSC
DO15030	SP31830	HNSC
DO15038	SP31838	HNSC
DO15046	SP31854	HNSC
DO15054	SP31878	HNSC
DO15062	SP31886	HNSC
DO15070	SP31918	HNSC
DO15078	SP31950	HNSC
DO15086	SP31958	HNSC
DO15094	SP31974	HNSC
DO15102	SP31990	HNSC
DO15110	SP32014	HNSC
DO15118	SP32038	HNSC
DO15126	SP32046	HNSC
DO15134	SP32070	HNSC
DO15142	SP32078	HNSC
DO15150	SP32102	HNSC
DO15158	SP32118	HNSC
DO15166	SP32142	HNSC
DO15174	SP32166	HNSC
DO15182	SP32174	HNSC
DO15190	SP32206	HNSC
DO15198	SP32222	HNSC
DO15206	SP32230	HNSC
DO15214	SP32246	HNSC
DO15222	SP32270	HNSC
DO15230	SP32278	HNSC
DO15238	SP32310	HNSC
DO15246	SP32318	HNSC
DO15254	SP32350	HNSC
DO15262	SP32366	HNSC
DO15270	SP32382	HNSC
DO15278	SP32406	HNSC
DO15286	SP32414	HNSC
DO15294	SP32438	HNSC
DO15302	SP32446	HNSC
DO15310	SP32462	HNSC
DO15318	SP32486	HNSC
DO15326	SP32502	HNSC
DO15334	SP32526	HNSC
DO15342	SP32542	HNSC
DO15350	SP32550	HNSC
DO15358	SP32566	HNSC
DO15366	SP32582	HNSC
DO15374	SP32606	HNSC
DO15382	SP32622	HNSC
DO15390	SP32638	HNSC
DO15398	SP32662	HNSC
DO15406	SP32678	HNSC
DO15414	SP32694	HNSC
DO15422	SP32710	HNSC
DO15430	SP32742	HNSC
DO15438	SP32750	HNSC
DO15446	SP32766	HNSC
DO15454	SP32782	HNSC
DO15455	SP32806	HNSC
DO15463	SP32814	HNSC
DO15471	SP32838	HNSC
DO15479	SP32846	HNSC
DO15487	SP32870	HNSC
DO15495	SP32878	HNSC
DO15503	SP32894	HNSC
DO15511	SP32926	HNSC
DO15519	SP32934	HNSC
DO15527	SP32958	HNSC
DO15535	SP32966	HNSC
DO15543	SP32990	HNSC
DO15551	SP33006	HNSC
DO15559	SP33014	HNSC
DO15567	SP33046	HNSC
DO15575	SP33062	HNSC
DO15583	SP33070	HNSC
DO15591	SP33094	HNSC
DO15599	SP33110	HNSC
DO15607	SP33118	HNSC
DO15615	SP33134	HNSC
DO15623	SP33158	HNSC
DO15631	SP33166	HNSC
DO15639	SP33190	HNSC
DO15647	SP33198	HNSC
DO15663	SP33238	HNSC
DO15671	SP33246	HNSC
DO15679	SP33270	HNSC
DO15687	SP33288	HNSC
DO15695	SP33312	HNSC
DO15703	SP33320	HNSC
DO15711	SP33344	HNSC
DO15719	SP33352	HNSC
DO15727	SP33376	HNSC
DO15735	SP33392	HNSC
DO15743	SP33408	HNSC
DO15751	SP33416	HNSC
DO15759	SP33432	HNSC
DO15767	SP33448	HNSC
DO15775	SP33464	HNSC
DO15783	SP33480	HNSC
DO15791	SP33496	HNSC
DO15799	SP33512	HNSC
DO15807	SP33528	HNSC
DO15815	SP33544	HNSC
DO15823	SP33576	HNSC
DO15831	SP33600	HNSC
DO15839	SP33624	HNSC
[truncated: 3,688 more rows]

## Sheet: ICGC_450k_IDS_normal
PID	probe ID	Cancer type
DO446	SP899	BLCA
DO449	SP906	BLCA
DO450	SP908	BLCA
DO457	SP924	BLCA
DO48611	SP106899	BLCA
DO488	SP989	BLCA
DO496	SP1007	BLCA
DO506	SP1029	BLCA
DO536	SP1092	BLCA
DO538	SP1096	BLCA
DO550	SP1120	BLCA
DO561	SP1147	BLCA
DO622	SP1275	BLCA
DO657	SP1347	BLCA
DO675	SP1383	BLCA
DO683	SP1413	BLCA
DO689	SP1425	BLCA
DO755	SP1570	BLCA
DO761	SP1588	BLCA
DO1253	SP2724	BRCA
DO1254	SP2726	BRCA
DO1257	SP2732	BRCA
DO1270	SP2759	BRCA
DO1279	SP2778	BRCA
DO1283	SP2786	BRCA
DO1295	SP2814	BRCA
DO1299	SP2824	BRCA
DO1301	SP2830	BRCA
DO1305	SP2840	BRCA
DO1364	SP2961	BRCA
DO1384	SP3004	BRCA
DO1396	SP3032	BRCA
DO1434	SP3119	BRCA
DO1436	SP3132	BRCA
DO1445	SP3157	BRCA
DO1473	SP3217	BRCA
DO1491	SP3256	BRCA
DO1502	SP3293	BRCA
DO1512	SP3313	BRCA
DO1522	SP3338	BRCA
DO1527	SP3353	BRCA
DO1564	SP3435	BRCA
DO1574	SP3460	BRCA
DO1589	SP3490	BRCA
DO1594	SP3500	BRCA
DO1633	SP3577	BRCA
DO1658	SP3626	BRCA
DO1717	SP3743	BRCA
DO1737	SP3798	BRCA
DO1797	SP3913	BRCA
DO1872	SP4079	BRCA
DO1890	SP4128	BRCA
DO1937	SP4235	BRCA
DO1978	SP4331	BRCA
DO1984	SP4344	BRCA
DO2026	SP4429	BRCA
DO2078	SP4529	BRCA
DO2156	SP4685	BRCA
DO2168	SP4715	BRCA
DO2198	SP4780	BRCA
DO2281	SP4939	BRCA
DO2401	SP5183	BRCA
DO2503	SP5387	BRCA
DO2527	SP5434	BRCA
DO2545	SP5472	BRCA
DO2653	SP5684	BRCA
DO2659	SP5708	BRCA
DO2665	SP5726	BRCA
DO2671	SP5738	BRCA
DO2688	SP5780	BRCA
DO2700	SP5802	BRCA
DO2725	SP5862	BRCA
DO2831	SP6097	BRCA
DO2919	SP6279	BRCA
DO2931	SP6309	BRCA
DO3019	SP6489	BRCA
DO3176	SP6807	BRCA
DO3194	SP6849	BRCA
DO3204	SP6878	BRCA
DO3269	SP7015	BRCA
DO3293	SP7056	BRCA
DO3299	SP7074	BRCA
DO3346	SP7163	BRCA
DO3352	SP7183	BRCA
DO3364	SP7207	BRCA
DO3370	SP7219	BRCA
DO3400	SP7275	BRCA
DO3436	SP7345	BRCA
DO3494	SP7450	BRCA
DO3506	SP7480	BRCA
DO3578	SP7626	BRCA
DO3662	SP7797	BRCA
DO3727	SP7929	BRCA
DO3757	SP7995	BRCA
DO3781	SP8043	BRCA
DO3787	SP8055	BRCA
DO3946	SP8376	BRCA
DO3970	SP8436	BRCA
DO4030	SP8558	BRCA
DO4074	SP8654	BRCA
DO4080	SP8671	BRCA
DO4098	SP8713	BRCA
DO4128	SP8779	BRCA
DO4215	SP8957	BRCA
DO4239	SP9005	BRCA
DO4245	SP9017	BRCA
DO4275	SP9083	BRCA
DO4323	SP9185	BRCA
DO4383	SP9307	BRCA
DO4461	SP9463	BRCA
DO4527	SP9594	BRCA
DO4563	SP9666	BRCA
DO4605	SP9762	BRCA
DO4701	SP9954	BRCA
DO4725	SP9997	BRCA
DO4743	SP10039	BRCA
DO4817	SP10205	BRCA
DO4830	SP10230	BRCA
DO4991	SP10528	BRCA
DO5025	SP10601	BRCA
DO5102	SP10739	BRCA
DO5158	SP10870	BRCA
DO5186	SP10923	BRCA
DO5200	SP10951	BRCA
DO5207	SP10971	BRCA
DO5214	SP10985	BRCA
DO5354	SP11263	BRCA
DO5424	SP11405	BRCA
DO5452	SP11461	BRCA
DO5459	SP11471	BRCA
DO5486	SP11530	BRCA
DO5590	SP11731	BRCA
DO5618	SP11787	BRCA
DO5661	SP11885	BRCA
DO5717	SP12001	BRCA
DO5752	SP12077	BRCA
DO5773	SP12119	BRCA
DO5780	SP12137	BRCA
DO5794	SP12165	BRCA
DO5822	SP12217	BRCA
DO5850	SP12276	BRCA
DO6195	SP12974	BRCA
DO44283	SP96538	CESC
DO44318	SP96621	CESC
DO6287	SP13155	CESC
DO10084	SP21848	COAD
DO10108	SP21912	COAD
DO10180	SP22055	COAD
DO10236	SP22183	COAD
DO10268	SP22263	COAD
DO10276	SP22279	COAD
DO10284	SP22303	COAD
DO10324	SP22391	COAD
DO10381	SP22519	COAD
DO10413	SP22591	COAD
DO10467	SP22710	COAD
DO10486	SP22766	COAD
DO10558	SP22910	COAD
DO10566	SP22934	COAD
DO10606	SP23014	COAD
DO10630	SP23070	COAD
DO10631	SP23086	COAD
DO10647	SP23118	COAD
DO10710	SP23246	COAD
DO10774	SP23374	COAD
DO7775	SP16823	COAD
DO7786	SP16853	COAD
DO7789	SP16865	COAD
DO7795	SP16877	COAD
DO7819	SP16931	COAD
DO7822	SP16937	COAD
DO7828	SP16952	COAD
DO7834	SP16967	COAD
DO7846	SP16991	COAD
DO7914	SP17136	COAD
DO7934	SP17176	COAD
DO7990	SP17308	COAD
DO8004	SP17336	COAD
DO8011	SP17357	COAD
DO8063	SP17462	COAD
DO8079	SP17501	COAD
DO8087	SP17525	COAD
DO8119	SP17589	COAD
DO8159	SP17668	COAD
DO8175	SP17716	COAD
DO8176	SP17740	COAD
DO8224	SP17835	COAD
DO8288	SP17977	COAD
DO8320	SP18049	COAD
DO8392	SP18193	COAD
DO8400	SP18209	COAD
DO8408	SP18233	COAD
DO8424	SP18254	COAD
DO8439	SP18302	COAD
DO8594	SP18643	COAD
DO8642	SP18763	COAD
DO8698	SP18875	COAD
DO8722	SP18938	COAD
DO8778	SP19047	COAD
DO8810	SP19127	COAD
DO8930	SP19375	COAD
DO9034	SP19598	COAD
DO9074	SP19686	COAD
DO9090	SP19726	COAD
DO9106	SP19758	COAD
DO9226	SP19991	COAD
DO9266	SP20071	COAD
DO9274	SP20083	COAD
DO9346	SP20227	COAD
DO9362	SP20267	COAD
DO9418	SP20387	COAD
DO9434	SP20443	COAD
DO9674	SP20929	COAD
DO9732	SP21073	COAD
DO9780	SP21185	COAD
DO9788	SP21209	COAD
DO9868	SP21392	COAD
DO9940	SP21544	COAD
DO9948	SP21568	COAD
DO14163	SP29922	HNSC
DO14164	SP29926	HNSC
DO14178	SP29957	HNSC
DO14186	SP29973	HNSC
DO14200	SP30003	HNSC
DO14204	SP30009	HNSC
DO14210	SP30021	HNSC
DO14240	SP30089	HNSC
DO14244	SP30097	HNSC
DO14254	SP30123	HNSC
DO14270	SP30155	HNSC
DO14278	SP30177	HNSC
DO14280	SP30181	HNSC
DO14299	SP30219	HNSC
DO14307	SP30243	HNSC
DO14322	SP30281	HNSC
DO14338	SP30322	HNSC
DO14343	SP30327	HNSC
DO14358	SP30368	HNSC
DO14398	SP30453	HNSC
DO14403	SP30458	HNSC
DO14462	SP30595	HNSC
DO14566	SP30811	HNSC
DO14598	SP30875	HNSC
DO14646	SP30971	HNSC
DO14678	SP31038	HNSC
DO14718	SP31118	HNSC
DO14774	SP31230	HNSC
DO14950	SP31638	HNSC
DO15006	SP31766	HNSC
DO15014	SP31798	HNSC
DO15070	SP31910	HNSC
DO15102	SP31998	HNSC
DO15150	SP32094	HNSC
DO15158	SP32126	HNSC
DO15238	SP32294	HNSC
DO15246	SP32326	HNSC
DO15278	SP32390	HNSC
DO15310	SP32478	HNSC
DO15374	SP32598	HNSC
DO15406	SP32670	HNSC
DO15511	SP32918	HNSC
DO15591	SP33086	HNSC
DO15639	SP33182	HNSC
DO15671	SP33254	HNSC
DO15751	SP33424	HNSC
DO15815	SP33552	HNSC
DO15911	SP33782	HNSC
DO15959	SP33877	HNSC
DO16023	SP34021	HNSC
DO16109	SP34183	KIRC
DO16110	SP34185	KIRC
DO16111	SP34187	KIRC
DO16117	SP34204	KIRC
DO16120	SP34209	KIRC
DO16122	SP34213	KIRC
DO16126	SP34229	KIRC
DO16132	SP34242	KIRC
DO16140	SP34252	KIRC
DO16148	SP34275	KIRC
DO16153	SP34280	KIRC
DO16158	SP34292	KIRC
DO16170	SP34327	KIRC
DO16178	SP34334	KIRC
DO16186	SP34348	KIRC
DO16194	SP34362	KIRC
DO16202	SP34384	KIRC
DO16210	SP34391	KIRC
DO16218	SP34406	KIRC
DO16233	SP34425	KIRC
DO16256	SP34466	KIRC
DO16263	SP34486	KIRC
DO16269	SP34500	KIRC
DO16276	SP34508	KIRC
DO16284	SP34530	KIRC
DO16291	SP34547	KIRC
DO16300	SP34554	KIRC
DO16308	SP34571	KIRC
DO16317	SP34589	KIRC
DO16326	SP34605	KIRC
DO16335	SP34628	KIRC
DO16344	SP34635	KIRC
DO16352	SP34659	KIRC
DO16370	SP34692	KIRC
DO16379	SP34700	KIRC
DO16397	SP34739	KIRC
DO16406	SP34757	KIRC
DO16414	SP34774	KIRC
DO16423	SP34781	KIRC
DO16432	SP34797	KIRC
DO16450	SP34841	KIRC
DO16459	SP34850	KIRC
DO16468	SP34876	KIRC
DO16477	SP34885	KIRC
DO16495	SP34928	KIRC
DO16504	SP34944	KIRC
DO16511	SP34958	KIRC
DO16520	SP34974	KIRC
DO16530	SP34989	KIRC
DO16580	SP35058	KIRC
DO16588	SP35073	KIRC
DO16597	SP35088	KIRC
DO16614	SP35122	KIRC
DO16622	SP35142	KIRC
DO16642	SP35196	KIRC
DO16658	SP35223	KIRC
DO16688	SP35277	KIRC
DO16696	SP35283	KIRC
DO16705	SP35299	KIRC
DO16725	SP35328	KIRC
DO16734	SP35354	KIRC
DO16741	SP35363	KIRC
DO16750	SP35389	KIRC
DO16759	SP35397	KIRC
DO16769	SP35422	KIRC
DO16779	SP35423	KIRC
DO16795	SP35471	KIRC
DO16813	SP35490	KIRC
DO16842	SP35546	KIRC
DO16852	SP35563	KIRC
DO16861	SP35580	KIRC
DO16871	SP35590	KIRC
DO16900	SP35640	KIRC
DO16920	SP35677	KIRC
DO16930	SP35701	KIRC
DO16940	SP35721	KIRC
DO16948	SP35726	KIRC
DO16955	SP35744	KIRC
DO16969	SP35780	KIRC
DO16979	SP35800	KIRC
DO16989	SP35819	KIRC
DO16999	SP35839	KIRC
DO17009	SP35868	KIRC
DO17028	SP35907	KIRC
DO17044	SP35937	KIRC
DO17064	SP35979	KIRC
DO17074	SP35999	KIRC
DO17075	SP36009	KIRC
DO17085	SP36028	KIRC
DO17095	SP36056	KIRC
DO17104	SP36057	KIRC
DO17114	SP36075	KIRC
DO17134	SP36114	KIRC
DO17144	SP36128	KIRC
DO17154	SP36148	KIRC
DO17164	SP36168	KIRC
DO17174	SP36198	KIRC
DO17188	SP36238	KIRC
DO17206	SP36276	KIRC
DO17216	SP36286	KIRC
DO17226	SP36313	KIRC
DO17263	SP36383	KIRC
DO17283	SP36430	KIRC
DO17293	SP36449	KIRC
DO17303	SP36468	KIRC
DO17313	SP36478	KIRC
DO17333	SP36518	KIRC
DO17343	SP36530	KIRC
DO17353	SP36556	KIRC
DO17382	SP36602	KIRC
DO17392	SP36621	KIRC
DO17410	SP36661	KIRC
DO17423	SP36701	KIRC
DO17442	SP36751	KIRC
DO17452	SP36758	KIRC
DO17472	SP36816	KIRC
DO17492	SP36844	KIRC
DO17502	SP36864	KIRC
DO17512	SP36892	KIRC
DO17532	SP36939	KIRC
DO17542	SP36969	KIRC
DO17552	SP36979	KIRC
DO17568	SP37017	KIRC
DO17578	SP37036	KIRC
DO17587	SP37066	KIRC
DO17615	SP37115	KIRC
DO17625	SP37159	KIRC
DO17633	SP37179	KIRC
DO17643	SP37189	KIRC
DO17653	SP37209	KIRC
DO17667	SP37259	KIRC
DO17673	SP37279	KIRC
DO17683	SP37289	KIRC
DO17693	SP37309	KIRC
DO17732	SP37395	KIRC
DO17742	SP37415	KIRC
DO17751	SP37422	KIRC
DO17769	SP37472	KIRC
DO17779	SP37492	KIRC
DO17791	SP37526	KIRC
DO17811	SP37554	KIRC
DO17829	SP37586	KIRC
DO17848	SP37626	KIRC
DO17858	SP37656	KIRC
DO17868	SP37666	KIRC
DO17908	SP37764	KIRC
DO17918	SP37784	KIRC
DO17927	SP37794	KIRC
DO17937	SP37824	KIRC
DO17957	SP37854	KIRC
DO17967	SP37874	KIRC
DO17977	SP37894	KIRC
DO17987	SP37913	KIRC
DO17997	SP37933	KIRC
DO18006	SP37950	KIRC
DO18016	SP37980	KIRC
DO18026	SP37988	KIRC
DO18036	SP38008	KIRC
DO18066	SP38074	KIRC
DO18075	SP38093	KIRC
DO18084	SP38102	KIRC
DO18094	SP38122	KIRC
DO18104	SP38152	KIRC
DO18114	SP38162	KIRC
DO18124	SP38191	KIRC
DO18134	SP38211	KIRC
DO18144	SP38221	KIRC
DO18154	SP38251	KIRC
DO18164	SP38261	KIRC
DO18174	SP38281	KIRC
DO18202	SP38349	KIRC
DO18212	SP38369	KIRC
DO18213	SP38379	KIRC
DO18223	SP38397	KIRC
DO18233	SP38426	KIRC
DO18243	SP38436	KIRC
DO18263	SP38484	KIRC
DO18282	SP38523	KIRC
DO18292	SP38543	KIRC
DO18302	SP38573	KIRC
DO18332	SP38633	KIRC
DO18342	SP38643	KIRC
DO18352	SP38673	KIRC
DO18372	SP38709	KIRC
DO18382	SP38739	KIRC
DO18392	SP38749	KIRC
DO18412	SP38789	KIRC
DO18422	SP38818	KIRC
DO18442	SP38848	KIRC
DO18452	SP38868	KIRC
DO18462	SP38896	KIRC
DO18472	SP38915	KIRC
DO18492	SP38955	KIRC
DO18502	SP38967	KIRC
DO18512	SP38977	KIRC
DO18522	SP38997	KIRC
DO18532	SP39017	KIRC
DO18552	SP39063	KIRC
DO18562	SP39082	KIRC
DO18582	SP39122	KIRC
DO18602	SP39160	KIRC
DO18612	SP39168	KIRC
DO18631	SP39208	KIRC
DO18641	SP39238	KIRC
DO18661	SP39278	KIRC
DO18671	SP39288	KIRC
DO18681	SP39308	KIRC
DO18691	SP39328	KIRC
DO18711	SP39359	KIRC
DO18721	SP39378	KIRC
DO18731	SP39408	KIRC
DO18741	SP39418	KIRC
DO18751	SP39438	KIRC
DO18761	SP39466	KIRC
DO18769	SP39469	KIRC
DO18799	SP39531	KIRC
DO18819	SP39565	KIRC
DO18829	SP39575	KIRC
DO18839	SP39604	KIRC
DO18849	SP39614	KIRC
DO18859	SP39643	KIRC
DO18879	SP39682	KIRC
DO18889	SP39720	KIRC
DO18908	SP39759	KIRC
DO18918	SP39769	KIRC
DO18928	SP39789	KIRC
DO18938	SP39807	KIRC
DO18958	SP39847	KIRC
DO18968	SP39877	KIRC
DO18988	SP39927	KIRC
DO19008	SP39957	KIRC
DO19018	SP39977	KIRC
DO19028	SP40007	KIRC
DO19038	SP40017	KIRC
DO19048	SP40037	KIRC
DO19078	SP40107	KIRC
DO19088	SP40127	KIRC
DO19098	SP40147	KIRC
DO19108	SP40167	KIRC
DO19118	SP40196	KIRC
DO19128	SP40206	KIRC
DO19148	SP40246	KIRC
DO19158	SP40266	KIRC
DO19178	SP40306	KIRC
DO19198	SP40356	KIRC
DO19218	SP40396	KIRC
DO19228	SP40416	KIRC
DO19238	SP40435	KIRC
DO19248	SP40454	KIRC
DO19258	SP40472	KIRC
DO19298	SP40548	KIRC
DO19308	SP40568	KIRC
DO19317	SP40578	KIRC
DO19327	SP40606	KIRC
DO19345	SP40656	KIRC
DO19350	SP40676	KIRC
DO19360	SP40696	KIRC
DO19370	SP40706	KIRC
DO19380	SP40726	KIRC
DO19390	SP40745	KIRC
DO19410	SP40795	KIRC
DO19420	SP40815	KIRC
DO19440	SP40845	KIRC
DO19460	SP40893	KIRC
DO19480	SP40921	KIRC
DO19510	SP40991	KIRC
DO19513	SP41001	KIRC
DO19533	SP41051	KIRC
DO19543	SP41071	KIRC
DO19553	SP41081	KIRC
DO19573	SP41141	KIRC
DO19593	SP41181	KIRC
DO19613	SP41221	KIRC
DO19623	SP41250	KIRC
DO19633	SP41270	KIRC
DO19653	SP41300	KIRC
DO19673	SP41340	KIRC
DO19683	SP41363	KIRC
DO19703	SP41393	KIRC
DO19713	SP41423	KIRC
DO19723	SP41433	KIRC
DO19743	SP41466	KIRC
DO19763	SP41516	KIRC
DO19773	SP41526	KIRC
DO19783	SP41553	KIRC
DO19813	SP41621	KIRC
DO19843	SP41670	KIRC
DO19863	SP41720	KIRC
DO19873	SP41730	KIRC
DO19883	SP41750	KIRC
DO19923	SP41840	KIRC
DO19933	SP41860	KIRC
DO19943	SP41889	KIRC
DO19953	SP41899	KIRC
DO19963	SP41919	KIRC
DO19972	SP41949	KIRC
DO19982	SP41959	KIRC
DO19992	SP41989	KIRC
DO20002	SP42009	KIRC
DO20012	SP42029	KIRC
DO20022	SP42048	KIRC
DO20032	SP42067	KIRC
DO20052	SP42095	KIRC
DO20092	SP42184	KIRC
DO20121	SP42232	KIRC
DO20131	SP42252	KIRC
DO20141	SP42282	KIRC
DO20151	SP42292	KIRC
DO20161	SP42312	KIRC
DO20171	SP42332	KIRC
DO20180	SP42351	KIRC
DO20190	SP42371	KIRC
DO20200	SP42401	KIRC
DO20210	SP42411	KIRC
DO20220	SP42441	KIRC
DO20269	SP42536	KIRC
DO20279	SP42546	KIRC
DO20289	SP42575	KIRC
DO20299	SP42595	KIRC
DO20309	SP42615	KIRC
DO20318	SP42625	KIRC
DO20328	SP42645	KIRC
DO20348	SP42685	KIRC
DO20358	SP42710	KIRC
DO20368	SP42720	KIRC
DO20386	SP42759	KIRC
DO20396	SP42789	KIRC
DO20406	SP42799	KIRC
DO20416	SP42819	KIRC
DO20426	SP42849	KIRC
DO20436	SP42859	KIRC
DO20456	SP42904	KIRC
DO20466	SP42934	KIRC
DO20476	SP42944	KIRC
DO20486	SP42973	KIRC
DO20506	SP43001	KIRC
DO20516	SP43031	KIRC
DO20535	SP43069	KIRC
DO20545	SP43089	KIRC
DO20555	SP43109	KIRC
DO20565	SP43129	KIRC
DO20575	SP43139	KIRC
DO20585	SP43159	KIRC
DO20594	SP43171	KIRC
DO20604	SP43191	KIRC
DO20614	SP43220	KIRC
DO20624	SP43229	KIRC
DO20633	SP43249	KIRC
DO20643	SP43267	KIRC
DO20653	SP43291	KIRC
DO20663	SP43301	KIRC
DO20683	SP43335	KIRC
DO20693	SP43355	KIRC
DO20723	SP43424	KIRC
DO20743	SP43462	KIRC
DO20754	SP43474	KIRP
DO20757	SP43481	KIRP
DO20758	SP43482	KIRP
DO20759	SP43484	KIRP
DO20762	SP43494	KIRP
DO20764	SP43496	KIRP
DO20766	SP43504	KIRP
DO20772	SP43518	KIRP
DO20778	SP43528	KIRP
DO20780	SP43534	KIRP
DO20784	SP43542	KIRP
DO20788	SP43548	KIRP
DO20800	SP43571	KIRP
DO20806	SP43583	KIRP
DO20808	SP43590	KIRP
DO20811	SP43596	KIRP
DO20813	SP43601	KIRP
DO20821	SP43619	KIRP
DO20823	SP43621	KIRP
DO20829	SP43635	KIRP
DO20831	SP43637	KIRP
DO20833	SP43640	KIRP
DO20837	SP43646	KIRP
DO20841	SP43654	KIRP
DO20853	SP43670	KIRP
DO20857	SP43679	KIRP
DO20859	SP43681	KIRP
DO20861	SP43686	KIRP
DO20865	SP43691	KIRP
DO20867	SP43697	KIRP
DO20872	SP43704	KIRP
DO20877	SP43713	KIRP
DO20879	SP43716	KIRP
DO20883	SP43724	KIRP
DO20885	SP43725	KIRP
DO20895	SP43746	KIRP
DO20901	SP43758	KIRP
DO20907	SP43776	KIRP
DO20911	SP43784	KIRP
DO20919	SP43800	KIRP
DO20921	SP43804	KIRP
DO20925	SP43810	KIRP
DO20926	SP43816	KIRP
DO20932	SP43828	KIRP
DO20936	SP43838	KIRP
DO20938	SP43842	KIRP
DO20942	SP43848	KIRP
DO20944	SP43854	KIRP
DO20946	SP43858	KIRP
DO22835	SP49113	LIHC
DO22836	SP49116	LIHC
DO22837	SP49118	LIHC
DO22838	SP49121	LIHC
DO22842	SP49133	LIHC
DO22851	SP49154	LIHC
DO22854	SP49163	LIHC
DO22857	SP49172	LIHC
DO22869	SP49196	LIHC
DO22887	SP49232	LIHC
DO22905	SP49268	LIHC
DO22908	SP49274	LIHC
DO22911	SP49283	LIHC
DO22917	SP49298	LIHC
DO22920	SP49307	LIHC
DO22926	SP49319	LIHC
DO22929	SP49325	LIHC
DO22938	SP49349	LIHC
DO22944	SP49361	LIHC
DO22947	SP49367	LIHC
DO22950	SP49376	LIHC
DO22956	SP49388	LIHC
DO22959	SP49397	LIHC
DO22962	SP49405	LIHC
DO22982	SP49445	LIHC
DO22986	SP49457	LIHC
DO22994	SP49477	LIHC
DO22998	SP49489	LIHC
DO23002	SP49497	LIHC
DO23006	SP49505	LIHC
DO23010	SP49513	LIHC
DO23014	SP49526	LIHC
DO23033	SP49566	LIHC
DO23043	SP49586	LIHC
DO23048	SP49601	LIHC
DO44872	SP98054	LIHC
DO44878	SP98068	LIHC
DO44879	SP98070	LIHC
DO44881	SP98074	LIHC
DO44899	SP98122	LIHC
DO44915	SP98160	LIHC
DO44954	SP98244	LIHC
DO44990	SP98323	LIHC
DO48518	SP106683	LIHC
DO23556	SP50194	LUAD
DO23557	SP50197	LUAD
DO23558	SP50199	LUAD
DO23582	SP50261	LUAD
DO23588	SP50273	LUAD
DO23598	SP50295	LUAD
DO23610	SP50323	LUAD
DO23663	SP50442	LUAD
DO23696	SP50509	LUAD
DO23702	SP50521	LUAD
DO23732	SP50589	LUAD
DO23742	SP50608	LUAD
DO23744	SP50617	LUAD
DO23768	SP50671	LUAD
DO23771	SP50677	LUAD
DO23786	SP50717	LUAD
DO23858	SP50871	LUAD
DO23862	SP50879	LUAD
DO23961	SP51088	LUAD
DO24100	SP51396	LUAD
DO24190	SP51588	LUAD
DO24237	SP51681	LUAD
DO24245	SP51696	LUAD
DO24275	SP51754	LUAD
DO24467	SP52242	LUAD
DO24702	SP52734	LUAD
DO24722	SP52775	LUAD
DO24750	SP52853	LUAD
DO24790	SP52927	LUAD
DO24800	SP52946	LUAD
DO24810	SP52966	LUAD
DO24970	SP53310	LUAD
DO24980	SP53330	LUAD
DO25084	SP53592	LUAD
DO25123	SP53674	LUAD
DO25183	SP53800	LUAD
DO25189	SP53820	LUAD
DO25232	SP53929	LUAD
DO25350	SP54183	LUAD
DO25481	SP54442	LUAD
DO25498	SP54482	LUAD
DO25508	SP54512	LUAD
DO25603	SP54718	LUAD
DO25727	SP55002	LUAD
DO25737	SP55022	LUAD
DO25757	SP55072	LUAD
DO25897	SP55338	LUAD
DO26005	SP55568	LUAD
DO26230	SP56089	LUAD
DO26290	SP56212	LUAD
DO26354	SP56313	LUAD
DO26420	SP56445	LUSC
DO26423	SP56450	LUSC
DO26427	SP56459	LUSC
DO26430	SP56466	LUSC
DO26432	SP56470	LUSC
DO26435	SP56477	LUSC
DO26438	SP56484	LUSC
DO26439	SP56487	LUSC
DO26442	SP56495	LUSC
DO26443	SP56498	LUSC
DO26444	SP56500	LUSC
DO26445	SP56503	LUSC
DO26451	SP56515	LUSC
DO26454	SP56522	LUSC
DO26456	SP56527	LUSC
DO26457	SP56529	LUSC
DO26467	SP56549	LUSC
DO26468	SP56551	LUSC
DO26478	SP56573	LUSC
DO26480	SP56577	LUSC
DO26526	SP56676	LUSC
DO26538	SP56698	LUSC
DO26550	SP56724	LUSC
DO26552	SP56727	LUSC
DO26553	SP56732	LUSC
DO26572	SP56768	LUSC
DO26578	SP56780	LUSC
DO26584	SP56791	LUSC
DO26596	SP56818	LUSC
DO26608	SP56845	LUSC
DO26623	SP56875	LUSC
DO26629	SP56890	LUSC
DO26647	SP56932	LUSC
DO26656	SP56950	LUSC
DO26659	SP56956	LUSC
DO26686	SP57012	LUSC
DO26698	SP57039	LUSC
DO26701	SP57048	LUSC
DO26704	SP57054	LUSC
DO26710	SP57063	LUSC
DO26749	SP57147	LUSC
DO26758	SP57162	LUSC
DO26786	SP57227	LUSC
DO26790	SP57235	LUSC
DO26854	SP57374	LUSC
DO26870	SP57406	LUSC
DO26894	SP57454	LUSC
DO26945	SP57562	LUSC
DO26967	SP57606	LUSC
DO27011	SP57707	LUSC
DO27025	SP57728	LUSC
DO27104	SP57893	LUSC
DO27112	SP57917	LUSC
DO27144	SP57981	LUSC
DO27176	SP58037	LUSC
DO27208	SP58109	LUSC
DO27279	SP58253	LUSC
DO27310	SP58302	LUSC
DO27318	SP58318	LUSC
DO27373	SP58445	LUSC
DO27397	SP58484	LUSC
DO27421	SP58540	LUSC
DO27429	SP58564	LUSC
DO27500	SP58700	LUSC
DO27508	SP58715	LUSC
DO27532	SP58762	LUSC
DO27540	SP58786	LUSC
DO27612	SP58935	LUSC
DO27652	SP59031	LUSC
DO32751	SP69384	PAAD
DO32769	SP69426	PAAD
DO36228	SP79910	PRAD
DO36231	SP79918	PRAD
DO36232	SP79922	PRAD
DO36234	SP79925	PRAD
DO36235	SP79928	PRAD
DO36238	SP79937	PRAD
DO36239	SP79938	PRAD
DO36240	SP79942	PRAD
DO36241	SP79943	PRAD
DO36249	SP79959	PRAD
DO36254	SP79970	PRAD
DO36256	SP79975	PRAD
DO36263	SP79993	PRAD
DO36267	SP80001	PRAD
DO36274	SP80018	PRAD
DO36276	SP80022	PRAD
DO36278	SP80027	PRAD
DO36285	SP80041	PRAD
DO36287	SP80046	PRAD
DO36288	SP80048	PRAD
DO36298	SP80072	PRAD
DO36299	SP80075	PRAD
DO36300	SP80078	PRAD
DO36301	SP80080	PRAD
DO36302	SP80085	PRAD
DO36306	SP80094	PRAD
DO36311	SP80103	PRAD
DO36315	SP80113	PRAD
DO36316	SP80114	PRAD
DO36318	SP80120	PRAD
DO36321	SP80127	PRAD
DO36325	SP80136	PRAD
DO36326	SP80138	PRAD
DO36330	SP80149	PRAD
DO36333	SP80155	PRAD
DO36344	SP80179	PRAD
DO36345	SP80182	PRAD
DO36346	SP80184	PRAD
DO36347	SP80187	PRAD
DO36353	SP80198	PRAD
DO36355	SP80202	PRAD
DO36357	SP80209	PRAD
DO36365	SP80228	PRAD
DO36367	SP80232	PRAD
DO36368	SP80234	PRAD
DO36369	SP80236	PRAD
DO36382	SP80264	READ
DO36451	SP80407	READ
DO36463	SP80431	READ
DO36745	SP81012	READ
DO36759	SP81040	READ
DO36822	SP81186	READ
DO36846	SP81242	READ
DO36969	SP81502	READ
DO37146	SP81856	READ
DO37205	SP81976	READ
DO37245	SP82065	READ
DO37396	SP82380	READ
DO37406	SP82394	SKCM
DO47320	SP104033	SKCM
DO38187	SP83962	STAD
DO38194	SP83976	STAD
DO38217	SP84038	STAD
DO38241	SP84095	STAD
DO38316	SP84256	STAD
DO38336	SP84300	STAD
DO38348	SP84324	STAD
DO38404	SP84447	STAD
DO38419	SP84487	STAD
DO38455	SP84563	STAD
DO38495	SP84643	STAD
DO38499	SP84651	STAD
DO38659	SP84978	STAD
DO38663	SP84986	STAD
DO38683	SP85034	STAD
DO38687	SP85042	STAD
DO38707	SP85082	STAD
DO38715	SP85102	STAD
DO38743	SP85158	STAD
DO38791	SP85255	STAD
DO38811	SP85303	STAD
DO38815	SP85311	STAD
DO38887	SP85467	STAD
DO38891	SP85475	STAD
DO38901	SP85492	THCA
DO38937	SP85565	THCA
DO38958	SP85609	THCA
DO38986	SP85665	THCA
DO38992	SP85678	THCA
DO38994	SP85683	THCA
DO38996	SP85687	THCA
DO39008	SP85711	THCA
DO39012	SP85719	THCA
DO39016	SP85727	THCA
DO39026	SP85749	THCA
DO39034	SP85765	THCA
DO39062	SP85822	THCA
DO39113	SP85925	THCA
DO39155	SP86012	THCA
DO39186	SP86076	THCA
DO39324	SP86348	THCA
DO39330	SP86360	THCA
DO39369	SP86443	THCA
DO39387	SP86479	THCA
DO39458	SP86620	THCA
DO39511	SP86733	THCA
DO39610	SP86935	THCA
DO39641	SP87013	THCA
DO39720	SP87183	THCA
DO39732	SP87208	THCA
DO39786	SP87321	THCA
DO39928	SP87621	THCA
DO40075	SP87921	THCA
DO40111	SP87988	THCA
DO40161	SP88092	THCA
DO40199	SP88176	THCA
DO40245	SP88268	THCA
DO40280	SP88340	THCA
DO40292	SP88364	THCA
DO40310	SP88406	THCA
DO40334	SP88460	THCA
DO40339	SP88471	THCA
DO40393	SP88575	THCA
DO40472	SP88739	THCA
DO40490	SP88771	THCA
DO40532	SP88855	THCA
DO40688	SP89150	THCA
DO40700	SP89179	THCA
DO40741	SP89269	THCA
DO40759	SP89297	THCA
DO40771	SP89324	THCA
DO48068	SP105717	THCA
DO48070	SP105723	THCA
DO48080	SP105753	THCA
DO48086	SP105767	THCA
DO48094	SP105785	THCA
DO49028	SP107679	THCA
DO40828	SP89440	UCEC
DO40834	SP89455	UCEC
DO40894	SP89585	UCEC
DO41044	SP89891	UCEC
DO41091	SP89993	UCEC
DO41133	SP90083	UCEC
DO41157	SP90131	UCEC
DO41193	SP90203	UCEC
DO41247	SP90317	UCEC
DO41572	SP90983	UCEC
DO41590	SP91019	UCEC
DO41662	SP91163	UCEC
DO41815	SP91482	UCEC
DO41911	SP91674	UCEC
DO42031	SP91907	UCEC
DO42153	SP92171	UCEC
DO42296	SP92452	UCEC
DO42320	SP92500	UCEC
DO42344	SP92556	UCEC
DO42504	SP92875	UCEC
DO42544	SP92955	UCEC
DO42608	SP93083	UCEC
DO42616	SP93099	UCEC
DO42657	SP93203	UCEC
DO42713	SP93315	UCEC
DO42729	SP93355	UCEC
DO42769	SP93443	UCEC
DO42897	SP93700	UCEC
DO43674	SP95262	UCEC
DO43682	SP95286	UCEC
DO43795	SP95526	UCEC
DO43931	SP95806	UCEC
DO48172	SP105949	UCEC
DO48184	SP105974	UCEC
DO48186	SP105983	UCEC

## Sheet: TCGA_fileID_normal
file name	Cancer type
unc.edu.0c8724f7-8a7e-4fc3-8100-b06b22d36a67.2166444.rsem.genes.results	BLCA
unc.edu.20d3ac92-e654-415e-8031-5a8bdd1662b3.1474678.rsem.genes.results	BLCA
unc.edu.20f18a89-bca9-4f97-98c5-7b58a4444823.1179404.rsem.genes.results	BLCA
unc.edu.2dbb5e17-f331-49be-8bfa-314627ffb8a5.1474489.rsem.genes.results	BLCA
unc.edu.381f4721-580b-4b93-9988-862780e177bb.1226092.rsem.genes.results	BLCA
unc.edu.4ebf0418-8dc9-45d3-a525-d5e2ddef1fb5.1468870.rsem.genes.results	BLCA
unc.edu.5231c5c8-f25b-4d0d-b7e3-14df112ccd7c.1179564.rsem.genes.results	BLCA
unc.edu.55f7869a-9583-4696-a281-b3c4ef4bd426.1474545.rsem.genes.results	BLCA
unc.edu.61c103bc-8fe0-43d7-aa15-a6fe7f503112.1111618.rsem.genes.results	BLCA
unc.edu.6d1b727a-12fb-4756-a076-6be61253f480.1111901.rsem.genes.results	BLCA
unc.edu.74ba151c-f3c8-4f11-8940-1cefb87570a7.2089695.rsem.genes.results	BLCA
unc.edu.9846d55d-971d-4e69-b6ea-ce8c48cafede.1213879.rsem.genes.results	BLCA
unc.edu.bf1d6946-63b3-48ca-add1-1c5ec5cafd22.1469138.rsem.genes.results	BLCA
unc.edu.c808f209-8527-4105-819b-610508d9d3b3.1179317.rsem.genes.results	BLCA
unc.edu.d4a3d2d7-35c6-40b5-9e67-093f4f5834a4.1179778.rsem.genes.results	BLCA
unc.edu.da9b7c51-c544-4ead-93c9-39b334b6bef2.1178703.rsem.genes.results	BLCA
unc.edu.dc6e5a42-6613-41cb-af1e-7d7fa1904b62.1243458.rsem.genes.results	BLCA
unc.edu.e92d3c82-1aea-48da-97fd-bf6325d5c51b.1243399.rsem.genes.results	BLCA
unc.edu.fea0469f-786a-4203-95c9-60d0f76c9045.1983824.rsem.genes.results	BLCA
UNCID_381167.TCGA-BH-A18K-11A-13R-A12D-07.110714_UNC13-SN749_0082_AD0DGMABXX.1.trimmed.annotated.gene.quantification.txt	BRCA
UNCID_381186.TCGA-BH-A18L-11A-42R-A12D-07.110714_UNC13-SN749_0082_AD0DGMABXX.2.trimmed.annotated.gene.quantification.txt	BRCA
UNCID_381234.TCGA-BH-A18V-11A-52R-A12D-07.110714_UNC13-SN749_0082_AD0DGMABXX.8.trimmed.annotated.gene.quantification.txt	BRCA
UNCID_381245.TCGA-BH-A18U-11A-23R-A12D-07.110714_UNC13-SN749_0082_AD0DGMABXX.7.trimmed.annotated.gene.quantification.txt	BRCA
UNCID_381287.TCGA-BH-A18M-11A-33R-A12D-07.110714_UNC13-SN749_0082_AD0DGMABXX.3.trimmed.annotated.gene.quantification.txt	BRCA
UNCID_385503.TCGA-BH-A18S-11A-43R-A12D-07.110711_UNC10-SN254_0242_AD0DK5ABXX.2.trimmed.annotated.gene.quantification.txt	BRCA
UNCID_385630.TCGA-BH-A18J-11A-31R-A12D-07.110711_UNC10-SN254_0242_AD0DK5ABXX.1.trimmed.annotated.gene.quantification.txt	BRCA
UNCID_392990.TCGA-E2-A1LH-11A-22R-A14D-07.110809_UNC9-SN296_0227_AC0437ABXX.5.trimmed.annotated.gene.quantification.txt	BRCA
UNCID_401759.TCGA-BH-A1EN-11A-23R-A13Q-07.110729_UNC15-SN850_0102_BD0E5DABXX.5.trimmed.annotated.gene.quantification.txt	BRCA
UNCID_401762.TCGA-BH-A1F2-11A-32R-A13Q-07.110729_UNC15-SN850_0102_BD0E5DABXX.7.trimmed.annotated.gene.quantification.txt	BRCA
UNCID_406874.TCGA-E2-A15I-11A-32R-A137-07.110725_UNC9-SN296_0208_AC0477ABXX.3.trimmed.annotated.gene.quantification.txt	BRCA
UNCID_407977.TCGA-BH-A0AZ-11A-22R-A12P-07.110725_UNC11-SN627_0129_BC040FABXX.1.trimmed.annotated.gene.quantification.txt	BRCA
UNCID_408142.TCGA-BH-A0C3-11A-23R-A12P-07.110725_UNC11-SN627_0128_AB0AYGABXX.5.trimmed.annotated.gene.quantification.txt	BRCA
UNCID_408182.TCGA-BH-A0DD-11A-23R-A12P-07.110725_UNC11-SN627_0128_AB0AYGABXX.6.trimmed.annotated.gene.quantification.txt	BRCA
UNCID_408188.TCGA-BH-A0BZ-11A-61R-A12P-07.110725_UNC11-SN627_0128_AB0AYGABXX.4.trimmed.annotated.gene.quantification.txt	BRCA
UNCID_408545.TCGA-BH-A0BS-11A-11R-A12P-07.110706_UNC12-SN629_0107_BD0DKWABXX.1.trimmed.annotated.gene.quantification.txt	BRCA
UNCID_408552.TCGA-BH-A0BT-11A-21R-A12P-07.110706_UNC12-SN629_0107_BD0DKWABXX.2.trimmed.annotated.gene.quantification.txt	BRCA
UNCID_420372.TCGA-BH-A0H5-11A-62R-A115-07.110608_UNC11-SN627_0103_BD0CVVABXX.2.trimmed.annotated.gene.quantification.txt	BRCA
UNCID_420770.TCGA-BH-A0BQ-11A-33R-A115-07.110608_SN254_0230_AC03JGABXX.8.trimmed.annotated.gene.quantification.txt	BRCA
UNCID_421306.TCGA-BH-A0B7-11A-34R-A115-07.110527_UNC10-SN254_0224_AD0CPKABXX.1.trimmed.annotated.gene.quantification.txt	BRCA
UNCID_421470.TCGA-BH-A0BW-11A-12R-A115-07.110527_UNC10-SN254_0224_AD0CPKABXX.3.trimmed.annotated.gene.quantification.txt	BRCA
UNCID_431770.TCGA-BH-A1FU-11A-23R-A14D-07.110805_UNC11-SN627_0135_BD0DKJABXX.1.trimmed.annotated.gene.quantification.txt	BRCA
UNCID_435578.TCGA-BH-A0B5-11A-23R-A12P-07.110801_UNC10-SN254_0250_AC01YCABXX.2.trimmed.annotated.gene.quantification.txt	BRCA
UNCID_435768.TCGA-BH-A0DG-11A-43R-A12P-07.110801_UNC10-SN254_0250_AC01YCABXX.5.trimmed.annotated.gene.quantification.txt	BRCA
UNCID_439272.TCGA-BH-A0DO-11A-22R-A12D-07.110715_UNC14-SN744_0142_AB099EABXX.4.trimmed.annotated.gene.quantification.txt	BRCA
UNCID_439451.TCGA-BH-A0DT-11A-12R-A12D-07.110715_UNC14-SN744_0142_AB099EABXX.2.trimmed.annotated.gene.quantification.txt	BRCA
UNCID_439609.TCGA-BH-A18R-11A-42R-A12D-07.110715_UNC10-SN254_0245_BD0DG6ABXX.4.trimmed.annotated.gene.quantification.txt	BRCA
UNCID_439623.TCGA-BH-A18Q-11A-34R-A12D-07.110715_UNC10-SN254_0245_BD0DG6ABXX.3.trimmed.annotated.gene.quantification.txt	BRCA
UNCID_441162.TCGA-BH-A18P-11A-43R-A12D-07.110629_UNC15-SN850_0090_AC03J3ABXX.1.trimmed.annotated.gene.quantification.txt	BRCA
UNCID_445832.TCGA-BH-A0E1-11A-13R-A089-07.110824_UNC13-SN749_0101_BB0AHBABXX.2.trimmed.annotated.gene.quantification.txt	BRCA
UNCID_445937.TCGA-BH-A0H7-11A-13R-A089-07.110824_UNC13-SN749_0101_BB0AHBABXX.3.trimmed.annotated.gene.quantification.txt	BRCA
UNCID_445956.TCGA-BH-A0E0-11A-13R-A089-07.110824_UNC13-SN749_0101_BB0AHBABXX.1.trimmed.annotated.gene.quantification.txt	BRCA
UNCID_445963.TCGA-BH-A0HK-11A-11R-A089-07.110824_UNC13-SN749_0101_BB0AHBABXX.4.trimmed.annotated.gene.quantification.txt	BRCA
UNCID_446149.TCGA-E2-A1BC-11A-32R-A12P-07.110824_UNC13-SN749_0098_AC03YVABXX.8.trimmed.annotated.gene.quantification.txt	BRCA
UNCID_446237.TCGA-BH-A0HA-11A-31R-A12P-07.110824_UNC13-SN749_0098_AC03YVABXX.5.trimmed.annotated.gene.quantification.txt	BRCA
UNCID_448846.TCGA-BH-A0DL-11A-13R-A115-07.110608_UNC13-SN749_0073_BD0CV8ABXX.8.trimmed.annotated.gene.quantification.txt	BRCA
UNCID_449751.TCGA-E2-A15M-11A-22R-A12D-07.110718_UNC12-SN629_0110_AB0AR8ABXX.8.trimmed.annotated.gene.quantification.txt	BRCA
UNCID_451115.TCGA-E2-A1IG-11A-22R-A144-07.110803_UNC15-SN850_0106_BD0DK2ABXX.3.trimmed.annotated.gene.quantification.txt	BRCA
UNCID_451535.TCGA-E2-A1LB-11A-22R-A144-07.110801_UNC12-SN629_0114_AC04B7ABXX.8.trimmed.annotated.gene.quantification.txt	BRCA
UNCID_451623.TCGA-E2-A1L7-11A-33R-A144-07.110801_UNC12-SN629_0114_AC04B7ABXX.5.trimmed.annotated.gene.quantification.txt	BRCA
UNCID_451891.TCGA-BH-A0DV-11A-22R-A12P-07.110801_UNC10-SN254_0250_AC01YCABXX.6.trimmed.annotated.gene.quantification.txt	BRCA
UNCID_482780.TCGA-E9-A1N6-11A-32R-A144-07.110810_UNC10-SN254_0263_AB09WEABXX.2.trimmed.annotated.gene.quantification.txt	BRCA
UNCID_483268.TCGA-BH-A1FN-11A-34R-A13Q-07.110809_UNC10-SN254_0260_BD0DKNABXX.2.trimmed.annotated.gene.quantification.txt	BRCA
UNCID_484047.TCGA-BH-A1EV-11A-24R-A137-07.110725_UNC15-SN850_0100_BD0DRKABXX.6.trimmed.annotated.gene.quantification.txt	BRCA
UNCID_490017.TCGA-E9-A1RF-11A-32R-A157-07.110912_UNC15-SN850_0122_BC004VABXX.3.trimmed.annotated.gene.quantification.txt	BRCA
UNCID_490426.TCGA-E9-A1RD-11A-33R-A157-07.110912_UNC15-SN850_0121_AD0E16ABXX.8.trimmed.annotated.gene.quantification.txt	BRCA
UNCID_490495.TCGA-E9-A1RC-11A-33R-A157-07.110912_UNC15-SN850_0121_AD0E16ABXX.6.trimmed.annotated.gene.quantification.txt	BRCA
UNCID_490905.TCGA-E9-A1RB-11A-33R-A157-07.110912_UNC15-SN850_0121_AD0E16ABXX.4.trimmed.annotated.gene.quantification.txt	BRCA
UNCID_492526.TCGA-BH-A0BM-11A-12R-A089-07.110912_UNC13-SN749_0111_AD0DEAABXX.1.trimmed.annotated.gene.quantification.txt	BRCA
UNCID_492691.TCGA-BH-A0DK-11A-13R-A089-07.110912_UNC13-SN749_0111_AD0DEAABXX.5.trimmed.annotated.gene.quantification.txt	BRCA
UNCID_492704.TCGA-BH-A0DH-11A-31R-A089-07.110912_UNC13-SN749_0111_AD0DEAABXX.4.trimmed.annotated.gene.quantification.txt	BRCA
UNCID_492728.TCGA-BH-A0C0-11A-21R-A089-07.110912_UNC13-SN749_0111_AD0DEAABXX.3.trimmed.annotated.gene.quantification.txt	BRCA
UNCID_492730.TCGA-BH-A0BV-11A-31R-A089-07.110912_UNC13-SN749_0111_AD0DEAABXX.2.trimmed.annotated.gene.quantification.txt	BRCA
UNCID_492746.TCGA-BH-A0DP-11A-12R-A089-07.110912_UNC13-SN749_0111_AD0DEAABXX.6.trimmed.annotated.gene.quantification.txt	BRCA
UNCID_492754.TCGA-BH-A0DQ-11A-12R-A089-07.110912_UNC13-SN749_0111_AD0DEAABXX.7.trimmed.annotated.gene.quantification.txt	BRCA
UNCID_510590.TCGA-A7-A13G-11A-51R-A13Q-07.110901_UNC12-SN629_0126_AD0DG0ABXX.3.trimmed.annotated.gene.quantification.txt	BRCA
UNCID_556569.TCGA-E9-A1NG-11A-52R-A14M-07.111005_UNC10-SN254_0285_AB087RABXX.8.trimmed.annotated.gene.quantification.txt	BRCA
UNCID_559195.TCGA-AC-A2FF-11A-13R-A17B-07.111003_UNC13-SN749_0121_AB020YABXX.4.trimmed.annotated.gene.quantification.txt	BRCA
UNCID_568690.TCGA-BH-A204-11A-53R-A157-07.110926_UNC12-SN629_0143_AD0DY7ABXX.6.trimmed.annotated.gene.quantification.txt	BRCA
UNCID_568742.TCGA-AC-A23H-11A-12R-A157-07.110926_UNC12-SN629_0143_AD0DY7ABXX.2.trimmed.annotated.gene.quantification.txt	BRCA
UNCID_568803.TCGA-BH-A208-11A-51R-A157-07.110926_UNC12-SN629_0143_AD0DY7ABXX.8.trimmed.annotated.gene.quantification.txt	BRCA
UNCID_596158.TCGA-BH-A209-11A-42R-A157-07.110916_UNC16-SN851_0087_AD0DE7ABXX.2.trimmed.annotated.gene.quantification.txt	BRCA
UNCID_596160.TCGA-E2-A1LS-11A-32R-A157-07.110916_UNC16-SN851_0087_AD0DE7ABXX.8.trimmed.annotated.gene.quantification.txt	BRCA
UNCID_600391.TCGA-GI-A2C8-11A-22R-A16F-07.111014_UNC12-SN629_0152_BB00YRABXX.8.trimmed.annotated.gene.quantification.txt	BRCA
UNCID_619924.TCGA-E9-A1RI-11A-41R-A169-07.110919_UNC13-SN749_0113_AB00WUABXX.1.trimmed.annotated.gene.quantification.txt	BRCA
UNCID_622965.TCGA-E9-A1N4-11A-33R-A14M-07.111005_UNC10-SN254_0285_AB087RABXX.5.trimmed.annotated.gene.quantification.txt	BRCA
UNCID_623902.TCGA-AC-A2FB-11A-13R-A17B-07.111003_UNC13-SN749_0121_AB020YABXX.2.trimmed.annotated.gene.quantification.txt	BRCA
UNCID_626258.TCGA-BH-A1EO-11A-31R-A137-07.110725_UNC15-SN850_0099_AD0DETABXX.7.trimmed.annotated.gene.quantification.txt	BRCA
UNCID_688740.TCGA-E9-A1ND-11A-43R-A144-07.110801_UNC12-SN629_0115_BD0DVEABXX.4.trimmed.annotated.gene.quantification.txt	BRCA
UNCID_688851.TCGA-E9-A1NA-11A-33R-A144-07.110801_UNC12-SN629_0115_BD0DVEABXX.3.trimmed.annotated.gene.quantification.txt	BRCA
UNCID_704412.TCGA-E2-A153-11A-31R-A12D-07.110714_UNC13-SN749_0083_BD0DLNABXX.7.trimmed.annotated.gene.quantification.txt	BRCA
UNCID_706242.TCGA-BH-A18N-11A-43R-A12D-07.110628_UNC10-SN254_0239_BD0CTRABXX.8.trimmed.annotated.gene.quantification.txt	BRCA
UNCID_829181.TCGA-BH-A0BJ-11A-23R-A089-07.110909_UNC9-SN296_0240_BD0DDBABXX.8.trimmed.annotated.gene.quantification.txt	BRCA
UNCID_829219.TCGA-BH-A0BC-11A-22R-A089-07.110909_UNC9-SN296_0240_BD0DDBABXX.7.trimmed.annotated.gene.quantification.txt	BRCA
UNCID_830299.TCGA-A7-A0DC-11A-41R-A089-07.110909_UNC9-SN296_0240_BD0DDBABXX.3.trimmed.annotated.gene.quantification.txt	BRCA
UNCID_830302.TCGA-BH-A0AY-11A-23R-A089-07.110909_UNC9-SN296_0240_BD0DDBABXX.4.trimmed.annotated.gene.quantification.txt	BRCA
UNCID_830344.TCGA-BH-A0B8-11A-41R-A089-07.110909_UNC9-SN296_0240_BD0DDBABXX.6.trimmed.annotated.gene.quantification.txt	BRCA
UNCID_830376.TCGA-A7-A0DB-11A-33R-A089-07.110909_UNC9-SN296_0240_BD0DDBABXX.2.trimmed.annotated.gene.quantification.txt	BRCA
UNCID_830482.TCGA-A7-A0D9-11A-53R-A089-07.110909_UNC9-SN296_0240_BD0DDBABXX.1.trimmed.annotated.gene.quantification.txt	BRCA
UNCID_832553.TCGA-E9-A1NF-11A-73R-A14D-07.110909_UNC9-SN296_0239_AD0DFDABXX.4.trimmed.annotated.gene.quantification.txt	BRCA
UNCID_832930.TCGA-E9-A1N9-11A-71R-A14D-07.110909_UNC9-SN296_0239_AD0DFDABXX.2.trimmed.annotated.gene.quantification.txt	BRCA
UNCID_834636.TCGA-BH-A1FC-11A-32R-A13Q-07.110824_UNC11-SN627_0145_AD0DL7ABXX.6.trimmed.annotated.gene.quantification.txt	BRCA
UNCID_837009.TCGA-E9-A1N5-11A-41R-A14D-07.110809_UNC9-SN296_0227_AC0437ABXX.8.trimmed.annotated.gene.quantification.txt	BRCA
UNCID_842968.TCGA-E9-A1R7-11A-42R-A14M-07.110926_UNC9-SN296_0244_AD0DW1ABXX.3.trimmed.annotated.gene.quantification.txt	BRCA
UNCID_843860.TCGA-BH-A203-11A-42R-A169-07.110921_UNC9-SN296_0243_BC010LABXX.3.trimmed.annotated.gene.quantification.txt	BRCA
UNCID_843862.TCGA-E9-A1RH-11A-34R-A169-07.110921_UNC9-SN296_0243_BC010LABXX.7.trimmed.annotated.gene.quantification.txt	BRCA
UNCID_845978.TCGA-BH-A1EU-11A-23R-A137-07.110725_UNC15-SN850_0100_BD0DRKABXX.4.trimmed.annotated.gene.quantification.txt	BRCA
UNCID_847434.TCGA-E2-A158-11A-22R-A12D-07.110629_UNC15-SN850_0090_AC03J3ABXX.8.trimmed.annotated.gene.quantification.txt	BRCA
UNCID_398988.TCGA-CZ-5462-11A-01R-1503-07.110812_UNC16-SN851_0075_BD0DE5ABXX.2.trimmed.annotated.gene.quantification.txt	KIRC
UNCID_427887.TCGA-CZ-5451-11A-01R-1503-07.110819_UNC11-SN627_0140_BB01T2ABXX.3.trimmed.annotated.gene.quantification.txt	KIRC
UNCID_428502.TCGA-CZ-5469-11A-01R-1503-07.110819_UNC11-SN627_0140_BB01T2ABXX.7.trimmed.annotated.gene.quantification.txt	KIRC
UNCID_428882.TCGA-CZ-5455-11A-01R-1503-07.110818_UNC16-SN851_0077_BB01PDABXX.4.trimmed.annotated.gene.quantification.txt	KIRC
UNCID_429583.TCGA-CZ-5466-11A-01R-1503-07.110818_UNC16-SN851_0077_BB01PDABXX.7.trimmed.annotated.gene.quantification.txt	KIRC
UNCID_429928.TCGA-CZ-4863-11A-01R-1503-07.110818_UNC16-SN851_0077_BB01PDABXX.2.trimmed.annotated.gene.quantification.txt	KIRC
UNCID_434164.TCGA-CZ-5470-11A-01R-1503-07.110816_UNC9-SN296_0228_AB09YVABXX.3.trimmed.annotated.gene.quantification.txt	KIRC
UNCID_474195.TCGA-CZ-5468-11A-01R-1503-07.110823_UNC10-SN254_0270_BB09TFABXX.7.trimmed.annotated.gene.quantification.txt	KIRC
UNCID_474270.TCGA-CZ-5457-11A-01R-1503-07.110823_UNC10-SN254_0270_BB09TFABXX.3.trimmed.annotated.gene.quantification.txt	KIRC
UNCID_474282.TCGA-CZ-5458-11A-01R-1503-07.110823_UNC10-SN254_0270_BB09TFABXX.4.trimmed.annotated.gene.quantification.txt	KIRC
UNCID_480079.TCGA-CZ-5452-11A-01R-1503-07.110811_UNC11-SN627_0139_BD0DKAABXX.8.trimmed.annotated.gene.quantification.txt	KIRC
UNCID_480209.TCGA-CZ-5463-11A-01R-1503-07.110811_UNC11-SN627_0139_BD0DKAABXX.2.trimmed.annotated.gene.quantification.txt	KIRC
UNCID_482758.TCGA-CZ-5453-11A-01R-1503-07.110811_UNC11-SN627_0138_AD0DLWABXX.8.trimmed.annotated.gene.quantification.txt	KIRC
UNCID_482768.TCGA-CZ-5454-11A-01R-1503-07.110811_UNC11-SN627_0138_AD0DLWABXX.3.trimmed.annotated.gene.quantification.txt	KIRC
UNCID_482770.TCGA-B0-5402-11A-01R-1503-07.110811_UNC11-SN627_0138_AD0DLWABXX.1.trimmed.annotated.gene.quantification.txt	KIRC
UNCID_482797.TCGA-CZ-5465-11A-01R-1503-07.110811_UNC11-SN627_0138_AD0DLWABXX.2.trimmed.annotated.gene.quantification.txt	KIRC
UNCID_482799.TCGA-B0-4712-11A-02R-1503-07.110811_UNC11-SN627_0138_AD0DLWABXX.4.trimmed.annotated.gene.quantification.txt	KIRC
UNCID_548047.TCGA-B2-5641-11A-01R-1541-07.110926_UNC10-SN254_0280_BB060JABXX.7.trimmed.annotated.gene.quantification.txt	KIRC
UNCID_548117.TCGA-B0-5697-11A-01R-1541-07.110926_UNC10-SN254_0280_BB060JABXX.6.trimmed.annotated.gene.quantification.txt	KIRC
UNCID_548140.TCGA-CJ-5681-11A-01R-1541-07.110926_UNC10-SN254_0280_BB060JABXX.8.trimmed.annotated.gene.quantification.txt	KIRC
UNCID_549507.TCGA-A3-3358-11A-01R-1541-07.110926_UNC10-SN254_0279_AD0E60ABXX.5.trimmed.annotated.gene.quantification.txt	KIRC
UNCID_549583.TCGA-CJ-5689-11A-01R-1541-07.110926_UNC10-SN254_0279_AD0E60ABXX.4.trimmed.annotated.gene.quantification.txt	KIRC
UNCID_549611.TCGA-B0-5699-11A-01R-1541-07.110926_UNC10-SN254_0279_AD0E60ABXX.2.trimmed.annotated.gene.quantification.txt	KIRC
UNCID_556081.TCGA-CW-5589-11A-01R-1541-07.111006_UNC11-SN627_0158_BB01Y8ABXX.3.trimmed.annotated.gene.quantification.txt	KIRC
UNCID_559556.TCGA-B0-5709-11A-01R-1541-07.111006_UNC11-SN627_0158_BB01Y8ABXX.1.trimmed.annotated.gene.quantification.txt	KIRC
UNCID_559563.TCGA-CJ-5679-11A-01R-1541-07.111006_UNC11-SN627_0158_BB01Y8ABXX.2.trimmed.annotated.gene.quantification.txt	KIRC
UNCID_564225.TCGA-B0-4700-11A-01R-1541-07.110926_UNC9-SN296_0245_BC048JABXX.8.trimmed.annotated.gene.quantification.txt	KIRC
UNCID_564271.TCGA-CJ-5678-11A-01R-1541-07.110926_UNC9-SN296_0245_BC048JABXX.1.trimmed.annotated.gene.quantification.txt	KIRC
UNCID_564322.TCGA-CW-5587-11A-01R-1541-07.110926_UNC9-SN296_0245_BC048JABXX.2.trimmed.annotated.gene.quantification.txt	KIRC
UNCID_566796.TCGA-A3-3387-11A-01R-1541-07.110926_UNC16-SN851_0092_BD0E5BABXX.1.trimmed.annotated.gene.quantification.txt	KIRC
UNCID_567071.TCGA-B0-5701-11A-01R-1541-07.110926_UNC16-SN851_0092_BD0E5BABXX.2.trimmed.annotated.gene.quantification.txt	KIRC
UNCID_567233.TCGA-B0-5703-11A-01R-1541-07.110926_UNC16-SN851_0091_AD0E3NABXX.1.trimmed.annotated.gene.quantification.txt	KIRC
UNCID_567251.TCGA-CW-5584-11A-01R-1541-07.110926_UNC16-SN851_0091_AD0E3NABXX.3.trimmed.annotated.gene.quantification.txt	KIRC
UNCID_567300.TCGA-CW-5581-11A-01R-1541-07.110926_UNC16-SN851_0091_AD0E3NABXX.8.trimmed.annotated.gene.quantification.txt	KIRC
UNCID_567539.TCGA-CJ-5672-11A-01R-1541-07.110926_UNC16-SN851_0091_AD0E3NABXX.7.trimmed.annotated.gene.quantification.txt	KIRC
UNCID_567778.TCGA-CJ-5676-11A-01R-1541-07.110926_UNC16-SN851_0091_AD0E3NABXX.2.trimmed.annotated.gene.quantification.txt	KIRC
UNCID_595110.TCGA-CJ-5677-11A-01R-1541-07.110916_UNC16-SN851_0088_BB00T0ABXX.5.trimmed.annotated.gene.quantification.txt	KIRC
UNCID_595119.TCGA-B0-5705-11A-01R-1541-07.110916_UNC16-SN851_0088_BB00T0ABXX.4.trimmed.annotated.gene.quantification.txt	KIRC
UNCID_595144.TCGA-B0-5690-11A-01R-1541-07.110916_UNC16-SN851_0088_BB00T0ABXX.3.trimmed.annotated.gene.quantification.txt	KIRC
UNCID_599184.TCGA-B8-4620-11A-01R-1758-07.111019_UNC14-SN744_0180_AB01RFABXX.2.trimmed.annotated.gene.quantification.txt	KIRC
UNCID_599208.TCGA-B8-4622-11A-01R-1758-07.111019_UNC14-SN744_0180_AB01RFABXX.3.trimmed.annotated.gene.quantification.txt	KIRC
UNCID_599222.TCGA-B8-4619-11A-01R-1758-07.111019_UNC14-SN744_0180_AB01RFABXX.1.trimmed.annotated.gene.quantification.txt	KIRC
UNCID_599264.TCGA-CZ-5456-11A-02R-1503-07.111019_UNC14-SN744_0180_AB01RFABXX.4.trimmed.annotated.gene.quantification.txt	KIRC
UNCID_602652.TCGA-CZ-5467-11A-01R-1503-07.111010_UNC10-SN254_0288_BB01Y1ABXX.1.trimmed.annotated.gene.quantification.txt	KIRC
UNCID_603359.TCGA-B0-5694-11A-01R-1541-07.111007_UNC9-SN296_0249_BB03KMABXX.8.trimmed.annotated.gene.quantification.txt	KIRC
UNCID_603660.TCGA-CJ-5680-11A-01R-1541-07.111007_UNC9-SN296_0248_AD0CFWABXX.3.trimmed.annotated.gene.quantification.txt	KIRC
UNCID_603669.TCGA-B2-5636-11A-01R-1541-07.111007_UNC9-SN296_0248_AD0CFWABXX.2.trimmed.annotated.gene.quantification.txt	KIRC
UNCID_603694.TCGA-B0-5696-11A-01R-1541-07.111007_UNC9-SN296_0248_AD0CFWABXX.1.trimmed.annotated.gene.quantification.txt	KIRC
UNCID_603717.TCGA-CW-5591-11A-01R-1541-07.111007_UNC9-SN296_0248_AD0CFWABXX.7.trimmed.annotated.gene.quantification.txt	KIRC
UNCID_605891.TCGA-B0-5706-11A-01R-1541-07.110915_UNC9-SN296_0241_BC00NJABXX.8.trimmed.annotated.gene.quantification.txt	KIRC
UNCID_605924.TCGA-B0-5691-11A-01R-1541-07.110915_UNC9-SN296_0241_BC00NJABXX.7.trimmed.annotated.gene.quantification.txt	KIRC
UNCID_610552.TCGA-B8-5552-11A-01R-1672-07.111027_UNC11-SN627_0163_AC0537ABXX.1.trimmed.annotated.gene.quantification.txt	KIRC
UNCID_610740.TCGA-CJ-6030-11A-01R-1672-07.111027_UNC11-SN627_0163_AC0537ABXX.6.trimmed.annotated.gene.quantification.txt	KIRC
UNCID_610783.TCGA-CZ-5985-11A-01R-1672-07.111025_UNC9-SN296_0253_BC04JLABXX.1.trimmed.annotated.gene.quantification.txt	KIRC
UNCID_610825.TCGA-CZ-5988-11A-01R-1672-07.111025_UNC9-SN296_0253_BC04JLABXX.7.trimmed.annotated.gene.quantification.txt	KIRC
UNCID_610854.TCGA-CZ-5987-11A-01R-1672-07.111025_UNC9-SN296_0253_BC04JLABXX.5.trimmed.annotated.gene.quantification.txt	KIRC
UNCID_610913.TCGA-CZ-5986-11A-01R-1672-07.111025_UNC9-SN296_0253_BC04JLABXX.3.trimmed.annotated.gene.quantification.txt	KIRC
UNCID_610980.TCGA-CZ-5982-11A-01R-1672-07.111025_UNC9-SN296_0252_AD0F59ABXX.5.trimmed.annotated.gene.quantification.txt	KIRC
UNCID_611406.TCGA-CZ-5984-11A-01R-1672-07.111025_UNC9-SN296_0252_AD0F59ABXX.7.trimmed.annotated.gene.quantification.txt	KIRC
UNCID_611524.TCGA-CW-6090-11A-01R-1672-07.111025_UNC9-SN296_0252_AD0F59ABXX.1.trimmed.annotated.gene.quantification.txt	KIRC
UNCID_612313.TCGA-CW-5580-11A-02R-1672-07.111025_UNC12-SN629_0164_BC04WGABXX.3.trimmed.annotated.gene.quantification.txt	KIRC
UNCID_612315.TCGA-CW-6087-11A-01R-1672-07.111025_UNC12-SN629_0164_BC04WGABXX.5.trimmed.annotated.gene.quantification.txt	KIRC
UNCID_612370.TCGA-CW-6088-11A-01R-1672-07.111025_UNC12-SN629_0164_BC04WGABXX.7.trimmed.annotated.gene.quantification.txt	KIRC
UNCID_612872.TCGA-B0-5711-11A-01R-1672-07.111021_UNC13-SN749_0128_BD0ENWABXX.8.trimmed.annotated.gene.quantification.txt	KIRC
UNCID_612877.TCGA-B0-5712-11A-01R-1672-07.111021_UNC13-SN749_0128_BD0ENWABXX.6.trimmed.annotated.gene.quantification.txt	KIRC
UNCID_619759.TCGA-B8-5549-11A-01R-1541-07.110926_UNC10-SN254_0279_AD0E60ABXX.3.trimmed.annotated.gene.quantification.txt	KIRC
UNCID_621740.TCGA-CZ-4865-11A-01R-1503-07.111006_UNC11-SN627_0158_BB01Y8ABXX.7.trimmed.annotated.gene.quantification.txt	KIRC
UNCID_624434.TCGA-CZ-4864-11A-01R-1503-07.110823_UNC10-SN254_0269_AC019UABXX.5.trimmed.annotated.gene.quantification.txt	KIRC
unc.edu.00b33fcb-61eb-4dba-991c-e9b2a9a70a51.1386687.rsem.genes.results	KIRP
unc.edu.02a8e571-141a-401d-95e3-06dc27a6bb0b.1958020.rsem.genes.results	KIRP
unc.edu.13aab9d0-6c6a-41c0-b854-29e712279ee4.2097371.rsem.genes.results	KIRP
unc.edu.1547d054-019e-4387-94f3-da1f01dff4ba.1507773.rsem.genes.results	KIRP
unc.edu.15c8af47-df6a-4cb5-a389-4ef6c2eb3501.1283839.rsem.genes.results	KIRP
unc.edu.2b5d833d-fd64-47a1-b90a-6a1eba839e1c.1224017.rsem.genes.results	KIRP
unc.edu.38b432b3-c4db-43ba-91c5-d68343f9ec03.2097655.rsem.genes.results	KIRP
unc.edu.3ac3fcc8-857d-43f4-8038-8af00584373c.1276421.rsem.genes.results	KIRP
unc.edu.414c5291-4482-4e71-88df-a9b868cff950.1217936.rsem.genes.results	KIRP
unc.edu.449ad673-a2d6-4168-a33e-5fa3230052cd.1958216.rsem.genes.results	KIRP
unc.edu.48540acb-3cf7-45a7-91dd-1fa2deccbe03.1224217.rsem.genes.results	KIRP
unc.edu.4d5b1224-0569-4d67-b072-64b6185ec5cc.1276833.rsem.genes.results	KIRP
unc.edu.536c12e8-e352-4496-ae7d-ffaa19a592c3.1464402.rsem.genes.results	KIRP
unc.edu.5f3c72b6-7e67-4c19-8782-5f4bd801210c.1219300.rsem.genes.results	KIRP
unc.edu.6428af76-433c-4a0a-b295-b2a37d11d93a.1225130.rsem.genes.results	KIRP
unc.edu.675ebba3-8b36-4c28-b6c2-9e22633ecceb.1282770.rsem.genes.results	KIRP
unc.edu.69db99f3-ba66-4d76-9067-d3d09149d4a2.1216134.rsem.genes.results	KIRP
unc.edu.736e48e2-901c-441c-8336-d63e1451682e.1283360.rsem.genes.results	KIRP
unc.edu.74690cfa-ad39-4876-86cc-6b82062add1c.1275493.rsem.genes.results	KIRP
unc.edu.7c2a68eb-25a5-4c78-929e-6331fda46ee6.1281356.rsem.genes.results	KIRP
unc.edu.850b8d7a-7d08-4b7f-ba8a-e77cd8dc308f.1955233.rsem.genes.results	KIRP
unc.edu.8c98ce69-de64-4774-a664-b5d1a924b0f3.1277199.rsem.genes.results	KIRP
unc.edu.a9f38299-4624-4dc3-bc11-d91ffda21cb0.1283346.rsem.genes.results	KIRP
unc.edu.b1b5fed3-7697-4d4f-9d7a-e7ed8a713b70.2416490.rsem.genes.results	KIRP
unc.edu.d02d5b10-3d8e-4ecb-a644-b8fb547e6cf4.1285383.rsem.genes.results	KIRP
unc.edu.d74355d5-c8f1-4657-ac5c-5f76a4e47467.1228879.rsem.genes.results	KIRP
unc.edu.e1131850-061c-4831-aa0e-dc3e9d9ba043.2440731.rsem.genes.results	KIRP
unc.edu.e22f47b8-5c7b-4b38-be5e-1d19f004b111.1275500.rsem.genes.results	KIRP
unc.edu.e3996aaa-dbf7-44d4-8062-d01ca6b29a38.1329971.rsem.genes.results	KIRP
unc.edu.e5f5e07f-145b-437d-ab1c-c629b7afce27.1277277.rsem.genes.results	KIRP
unc.edu.fc251d7a-291c-4244-a8e9-76471eddb4dc.1283541.rsem.genes.results	KIRP
unc.edu.fdac9082-f772-4ea3-84f9-bb58ce79ea75.1223926.rsem.genes.results	KIRP
UNCID_377252.TCGA-DD-A114-11A-12R-A131-07.110525_UNC12-SN629_0087_BC03HWABXX.6.trimmed.annotated.gene.quantification.txt	LIHC
UNCID_410552.TCGA-DD-A11D-11A-12R-A131-07.110620_UNC14-SN744_0133_BC03GVABXX.7.trimmed.annotated.gene.quantification.txt	LIHC
UNCID_442109.TCGA-DD-A1EC-11A-11R-A131-07.110628_UNC10-SN254_0238_AC03J5ABXX.1.trimmed.annotated.gene.quantification.txt	LIHC
UNCID_477167.TCGA-BC-A10T-11A-11R-A131-07.110629_UNC14-SN744_0136_AD0CV5ABXX.8.trimmed.annotated.gene.quantification.txt	LIHC
UNCID_477180.TCGA-BC-A10Y-11A-11R-A131-07.110629_UNC14-SN744_0136_AD0CV5ABXX.7.trimmed.annotated.gene.quantification.txt	LIHC
UNCID_477237.TCGA-BC-A10R-11A-11R-A131-07.110629_UNC14-SN744_0136_AD0CV5ABXX.5.trimmed.annotated.gene.quantification.txt	LIHC
UNCID_502686.TCGA-DD-A1EH-11A-11R-A131-07.110901_UNC12-SN629_0127_BC025UABXX.8.trimmed.annotated.gene.quantification.txt	LIHC
UNCID_502701.TCGA-DD-A119-11A-11R-A131-07.110901_UNC12-SN629_0127_BC025UABXX.5.trimmed.annotated.gene.quantification.txt	LIHC
UNCID_514256.TCGA-BC-A10Q-11A-11R-A131-07.110629_UNC14-SN744_0136_AD0CV5ABXX.3.trimmed.annotated.gene.quantification.txt	LIHC
UNCID_828704.TCGA-55-6983-11A-01R-1949-07.111229_UNC15-SN850_0157_AD0MHHACXX_GGCTAC_L008_1.trimmed.annotated.gene.quantification.txt	LUAD
UNCID_828886.TCGA-55-6982-11A-01R-1949-07.111229_UNC15-SN850_0157_AD0MHHACXX_TGACCA_L007_1.trimmed.annotated.gene.quantification.txt	LUAD
UNCID_828929.TCGA-55-6971-11A-01R-1949-07.111229_UNC15-SN850_0157_AD0MHHACXX_TAGCTT_L005_1.trimmed.annotated.gene.quantification.txt	LUAD
UNCID_828942.TCGA-55-6970-11A-01R-1949-07.111229_UNC15-SN850_0157_AD0MHHACXX_TTAGGC_L004_1.trimmed.annotated.gene.quantification.txt	LUAD
UNCID_850303.TCGA-55-6978-11A-01R-1949-07.120104_UNC16-SN851_0120_BD0J72ACXX_TGACCA_L004_1.trimmed.annotated.gene.quantification.txt	LUAD
UNCID_850333.TCGA-91-6847-11A-01R-1949-07.120104_UNC16-SN851_0120_BD0J72ACXX_GCCAAT_L002_1.trimmed.annotated.gene.quantification.txt	LUAD
UNCID_886100.TCGA-91-6836-11A-01R-1858-07.111212_UNC15-SN850_0155_AD087AACXX_TTAGGC_L002_1.trimmed.annotated.gene.quantification.txt	LUAD
UNCID_886472.TCGA-91-6835-11A-01R-1858-07.111208_UNC10-SN254_0313_BD087RACXX_TTAGGC_L005_1.trimmed.annotated.gene.quantification.txt	LUAD
UNCID_887274.TCGA-91-6849-11A-01R-1949-07.111208_UNC10-SN254_0312_AD0JRVACXX_GATCAG_L008_1.trimmed.annotated.gene.quantification.txt	LUAD
UNCID_887410.TCGA-55-6969-11A-01R-1949-07.111208_UNC10-SN254_0312_AD0JRVACXX_CAGATC_L004_1.trimmed.annotated.gene.quantification.txt	LUAD
UNCID_887419.TCGA-50-5931-11A-01R-1858-07.111208_UNC10-SN254_0312_AD0JRVACXX_TAGCTT_L003_1.trimmed.annotated.gene.quantification.txt	LUAD
UNCID_887421.TCGA-50-5935-11A-01R-1858-07.111208_UNC10-SN254_0312_AD0JRVACXX_GATCAG_L003_1.trimmed.annotated.gene.quantification.txt	LUAD
UNCID_887457.TCGA-44-6147-11A-01R-1858-07.111208_UNC10-SN254_0312_AD0JRVACXX_ATCACG_L002_1.trimmed.annotated.gene.quantification.txt	LUAD
UNCID_887460.TCGA-44-6148-11A-01R-1858-07.111208_UNC10-SN254_0312_AD0JRVACXX_CGATGT_L002_1.trimmed.annotated.gene.quantification.txt	LUAD
UNCID_888306.TCGA-44-6145-11A-01R-1858-07.111208_UNC10-SN254_0312_AD0JRVACXX_GGCTAC_L001_1.trimmed.annotated.gene.quantification.txt	LUAD
UNCID_888323.TCGA-44-6146-11A-01R-1858-07.111208_UNC10-SN254_0312_AD0JRVACXX_CTTGTA_L001_1.trimmed.annotated.gene.quantification.txt	LUAD
UNCID_902623.TCGA-55-6972-11A-01R-1949-07.120113_UNC14-SN744_0200_AC0F4CACXX_TGACCA_L003_2.trimmed.annotated.gene.quantification.txt	LUAD
UNCID_902857.TCGA-55-6968-11A-01R-1949-07.120113_UNC14-SN744_0200_AC0F4CACXX_TGACCA_L008_2.trimmed.annotated.gene.quantification.txt	LUAD
UNCID_904199.TCGA-55-6985-11A-01R-1949-07.120113_UNC14-SN744_0200_AC0F4CACXX_GGCTAC_L005_2.trimmed.annotated.gene.quantification.txt	LUAD
UNCID_904232.TCGA-55-6984-11A-01R-1949-07.120113_UNC14-SN744_0200_AC0F4CACXX_ACAGTG_L005_2.trimmed.annotated.gene.quantification.txt	LUAD
UNCID_905302.TCGA-49-6745-11A-01R-1858-07.111206_UNC15-SN850_0154_BD080PACXX_ATCACG_L003_2.trimmed.annotated.gene.quantification.txt	LUAD
UNCID_905355.TCGA-44-6777-11A-01R-1858-07.111206_UNC15-SN850_0154_BD080PACXX_CAGATC_L002_2.trimmed.annotated.gene.quantification.txt	LUAD
UNCID_907299.TCGA-50-5932-11A-01R-1755-07.111206_UNC15-SN850_0153_AD081TACXX_TTAGGC_L002_2.trimmed.annotated.gene.quantification.txt	LUAD
UNCID_908200.TCGA-50-5933-11A-01R-1755-07.111206_UNC15-SN850_0153_AD081TACXX_TTAGGC_L005_2.trimmed.annotated.gene.quantification.txt	LUAD
UNCID_912031.TCGA-49-6744-11A-01R-1858-07.111130_UNC10-SN254_0310_BC06BYACXX_TTAGGC_L001_2.trimmed.annotated.gene.quantification.txt	LUAD
UNCID_912041.TCGA-91-6829-11A-01R-1858-07.111130_UNC10-SN254_0310_BC06BYACXX_ATCACG_L006_2.trimmed.annotated.gene.quantification.txt	LUAD
UNCID_912075.TCGA-91-6828-11A-01R-1858-07.111130_UNC10-SN254_0310_BC06BYACXX_ATCACG_L004_2.trimmed.annotated.gene.quantification.txt	LUAD
UNCID_916140.TCGA-49-4512-11A-01R-1858-07.111129_UNC14-SN744_0193_BD09J3ACXX_ATCACG_L008_2.trimmed.annotated.gene.quantification.txt	LUAD
UNCID_916494.TCGA-49-4490-11A-01R-1858-07.111129_UNC14-SN744_0193_BD09J3ACXX_ATCACG_L002_2.trimmed.annotated.gene.quantification.txt	LUAD
UNCID_916509.TCGA-49-6742-11A-01R-1858-07.111129_UNC14-SN744_0193_BD09J3ACXX_TTAGGC_L008_2.trimmed.annotated.gene.quantification.txt	LUAD
UNCID_920058.TCGA-44-6776-11A-01R-1858-07.111129_UNC14-SN744_0191_AC04WGACXX_TTAGGC_L007_2.trimmed.annotated.gene.quantification.txt	LUAD
UNCID_920110.TCGA-44-6778-11A-01R-1858-07.111129_UNC14-SN744_0191_AC04WGACXX_ATCACG_L006_2.trimmed.annotated.gene.quantification.txt	LUAD
UNCID_924333.TCGA-49-6743-11A-01R-1858-07.111129_UNC10-SN254_0309_AD095JACXX_TTAGGC_L004_2.trimmed.annotated.gene.quantification.txt	LUAD
UNCID_944611.TCGA-44-5645-11A-01R-1628-07.111118_UNC9-SN296_0257_BD09R0ACXX_GGCTAC_L007_2.trimmed.annotated.gene.quantification.txt	LUAD
UNCID_995087.TCGA-50-5930-11A-01R-1755-07.111118_UNC11-SN627_0168_BC059VACXX_TTAGGC_L004_2.trimmed.annotated.gene.quantification.txt	LUAD
UNCID_996190.TCGA-44-6144-11A-01R-1755-07.111118_UNC11-SN627_0168_BC059VACXX_ATCACG_L003_2.trimmed.annotated.gene.quantification.txt	LUAD
UNCID_997143.TCGA-38-4632-11A-01R-1755-07.111118_UNC11-SN627_0168_BC059VACXX_ATCACG_L002_2.trimmed.annotated.gene.quantification.txt	LUAD
UNCID_549891.TCGA-43-6773-11A-01R-1949-07.110923_UNC14-SN744_0171_BC04C6ABXX.1.trimmed.annotated.gene.quantification.txt	LUSC
UNCID_584791.TCGA-22-4593-11A-01R-1820-07.110726_UNC12-SN629_0112_AC03YWABXX.4.trimmed.annotated.gene.quantification.txt	LUSC
UNCID_585035.TCGA-60-2709-11A-01R-1820-07.110729_UNC14-SN744_0151_BD0DMNABXX.3.trimmed.annotated.gene.quantification.txt	LUSC
UNCID_585161.TCGA-33-6737-11A-01R-1820-07.110729_UNC11-SN627_0131_BD0DV6ABXX.3.trimmed.annotated.gene.quantification.txt	LUSC
UNCID_585505.TCGA-22-5483-11A-11R-1820-07.110729_UNC11-SN627_0131_BD0DV6ABXX.2.trimmed.annotated.gene.quantification.txt	LUSC
UNCID_585528.TCGA-43-6771-11A-01R-1820-07.110729_UNC11-SN627_0130_ACG487ABXX.6.trimmed.annotated.gene.quantification.txt	LUSC
UNCID_585742.TCGA-43-6143-11A-01R-1820-07.110729_UNC11-SN627_0130_ACG487ABXX.2.trimmed.annotated.gene.quantification.txt	LUSC
UNCID_585780.TCGA-43-6647-11A-01R-1820-07.110729_UNC11-SN627_0130_ACG487ABXX.3.trimmed.annotated.gene.quantification.txt	LUSC
UNCID_586473.TCGA-22-5489-11A-01R-1635-07.110624_UNC11-SN627_0111_BD0CT8ABXX.3.trimmed.annotated.gene.quantification.txt	LUSC
UNCID_586597.TCGA-22-5482-11A-01R-1635-07.110624_UNC11-SN627_0111_BD0CT8ABXX.1.trimmed.annotated.gene.quantification.txt	LUSC
UNCID_600102.TCGA-22-5491-11A-01R-1858-07.110923_UNC13-SN749_0118_BC04BNABXX.4.trimmed.annotated.gene.quantification.txt	LUSC
UNCID_600662.TCGA-34-7107-11A-01R-1949-07.110923_UNC13-SN749_0118_BC04BNABXX.7.trimmed.annotated.gene.quantification.txt	LUSC
UNCID_600757.TCGA-22-5481-11A-01R-1949-07.110923_UNC13-SN749_0118_BC04BNABXX.2.trimmed.annotated.gene.quantification.txt	LUSC
UNCID_603590.TCGA-22-5471-11A-01R-1635-07.110923_UNC13-SN749_0117_AD0DRLABXX.6.trimmed.annotated.gene.quantification.txt	LUSC
UNCID_604361.TCGA-90-6837-11A-01R-1949-07.110926_UNC12-SN629_0144_BB0371ABXX.5.trimmed.annotated.gene.quantification.txt	LUSC
UNCID_613132.TCGA-22-5472-11A-11R-1635-07.110630_UNC11-SN627_0112_AD0CVJABXX.1.trimmed.annotated.gene.quantification.txt	LUSC
UNCID_613625.TCGA-22-5478-11A-11R-1635-07.110630_UNC11-SN627_0112_AD0CVJABXX.6.trimmed.annotated.gene.quantification.txt	LUSC
unc.edu.21ad88e7-d9c7-4e66-9454-19a539b1fc4a.1953170.rsem.genes.results	PAAD
unc.edu.9d65f639-b6cd-43f5-8cb4-a2a9be0aafe9.2403483.rsem.genes.results	PAAD
unc.edu.f542b8ee-9eec-4229-a25c-ba4d9d51723f.1772065.rsem.genes.results	PAAD
unc.edu.fdc9171f-a1c4-49e1-9ca3-d95519850187.2217682.rsem.genes.results	PAAD
unc.edu.0120b5b1-d204-429a-aa21-704fd98624ea.1347007.rsem.genes.results	PRAD
unc.edu.094a8a62-d69a-4054-a9d8-120cf7920c39.1532076.rsem.genes.results	PRAD
unc.edu.0cb961d7-87be-40c2-b703-3e424b8c8e78.1898199.rsem.genes.results	PRAD
unc.edu.12358445-06b8-4055-8454-69b8544774fc.1326850.rsem.genes.results	PRAD
unc.edu.15602b9c-e496-4b8b-a416-82db780d8f28.1326177.rsem.genes.results	PRAD
unc.edu.1eda4d9f-e9a1-4ee7-8c71-559c8940b751.1898346.rsem.genes.results	PRAD
unc.edu.2d8faa2d-336f-46e9-992d-4a5a5dbc4ece.1366071.rsem.genes.results	PRAD
unc.edu.35c918eb-2a20-4e32-93d4-ae2c80d6cee7.1898119.rsem.genes.results	PRAD
unc.edu.36973833-7245-444f-94e9-062e6b83df14.1284359.rsem.genes.results	PRAD
unc.edu.3c3a7016-6270-4c87-af7d-53b46f7f8fd1.1037959.rsem.genes.results	PRAD
unc.edu.3e2b99bc-6a05-4de8-b135-923d443cd4fa.1324838.rsem.genes.results	PRAD
unc.edu.3f8c4a26-6796-4070-aea8-a7507103cfc7.1325881.rsem.genes.results	PRAD
unc.edu.40c411e7-c0cb-4aff-8418-fd7400562bad.1228959.rsem.genes.results	PRAD
unc.edu.4979a47e-0078-40c7-abad-849dfd54263c.1531871.rsem.genes.results	PRAD
unc.edu.4e169e09-37da-42c9-bed4-2649212d9c6b.1888706.rsem.genes.results	PRAD
unc.edu.575740a1-6467-4f58-b462-6fd1a4f63c51.1532888.rsem.genes.results	PRAD
unc.edu.5b2c7f9e-d8f2-44db-8981-5acefbfd38c8.1544662.rsem.genes.results	PRAD
unc.edu.63cd2e90-2a03-406a-a094-b855c02b0c04.1367578.rsem.genes.results	PRAD
unc.edu.65592ca4-9afc-462c-86ee-a5f352aeb1f0.1406713.rsem.genes.results	PRAD
unc.edu.6970283b-3673-49bc-9b2b-bd268140327f.1362858.rsem.genes.results	PRAD
unc.edu.6b264e41-b852-4221-8e09-692a6a639ccf.1897526.rsem.genes.results	PRAD
unc.edu.6c5a212a-4dab-45a5-854d-296f0a6ee7c3.2392176.rsem.genes.results	PRAD
unc.edu.7aa49ecf-9e25-4166-9ed2-487c41f1066c.1248158.rsem.genes.results	PRAD
unc.edu.7afedcd4-d921-4996-9587-a8faa03dcea0.1361546.rsem.genes.results	PRAD
unc.edu.7dc99228-873b-44e1-a2cb-9bd2fe9d217f.1349032.rsem.genes.results	PRAD
unc.edu.7e787a16-e77d-46eb-8666-7489349b5c82.1730383.rsem.genes.results	PRAD
unc.edu.7e9f1df1-e76f-45a0-9f1b-9a0cbd626430.1352370.rsem.genes.results	PRAD
unc.edu.801b06ab-6ef3-46ba-af12-3b2230aabf51.1351515.rsem.genes.results	PRAD
unc.edu.85e48131-0ef8-4b94-986a-3829ccad6d25.1362657.rsem.genes.results	PRAD
unc.edu.8666da07-07d0-417e-954b-c18e107bdeb1.1365671.rsem.genes.results	PRAD
unc.edu.8dfd97d6-25a9-4579-80a7-b3bb0ef53074.1730626.rsem.genes.results	PRAD
unc.edu.8f9b3818-5334-4aa0-9ad1-22bca0afb925.1370908.rsem.genes.results	PRAD
unc.edu.9356c4e0-eb35-4e70-85da-10ad2ae535a6.1906180.rsem.genes.results	PRAD
unc.edu.a461340b-d5cd-4600-9046-f3942bec1c19.1545393.rsem.genes.results	PRAD
unc.edu.aabc18c1-ba2e-40a8-b564-eb97b2a188f8.1274674.rsem.genes.results	PRAD
unc.edu.ab016062-694f-4925-934e-0ea8b62bc2a9.1273754.rsem.genes.results	PRAD
unc.edu.b2b21d28-08c6-43e3-8b64-e9cdc913b15e.1324422.rsem.genes.results	PRAD
unc.edu.b805e5e4-4d99-46c8-b308-11cac572ac42.1533137.rsem.genes.results	PRAD
unc.edu.bb77b27a-0450-4874-b46f-ab9505681648.1349239.rsem.genes.results	PRAD
unc.edu.c08293b3-507d-4c7c-8b14-9a328e1d15fe.1352231.rsem.genes.results	PRAD
unc.edu.c4aa58a3-f1ef-489f-be76-ce0f20a5446f.1365984.rsem.genes.results	PRAD
unc.edu.cbc2c758-bf49-4165-bbb1-30c046caf99c.1365768.rsem.genes.results	PRAD
unc.edu.cc827a61-5c7d-41a0-a677-35a52e5eb471.1359309.rsem.genes.results	PRAD
unc.edu.d5a6b5e2-f1af-4b1f-bfbe-2b3c05f3f642.1897656.rsem.genes.results	PRAD
unc.edu.d75a22a0-a230-4ac8-a3db-96ea29ca95b9.1368022.rsem.genes.results	PRAD
unc.edu.e3d00d08-5395-48b0-bd95-0c945e2a33fe.1888554.rsem.genes.results	PRAD
unc.edu.e74de9a3-6dd4-42b7-b92c-eba3e3827bed.1350527.rsem.genes.results	PRAD
unc.edu.e95f79a8-15ea-4b95-9f8e-b63ada04c51e.1350159.rsem.genes.results	PRAD
unc.edu.edeacf74-688e-4996-868e-e78277d17415.2392002.rsem.genes.results	PRAD
unc.edu.f2ad4c22-c476-44af-a8ca-dffcae313ae2.1275447.rsem.genes.results	PRAD
unc.edu.fff1f232-8978-406d-a6fc-61df98382b86.1545499.rsem.genes.results	PRAD
unc.edu.0d76a939-8917-41f8-b61f-d87b0a4fa568.1796482.rsem.genes.results	READ
unc.edu.284266c1-3ec6-41b6-af26-da481d7e7d20.1900135.rsem.genes.results	READ
unc.edu.49a146e2-268d-4cee-b2d6-c1d7ce6b4462.1899485.rsem.genes.results	READ
unc.edu.509563ff-856a-45f0-a2e2-5ad04e652dae.2304769.rsem.genes.results	READ
unc.edu.523635dd-1fcb-4dbb-9405-2397c00b02be.1220269.rsem.genes.results	READ
unc.edu.8878d8e4-bd26-4acf-883c-b46103062bf4.1796346.rsem.genes.results	READ
unc.edu.8cba00ec-2a7f-4af0-bd7b-87a4d9d1cd9b.1794818.rsem.genes.results	READ
unc.edu.9fd9dc77-9ec1-445b-9326-254c272d38c4.2305019.rsem.genes.results	READ
unc.edu.a061d300-0dec-42c6-a21c-13af7bba943d.2304756.rsem.genes.results	READ
unc.edu.c4a0a1fb-719b-461f-ac3d-43362dd12249.1900039.rsem.genes.results	READ
unc.edu.ff7431a9-243a-4651-80bb-096379925bbe.2250350.rsem.genes.results	SKCM
unc.edu.011a74c8-2c14-4481-b608-412979ca3f51.1659050.rsem.genes.results	THCA
unc.edu.027cfca3-05e7-47d9-b95c-b9c27dd6fa73.1388708.rsem.genes.results	THCA
unc.edu.097a5525-0a68-45a3-8424-d7b2f1f25558.1907432.rsem.genes.results	THCA
unc.edu.0e8d7581-46bc-4f0b-b202-19d80a59e2d6.1657790.rsem.genes.results	THCA
unc.edu.0ec4878f-2b07-40e5-a6f1-f89814a2b6e9.1665863.rsem.genes.results	THCA
unc.edu.1536079a-dbfd-48c2-8e9f-4069f9c30ceb.1239264.rsem.genes.results	THCA
unc.edu.19186235-eb28-449f-9b58-9594f7bd8456.1654760.rsem.genes.results	THCA
unc.edu.1c09d4da-0dc2-4640-84d3-c3d82cb9e7b9.1590931.rsem.genes.results	THCA
unc.edu.26f7fe10-3c77-4b38-ac26-627e54f3b0d1.1457803.rsem.genes.results	THCA
unc.edu.290dfcee-d35e-4ab2-9925-f6839ff65fdb.1248134.rsem.genes.results	THCA
unc.edu.2fb46da1-3190-4ab7-a6e2-67f7ac1466dd.1248613.rsem.genes.results	THCA
unc.edu.373d657b-4708-4548-9495-6e12fb099d10.1220096.rsem.genes.results	THCA
unc.edu.3b1656d9-4c14-4b73-be31-bf71c569c52a.1215227.rsem.genes.results	THCA
unc.edu.3fbcb5f7-24d9-4093-a34e-1fc6f83c7d3b.1664563.rsem.genes.results	THCA
unc.edu.4727bb20-6cda-414e-a0d0-0db7eeb583dc.1656117.rsem.genes.results	THCA
unc.edu.47be93cb-ca80-4c0c-8ad3-90d2a323c571.1658626.rsem.genes.results	THCA
unc.edu.56a11c6f-f63f-46b3-84d3-c444dae76628.1036792.rsem.genes.results	THCA
unc.edu.5aa236ce-9a58-4439-81fa-0f882548407d.1564116.rsem.genes.results	THCA
unc.edu.5f0eabb7-87f9-4b18-b5d2-cc5ad4ddc3af.1467952.rsem.genes.results	THCA
unc.edu.68a09a90-0fef-4eba-bba8-b6f0dbb74b75.1666276.rsem.genes.results	THCA
unc.edu.6b0283fd-2875-43ab-9fc0-860ed691c5a3.1656472.rsem.genes.results	THCA
unc.edu.70039c47-db43-4df9-ae1f-1ef7d9b7edec.1660736.rsem.genes.results	THCA
unc.edu.8472944d-c0fa-4886-999a-5bec7312c367.1564259.rsem.genes.results	THCA
unc.edu.854c8055-70c4-404e-a0b7-1d6084430b0b.1666217.rsem.genes.results	THCA
unc.edu.8969b7de-3577-4136-8ed2-2ea086993ed1.1360052.rsem.genes.results	THCA
unc.edu.9100edac-3939-4318-993e-276e0f6ce00d.1660823.rsem.genes.results	THCA
unc.edu.965fece0-a9d5-4165-9904-82f46ab8da01.1655341.rsem.genes.results	THCA
unc.edu.97fdc46a-5542-4d28-abdb-cc595f0d4c8c.1356704.rsem.genes.results	THCA
unc.edu.98b3eb13-0755-4015-87dd-4f6fabe4a16b.1457998.rsem.genes.results	THCA
unc.edu.9a8ae8e6-6343-4e09-8d87-4f87002993a9.1666297.rsem.genes.results	THCA
unc.edu.9b900191-bbf3-4c2a-9901-1f28c6db0f65.1216629.rsem.genes.results	THCA
unc.edu.9d615067-038e-4ed5-9e49-c490347d2a78.1218006.rsem.genes.results	THCA
unc.edu.9efc9346-8524-4935-ae3f-a953d7e58e3f.1651940.rsem.genes.results	THCA
unc.edu.a0fee8d8-7db3-447e-a3d4-019f8cba4631.1272415.rsem.genes.results	THCA
unc.edu.a378a703-e62d-4860-aec0-caa90f5af30f.2246748.rsem.genes.results	THCA
unc.edu.a5d1ca87-47c3-4602-a591-9e4f4077417e.1662594.rsem.genes.results	THCA
unc.edu.aa07b260-11cc-439b-bf1b-84c1a3260f1b.1659573.rsem.genes.results	THCA
unc.edu.b3698d91-98dd-4336-a83d-206641a4037d.1250606.rsem.genes.results	THCA
unc.edu.b3fcde50-d71f-4288-bb9a-1f65088fc4d5.1563966.rsem.genes.results	THCA
unc.edu.b40b5bb9-abc4-452b-9859-88873097739a.1664158.rsem.genes.results	THCA
unc.edu.b5bc7ce7-649c-43a0-bdd1-d664c8a6ad24.1456163.rsem.genes.results	THCA
unc.edu.c2e04130-80eb-4df2-8d7d-767512a8c196.1656789.rsem.genes.results	THCA
unc.edu.c35dbfa3-3f8f-49df-8477-5688ba0ee36f.1458729.rsem.genes.results	THCA
unc.edu.c4b02af4-2fea-44a7-bdf4-e983f681301b.1919393.rsem.genes.results	THCA
unc.edu.c8110c7f-903d-49ec-9e65-44db1cbb5e7f.1653763.rsem.genes.results	THCA
unc.edu.c8125aaf-e8de-4c26-ab88-2f22d8933d21.1566503.rsem.genes.results	THCA
unc.edu.cdd106af-cba4-4daf-a24c-7f7021eeee0a.1658544.rsem.genes.results	THCA
unc.edu.d0efb6ca-a89c-4692-b9ec-fc582971e846.1658184.rsem.genes.results	THCA
unc.edu.d11ec158-5b62-4bb8-990f-445f29b0dcdd.1329149.rsem.genes.results	THCA
unc.edu.d199cbf2-7c0b-4506-b476-2e9bd63ae514.1665641.rsem.genes.results	THCA
unc.edu.e3700170-29ea-4485-8b22-93edbeedb1f7.1653951.rsem.genes.results	THCA
unc.edu.e4bfdd2a-a9f4-4a3a-82a9-c6ad1002f256.1654427.rsem.genes.results	THCA
unc.edu.ec1d84cb-235b-488f-adc8-54006bc36850.1661126.rsem.genes.results	THCA
unc.edu.ee052957-28e2-4192-b54d-b7c877594ece.1656981.rsem.genes.results	THCA
unc.edu.ef731ced-012b-4304-9cd4-3170cac294ad.1458742.rsem.genes.results	THCA
unc.edu.fb7854d1-ee9f-4cd4-b871-a124d26d712b.1564062.rsem.genes.results	THCA
unc.edu.ff3a57b6-ea37-4002-92a6-20e33abf98e1.1657861.rsem.genes.results	THCA
UNCID_1011948.TCGA-AX-A1CI-11A-11R-A137-07.120313_UNC6-RDR300211_00137_FC_650V5AAXX.7.trimmed.annotated.translated_to_genomic.exon.quantification.txt	UCEC
UNCID_1011979.TCGA-AX-A1CI-11A-11R-A137-07.120313_UNC6-RDR300211_00137_FC_650V5AAXX.7.trimmed.annotated.gene.quantification.txt	UCEC
UNCID_1020204.TCGA-AX-A1CK-11A-11R-A137-07.120323_UNC2-RDR300275_00119_FC_64KNMAAXX.1.trimmed.annotated.gene.quantification.txt	UCEC
UNCID_1020232.TCGA-AX-A1CK-11A-11R-A137-07.120323_UNC2-RDR300275_00119_FC_64KNMAAXX.1.trimmed.annotated.translated_to_genomic.exon.quantification.txt	UCEC
UNCID_218040.TCGA-BK-A13C-11A-11R-A118-07.110412_UNC2-RDR300275_00062_FC_64GKPAAXX.2.trimmed.annotated.gene.quantification.txt	UCEC
UNCID_218041.TCGA-BK-A13C-11A-11R-A118-07.110412_UNC2-RDR300275_00062_FC_64GKPAAXX.2.trimmed.annotated.translated_to_genomic.exon.quantification.txt	UCEC
UNCID_218417.TCGA-BK-A0CB-11A-33R-A104-07.110411_UNC1-RDR301647_00059_FC_64GKVAQAXX.7.trimmed.annotated.gene.quantification.txt	UCEC
UNCID_218434.TCGA-BK-A0CB-11A-33R-A104-07.110411_UNC1-RDR301647_00059_FC_64GKVAQAXX.7.trimmed.annotated.translated_to_genomic.exon.quantification.txt	UCEC
UNCID_408701.TCGA-AX-A1CF-11A-11R-A137-07.110628_UNC6-RDR300211_00110_FC_70K9TAAXX.8.trimmed.annotated.gene.quantification.txt	UCEC
UNCID_408757.TCGA-AX-A1CF-11A-11R-A137-07.110628_UNC6-RDR300211_00110_FC_70K9TAAXX.8.trimmed.annotated.translated_to_genomic.exon.quantification.txt	UCEC
unc.edu.0a78e78c-f31a-488a-bf37-c47b108954fd.1667570.junction_quantification.txt	CESC
unc.edu.0a78e78c-f31a-488a-bf37-c47b108954fd.1669809.rsem.genes.results	CESC
unc.edu.0a78e78c-f31a-488a-bf37-c47b108954fd.1669810.rsem.isoforms.results	CESC
unc.edu.0a78e78c-f31a-488a-bf37-c47b108954fd.1669837.rsem.genes.normalized_results	CESC
unc.edu.0a78e78c-f31a-488a-bf37-c47b108954fd.1669844.rsem.isoforms.normalized_results	CESC
unc.edu.0a78e78c-f31a-488a-bf37-c47b108954fd.1745936.bt.exon_quantification.txt	CESC
unc.edu.3349e197-7ef8-4cfd-b365-1dbf5c7db58d.1664364.junction_quantification.txt	CESC
unc.edu.3349e197-7ef8-4cfd-b365-1dbf5c7db58d.1665634.rsem.genes.results	CESC
unc.edu.3349e197-7ef8-4cfd-b365-1dbf5c7db58d.1665635.rsem.isoforms.results	CESC
unc.edu.3349e197-7ef8-4cfd-b365-1dbf5c7db58d.1665662.rsem.isoforms.normalized_results	CESC
unc.edu.3349e197-7ef8-4cfd-b365-1dbf5c7db58d.1665665.rsem.genes.normalized_results	CESC
unc.edu.3349e197-7ef8-4cfd-b365-1dbf5c7db58d.1745958.bt.exon_quantification.txt	CESC
unc.edu.ea52408f-b5e1-4a15-80bc-945cc74135e4.2059022.junction_quantification.txt	CESC
unc.edu.ea52408f-b5e1-4a15-80bc-945cc74135e4.2059435.rsem.genes.results	CESC
unc.edu.ea52408f-b5e1-4a15-80bc-945cc74135e4.2059436.rsem.isoforms.results	CESC
unc.edu.ea52408f-b5e1-4a15-80bc-945cc74135e4.2059567.rsem.genes.normalized_results	CESC
unc.edu.ea52408f-b5e1-4a15-80bc-945cc74135e4.2059579.rsem.isoforms.normalized_results	CESC
unc.edu.ea52408f-b5e1-4a15-80bc-945cc74135e4.2060634.bt.exon_quantification.txt	CESC
unc.edu.002f75a0-98e8-4b4b-a568-538b79703c19.1784726.rsem.genes.results	COAD
unc.edu.0cae03e2-f9d7-42a6-9f78-16d177590270.1864605.rsem.genes.results	COAD
unc.edu.0eb5967b-472f-446b-8b04-a6c7480b166a.1802858.rsem.genes.results	COAD
unc.edu.127842a2-ceb2-40c7-9c74-c720682f96cd.1874655.rsem.genes.results	COAD
unc.edu.16cdf5cd-439a-4b8a-b1b5-9887c910cdc1.2283600.rsem.genes.results	COAD
unc.edu.195c3ccb-463b-4a68-ab8e-bcd2e0ce05d5.2305265.rsem.genes.results	COAD
unc.edu.19cc121b-759b-4368-8a98-b0bd8cf7269a.1874563.rsem.genes.results	COAD
unc.edu.1cbc3e13-be23-4e97-9127-69eaf5dc87f5.2304824.rsem.genes.results	COAD
unc.edu.1fc1f310-7d16-4c24-b9bb-ff9c0a394e26.2304935.rsem.genes.results	COAD
unc.edu.278e7651-b5df-426c-b296-fe33d83fb5b3.2305333.rsem.genes.results	COAD
unc.edu.29a63711-6e49-4659-a7e0-8e8fef23a941.1784879.rsem.genes.results	COAD
unc.edu.2fd204da-a117-4329-a2f3-41bc869b1ee1.1784984.rsem.genes.results	COAD
unc.edu.47adb423-3e97-4d73-86ab-3daafc157f5f.2283542.rsem.genes.results	COAD
unc.edu.4a3e65c1-08b7-4154-a429-2fe24b0f8109.2283204.rsem.genes.results	COAD
unc.edu.5dce6ab3-c24f-4de9-ba94-6b9589e87735.1785074.rsem.genes.results	COAD
unc.edu.697581bc-95f3-4745-be85-17e8d81a6e89.1860511.rsem.genes.results	COAD
unc.edu.6faa391d-a7e8-4a3f-a89b-9bd1a588cf5f.2282907.rsem.genes.results	COAD
unc.edu.724fedca-f875-401a-9b21-cbcd86002200.1861932.rsem.genes.results	COAD
unc.edu.798972e4-04d6-498b-9fe8-6ca7c2868da0.1785101.rsem.genes.results	COAD
unc.edu.7aed54d8-79aa-45eb-8afc-ffc97f18232c.2305282.rsem.genes.results	COAD
unc.edu.7af22bfc-9dbf-48a1-89d6-b8584bab10bb.2305231.rsem.genes.results	COAD
unc.edu.83393025-bd1c-430a-8438-fe8e79ae9dc5.2304888.rsem.genes.results	COAD
unc.edu.8a3bb9f6-2272-4cf6-8478-9bd51484f5c9.2283242.rsem.genes.results	COAD
unc.edu.8aa89c02-8881-43f5-8e5c-8ce31d1b760e.2304911.rsem.genes.results	COAD
unc.edu.8f01dbbd-6aaa-4efe-a79a-3e32ccbedc90.1972636.rsem.genes.results	COAD
unc.edu.95e0c7c1-317c-4645-ba28-1ef598238f5b.2216812.rsem.genes.results	COAD
unc.edu.98270d92-be35-42c5-86fa-371dacb19331.2283626.rsem.genes.results	COAD
unc.edu.99967caa-2b08-4ac8-8a3b-166661deee81.1864861.rsem.genes.results	COAD
unc.edu.9a966df0-da41-4dd8-856a-82b40056c0d1.1784763.rsem.genes.results	COAD
unc.edu.a6ce566a-b5c9-4f72-a0d0-1ad705e7cd5f.1868193.rsem.genes.results	COAD
unc.edu.a7f46d1b-b6f3-4b3e-a5aa-12eddaf26a44.2283453.rsem.genes.results	COAD
unc.edu.b2a99408-7ba1-40d7-8338-dc8c07d65aef.2305100.rsem.genes.results	COAD
unc.edu.b8290920-9642-4137-ad13-88590a6694e8.2283581.rsem.genes.results	COAD
unc.edu.ba28ba04-d709-48c8-bd20-2b036ef54e2c.1965703.rsem.genes.results	COAD
unc.edu.bdc32766-c722-43b9-946b-5204fd535f87.1804209.rsem.genes.results	COAD
unc.edu.bfb9ee8a-2743-43e5-80a0-bd0f3c6f4cf2.1965767.rsem.genes.results	COAD
unc.edu.c0dfbc46-52e7-454f-8cca-ac933ed31789.1784929.rsem.genes.results	COAD
unc.edu.c1101cac-e120-44ea-aa0f-d70f7bf4f837.2217776.rsem.genes.results	COAD
unc.edu.c90eedc2-4b27-479c-b857-9a19267164dc.1804460.rsem.genes.results	COAD
unc.edu.ea57dbc8-b1d0-41ba-8f73-729ef0a4147b.1868636.rsem.genes.results	COAD
unc.edu.f0c640c5-2779-4d91-8244-9d2d39d83790.2283663.rsem.genes.results	COAD
unc.edu.03615f64-600c-4c08-bb17-e5fd9b45a7df.2701202.junction_quantification.txt	ESCA
unc.edu.03615f64-600c-4c08-bb17-e5fd9b45a7df.2701502.rsem.genes.results	ESCA
unc.edu.03615f64-600c-4c08-bb17-e5fd9b45a7df.2701503.rsem.isoforms.results	ESCA
unc.edu.03615f64-600c-4c08-bb17-e5fd9b45a7df.2701513.rsem.isoforms.normalized_results	ESCA
unc.edu.03615f64-600c-4c08-bb17-e5fd9b45a7df.2701516.rsem.genes.normalized_results	ESCA
unc.edu.03615f64-600c-4c08-bb17-e5fd9b45a7df.2701524.bt.exon_quantification.txt	ESCA
unc.edu.27645d9b-50ee-429f-8cd1-d6ba02dae646.2718981.junction_quantification.txt	ESCA
unc.edu.27645d9b-50ee-429f-8cd1-d6ba02dae646.2719045.rsem.genes.results	ESCA
unc.edu.27645d9b-50ee-429f-8cd1-d6ba02dae646.2719046.rsem.isoforms.results	ESCA
unc.edu.27645d9b-50ee-429f-8cd1-d6ba02dae646.2719057.rsem.genes.normalized_results	ESCA
unc.edu.27645d9b-50ee-429f-8cd1-d6ba02dae646.2719060.rsem.isoforms.normalized_results	ESCA
unc.edu.27645d9b-50ee-429f-8cd1-d6ba02dae646.2719090.bt.exon_quantification.txt	ESCA
unc.edu.416efc20-e5b3-497f-9bd5-c8504c2d1886.2695570.junction_quantification.txt	ESCA
unc.edu.416efc20-e5b3-497f-9bd5-c8504c2d1886.2696166.rsem.genes.results	ESCA
unc.edu.416efc20-e5b3-497f-9bd5-c8504c2d1886.2696167.rsem.isoforms.results	ESCA
unc.edu.416efc20-e5b3-497f-9bd5-c8504c2d1886.2696222.rsem.isoforms.normalized_results	ESCA
unc.edu.416efc20-e5b3-497f-9bd5-c8504c2d1886.2696224.rsem.genes.normalized_results	ESCA
unc.edu.416efc20-e5b3-497f-9bd5-c8504c2d1886.2696351.bt.exon_quantification.txt	ESCA
unc.edu.52e9e41e-4cc2-4949-aede-b68a2d0822aa.2717607.junction_quantification.txt	ESCA
unc.edu.52e9e41e-4cc2-4949-aede-b68a2d0822aa.2717643.rsem.genes.results	ESCA
unc.edu.52e9e41e-4cc2-4949-aede-b68a2d0822aa.2717644.rsem.isoforms.results	ESCA
unc.edu.52e9e41e-4cc2-4949-aede-b68a2d0822aa.2717656.rsem.genes.normalized_results	ESCA
unc.edu.52e9e41e-4cc2-4949-aede-b68a2d0822aa.2717657.rsem.isoforms.normalized_results	ESCA
unc.edu.52e9e41e-4cc2-4949-aede-b68a2d0822aa.2717663.bt.exon_quantification.txt	ESCA
unc.edu.5f03aa32-43e1-4464-8644-0fb1ba097871.2692665.junction_quantification.txt	ESCA
unc.edu.5f03aa32-43e1-4464-8644-0fb1ba097871.2693775.rsem.genes.results	ESCA
unc.edu.5f03aa32-43e1-4464-8644-0fb1ba097871.2693776.rsem.isoforms.results	ESCA
unc.edu.5f03aa32-43e1-4464-8644-0fb1ba097871.2693795.rsem.genes.normalized_results	ESCA
unc.edu.5f03aa32-43e1-4464-8644-0fb1ba097871.2693796.rsem.isoforms.normalized_results	ESCA
unc.edu.5f03aa32-43e1-4464-8644-0fb1ba097871.2693949.bt.exon_quantification.txt	ESCA
unc.edu.6578cdec-4072-475a-b17e-4c4c40968b81.2691525.junction_quantification.txt	ESCA
unc.edu.6578cdec-4072-475a-b17e-4c4c40968b81.2692365.rsem.genes.results	ESCA
unc.edu.6578cdec-4072-475a-b17e-4c4c40968b81.2692366.rsem.isoforms.results	ESCA
unc.edu.6578cdec-4072-475a-b17e-4c4c40968b81.2692432.rsem.genes.normalized_results	ESCA
unc.edu.6578cdec-4072-475a-b17e-4c4c40968b81.2692435.rsem.isoforms.normalized_results	ESCA
unc.edu.6578cdec-4072-475a-b17e-4c4c40968b81.2692689.bt.exon_quantification.txt	ESCA
unc.edu.6e85cbe2-f41b-45fc-8ebb-f9024e465c9c.2691224.junction_quantification.txt	ESCA
unc.edu.6e85cbe2-f41b-45fc-8ebb-f9024e465c9c.2691654.rsem.genes.results	ESCA
unc.edu.6e85cbe2-f41b-45fc-8ebb-f9024e465c9c.2691655.rsem.isoforms.results	ESCA
unc.edu.6e85cbe2-f41b-45fc-8ebb-f9024e465c9c.2691667.rsem.genes.normalized_results	ESCA
unc.edu.6e85cbe2-f41b-45fc-8ebb-f9024e465c9c.2691670.rsem.isoforms.normalized_results	ESCA
unc.edu.6e85cbe2-f41b-45fc-8ebb-f9024e465c9c.2691733.bt.exon_quantification.txt	ESCA
unc.edu.be430dee-ad40-4e96-883f-20eaadfa7e9e.2678551.junction_quantification.txt	ESCA
unc.edu.be430dee-ad40-4e96-883f-20eaadfa7e9e.2679479.rsem.genes.results	ESCA
unc.edu.be430dee-ad40-4e96-883f-20eaadfa7e9e.2679480.rsem.isoforms.results	ESCA
unc.edu.be430dee-ad40-4e96-883f-20eaadfa7e9e.2679502.rsem.genes.normalized_results	ESCA
unc.edu.be430dee-ad40-4e96-883f-20eaadfa7e9e.2679507.rsem.isoforms.normalized_results	ESCA
unc.edu.be430dee-ad40-4e96-883f-20eaadfa7e9e.2679587.bt.exon_quantification.txt	ESCA
unc.edu.cdcfe8e4-527c-4c6a-8f3a-6679a0441bdb.2718930.junction_quantification.txt	ESCA
unc.edu.cdcfe8e4-527c-4c6a-8f3a-6679a0441bdb.2719005.rsem.genes.results	ESCA
unc.edu.cdcfe8e4-527c-4c6a-8f3a-6679a0441bdb.2719006.rsem.isoforms.results	ESCA
unc.edu.cdcfe8e4-527c-4c6a-8f3a-6679a0441bdb.2719016.rsem.genes.normalized_results	ESCA
unc.edu.cdcfe8e4-527c-4c6a-8f3a-6679a0441bdb.2719019.rsem.isoforms.normalized_results	ESCA
unc.edu.cdcfe8e4-527c-4c6a-8f3a-6679a0441bdb.2719027.bt.exon_quantification.txt	ESCA
unc.edu.d97726a5-378b-4a63-b6ba-31834fbac023.2685973.junction_quantification.txt	ESCA
unc.edu.d97726a5-378b-4a63-b6ba-31834fbac023.2687163.rsem.genes.results	ESCA
unc.edu.d97726a5-378b-4a63-b6ba-31834fbac023.2687164.rsem.isoforms.results	ESCA
unc.edu.d97726a5-378b-4a63-b6ba-31834fbac023.2687301.rsem.isoforms.normalized_results	ESCA
unc.edu.d97726a5-378b-4a63-b6ba-31834fbac023.2687304.rsem.genes.normalized_results	ESCA
unc.edu.d97726a5-378b-4a63-b6ba-31834fbac023.2687601.bt.exon_quantification.txt	ESCA
unc.edu.eafcec1d-5509-4541-8e20-eab000496fa7.2677693.junction_quantification.txt	ESCA
unc.edu.eafcec1d-5509-4541-8e20-eab000496fa7.2678440.rsem.genes.results	ESCA
unc.edu.eafcec1d-5509-4541-8e20-eab000496fa7.2678441.rsem.isoforms.results	ESCA
unc.edu.eafcec1d-5509-4541-8e20-eab000496fa7.2678458.rsem.isoforms.normalized_results	ESCA
unc.edu.eafcec1d-5509-4541-8e20-eab000496fa7.2678462.rsem.genes.normalized_results	ESCA
unc.edu.eafcec1d-5509-4541-8e20-eab000496fa7.2678549.bt.exon_quantification.txt	ESCA
UNCID_1000314.TCGA-CV-7178-11A-01R-2016-07.111118_UNC11-SN627_0167_AD09WDACXX_GGCTAC_L007_2.trimmed.annotated.gene.quantification.txt	HNSC
UNCID_1006244.TCGA-CV-7250-11A-01R-2016-07.111117_UNC14-SN744_0190_BD09RTACXX_ACTTGA_L004_2.trimmed.annotated.gene.quantification.txt	HNSC
UNCID_1007205.TCGA-CV-7245-11A-01R-2016-07.111117_UNC14-SN744_0190_BD09RTACXX_TTAGGC_L003_2.trimmed.annotated.gene.quantification.txt	HNSC
UNCID_1009533.TCGA-CV-7177-11A-01R-2016-07.111117_UNC14-SN744_0189_AD09V4ACXX_GATCAG_L008_2.trimmed.annotated.gene.quantification.txt	HNSC
UNCID_1009810.TCGA-CV-7103-11A-01R-2016-07.111117_UNC14-SN744_0189_AD09V4ACXX_ACTTGA_L007_2.trimmed.annotated.gene.quantification.txt	HNSC
UNCID_1010261.TCGA-CV-7101-11A-01R-2016-07.111117_UNC14-SN744_0189_AD09V4ACXX_ATCACG_L006_2.trimmed.annotated.gene.quantification.txt	HNSC
UNCID_1014567.TCGA-CV-6933-11A-01R-1915-07.111116_UNC10-SN254_0305_BD07BUACXX_TGACCA_L005_2.trimmed.annotated.gene.quantification.txt	HNSC
UNCID_1048062.TCGA-CV-7423-11A-01R-2081-07.120229_UNC13-SN749_0155_BC0J5PACXX_TAGCTT_L007_2.trimmed.annotated.gene.quantification.txt	HNSC
UNCID_1048333.TCGA-CV-7424-11A-01R-2081-07.120229_UNC13-SN749_0155_BC0J5PACXX_TTAGGC_L008_2.trimmed.annotated.gene.quantification.txt	HNSC
UNCID_1049028.TCGA-CV-7416-11A-01R-2081-07.120229_UNC13-SN749_0155_BC0J5PACXX_ACAGTG_L006_2.trimmed.annotated.gene.quantification.txt	HNSC
UNCID_1053612.TCGA-CV-7406-11A-01R-2081-07.120312_UNC12-SN629_0193_BD0UPJACXX_ATCACG_L005_2.trimmed.annotated.gene.quantification.txt	HNSC
UNCID_1077925.TCGA-CV-7252-11A-01R-2016-07.111117_UNC14-SN744_0190_BD09RTACXX_GATCAG_L005_2.trimmed.annotated.gene.quantification.txt	HNSC
UNCID_1103380.TCGA-CV-7438-11A-01R-2132-07.120402_UNC16-SN851_0143_AC0MAHACXX_TAGCTT_L007_2.trimmed.annotated.gene.quantification.txt	HNSC
UNCID_1105827.TCGA-CV-7437-11A-01R-2132-07.120402_UNC16-SN851_0143_AC0MAHACXX_ACAGTG_L006_2.trimmed.annotated.gene.quantification.txt	HNSC
UNCID_1107472.TCGA-CV-7432-11A-01R-2132-07.120402_UNC16-SN851_0143_AC0MAHACXX_CAGATC_L003_2.trimmed.annotated.gene.quantification.txt	HNSC
UNCID_1108252.TCGA-CV-7434-11A-01R-2132-07.120402_UNC16-SN851_0143_AC0MAHACXX_CTTGTA_L004_2.trimmed.annotated.gene.quantification.txt	HNSC
UNCID_885993.TCGA-CV-7235-11A-01R-2016-07.111115_UNC15-SN850_0147_BC03RBACXX_TTAGGC_L001_2.trimmed.annotated.gene.quantification.txt	HNSC
UNCID_886114.TCGA-CV-7238-11A-01R-2016-07.111115_UNC15-SN850_0147_BC03RBACXX_GATCAG_L001_2.trimmed.annotated.gene.quantification.txt	HNSC
UNCID_886178.TCGA-CV-7261-11A-01R-2016-07.111115_UNC15-SN850_0147_BC03RBACXX_ATCACG_L005_2.trimmed.annotated.gene.quantification.txt	HNSC
UNCID_886863.TCGA-CV-6956-11A-01R-2016-07.111115_UNC15-SN850_0146_AD078TACXX_ATCACG_L001_2.trimmed.annotated.gene.quantification.txt	HNSC
UNCID_886865.TCGA-CV-7183-11A-01R-2016-07.111115_UNC15-SN850_0146_AD078TACXX_ATCACG_L008_2.trimmed.annotated.gene.quantification.txt	HNSC
UNCID_886923.TCGA-CV-7091-11A-01R-2016-07.111115_UNC15-SN850_0146_AD078TACXX_ACTTGA_L002_2.trimmed.annotated.gene.quantification.txt	HNSC
UNCID_886968.TCGA-CV-6960-11A-01R-2016-07.111115_UNC15-SN850_0146_AD078TACXX_TTAGGC_L001_2.trimmed.annotated.gene.quantification.txt	HNSC
UNCID_886987.TCGA-CV-7097-11A-01R-2016-07.111115_UNC15-SN850_0146_AD078TACXX_GATCAG_L003_2.trimmed.annotated.gene.quantification.txt	HNSC
UNCID_887094.TCGA-CV-7242-11A-01R-2016-07.111115_UNC15-SN850_0146_AD078TACXX_TAGCTT_L007_2.trimmed.annotated.gene.quantification.txt	HNSC
UNCID_938211.TCGA-CV-6936-11A-01R-1915-07.111122_UNC15-SN850_0148_AC05D7ACXX_ACAGTG_L006_2.trimmed.annotated.gene.quantification.txt	HNSC
UNCID_985755.TCGA-CV-6935-11A-01R-1915-07.111118_UNC12-SN629_0171_BD076CACXX_TGACCA_L006_2.trimmed.annotated.gene.quantification.txt	HNSC
UNCID_988238.TCGA-CV-6962-11A-01R-1915-07.111118_UNC12-SN629_0171_BD076CACXX_ACAGTG_L003_2.trimmed.annotated.gene.quantification.txt	HNSC
UNCID_992157.TCGA-CV-6934-11A-01R-1915-07.111118_UNC12-SN629_0170_AD075HACXX_TGACCA_L005_2.trimmed.annotated.gene.quantification.txt	HNSC
UNCID_993617.TCGA-CV-6961-11A-01R-1915-07.111118_UNC12-SN629_0170_AD075HACXX_ACAGTG_L002_2.trimmed.annotated.gene.quantification.txt	HNSC
UNCID_997238.TCGA-CV-7255-11A-01R-2016-07.111118_UNC11-SN627_0168_BC059VACXX_GGCTAC_L003_2.trimmed.annotated.gene.quantification.txt	HNSC

## Sheet: TCGA_fileID_tumor
file name	tumor type
unc.edu.01a7643f-d7be-40e8-bdc1-562d825e8ba8.2096822.rsem.genes.results	BLCA
unc.edu.024bc00e-0419-4dc6-8df4-ad3af476314d.1475253.rsem.genes.results	BLCA
unc.edu.029cb0c8-9a67-4af0-9137-a5fbe08fce20.1474846.rsem.genes.results	BLCA
unc.edu.037904cf-92c3-443c-8800-0156db1e3a89.1112928.rsem.genes.results	BLCA
unc.edu.0379335d-61be-4142-9ba3-2676dd0945d8.2434928.rsem.genes.results	BLCA
unc.edu.043d2756-1abf-411f-aaac-b448ed088be1.1929143.rsem.genes.results	BLCA
unc.edu.06c37fa7-a8d3-4727-ba1d-69b584b8f585.2434765.rsem.genes.results	BLCA
unc.edu.06d4cd28-11fb-4f25-8ae0-3fa8e3f3e325.1989582.rsem.genes.results	BLCA
unc.edu.088b27e8-38f6-41ff-a861-d371415fd7f0.2233137.rsem.genes.results	BLCA
unc.edu.09898301-3dac-4b86-af1b-6cbad9f2d380.1182544.rsem.genes.results	BLCA
unc.edu.0aba0f10-05b2-4045-822b-045f61457427.2095977.rsem.genes.results	BLCA
unc.edu.0c1e7ecc-d20d-4047-8419-6347537cb8a3.1821610.rsem.genes.results	BLCA
unc.edu.0c23ff84-4469-485b-b3fd-2298cd6c8e42.2543232.rsem.genes.results	BLCA
unc.edu.0cb1b6e8-1a05-472d-9651-126f92d17e73.2504158.rsem.genes.results	BLCA
unc.edu.0ccf81b2-c760-4a37-acf1-c692868167b1.2650733.rsem.genes.results	BLCA
unc.edu.0f1dc780-622d-4f97-80e2-25d8074ff8b1.2440047.rsem.genes.results	BLCA
unc.edu.0fa20811-219b-4d76-a8f6-d838e4de093e.1929291.rsem.genes.results	BLCA
unc.edu.1002d9de-3bd1-4d22-8f2a-64b3114264e0.2032133.rsem.genes.results	BLCA
unc.edu.10e3d6b9-8f72-4902-94ca-f89811b98e35.1781735.rsem.genes.results	BLCA
unc.edu.10efe18b-413b-4e57-b6e2-ce5cd2dbb839.2176789.rsem.genes.results	BLCA
unc.edu.12c0b9eb-97fc-4fa1-8f64-49c0e3e171a2.1180331.rsem.genes.results	BLCA
unc.edu.1330c062-9641-4d39-a09f-18aebaa90550.2484468.rsem.genes.results	BLCA
unc.edu.159e6f18-943e-4e7b-af13-da273c52dc16.2157495.rsem.genes.results	BLCA
unc.edu.168e440a-b356-45c7-849c-43823703417e.2032082.rsem.genes.results	BLCA
unc.edu.169e537f-9ffc-4d56-9e77-1f38951ee3d3.1475157.rsem.genes.results	BLCA
unc.edu.183b63ef-c966-4348-a989-9c7e2b4a8082.2502534.rsem.genes.results	BLCA
unc.edu.183e007a-dd95-4907-a19f-410a2da7f39b.2545976.rsem.genes.results	BLCA
unc.edu.18bb3804-de1e-4988-abbf-89c36d07cc01.1966955.rsem.genes.results	BLCA
unc.edu.19823203-33ed-4c89-a8af-611ad1e95f8a.2641081.rsem.genes.results	BLCA
unc.edu.1a1e861c-14bd-45ea-904a-b14d4059ac95.1350455.rsem.genes.results	BLCA
unc.edu.1a65f0c1-c6e4-470b-8be1-1744332a1470.2507619.rsem.genes.results	BLCA
unc.edu.1afbe0f3-e320-4d74-8648-0c26ddbeab7f.1351215.rsem.genes.results	BLCA
unc.edu.1b08c8c9-5739-409d-9cbc-3b06ad1f60e6.1215481.rsem.genes.results	BLCA
unc.edu.1be3a1d1-1300-4d9f-86d1-4b5faf7241fb.2503290.rsem.genes.results	BLCA
unc.edu.1cc49a56-ee39-4fd1-bf80-a6b71695c1f1.1228275.rsem.genes.results	BLCA
unc.edu.1cd3bf53-27a7-4fda-8501-8270da2b8ceb.1927210.rsem.genes.results	BLCA
unc.edu.1dac1d16-2bc6-44db-b05a-30e8f2fb703f.2511971.rsem.genes.results	BLCA
unc.edu.1e4801e3-d021-46c7-a157-0b2a2fc59cf7.2648115.rsem.genes.results	BLCA
unc.edu.1e48f03f-3939-4dfd-8d32-c85ec473678a.2635055.rsem.genes.results	BLCA
unc.edu.1e640951-76e2-4691-bfda-301e6bd11c47.2494327.rsem.genes.results	BLCA
unc.edu.1e7def5c-75f1-471d-9fab-b7e350c794a8.2502357.rsem.genes.results	BLCA
unc.edu.1e9aa67a-52fe-4af3-8bbf-3597a57a4b72.2389794.rsem.genes.results	BLCA
unc.edu.1ff7160a-3918-4942-8a87-9b78d2306c2e.2470495.rsem.genes.results	BLCA
unc.edu.20c1d8e8-3bb4-4d6b-ae70-659cf0ea07de.2545807.rsem.genes.results	BLCA
unc.edu.20ca7c4d-7ef0-4fc5-907b-a90fec12a561.1469246.rsem.genes.results	BLCA
unc.edu.20da407e-268c-4a10-9d1f-751974e09067.2089835.rsem.genes.results	BLCA
unc.edu.210311b9-88d7-4e29-974a-0e807ea88d1b.2497531.rsem.genes.results	BLCA
unc.edu.21c8f741-963f-463e-ac5b-1c2c1aa9d8cb.1989223.rsem.genes.results	BLCA
unc.edu.221bd562-e77d-4374-9491-efb5c3b026c3.1783476.rsem.genes.results	BLCA
unc.edu.227c6e50-7801-4fb6-91d3-eda4313024bb.2233572.rsem.genes.results	BLCA
unc.edu.22e154de-0e3b-443b-8420-48d68d6c1ce4.1179391.rsem.genes.results	BLCA
unc.edu.230c9517-0296-4966-8dd7-14c062e82224.2503492.rsem.genes.results	BLCA
unc.edu.2480ce78-21a7-4717-8b08-8176d9fe6834.2306404.rsem.genes.results	BLCA
unc.edu.254061df-9073-4d41-a519-e79cc2d5c562.2648763.rsem.genes.results	BLCA
unc.edu.263c3285-8412-426e-a042-1e4266190a03.2496984.rsem.genes.results	BLCA
unc.edu.283dae7a-c249-4f56-b8ae-e9a13e451269.2646905.rsem.genes.results	BLCA
unc.edu.2a3b1b1a-9364-4bb2-beca-6933f88204c5.2507296.rsem.genes.results	BLCA
unc.edu.2bdc311e-59cc-449f-b8dc-6662052678fd.1178830.rsem.genes.results	BLCA
unc.edu.2c28e7b4-23b3-46b0-927b-c684d73d1543.2503371.rsem.genes.results	BLCA
unc.edu.2c681223-21a5-4c58-acbb-2d51516bff12.1386348.rsem.genes.results	BLCA
unc.edu.2c9b61fa-9d26-41fe-9d79-a34bd08182f1.2469622.rsem.genes.results	BLCA
unc.edu.2d83d812-8f9b-443b-8643-dd3104b5068e.2306984.rsem.genes.results	BLCA
unc.edu.2dd4a5e0-3008-4615-bcc5-9cc8d9a708b2.2646876.rsem.genes.results	BLCA
unc.edu.2ee1e299-76a9-4d45-a79b-02c1f31f9399.2396919.rsem.genes.results	BLCA
unc.edu.2f3c17f6-be91-4195-9aa7-e02298d118f3.1180620.rsem.genes.results	BLCA
unc.edu.2fdb2cad-53e5-44e4-8b80-ee5801964b20.1112776.rsem.genes.results	BLCA
unc.edu.2ffd7576-f25e-44f1-ba9f-7db6030aa0c6.2640887.rsem.genes.results	BLCA
unc.edu.30f1a64e-5df3-4e26-b820-a4254e7e3a7e.2306572.rsem.genes.results	BLCA
unc.edu.312ea080-3831-453d-aa8c-e466192c8309.1247470.rsem.genes.results	BLCA
unc.edu.3167baad-cb92-49e6-8a7d-c59f81709a52.2222215.rsem.genes.results	BLCA
unc.edu.31fbf484-2cee-49a8-bf99-6c1b9d721b57.1966873.rsem.genes.results	BLCA
unc.edu.3208f694-4779-4548-8cb4-74df829b3345.1474535.rsem.genes.results	BLCA
unc.edu.325c6503-12a1-4985-99a0-b968850f9d92.1211498.rsem.genes.results	BLCA
unc.edu.32d604cb-3bf5-427c-b60d-3c9cfeb7f0a5.1351954.rsem.genes.results	BLCA
unc.edu.341d1383-93bd-42d7-80ad-5dba732c1925.2116227.rsem.genes.results	BLCA
unc.edu.3458d1fe-d159-4522-a627-70c5cc180daa.1228138.rsem.genes.results	BLCA
unc.edu.347ce226-e621-4492-a821-c990b5ef4ff3.2513015.rsem.genes.results	BLCA
unc.edu.349245b6-2265-476a-845a-a7f44896cf52.2503984.rsem.genes.results	BLCA
unc.edu.36a95ee7-1822-4d07-8110-843792006625.1179974.rsem.genes.results	BLCA
unc.edu.36f98bd7-f044-4497-9d19-e25c8e847def.1821805.rsem.genes.results	BLCA
unc.edu.370c2202-46b7-4721-a1db-ee80f6ca7782.2116078.rsem.genes.results	BLCA
unc.edu.378c51fa-27d3-4e70-a471-9f1006513d24.2651165.rsem.genes.results	BLCA
unc.edu.381b51af-d1f7-41db-a69e-49d681b3ef39.1114358.rsem.genes.results	BLCA
unc.edu.3833acbb-2ea2-4442-90af-6b009ae2543b.2235531.rsem.genes.results	BLCA
unc.edu.388f02e0-68bb-4be2-9271-60a42d3a3e9d.1327049.rsem.genes.results	BLCA
unc.edu.38e62ae5-729f-41fa-94e7-7e3caa0a246b.1351635.rsem.genes.results	BLCA
unc.edu.394c0fda-d609-4a29-a758-c3b984e50d1d.2510532.rsem.genes.results	BLCA
unc.edu.3a644871-42e4-44b0-901e-512596a018b1.2543754.rsem.genes.results	BLCA
unc.edu.3add40ce-6d64-4ded-9ab6-2f076c420dc4.1112665.rsem.genes.results	BLCA
unc.edu.3ae4a552-7df5-4a6b-a9c6-069cc96e7448.2545971.rsem.genes.results	BLCA
unc.edu.3bea01e7-e5bc-484b-91f4-a143caed0aed.1475056.rsem.genes.results	BLCA
unc.edu.3c499f07-67e2-4032-a0b5-b9edd90035f7.1178964.rsem.genes.results	BLCA
unc.edu.3cefcb0b-796f-4ef0-b50d-a6ed17e9be4d.1179720.rsem.genes.results	BLCA
unc.edu.3d1b5ffe-38d6-4073-9020-c6897727341c.1113494.rsem.genes.results	BLCA
unc.edu.4000adba-115e-40bf-afbb-35ad20c4e416.1217875.rsem.genes.results	BLCA
unc.edu.406a8f7c-1530-4ecf-95b0-b051d9a3184d.2506723.rsem.genes.results	BLCA
unc.edu.417805b3-9c10-4724-ab87-480c773f7d16.2511510.rsem.genes.results	BLCA
unc.edu.41836f0e-f807-4afa-ae39-c0eb16fa6b54.1474944.rsem.genes.results	BLCA
unc.edu.429f0e9d-c160-4b36-a31b-dab1097c6129.1388295.rsem.genes.results	BLCA
unc.edu.42db28fc-4d5f-4b0f-aa86-7d27197c7649.1386198.rsem.genes.results	BLCA
unc.edu.4333b9aa-34fb-429f-b622-6ab259f12367.2640745.rsem.genes.results	BLCA
unc.edu.433eed62-f9d3-440a-bc04-f0156c70ee65.2167058.rsem.genes.results	BLCA
unc.edu.45517ca1-d687-4f8a-90e4-0b3937221a00.2503730.rsem.genes.results	BLCA
unc.edu.459468e0-79bc-4544-b168-27a85342d4c1.2236121.rsem.genes.results	BLCA
unc.edu.49951b76-0020-4c3c-a279-8175c82c3bc6.2381762.rsem.genes.results	BLCA
unc.edu.4a0b6e3c-a167-4ca6-876b-6fb82fa8fdb6.2115936.rsem.genes.results	BLCA
unc.edu.4b3c1687-622c-4c9f-9fe7-25b197629133.2650297.rsem.genes.results	BLCA
unc.edu.4be53c32-b222-44dd-b0b9-6a935591380a.2090013.rsem.genes.results	BLCA
unc.edu.4c23170b-a5e0-41c8-8309-a5bfb2823491.2308958.rsem.genes.results	BLCA
unc.edu.4c4fbc19-727b-48b0-82e0-42ca8309f315.1384753.rsem.genes.results	BLCA
unc.edu.4c8aa0aa-c1ae-4aff-96f2-4636bb1d5c47.1969029.rsem.genes.results	BLCA
unc.edu.4cab604d-59f6-46d2-8c35-d3416977e313.2504833.rsem.genes.results	BLCA
unc.edu.4cdcbbae-5859-414b-bc81-001b25a3d4f1.2649520.rsem.genes.results	BLCA
unc.edu.4d4cc53b-06d2-4baa-bf1c-03f9509e422c.2545426.rsem.genes.results	BLCA
unc.edu.4e0401b2-6ad4-4709-aa43-f2af0afef259.2095126.rsem.genes.results	BLCA
unc.edu.4ecec21e-cbd5-42ec-af2e-bf58f2710458.2500047.rsem.genes.results	BLCA
unc.edu.4f40609b-40ad-44f2-9185-a4c99056c48e.2634485.rsem.genes.results	BLCA
unc.edu.500beee6-a0cf-44aa-9102-de22b7210aba.2477411.rsem.genes.results	BLCA
unc.edu.5071fd5a-8c44-4dfb-bcca-31885b033372.2469651.rsem.genes.results	BLCA
unc.edu.50731ae0-4466-47c1-9e65-42227a3fc252.2546098.rsem.genes.results	BLCA
unc.edu.50dd2bb1-e069-42f8-89f4-1e3055adafee.1782513.rsem.genes.results	BLCA
unc.edu.50fdf7c3-0e77-4013-ae2b-0e7c70b8d3e3.2095230.rsem.genes.results	BLCA
unc.edu.511d6289-1558-4e90-a77a-05298e15b17c.1390751.rsem.genes.results	BLCA
unc.edu.518085b3-f993-4346-bb4d-b7244e9435d6.1244604.rsem.genes.results	BLCA
unc.edu.519498f2-999e-4b9c-980c-b83ec3828186.2647332.rsem.genes.results	BLCA
unc.edu.52e425cf-1fad-400e-bc39-6df2a3310a68.2496526.rsem.genes.results	BLCA
unc.edu.530bf880-039e-490c-8a9d-a27bc9b3d918.2509250.rsem.genes.results	BLCA
unc.edu.535736bf-6e19-4fc6-bf3d-a2fb4739c763.2316484.rsem.genes.results	BLCA
unc.edu.538ad820-310d-4463-83a2-44ce1cac920c.2115710.rsem.genes.results	BLCA
unc.edu.563f3a26-7e97-41ff-a52c-48ba484e3a39.2649185.rsem.genes.results	BLCA
unc.edu.5676c0ee-c460-492c-bf00-73d5ddb1d647.1468857.rsem.genes.results	BLCA
unc.edu.56907638-5828-4ad8-9be9-a6cf5aa90f7b.2469875.rsem.genes.results	BLCA
unc.edu.575f9b1e-4952-488a-bbdd-ac98c1f68382.1388324.rsem.genes.results	BLCA
unc.edu.57baff29-25d2-46ce-937f-f25343dcebc3.2031708.rsem.genes.results	BLCA
unc.edu.57eda6ed-26b0-4bf6-98ad-80f4872b9832.1328735.rsem.genes.results	BLCA
unc.edu.58382a39-eb95-4cd0-ad04-48c6da4b4a56.1348779.rsem.genes.results	BLCA
unc.edu.58e49daa-eced-4ca8-af92-98af61f8b6f1.2038997.rsem.genes.results	BLCA
unc.edu.59551fc3-7885-44d9-bf8a-ffdd5bea8238.2512875.rsem.genes.results	BLCA
unc.edu.5968c8d3-5f1a-4eb8-8d9b-8bd3fd3fd9f1.1468893.rsem.genes.results	BLCA
unc.edu.5b0896f2-8fd9-42ee-b56d-b140f8d8657e.1113001.rsem.genes.results	BLCA
unc.edu.5ca8593d-7217-476e-ae05-aa22fd11c332.2647157.rsem.genes.results	BLCA
unc.edu.5cfa74de-919c-4c0a-9f17-d609268723d6.2545329.rsem.genes.results	BLCA
unc.edu.5d19bc28-408e-4dc6-bc4b-95b28fa0dddc.2307452.rsem.genes.results	BLCA
unc.edu.5ddb876d-dd32-4f33-89d1-d95e460e1e60.1469220.rsem.genes.results	BLCA
unc.edu.5e7e3e20-cbfa-476d-bb92-fa3a58207a9b.1113935.rsem.genes.results	BLCA
unc.edu.5eb594ca-ba46-45d2-8532-0fabac564e34.1821972.rsem.genes.results	BLCA
unc.edu.5ee80128-f80f-4892-9668-43c03c41bd65.1966820.rsem.genes.results	BLCA
unc.edu.60b688ac-61c5-4407-82e4-545cb869dca4.2650140.rsem.genes.results	BLCA
unc.edu.61a9951d-6005-4d5a-a7ac-1146399de61c.1212751.rsem.genes.results	BLCA
unc.edu.61b0add8-ad93-4f2a-a95b-fa257934962f.1468779.rsem.genes.results	BLCA
unc.edu.6321d37f-3658-447d-96a4-099e8072217a.2306380.rsem.genes.results	BLCA
unc.edu.63fcdb32-0c58-4541-afbc-96b34020c5c8.1351535.rsem.genes.results	BLCA
unc.edu.6491f391-9704-4249-bc81-d712e755ec74.1110578.rsem.genes.results	BLCA
unc.edu.652f8ab9-33b6-4e10-a84e-1e1b1ef0b707.1326732.rsem.genes.results	BLCA
unc.edu.66132b23-e10a-49d9-89c5-129d7d98c17b.1474627.rsem.genes.results	BLCA
unc.edu.6621636c-4a29-4ad3-99bc-406b1820d063.2089032.rsem.genes.results	BLCA
unc.edu.689c1593-3903-4c82-9cb1-1471d8bca178.2469550.rsem.genes.results	BLCA
unc.edu.68b08ead-5e38-490f-8654-b3db19c80fca.1475037.rsem.genes.results	BLCA
unc.edu.69b30673-9ec0-4c05-b75c-12bcb1f7268f.2308002.rsem.genes.results	BLCA
unc.edu.6ab37abf-8cc9-4274-bf5c-f08ec3f4d136.2090095.rsem.genes.results	BLCA
unc.edu.6aec2686-fcea-4d3e-8311-0b6ccad4c000.1469233.rsem.genes.results	BLCA
unc.edu.6c390573-7472-441d-956b-9f4747a18f2b.1212852.rsem.genes.results	BLCA
unc.edu.6d466393-6b0c-4624-b385-5d689695de6b.2659264.rsem.genes.results	BLCA
unc.edu.6f3b244b-47b9-4af4-85c5-0051f6688aa8.2503665.rsem.genes.results	BLCA
unc.edu.6f3cb879-cf6d-4347-8aae-b6a6ee7a4274.1349286.rsem.genes.results	BLCA
unc.edu.6f82f237-061e-47ae-a3fa-d03b6aeb1c1b.2508510.rsem.genes.results	BLCA
unc.edu.6f9d42b2-dcbf-440a-9d11-1a434f202227.2647286.rsem.genes.results	BLCA
unc.edu.7046aa00-ff84-4ff4-9157-63b3b1d898df.2545871.rsem.genes.results	BLCA
unc.edu.70c7f658-5208-4b3f-9767-27a3b06b8ddc.1389028.rsem.genes.results	BLCA
unc.edu.718250e5-65a4-4365-8e2e-3dd4966c4fc6.2470065.rsem.genes.results	BLCA
unc.edu.7206d218-0e58-4722-8566-cbcbd8b8b4e0.1112155.rsem.genes.results	BLCA
unc.edu.728aaa87-e83d-47ff-9559-5f2de0152949.2397348.rsem.genes.results	BLCA
unc.edu.72dcc6a3-c2ce-4e24-897d-880a0f01c1aa.2651250.rsem.genes.results	BLCA
unc.edu.72ea067a-e5ae-43f3-97b8-2283b35df8d6.1987751.rsem.genes.results	BLCA
unc.edu.73220a3d-e4e3-4494-a832-86baa98333b4.1783987.rsem.genes.results	BLCA
unc.edu.73a57b9f-d780-4556-bf25-b75c2f75340e.2503965.rsem.genes.results	BLCA
unc.edu.73afa387-c132-48d6-82da-26517c161f13.2402427.rsem.genes.results	BLCA
unc.edu.73e05f0f-01df-484e-94f5-b0586480f000.2502091.rsem.genes.results	BLCA
unc.edu.74bb1ce2-532c-4667-9650-765e25c26724.2650001.rsem.genes.results	BLCA
unc.edu.74bf5bf4-7a66-4316-9b43-a85db455dfd3.2448970.rsem.genes.results	BLCA
unc.edu.74cbc344-560b-439b-bd14-1542ce579967.2158434.rsem.genes.results	BLCA
unc.edu.7668e1a3-cf31-411a-8bce-aff592a0f053.1927189.rsem.genes.results	BLCA
unc.edu.772b8a77-bb90-40a8-ad48-f7a1fc1769de.1347635.rsem.genes.results	BLCA
unc.edu.7773fd96-8ab7-417b-befd-ea63dc596a7a.2032554.rsem.genes.results	BLCA
unc.edu.7897b96a-99f9-4db8-abda-04caa8059896.2502942.rsem.genes.results	BLCA
unc.edu.791a46e8-4d45-4878-b09d-a4f64ce88746.1474962.rsem.genes.results	BLCA
unc.edu.791bcd93-c949-49b3-aaa4-4c8af82f5ec1.2246316.rsem.genes.results	BLCA
unc.edu.791dd985-420e-46a0-a770-ebaf0d2beaf1.1350054.rsem.genes.results	BLCA
unc.edu.79b6d16e-cc87-416d-8440-2aa9ad3ed3d3.2477593.rsem.genes.results	BLCA
unc.edu.7bd745b4-8009-4841-b775-1d8c4942591c.2545922.rsem.genes.results	BLCA
unc.edu.7bee34e3-b559-48e9-bbc3-2d162b8f128a.2440632.rsem.genes.results	BLCA
unc.edu.7d08924f-7f7e-48f2-80d6-275b4d964697.2498549.rsem.genes.results	BLCA
unc.edu.7d6ea81b-b8a5-4d3b-aa54-9bf51d8b698b.1476007.rsem.genes.results	BLCA
unc.edu.7e8935da-773b-4337-8fa2-f52ebbaceaee.2159059.rsem.genes.results	BLCA
unc.edu.7fe70e80-a35e-4a3d-bfb5-e044aec3e6a2.2386741.rsem.genes.results	BLCA
unc.edu.8038ffb4-38d5-437a-9457-4943c0202a8a.2307637.rsem.genes.results	BLCA
unc.edu.80b2573f-d8e0-4d0d-84a6-301c5103267d.1469187.rsem.genes.results	BLCA
unc.edu.80cdd385-2a6a-4d59-81c7-f36786637323.1179619.rsem.genes.results	BLCA
unc.edu.80ddbbc6-11ff-469a-96ec-a72e0e2ec9c4.1475093.rsem.genes.results	BLCA
unc.edu.80e9793f-4e30-45ad-8660-3686685f2db9.1227742.rsem.genes.results	BLCA
unc.edu.81018f98-fee6-4cde-b6f6-3b6254e3e8d7.1928119.rsem.genes.results	BLCA
unc.edu.81741a67-7bfd-46c5-8784-a4c87eb71c5e.2543528.rsem.genes.results	BLCA
unc.edu.83c4827f-742b-42bf-96d0-335b484ee724.1966764.rsem.genes.results	BLCA
unc.edu.842484b0-6661-4dc2-bf70-b1216ab05475.2316253.rsem.genes.results	BLCA
unc.edu.842be247-70f7-4ac6-9e16-c07a1f62ff78.2502005.rsem.genes.results	BLCA
unc.edu.85f596e4-9591-49f5-8408-25e4ce16c7f7.2449073.rsem.genes.results	BLCA
unc.edu.8612349c-596c-4938-92c8-79b8919f5bd6.2538572.rsem.genes.results	BLCA
unc.edu.86fcf82f-c97c-4f01-998d-8e6f389438d5.2546026.rsem.genes.results	BLCA
unc.edu.88275e49-b282-414c-a941-9a77b991ff16.2508611.rsem.genes.results	BLCA
unc.edu.88cb8b2c-9d76-4b91-bbca-5e62e251e3d6.2545081.rsem.genes.results	BLCA
unc.edu.8ac289ba-c81f-44ed-9fb4-8c2af9eccdb0.2503600.rsem.genes.results	BLCA
unc.edu.8b3cfbe2-bb77-4fe0-af7c-569f83701beb.2635386.rsem.genes.results	BLCA
unc.edu.8baefcdb-0b95-4f4a-a7ba-3ee75c227bd1.2508814.rsem.genes.results	BLCA
unc.edu.8c50bd9a-1849-4466-aab6-da20488610f9.2651332.rsem.genes.results	BLCA
unc.edu.8c79f5ec-ce4f-4c86-8d1c-71495c276d74.1798443.rsem.genes.results	BLCA
unc.edu.8f1bfe41-e48c-4b5d-8b03-8def7666da02.1966917.rsem.genes.results	BLCA
unc.edu.8f482c29-37fe-400f-b178-224765a0c037.1841659.rsem.genes.results	BLCA
unc.edu.8f7b5e84-55c2-4f98-a6a2-56b862161a98.1475135.rsem.genes.results	BLCA
unc.edu.90c55ddf-3ac3-4599-80f6-e29e486d2070.1966502.rsem.genes.results	BLCA
unc.edu.90e6e8a1-98b3-4f38-92ef-df460d78d657.2512281.rsem.genes.results	BLCA
unc.edu.9192d03e-87ee-424a-90fa-7e66c3b6abe3.2544890.rsem.genes.results	BLCA
unc.edu.91c8d1c3-1afe-4c4c-ae81-7d1f989e0139.1225943.rsem.genes.results	BLCA
unc.edu.92e94724-a03e-4b58-91b2-f309ab8dc943.2157836.rsem.genes.results	BLCA
unc.edu.94309b2e-c58c-4e2b-981d-0badb3872db7.2032607.rsem.genes.results	BLCA
unc.edu.94447759-c20c-49f5-b51f-cbfdea41f2e8.1120995.rsem.genes.results	BLCA
unc.edu.949b3248-f078-43cc-b6d8-39e9eabf88f1.2545691.rsem.genes.results	BLCA
unc.edu.94b917da-6579-4d30-b81b-eba739bbae5c.2498676.rsem.genes.results	BLCA
unc.edu.958520af-f270-49ab-8fb6-57e1ae8ae68f.1179807.rsem.genes.results	BLCA
unc.edu.968143b4-2bc1-4c77-88e7-a907a7cd018c.1213232.rsem.genes.results	BLCA
unc.edu.97226f81-8074-4b17-bcc7-c74e51216706.2507945.rsem.genes.results	BLCA
unc.edu.97d051a1-0b25-45eb-a9ac-c2006d89752e.2494200.rsem.genes.results	BLCA
unc.edu.97d81888-4ec1-438c-bbc3-1d10216e7606.2648354.rsem.genes.results	BLCA
unc.edu.99471b35-21e6-44cb-863e-d60521a71b31.1966722.rsem.genes.results	BLCA
unc.edu.9a7e2ecf-3470-427e-93cd-8461a3a3a5b8.1385797.rsem.genes.results	BLCA
unc.edu.9ad7733f-a2a6-4985-8ed3-d2c539eeab96.1474819.rsem.genes.results	BLCA
unc.edu.9bd649f6-9b08-4d26-87b9-a6901a00f2ba.2502962.rsem.genes.results	BLCA
unc.edu.9c9b4aa6-08b2-43f3-b68b-995df66c0494.2396877.rsem.genes.results	BLCA
unc.edu.9da50002-f2ba-4a66-8668-79386cf5ea4d.2509000.rsem.genes.results	BLCA
unc.edu.9e1c37bb-1c94-4a98-8e44-e03953aa8ad9.2507867.rsem.genes.results	BLCA
unc.edu.9e523e29-ea79-4124-97b4-d9c8686b3ddc.2647061.rsem.genes.results	BLCA
unc.edu.9e99dced-8649-4a7e-bba9-ccde95cc4045.2634304.rsem.genes.results	BLCA
unc.edu.a09bfd63-c31c-461a-b5a4-60670f421233.1352304.rsem.genes.results	BLCA
unc.edu.a126ebd8-a7e3-4ea6-92a4-cf8a3a99b19b.2635123.rsem.genes.results	BLCA
unc.edu.a2b8a4b8-202d-4705-89ab-5ac06028d7b0.2469852.rsem.genes.results	BLCA
unc.edu.a36865ec-a5fa-4277-a887-325373acadb1.1928581.rsem.genes.results	BLCA
unc.edu.a40c2a50-5627-4fd2-a6a3-2661c4ee5839.1990137.rsem.genes.results	BLCA
unc.edu.a45e5587-488f-4348-a724-fe64e0c5be7d.1351195.rsem.genes.results	BLCA
unc.edu.a5118740-bf71-47e8-a2e3-506792865c90.2090046.rsem.genes.results	BLCA
unc.edu.a56ef438-c2ac-4c6f-9283-59e38ba14f28.1966545.rsem.genes.results	BLCA
unc.edu.a5a9f82f-f3f4-47dc-9dcd-6b65c1c73a37.2512551.rsem.genes.results	BLCA
unc.edu.a66ddf41-6af9-47c0-952b-688aac83c8c8.2097226.rsem.genes.results	BLCA
unc.edu.a77cf51f-45de-4a5b-a6ca-6773f8e236d2.2434853.rsem.genes.results	BLCA
unc.edu.a83e6d94-8bef-4ffe-889a-2eecc4b97cae.2120584.rsem.genes.results	BLCA
unc.edu.a931a672-1565-4de6-9c64-d5a74f4cac1f.2396992.rsem.genes.results	BLCA
unc.edu.a9321523-588e-40f2-95d2-2501fd1b23ee.2512458.rsem.genes.results	BLCA
unc.edu.a9eb4088-1eb0-47ac-867b-df97fbeb318c.2545646.rsem.genes.results	BLCA
unc.edu.aa3e32f5-11ad-462a-aa5b-f477cfab3f4f.2512639.rsem.genes.results	BLCA
unc.edu.ab176170-0468-4170-91cd-1e8f0b425b0b.2504289.rsem.genes.results	BLCA
unc.edu.ab8a3b08-8687-42c2-9c03-ae6691e8a183.2636997.rsem.genes.results	BLCA
unc.edu.ac9729e9-6565-4e11-8828-ff43b752a5b6.2097390.rsem.genes.results	BLCA
unc.edu.ad2ee4b7-ec51-4076-bc5b-6601b5abeecb.1474983.rsem.genes.results	BLCA
unc.edu.ad775597-406f-4470-894a-e37d0666761b.1248315.rsem.genes.results	BLCA
unc.edu.ae3c4446-cb58-4b5b-9eb8-6c81e1bf4535.1474929.rsem.genes.results	BLCA
unc.edu.b1984010-7ef5-4df4-abfc-d18502cf124c.1178759.rsem.genes.results	BLCA
unc.edu.b19c4e9c-2caf-436b-b728-9849b668c663.2386898.rsem.genes.results	BLCA
unc.edu.b1af0c13-8e8b-456f-9e4c-c8c22d8ac37f.2640778.rsem.genes.results	BLCA
unc.edu.b290727b-23ed-4e73-9071-cf2c06671430.1469021.rsem.genes.results	BLCA
unc.edu.b3797921-4b9a-43c4-8904-6fb80fc80c08.1214055.rsem.genes.results	BLCA
unc.edu.b4bb6509-7d67-4d5e-8fd1-624fa373df4d.1474729.rsem.genes.results	BLCA
unc.edu.b4f88ea9-de76-4d5b-a535-5a1a010903e4.2469668.rsem.genes.results	BLCA
unc.edu.b5036d12-d9cc-46a4-b60a-49740310380c.1107912.rsem.genes.results	BLCA
unc.edu.b660dd38-f986-4143-9445-b66cb60f42dd.2166894.rsem.genes.results	BLCA
unc.edu.b68f9935-3265-4930-a221-61bc9f8e2eda.2282042.rsem.genes.results	BLCA
unc.edu.b6a8b608-8bf6-4d57-a720-bd4aaced4591.1245394.rsem.genes.results	BLCA
unc.edu.b6ebbe90-feb4-4e8e-9408-031db2297c1c.2157363.rsem.genes.results	BLCA
unc.edu.b7290db7-112b-494e-80f7-bb05860f6c7e.2158246.rsem.genes.results	BLCA
unc.edu.b76b37cf-c9af-419d-a7c4-f97747de2946.2504733.rsem.genes.results	BLCA
unc.edu.b7db14a4-5268-44e5-aed1-7200c6c82a2d.2540165.rsem.genes.results	BLCA
unc.edu.b8afe780-f680-40db-a941-e984660ff90c.1469121.rsem.genes.results	BLCA
unc.edu.b8ecfb28-27d0-4ad4-b73c-cc21be41af31.1226284.rsem.genes.results	BLCA
unc.edu.b9f76fc8-ca33-46c5-89a0-ae16d42f987f.1114861.rsem.genes.results	BLCA
unc.edu.bb0c2732-5fb4-44e7-bc62-a645cf1c1a56.1385165.rsem.genes.results	BLCA
unc.edu.bc993392-5f2f-4cb8-8d27-26f3df2b3583.1214109.rsem.genes.results	BLCA
unc.edu.bd1ba628-0cb5-4103-baa4-3f430d24d359.1474880.rsem.genes.results	BLCA
unc.edu.bd49f808-37de-43a4-8a5f-7a36b9661a16.1987578.rsem.genes.results	BLCA
unc.edu.bd7c10f2-12d7-4405-a3bc-0809237dcb85.2510501.rsem.genes.results	BLCA
unc.edu.bd8b95cf-34c9-4bc1-98fd-6c7e1c20680b.2439868.rsem.genes.results	BLCA
unc.edu.bdf3914e-37f0-4dc2-a246-b22c6ee15f81.2545782.rsem.genes.results	BLCA
unc.edu.bf6f4d8e-7aa4-42ae-961d-4686984fc871.2396999.rsem.genes.results	BLCA
unc.edu.bf7a27d9-35a8-4c59-bf27-e3fa9b271e6e.1475121.rsem.genes.results	BLCA
unc.edu.c048b775-7679-424f-a008-8f7def9c0523.2503452.rsem.genes.results	BLCA
unc.edu.c07c2f21-21d4-49cb-93bb-8d128966fcd6.1351701.rsem.genes.results	BLCA
unc.edu.c0ccb685-0789-4559-9189-05b841173aff.1315153.rsem.genes.results	BLCA
unc.edu.c11e3246-c33d-47ef-b4b4-be287b92d91e.1111912.rsem.genes.results	BLCA
unc.edu.c130027b-a3f5-49be-b26d-a0416b7904b5.2306445.rsem.genes.results	BLCA
unc.edu.c19f7f59-5df6-4a57-91b0-635817d4fafd.2389525.rsem.genes.results	BLCA
unc.edu.c1ce17a6-3e8b-41b7-97bc-9213b352ce84.2233843.rsem.genes.results	BLCA
unc.edu.c270c34c-0cfd-410e-ab3c-231033196d25.1113414.rsem.genes.results	BLCA
unc.edu.c27a2180-0dec-43ec-bf0f-2cb0acaea022.1821738.rsem.genes.results	BLCA
unc.edu.c2a2d7ab-c8d6-4481-9e91-1f16969e8105.2469310.rsem.genes.results	BLCA
unc.edu.c32574a0-5f85-4053-bb98-8472b496975e.1214609.rsem.genes.results	BLCA
unc.edu.c3919da2-0345-4374-940a-89fc70b7f393.2647428.rsem.genes.results	BLCA
unc.edu.c394bf58-ce01-4ad3-a0f7-f2c5a251356d.2116112.rsem.genes.results	BLCA
unc.edu.c40ff5cd-bffa-40c4-a192-9830b0da3daa.1468839.rsem.genes.results	BLCA
unc.edu.c4cd3829-e7e0-4f1e-8796-856fddcf50ae.2470533.rsem.genes.results	BLCA
unc.edu.c4fbd136-4227-4792-ac53-8c887aa6ab1a.1474594.rsem.genes.results	BLCA
unc.edu.c5f00487-d24a-46fc-9f15-f7fc22e28e0b.2545669.rsem.genes.results	BLCA
unc.edu.c720ac3f-9cb8-4a5c-aa7a-0fb852e11360.2538885.rsem.genes.results	BLCA
unc.edu.c7f36dba-a507-46d3-8e68-7f98b8b645e9.1468909.rsem.genes.results	BLCA
unc.edu.c87fa518-41c5-417a-88ac-0b300f1a8732.2231944.rsem.genes.results	BLCA
unc.edu.c8d6dc3d-024b-4b68-9395-c3c2c38e8bb2.2469583.rsem.genes.results	BLCA
unc.edu.c8fd7f63-e309-4a7e-876d-7ca2cf954abe.2309026.rsem.genes.results	BLCA
unc.edu.ca10d08d-3cc5-4171-9a70-66fdff3c0c3d.1181606.rsem.genes.results	BLCA
unc.edu.cbc184c2-4bda-4a56-9b49-453f503e16ab.2640912.rsem.genes.results	BLCA
unc.edu.cbc4cdac-a504-47ed-96cf-5c459f7febd0.1821825.rsem.genes.results	BLCA
unc.edu.ccc6510d-4ef3-4471-8fd1-e240fe55d95c.2504558.rsem.genes.results	BLCA
unc.edu.ccc9fcec-f07a-498b-9389-9c2b3aa0d2bf.2647098.rsem.genes.results	BLCA
unc.edu.cec64615-07c6-4e49-8e59-afb97d37464f.1112272.rsem.genes.results	BLCA
unc.edu.cfb10485-b097-4470-bd7e-5ed2abd2e8ac.1180891.rsem.genes.results	BLCA
unc.edu.d1b0c4db-59b7-47ac-b26f-fb14c5aac200.2097118.rsem.genes.results	BLCA
unc.edu.d22b6ef3-9b08-44d9-b37f-e7f61ce89404.1113658.rsem.genes.results	BLCA
unc.edu.d3011182-eb79-48a8-8698-f9cf8f091924.2640968.rsem.genes.results	BLCA
unc.edu.d31897c3-5d0a-4104-bdc6-4b12eb061c2a.2316179.rsem.genes.results	BLCA
unc.edu.d328ae95-7792-4953-a88a-f288a96c4a65.2502700.rsem.genes.results	BLCA
unc.edu.d3cf6983-3dfc-4533-8809-605c197fc24e.2089319.rsem.genes.results	BLCA
unc.edu.d3eb9aa5-5e03-4c8d-88be-461184059d53.2512365.rsem.genes.results	BLCA
unc.edu.d4ba2875-9bea-46eb-8279-72975c812701.2507512.rsem.genes.results	BLCA
unc.edu.d6280a13-a376-4ede-8aab-7a7633cb3b9e.2233412.rsem.genes.results	BLCA
unc.edu.d68e2da7-7bd4-4510-8751-02e9f16ad4e6.2095252.rsem.genes.results	BLCA
unc.edu.d692892d-d63b-4ac2-9627-ae255ab17cab.1474914.rsem.genes.results	BLCA
unc.edu.d6d7412b-5ec2-413e-a85d-7f765c67afa3.1213697.rsem.genes.results	BLCA
unc.edu.d74030bf-dfa1-4f65-9596-fd505733139e.1475633.rsem.genes.results	BLCA
unc.edu.d785b32a-686a-43d6-9e0b-0b63cfd63772.1212320.rsem.genes.results	BLCA
unc.edu.d7c8fab5-a3c9-4650-9935-56c0fe27cbe6.1468980.rsem.genes.results	BLCA
unc.edu.d855e064-11e2-436f-8433-b114b4709247.2649659.rsem.genes.results	BLCA
unc.edu.d9954580-b237-40a2-b4a3-3ce2482f8da2.2469527.rsem.genes.results	BLCA
unc.edu.d9f01cb3-7b78-4330-9a2c-5923cdbfa142.2503487.rsem.genes.results	BLCA
unc.edu.dafc2af2-7b91-45a4-ae67-fe22ab060f06.1475150.rsem.genes.results	BLCA
unc.edu.db105bbd-3501-4916-b032-dd3480038d55.2503946.rsem.genes.results	BLCA
unc.edu.dbffd0f0-d063-45a2-8cdb-e6ffa6c9e66d.1987809.rsem.genes.results	BLCA
unc.edu.dc901511-9e0f-4fc6-b6f4-bee8e627ce25.1469000.rsem.genes.results	BLCA
unc.edu.debf57c3-f5e0-418a-ad1c-40a8ccc93692.2650629.rsem.genes.results	BLCA
unc.edu.dee47fe6-4c8e-4801-abae-d3a03be1ea8e.2540700.rsem.genes.results	BLCA
unc.edu.df755d45-141e-40d1-96c8-6bfe29c17edc.1351598.rsem.genes.results	BLCA
unc.edu.dfc4aacd-32b1-4cf8-91f9-3c865cf56ec9.1179761.rsem.genes.results	BLCA
unc.edu.dfffbe9c-c83a-4087-a3f7-2be3d63a2eaa.2254582.rsem.genes.results	BLCA
unc.edu.e15e8747-ff36-464a-bfc1-2909a23bd0a3.2512073.rsem.genes.results	BLCA
unc.edu.e189bbc1-0308-4f79-b296-01c4b38b8919.2545454.rsem.genes.results	BLCA
unc.edu.e1adc304-07de-493e-a800-50fc1ab65b30.2649250.rsem.genes.results	BLCA
unc.edu.e204f212-b8ad-47d1-ab9c-179b7389e47e.2650302.rsem.genes.results	BLCA
unc.edu.e33ab42a-bfb3-4923-a305-a6babcee61f4.1350171.rsem.genes.results	BLCA
unc.edu.e356927b-b100-4adf-9935-e4fbf31d1fd3.2315403.rsem.genes.results	BLCA
unc.edu.e43f2bcb-9ba5-4b65-9042-4d3b06224c0f.1821635.rsem.genes.results	BLCA
unc.edu.e68b253d-6149-4c42-a5b3-1ddc2448759b.1784309.rsem.genes.results	BLCA
unc.edu.e71db8e9-8ee2-46dc-935a-3274f1fab863.2234017.rsem.genes.results	BLCA
unc.edu.e7756fc3-3cc9-4417-a5c2-a69e67e8df10.1966631.rsem.genes.results	BLCA
unc.edu.e7925508-8b2f-4c39-bd7a-033e78b1f875.1387964.rsem.genes.results	BLCA
unc.edu.e9acf520-2eb5-4b29-84c8-10ae6c5919e7.1988886.rsem.genes.results	BLCA
unc.edu.ea9d4bd8-1f4e-4ad5-81f7-803b078f2603.1468922.rsem.genes.results	BLCA
unc.edu.eac6c8bf-f85e-4eb7-a700-034cd91722d7.2500238.rsem.genes.results	BLCA
unc.edu.eb210789-9eb4-4def-a83d-3f0254b3c6dd.1228898.rsem.genes.results	BLCA
unc.edu.eb31b7b3-ef3c-4ad9-a9e8-47b85753e2d6.2440309.rsem.genes.results	BLCA
unc.edu.eb3cfcc9-657c-4527-ac58-948307cae54c.2504937.rsem.genes.results	BLCA
unc.edu.eb59f0f9-3b20-4dce-833e-6a67076ddc01.1356267.rsem.genes.results	BLCA
unc.edu.eb5b988d-308e-4afb-b21b-8bdd45010c72.1225686.rsem.genes.results	BLCA
unc.edu.ec11833d-476a-442e-82c6-f924bea495c1.2650041.rsem.genes.results	BLCA
unc.edu.ed035849-50d7-4ce5-93fd-88a7735a8c92.2651547.rsem.genes.results	BLCA
unc.edu.ed8b8326-fa77-4e72-b146-49c0543a5792.2306551.rsem.genes.results	BLCA
unc.edu.edde0611-3cdb-4f1c-a259-68cb4a905bea.1782212.rsem.genes.results	BLCA
unc.edu.ede7cca5-c3f8-43e0-9354-b99821de60c0.2493229.rsem.genes.results	BLCA
unc.edu.ee7d92c6-8a20-41ec-8e43-7a7c462b13d5.2032875.rsem.genes.results	BLCA
unc.edu.f11c2ee8-9bf1-4a41-b154-7fb31af15298.2224254.rsem.genes.results	BLCA
unc.edu.f154cc00-e118-4d4c-b9d2-2f1f71e0a964.1373676.rsem.genes.results	BLCA
unc.edu.f18b7d09-aace-4a7e-839a-6f6eeb189f63.2499676.rsem.genes.results	BLCA
unc.edu.f1e23b9a-a79f-439c-a4b9-58fbe9899e98.2096585.rsem.genes.results	BLCA
unc.edu.f2282782-43ba-47a5-abba-1f412a2fc535.2512427.rsem.genes.results	BLCA
unc.edu.f279c9db-8b02-4df1-883c-28373ec10636.2545058.rsem.genes.results	BLCA
unc.edu.f29aacd1-503d-4f56-8faa-2ba309ce4f23.2504479.rsem.genes.results	BLCA
unc.edu.f3872d71-1889-4756-bdb4-d5ae383758a8.1385537.rsem.genes.results	BLCA
unc.edu.f40981b0-a1e6-43d2-ae38-c2a7d6166fbf.2435093.rsem.genes.results	BLCA
unc.edu.f40bfbec-9e14-4f28-a4d5-5aa06e90a4bb.2649525.rsem.genes.results	BLCA
unc.edu.f4159732-6dd2-4614-b3e2-3a528fdfa527.2495438.rsem.genes.results	BLCA
unc.edu.f6660fcd-6277-4eb7-8135-5aea56fedd7c.2306136.rsem.genes.results	BLCA
unc.edu.f680256f-f3be-4742-8211-6635de93f0b6.2504409.rsem.genes.results	BLCA
unc.edu.f68894de-6db1-472b-bbda-f1c6e60a818b.1927231.rsem.genes.results	BLCA
unc.edu.f6b30464-1e34-4b52-baff-544f5fc8f52f.1782844.rsem.genes.results	BLCA
unc.edu.f732f86b-5190-4827-8471-656a43b47681.1474990.rsem.genes.results	BLCA
unc.edu.f7df4f7f-cd8e-44ba-b16f-203d6049c4fa.1782390.rsem.genes.results	BLCA
unc.edu.f873fe6d-9733-48a9-b7e0-23dc50874fbc.2157797.rsem.genes.results	BLCA
unc.edu.f89742f4-3575-4dd4-860f-ea9ab0321a48.1821695.rsem.genes.results	BLCA
unc.edu.fa1f8758-485c-4148-87b7-af891f652f48.2096387.rsem.genes.results	BLCA
unc.edu.fa74ebb2-007d-407a-ba07-12976b75056d.2306721.rsem.genes.results	BLCA
unc.edu.fac0db5e-3c8c-4ca2-b119-da810af35fc7.2504023.rsem.genes.results	BLCA
unc.edu.fac8f7fd-3e80-410a-a281-2b564862b335.1227007.rsem.genes.results	BLCA
unc.edu.fb37dcdd-00a6-49b7-b0ca-1fe0d9c4782a.2647621.rsem.genes.results	BLCA
unc.edu.fbca79e2-8904-4bdf-aede-b2049cb81302.2647479.rsem.genes.results	BLCA
unc.edu.fc2ec949-9292-4709-b0ea-37368add311d.1821531.rsem.genes.results	BLCA
unc.edu.fd79008e-fae5-4276-bc25-eae14eb7b7e4.1112011.rsem.genes.results	BLCA
unc.edu.fd7fac82-d8e3-4133-be0e-ec5b2badc5d1.2306285.rsem.genes.results	BLCA
unc.edu.fd93cd6f-ab1c-460c-bfca-268c485a4f5b.1384452.rsem.genes.results	BLCA
unc.edu.fd9b4ba5-8cb9-4867-81c9-33c608584488.2508305.rsem.genes.results	BLCA
unc.edu.fe25dbd6-adbf-47a3-9929-f392d5347bde.2502176.rsem.genes.results	BLCA
unc.edu.fe6853dd-864f-4257-869f-a425aab32346.2256084.rsem.genes.results	BLCA
unc.edu.febead73-3b12-44e6-8bab-a7cfa7bf1129.1179062.rsem.genes.results	BLCA
unc.edu.fee1bb5e-af08-43f5-a313-ebe56ceb6a37.2159021.rsem.genes.results	BLCA
UNCID_1109879.TCGA-GM-A2DC-01A-11R-A18M-07.111101_UNC13-SN749_0133_BC04U8ABXX.7_2.trimmed.annotated.gene.quantification.txt	BRCA
UNCID_1110044.TCGA-GM-A2D9-01A-11R-A18M-07.111101_UNC13-SN749_0133_BC04U8ABXX.4_2.trimmed.annotated.gene.quantification.txt	BRCA
UNCID_1110118.TCGA-GM-A2DB-01A-31R-A18M-07.111101_UNC13-SN749_0133_BC04U8ABXX.6_2.trimmed.annotated.gene.quantification.txt	BRCA
UNCID_1111853.TCGA-AC-A2QH-01A-11R-A18M-07.111101_UNC13-SN749_0132_AD0ETKABXX.3_2.trimmed.annotated.gene.quantification.txt	BRCA
UNCID_1112756.TCGA-AR-A2LO-01A-31R-A18M-07.111101_UNC13-SN749_0132_AD0ETKABXX.6_2.trimmed.annotated.gene.quantification.txt	BRCA
UNCID_1112790.TCGA-AR-A2LR-01A-12R-A18M-07.111101_UNC13-SN749_0132_AD0ETKABXX.8_2.trimmed.annotated.gene.quantification.txt	BRCA
UNCID_1113000.TCGA-AR-A2LH-01A-31R-A18M-07.111101_UNC13-SN749_0132_AD0ETKABXX.4_2.trimmed.annotated.gene.quantification.txt	BRCA
UNCID_1113007.TCGA-AR-A2LN-01A-21R-A18M-07.111101_UNC13-SN749_0132_AD0ETKABXX.5_2.trimmed.annotated.gene.quantification.txt	BRCA
UNCID_1113491.TCGA-AR-A2LQ-01A-22R-A18M-07.111101_UNC13-SN749_0132_AD0ETKABXX.7_2.trimmed.annotated.gene.quantification.txt	BRCA
UNCID_1119153.TCGA-AN-A0AS-01A-11R-A00Z-07.110222_SN627_0063_B81FPVABXX.3_2.trimmed.annotated.gene.quantification.txt	BRCA
UNCID_1120921.TCGA-AO-A03P-01A-11R-A00Z-07.110222_SN627_0063_B81FPVABXX.4_2.trimmed.annotated.gene.quantification.txt	BRCA
UNCID_1120958.TCGA-AN-A0AJ-01A-11R-A00Z-07.110222_SN627_0063_B81FPVABXX.2_2.trimmed.annotated.gene.quantification.txt	BRCA
UNCID_375228.TCGA-BH-A0W3-01A-11R-A109-07.110607_UNC11-SN627_0100_AD0CT7ABXX.2.trimmed.annotated.gene.quantification.txt	BRCA
UNCID_379603.TCGA-BH-A0W4-01A-11R-A109-07.110506_UNC9-SN296_0178_BC02MGABXX.8.trimmed.annotated.gene.quantification.txt	BRCA
UNCID_380698.TCGA-BH-A0W7-01A-11R-A115-07.110512_UNC9-SN296_0180_AC036NABXX.2.trimmed.annotated.gene.quantification.txt	BRCA
UNCID_380706.TCGA-BH-A0DX-01A-11R-A115-07.110512_UNC9-SN296_0180_AC036NABXX.1.trimmed.annotated.gene.quantification.txt	BRCA
UNCID_381173.TCGA-BH-A18N-01A-11R-A12D-07.110714_UNC13-SN749_0082_AD0DGMABXX.4.trimmed.annotated.gene.quantification.txt	BRCA
UNCID_381218.TCGA-BH-A18Q-01A-12R-A12D-07.110714_UNC13-SN749_0082_AD0DGMABXX.6.trimmed.annotated.gene.quantification.txt	BRCA
UNCID_381261.TCGA-BH-A18P-01A-11R-A12D-07.110714_UNC13-SN749_0082_AD0DGMABXX.5.trimmed.annotated.gene.quantification.txt	BRCA
UNCID_385493.TCGA-BH-A18H-01A-11R-A12D-07.110711_UNC10-SN254_0242_AD0DK5ABXX.6.trimmed.annotated.gene.quantification.txt	BRCA
UNCID_385508.TCGA-BH-A18F-01A-11R-A12D-07.110711_UNC10-SN254_0242_AD0DK5ABXX.4.trimmed.annotated.gene.quantification.txt	BRCA
UNCID_393593.TCGA-E2-A1LH-01A-11R-A14D-07.110809_UNC9-SN296_0227_AC0437ABXX.4.trimmed.annotated.gene.quantification.txt	BRCA
UNCID_399743.TCGA-A1-A0SG-01A-11R-A144-07.110802_UNC16-SN851_0067_BB07W5ABXX.6.trimmed.annotated.gene.quantification.txt	BRCA
UNCID_399769.TCGA-EW-A1J6-01A-11R-A13Q-07.110802_UNC16-SN851_0067_BB07W5ABXX.5.trimmed.annotated.gene.quantification.txt	BRCA
UNCID_399774.TCGA-A1-A0SN-01A-11R-A144-07.110802_UNC16-SN851_0067_BB07W5ABXX.8.trimmed.annotated.gene.quantification.txt	BRCA
UNCID_399799.TCGA-EW-A1IW-01A-11R-A13Q-07.110802_UNC16-SN851_0067_BB07W5ABXX.3.trimmed.annotated.gene.quantification.txt	BRCA
UNCID_400232.TCGA-EW-A1J3-01A-11R-A13Q-07.110802_UNC16-SN851_0066_AB09M4ABXX.4.trimmed.annotated.gene.quantification.txt	BRCA
UNCID_400234.TCGA-EW-A1J5-01A-11R-A13Q-07.110802_UNC16-SN851_0066_AB09M4ABXX.5.trimmed.annotated.gene.quantification.txt	BRCA
UNCID_400357.TCGA-E2-A1L9-01A-11R-A13Q-07.110802_UNC16-SN851_0066_AB09M4ABXX.3.trimmed.annotated.gene.quantification.txt	BRCA
UNCID_400366.TCGA-E2-A1IH-01A-11R-A13Q-07.110802_UNC16-SN851_0066_AB09M4ABXX.2.trimmed.annotated.gene.quantification.txt	BRCA
UNCID_400688.TCGA-E2-A1IE-01A-11R-A13Q-07.110729_UNC9-SN296_0211_BC046VABXX.8.trimmed.annotated.gene.quantification.txt	BRCA
UNCID_400700.TCGA-D8-A1JL-01A-11R-A13Q-07.110729_UNC9-SN296_0211_BC046VABXX.7.trimmed.annotated.gene.quantification.txt	BRCA
UNCID_400721.TCGA-C8-A1HO-01A-11R-A13Q-07.110729_UNC9-SN296_0211_BC046VABXX.5.trimmed.annotated.gene.quantification.txt	BRCA
UNCID_400830.TCGA-BH-A1FD-01A-11R-A13Q-07.110729_UNC9-SN296_0211_BC046VABXX.1.trimmed.annotated.gene.quantification.txt	BRCA
UNCID_400845.TCGA-D8-A1JD-01A-11R-A13Q-07.110729_UNC9-SN296_0211_BC046VABXX.6.trimmed.annotated.gene.quantification.txt	BRCA
UNCID_401728.TCGA-A2-A1G4-01A-11R-A13Q-07.110729_UNC15-SN850_0102_BD0E5DABXX.1.trimmed.annotated.gene.quantification.txt	BRCA
UNCID_401730.TCGA-AO-A1KP-01A-11R-A13Q-07.110729_UNC15-SN850_0102_BD0E5DABXX.3.trimmed.annotated.gene.quantification.txt	BRCA
UNCID_401754.TCGA-AO-A1KT-01A-11R-A13Q-07.110729_UNC15-SN850_0102_BD0E5DABXX.4.trimmed.annotated.gene.quantification.txt	BRCA
UNCID_401786.TCGA-AO-A1KO-01A-31R-A13Q-07.110729_UNC15-SN850_0102_BD0E5DABXX.2.trimmed.annotated.gene.quantification.txt	BRCA
UNCID_402063.TCGA-A2-A1FV-01A-11R-A13Q-07.110729_UNC15-SN850_0101_AD0DW6ABXX.1.trimmed.annotated.gene.quantification.txt	BRCA
UNCID_402084.TCGA-A2-A1FW-01A-11R-A13Q-07.110729_UNC15-SN850_0101_AD0DW6ABXX.2.trimmed.annotated.gene.quantification.txt	BRCA
UNCID_402106.TCGA-E2-A15L-01A-11R-A12D-07.110729_UNC15-SN850_0101_AD0DW6ABXX.4.trimmed.annotated.gene.quantification.txt	BRCA
UNCID_402109.TCGA-E2-A1L8-01A-11R-A13Q-07.110729_UNC15-SN850_0101_AD0DW6ABXX.7.trimmed.annotated.gene.quantification.txt	BRCA
UNCID_402201.TCGA-E2-A15M-01A-11R-A12D-07.110729_UNC15-SN850_0101_AD0DW6ABXX.5.trimmed.annotated.gene.quantification.txt	BRCA
UNCID_402218.TCGA-E2-A1IN-01A-11R-A13Q-07.110729_UNC15-SN850_0101_AD0DW6ABXX.6.trimmed.annotated.gene.quantification.txt	BRCA
UNCID_402229.TCGA-EW-A1J2-01A-21R-A13Q-07.110729_UNC15-SN850_0101_AD0DW6ABXX.8.trimmed.annotated.gene.quantification.txt	BRCA
UNCID_402237.TCGA-A2-A1G1-01A-21R-A13Q-07.110729_UNC15-SN850_0101_AD0DW6ABXX.3.trimmed.annotated.gene.quantification.txt	BRCA
UNCID_406295.TCGA-AO-A0J7-01A-11R-A034-07.110725_UNC9-SN296_0209_BC0479ABXX.7.trimmed.annotated.gene.quantification.txt	BRCA
UNCID_406392.TCGA-AN-A0XR-01A-11R-A109-07.110510_UNC15-SN850_0069_BC015CABXX.8.trimmed.annotated.gene.quantification.txt	BRCA
UNCID_406414.TCGA-AO-A03R-01A-21R-A034-07.110725_UNC9-SN296_0209_BC0479ABXX.5.trimmed.annotated.gene.quantification.txt	BRCA
UNCID_406496.TCGA-AN-A0FZ-01A-11R-A034-07.110725_UNC9-SN296_0209_BC0479ABXX.4.trimmed.annotated.gene.quantification.txt	BRCA
UNCID_406778.TCGA-E2-A14N-01A-31R-A137-07.110725_UNC9-SN296_0208_AC0477ABXX.1.trimmed.annotated.gene.quantification.txt	BRCA
UNCID_406785.TCGA-A8-A07E-01A-11R-A034-07.110725_UNC9-SN296_0208_AC0477ABXX.6.trimmed.annotated.gene.quantification.txt	BRCA
UNCID_406808.TCGA-A8-A09I-01A-22R-A034-07.110725_UNC9-SN296_0208_AC0477ABXX.8.trimmed.annotated.gene.quantification.txt	BRCA
UNCID_406841.TCGA-A2-A0YL-01A-21R-A109-07.110510_UNC15-SN850_0069_BC015CABXX.4.trimmed.annotated.gene.quantification.txt	BRCA
UNCID_406844.TCGA-A2-A0YD-01A-11R-A109-07.110510_UNC15-SN850_0069_BC015CABXX.2.trimmed.annotated.gene.quantification.txt	BRCA
UNCID_406892.TCGA-E2-A15I-01A-21R-A137-07.110725_UNC9-SN296_0208_AC0477ABXX.2.trimmed.annotated.gene.quantification.txt	BRCA
UNCID_407018.TCGA-A2-A0YE-01A-11R-A109-07.110510_UNC15-SN850_0069_BC015CABXX.3.trimmed.annotated.gene.quantification.txt	BRCA
UNCID_407406.TCGA-D8-A1JS-01A-11R-A13Q-07.110802_UNC16-SN851_0066_AB09M4ABXX.1.trimmed.annotated.gene.quantification.txt	BRCA
UNCID_407514.TCGA-AN-A0XP-01A-11R-A109-07.110510_UNC15-SN850_0069_BC015CABXX.7.trimmed.annotated.gene.quantification.txt	BRCA
UNCID_407540.TCGA-AN-A0XO-01A-11R-A109-07.110510_UNC15-SN850_0069_BC015CABXX.6.trimmed.annotated.gene.quantification.txt	BRCA
UNCID_407778.TCGA-D8-A1JU-01A-11R-A13Q-07.110802_UNC16-SN851_0067_BB07W5ABXX.2.trimmed.annotated.gene.quantification.txt	BRCA
UNCID_407818.TCGA-A2-A0YM-01A-11R-A109-07.110510_UNC15-SN850_0069_BC015CABXX.5.trimmed.annotated.gene.quantification.txt	BRCA
UNCID_407828.TCGA-A2-A0YC-01A-11R-A109-07.110510_UNC15-SN850_0069_BC015CABXX.1.trimmed.annotated.gene.quantification.txt	BRCA
UNCID_407833.TCGA-A1-A0SI-01A-11R-A144-07.110802_UNC16-SN851_0067_BB07W5ABXX.7.trimmed.annotated.gene.quantification.txt	BRCA
UNCID_407872.TCGA-BH-A0DV-01A-21R-A12P-07.110725_UNC11-SN627_0129_BC040FABXX.5.trimmed.annotated.gene.quantification.txt	BRCA
UNCID_407888.TCGA-E2-A1B1-01A-21R-A12P-07.110725_UNC11-SN627_0129_BC040FABXX.7.trimmed.annotated.gene.quantification.txt	BRCA
UNCID_407958.TCGA-E2-A1B4-01A-11R-A12P-07.110725_UNC11-SN627_0129_BC040FABXX.8.trimmed.annotated.gene.quantification.txt	BRCA
UNCID_407984.TCGA-AR-A1AV-01A-21R-A12P-07.110725_UNC11-SN627_0129_BC040FABXX.4.trimmed.annotated.gene.quantification.txt	BRCA
UNCID_408010.TCGA-AR-A1AL-01A-21R-A12P-07.110725_UNC11-SN627_0129_BC040FABXX.2.trimmed.annotated.gene.quantification.txt	BRCA
UNCID_408013.TCGA-AR-A1AN-01A-11R-A12P-07.110725_UNC11-SN627_0129_BC040FABXX.3.trimmed.annotated.gene.quantification.txt	BRCA
UNCID_408021.TCGA-E2-A1B0-01A-11R-A12P-07.110725_UNC11-SN627_0129_BC040FABXX.6.trimmed.annotated.gene.quantification.txt	BRCA
UNCID_408147.TCGA-BH-A0B5-01A-11R-A12P-07.110725_UNC11-SN627_0128_AB0AYGABXX.2.trimmed.annotated.gene.quantification.txt	BRCA
UNCID_408172.TCGA-BH-A0DG-01A-21R-A12P-07.110725_UNC11-SN627_0128_AB0AYGABXX.7.trimmed.annotated.gene.quantification.txt	BRCA
UNCID_409450.TCGA-D8-A13Z-01A-11R-A115-07.110628_UNC10-SN254_0239_BD0CTRABXX.1.trimmed.annotated.gene.quantification.txt	BRCA
UNCID_409459.TCGA-BH-A18J-01A-11R-A12D-07.110628_UNC10-SN254_0239_BD0CTRABXX.7.trimmed.annotated.gene.quantification.txt	BRCA
UNCID_409482.TCGA-E2-A14O-01A-31R-A115-07.110628_UNC10-SN254_0239_BD0CTRABXX.2.trimmed.annotated.gene.quantification.txt	BRCA
UNCID_410773.TCGA-B6-A0WS-01A-11R-A115-07.110607_UNC14-SN744_0125_BD0CRWABXX.5.trimmed.annotated.gene.quantification.txt	BRCA
UNCID_410779.TCGA-BH-A0AV-01A-31R-A115-07.110607_UNC14-SN744_0125_BD0CRWABXX.7.trimmed.annotated.gene.quantification.txt	BRCA
UNCID_410785.TCGA-B6-A0RH-01A-21R-A115-07.110607_UNC14-SN744_0125_BD0CRWABXX.3.trimmed.annotated.gene.quantification.txt	BRCA
UNCID_410787.TCGA-A2-A0CW-01A-21R-A115-07.110607_UNC14-SN744_0125_BD0CRWABXX.2.trimmed.annotated.gene.quantification.txt	BRCA
UNCID_410826.TCGA-B6-A0RQ-01A-11R-A115-07.110607_UNC14-SN744_0125_BD0CRWABXX.4.trimmed.annotated.gene.quantification.txt	BRCA
UNCID_410836.TCGA-A2-A0CV-01A-31R-A115-07.110607_UNC14-SN744_0125_BD0CRWABXX.1.trimmed.annotated.gene.quantification.txt	BRCA
UNCID_410952.TCGA-D8-A141-01A-11R-A115-07.110607_UNC14-SN744_0124_AD0CVCABXX.5.trimmed.annotated.gene.quantification.txt	BRCA
UNCID_410968.TCGA-C8-A12U-01A-11R-A115-07.110607_UNC14-SN744_0124_AD0CVCABXX.2.trimmed.annotated.gene.quantification.txt	BRCA
UNCID_410971.TCGA-C8-A132-01A-31R-A115-07.110607_UNC14-SN744_0124_AD0CVCABXX.3.trimmed.annotated.gene.quantification.txt	BRCA
UNCID_410990.TCGA-E2-A14X-01A-11R-A115-07.110607_UNC14-SN744_0124_AD0CVCABXX.8.trimmed.annotated.gene.quantification.txt	BRCA
UNCID_411013.TCGA-C8-A12K-01A-21R-A115-07.110607_UNC14-SN744_0124_AD0CVCABXX.1.trimmed.annotated.gene.quantification.txt	BRCA
UNCID_411023.TCGA-D8-A142-01A-11R-A115-07.110607_UNC14-SN744_0124_AD0CVCABXX.6.trimmed.annotated.gene.quantification.txt	BRCA
UNCID_411047.TCGA-C8-A134-01A-11R-A115-07.110607_UNC14-SN744_0124_AD0CVCABXX.4.trimmed.annotated.gene.quantification.txt	BRCA
UNCID_411076.TCGA-E2-A14T-01A-11R-A115-07.110607_UNC14-SN744_0124_AD0CVCABXX.7.trimmed.annotated.gene.quantification.txt	BRCA
UNCID_419385.TCGA-C8-A131-01A-11R-A115-07.110608_UNC11-SN627_0103_BD0CVVABXX.5.trimmed.annotated.gene.quantification.txt	BRCA
UNCID_419387.TCGA-E2-A15O-01A-11R-A115-07.110608_UNC11-SN627_0103_BD0CVVABXX.8.trimmed.annotated.gene.quantification.txt	BRCA
UNCID_419598.TCGA-C8-A12T-01A-11R-A115-07.110608_UNC11-SN627_0103_BD0CVVABXX.4.trimmed.annotated.gene.quantification.txt	BRCA
UNCID_420461.TCGA-E2-A14R-01A-11R-A115-07.110608_UNC11-SN627_0103_BD0CVVABXX.7.trimmed.annotated.gene.quantification.txt	BRCA
UNCID_420473.TCGA-D8-A140-01A-11R-A115-07.110608_UNC11-SN627_0103_BD0CVVABXX.6.trimmed.annotated.gene.quantification.txt	BRCA
UNCID_420475.TCGA-C8-A12Q-01A-11R-A115-07.110608_UNC11-SN627_0103_BD0CVVABXX.3.trimmed.annotated.gene.quantification.txt	BRCA
UNCID_420513.TCGA-BH-A0H5-01A-21R-A115-07.110608_UNC11-SN627_0103_BD0CVVABXX.1.trimmed.annotated.gene.quantification.txt	BRCA
UNCID_420609.TCGA-D8-A143-01A-11R-A115-07.110608_SN254_0231_BD0CT2ABXX.6.trimmed.annotated.gene.quantification.txt	BRCA
UNCID_420611.TCGA-E2-A14Z-01A-11R-A115-07.110608_SN254_0231_BD0CT2ABXX.4.trimmed.annotated.gene.quantification.txt	BRCA
UNCID_420617.TCGA-D8-A145-01A-11R-A115-07.110608_SN254_0231_BD0CT2ABXX.5.trimmed.annotated.gene.quantification.txt	BRCA
UNCID_420628.TCGA-E2-A15S-01A-11R-A115-07.110608_SN254_0231_BD0CT2ABXX.2.trimmed.annotated.gene.quantification.txt	BRCA
UNCID_420636.TCGA-C8-A135-01A-11R-A115-07.110608_SN254_0231_BD0CT2ABXX.8.trimmed.annotated.gene.quantification.txt	BRCA
UNCID_420760.TCGA-C8-A12V-01A-11R-A115-07.110608_SN254_0230_AC03JGABXX.2.trimmed.annotated.gene.quantification.txt	BRCA
UNCID_420763.TCGA-C8-A12M-01A-11R-A115-07.110608_SN254_0230_AC03JGABXX.3.trimmed.annotated.gene.quantification.txt	BRCA
UNCID_420766.TCGA-BH-A0EA-01A-11R-A115-07.110608_SN254_0230_AC03JGABXX.5.trimmed.annotated.gene.quantification.txt	BRCA
UNCID_420772.TCGA-C8-A12W-01A-11R-A115-07.110608_SN254_0230_AC03JGABXX.1.trimmed.annotated.gene.quantification.txt	BRCA
UNCID_420777.TCGA-C8-A12L-01A-11R-A115-07.110608_SN254_0230_AC03JGABXX.4.trimmed.annotated.gene.quantification.txt	BRCA
UNCID_420782.TCGA-BH-A0BR-01A-21R-A115-07.110608_SN254_0230_AC03JGABXX.7.trimmed.annotated.gene.quantification.txt	BRCA
UNCID_420932.TCGA-E2-A15R-01A-11R-A115-07.110606_UNC12-SN629_0091_BC03JHABXX.2.trimmed.annotated.gene.quantification.txt	BRCA
UNCID_420975.TCGA-E2-A15P-01A-11R-A115-07.110606_UNC12-SN629_0091_BC03JHABXX.1.trimmed.annotated.gene.quantification.txt	BRCA
UNCID_421108.TCGA-E2-A10C-01A-21R-A10J-07.110606_UNC12-SN629_0090_AD0CTGABXX.4.trimmed.annotated.gene.quantification.txt	BRCA
UNCID_421118.TCGA-AO-A12B-01A-11R-A10J-07.110606_UNC12-SN629_0090_AD0CTGABXX.2.trimmed.annotated.gene.quantification.txt	BRCA
UNCID_421131.TCGA-AN-A0XL-01A-11R-A10J-07.110606_UNC12-SN629_0090_AD0CTGABXX.1.trimmed.annotated.gene.quantification.txt	BRCA
UNCID_421134.TCGA-AO-A03V-01A-11R-A115-07.110606_UNC12-SN629_0090_AD0CTGABXX.8.trimmed.annotated.gene.quantification.txt	BRCA
UNCID_421136.TCGA-A2-A0CL-01A-11R-A115-07.110606_UNC12-SN629_0090_AD0CTGABXX.7.trimmed.annotated.gene.quantification.txt	BRCA
UNCID_421146.TCGA-AR-A0TY-01A-12R-A115-07.110606_UNC12-SN629_0090_AD0CTGABXX.5.trimmed.annotated.gene.quantification.txt	BRCA
UNCID_421162.TCGA-A2-A04N-01A-11R-A115-07.110606_UNC12-SN629_0090_AD0CTGABXX.6.trimmed.annotated.gene.quantification.txt	BRCA
UNCID_421201.TCGA-C8-A12Z-01A-11R-A115-07.110527_UNC10-SN254_0225_BD0CVWABXX.8.trimmed.annotated.gene.quantification.txt	BRCA
UNCID_421205.TCGA-C8-A138-01A-11R-A115-07.110527_UNC10-SN254_0225_BD0CVWABXX.7.trimmed.annotated.gene.quantification.txt	BRCA
UNCID_421208.TCGA-D8-A13Y-01A-11R-A115-07.110527_UNC10-SN254_0225_BD0CVWABXX.6.trimmed.annotated.gene.quantification.txt	BRCA
UNCID_421397.TCGA-D8-A147-01A-11R-A115-07.110527_UNC10-SN254_0225_BD0CVWABXX.4.trimmed.annotated.gene.quantification.txt	BRCA
UNCID_421400.TCGA-E2-A10A-01A-21R-A115-07.110527_UNC10-SN254_0225_BD0CVWABXX.3.trimmed.annotated.gene.quantification.txt	BRCA
UNCID_421410.TCGA-E2-A15D-01A-11R-A115-07.110527_UNC10-SN254_0225_BD0CVWABXX.1.trimmed.annotated.gene.quantification.txt	BRCA
UNCID_421412.TCGA-D8-A146-01A-31R-A115-07.110527_UNC10-SN254_0225_BD0CVWABXX.5.trimmed.annotated.gene.quantification.txt	BRCA
UNCID_421444.TCGA-BH-A0EI-01A-11R-A115-07.110527_UNC10-SN254_0224_AD0CPKABXX.5.trimmed.annotated.gene.quantification.txt	BRCA
UNCID_421454.TCGA-BH-A0DE-01A-11R-A115-07.110527_UNC10-SN254_0224_AD0CPKABXX.4.trimmed.annotated.gene.quantification.txt	BRCA
UNCID_421456.TCGA-C8-A12N-01A-11R-A115-07.110527_UNC10-SN254_0224_AD0CPKABXX.6.trimmed.annotated.gene.quantification.txt	BRCA
UNCID_421458.TCGA-BH-A0BW-01A-11R-A115-07.110527_UNC10-SN254_0224_AD0CPKABXX.2.trimmed.annotated.gene.quantification.txt	BRCA
UNCID_421480.TCGA-C8-A12O-01A-11R-A115-07.110527_UNC10-SN254_0224_AD0CPKABXX.7.trimmed.annotated.gene.quantification.txt	BRCA
UNCID_421498.TCGA-E2-A159-01A-11R-A115-07.110527_UNC10-SN254_0225_BD0CVWABXX.2.trimmed.annotated.gene.quantification.txt	BRCA
UNCID_431374.TCGA-D8-A1XB-01A-11R-A14D-07.110805_UNC11-SN627_0135_BD0DKJABXX.4.trimmed.annotated.gene.quantification.txt	BRCA
UNCID_431608.TCGA-D8-A1XA-01A-11R-A14D-07.110805_UNC11-SN627_0135_BD0DKJABXX.3.trimmed.annotated.gene.quantification.txt	BRCA
UNCID_431671.TCGA-D8-A1X5-01A-11R-A14D-07.110805_UNC11-SN627_0135_BD0DKJABXX.2.trimmed.annotated.gene.quantification.txt	BRCA
UNCID_431888.TCGA-D8-A1XF-01A-11R-A14D-07.110805_UNC11-SN627_0135_BD0DKJABXX.7.trimmed.annotated.gene.quantification.txt	BRCA
UNCID_431905.TCGA-D8-A1XC-01A-11R-A14D-07.110805_UNC11-SN627_0135_BD0DKJABXX.5.trimmed.annotated.gene.quantification.txt	BRCA
UNCID_431917.TCGA-D8-A1XD-01A-11R-A14D-07.110805_UNC11-SN627_0135_BD0DKJABXX.6.trimmed.annotated.gene.quantification.txt	BRCA
UNCID_432191.TCGA-D8-A1XG-01A-11R-A14D-07.110805_UNC11-SN627_0135_BD0DKJABXX.8.trimmed.annotated.gene.quantification.txt	BRCA
UNCID_435567.TCGA-BH-A0HA-01A-11R-A12P-07.110801_UNC10-SN254_0250_AC01YCABXX.8.trimmed.annotated.gene.quantification.txt	BRCA
UNCID_435607.TCGA-BH-A0BT-01A-11R-A12P-07.110801_UNC10-SN254_0250_AC01YCABXX.4.trimmed.annotated.gene.quantification.txt	BRCA
UNCID_435628.TCGA-BH-A0H3-01A-11R-A12P-07.110801_UNC10-SN254_0250_AC01YCABXX.7.trimmed.annotated.gene.quantification.txt	BRCA
UNCID_435715.TCGA-BH-A0BS-01A-11R-A12P-07.110801_UNC10-SN254_0250_AC01YCABXX.3.trimmed.annotated.gene.quantification.txt	BRCA
UNCID_435905.TCGA-BH-A0AZ-01A-21R-A12P-07.110725_UNC11-SN627_0128_AB0AYGABXX.1.trimmed.annotated.gene.quantification.txt	BRCA
UNCID_437241.TCGA-BH-A0DI-01A-21R-A12P-07.110725_UNC11-SN627_0128_AB0AYGABXX.8.trimmed.annotated.gene.quantification.txt	BRCA
UNCID_437519.TCGA-E2-A14Y-01A-21R-A12D-07.110718_UNC12-SN629_0110_AB0AR8ABXX.2.trimmed.annotated.gene.quantification.txt	BRCA
UNCID_437542.TCGA-E2-A14W-01A-11R-A12D-07.110718_UNC12-SN629_0110_AB0AR8ABXX.1.trimmed.annotated.gene.quantification.txt	BRCA
UNCID_437609.TCGA-AR-A1AW-01A-21R-A12P-07.110801_UNC10-SN254_0250_AC01YCABXX.1.trimmed.annotated.gene.quantification.txt	BRCA
UNCID_437660.TCGA-E2-A15C-01A-31R-A12D-07.110718_UNC12-SN629_0110_AB0AR8ABXX.6.trimmed.annotated.gene.quantification.txt	BRCA
UNCID_437789.TCGA-E2-A15A-01A-11R-A12D-07.110718_UNC12-SN629_0110_AB0AR8ABXX.4.trimmed.annotated.gene.quantification.txt	BRCA
UNCID_437838.TCGA-E2-A158-01A-11R-A12D-07.110718_UNC12-SN629_0110_AB0AR8ABXX.3.trimmed.annotated.gene.quantification.txt	BRCA
UNCID_438087.TCGA-BH-A0BF-01A-21R-A12P-07.110725_UNC11-SN627_0128_AB0AYGABXX.3.trimmed.annotated.gene.quantification.txt	BRCA
UNCID_438433.TCGA-E2-A108-01A-13R-A10J-07.110517_UNC13-SN749_0065_BC02LHABXX.4.trimmed.annotated.gene.quantification.txt	BRCA
UNCID_438435.TCGA-E2-A10F-01A-11R-A10J-07.110517_UNC13-SN749_0065_BC02LHABXX.8.trimmed.annotated.gene.quantification.txt	BRCA
UNCID_438548.TCGA-E2-A10E-01A-21R-A10J-07.110517_UNC13-SN749_0065_BC02LHABXX.7.trimmed.annotated.gene.quantification.txt	BRCA
UNCID_438602.TCGA-E2-A109-01A-11R-A10J-07.110517_UNC13-SN749_0065_BC02LHABXX.5.trimmed.annotated.gene.quantification.txt	BRCA
UNCID_439372.TCGA-BH-A18K-01A-11R-A12D-07.110715_UNC14-SN744_0142_AB099EABXX.1.trimmed.annotated.gene.quantification.txt	BRCA
UNCID_439418.TCGA-E2-A15G-01A-11R-A12D-07.110715_UNC14-SN744_0142_AB099EABXX.8.trimmed.annotated.gene.quantification.txt	BRCA
UNCID_439459.TCGA-E2-A15H-01A-11R-A12D-07.110715_UNC14-SN744_0142_AB099EABXX.7.trimmed.annotated.gene.quantification.txt	BRCA
UNCID_439474.TCGA-BH-A0DT-01A-21R-A12D-07.110715_UNC14-SN744_0142_AB099EABXX.3.trimmed.annotated.gene.quantification.txt	BRCA
UNCID_439510.TCGA-E2-A105-01A-11R-A10J-07.110517_UNC13-SN749_0065_BC02LHABXX.1.trimmed.annotated.gene.quantification.txt	BRCA
UNCID_439554.TCGA-E2-A10B-01A-11R-A10J-07.110517_UNC13-SN749_0065_BC02LHABXX.6.trimmed.annotated.gene.quantification.txt	BRCA
UNCID_439584.TCGA-E2-A14V-01A-11R-A12D-07.110715_UNC10-SN254_0245_BD0DG6ABXX.8.trimmed.annotated.gene.quantification.txt	BRCA
UNCID_439600.TCGA-BH-A18T-01A-11R-A12D-07.110715_UNC10-SN254_0245_BD0DG6ABXX.5.trimmed.annotated.gene.quantification.txt	BRCA
UNCID_439611.TCGA-BH-A18U-01A-21R-A12D-07.110715_UNC10-SN254_0245_BD0DG6ABXX.6.trimmed.annotated.gene.quantification.txt	BRCA
UNCID_439613.TCGA-BH-A18M-01A-11R-A12D-07.110715_UNC10-SN254_0245_BD0DG6ABXX.2.trimmed.annotated.gene.quantification.txt	BRCA
UNCID_439615.TCGA-BH-A18L-01A-32R-A12D-07.110715_UNC10-SN254_0245_BD0DG6ABXX.1.trimmed.annotated.gene.quantification.txt	BRCA
UNCID_439649.TCGA-BH-A18V-01A-11R-A12D-07.110715_UNC10-SN254_0245_BD0DG6ABXX.7.trimmed.annotated.gene.quantification.txt	BRCA
UNCID_439662.TCGA-AO-A125-01A-11R-A10J-07.110511_UNC11-SN627_0084_AC02M9ABXX.6.trimmed.annotated.gene.quantification.txt	BRCA
UNCID_439721.TCGA-AO-A126-01A-11R-A10J-07.110511_UNC11-SN627_0084_AC02M9ABXX.7.trimmed.annotated.gene.quantification.txt	BRCA
UNCID_439948.TCGA-AO-A128-01A-11R-A10J-07.110511_UNC11-SN627_0084_AC02M9ABXX.8.trimmed.annotated.gene.quantification.txt	BRCA
UNCID_440691.TCGA-AO-A124-01A-11R-A10J-07.110511_UNC11-SN627_0084_AC02M9ABXX.5.trimmed.annotated.gene.quantification.txt	BRCA
UNCID_440768.TCGA-A2-A0YI-01A-31R-A10J-07.110511_UNC11-SN627_0084_AC02M9ABXX.1.trimmed.annotated.gene.quantification.txt	BRCA
UNCID_440808.TCGA-BH-A0AU-01A-11R-A12P-07.110706_UNC12-SN629_0106_AC043GABXX.8.trimmed.annotated.gene.quantification.txt	BRCA
UNCID_441009.TCGA-AR-A1AY-01A-21R-A12P-07.110706_UNC12-SN629_0106_AC043GABXX.7.trimmed.annotated.gene.quantification.txt	BRCA
UNCID_441045.TCGA-AR-A1AQ-01A-11R-A12P-07.110706_UNC12-SN629_0106_AC043GABXX.5.trimmed.annotated.gene.quantification.txt	BRCA
UNCID_441060.TCGA-AR-A1AO-01A-11R-A12P-07.110706_UNC12-SN629_0106_AC043GABXX.4.trimmed.annotated.gene.quantification.txt	BRCA
UNCID_441065.TCGA-AR-A1AX-01A-11R-A12P-07.110706_UNC12-SN629_0106_AC043GABXX.6.trimmed.annotated.gene.quantification.txt	BRCA
UNCID_441168.TCGA-A7-A13F-01A-11R-A12P-07.110706_UNC12-SN629_0106_AC043GABXX.3.trimmed.annotated.gene.quantification.txt	BRCA
UNCID_441174.TCGA-E2-A14Q-01A-11R-A12D-07.110629_UNC15-SN850_0090_AC03J3ABXX.4.trimmed.annotated.gene.quantification.txt	BRCA
UNCID_441194.TCGA-A7-A13E-01A-11R-A12P-07.110706_UNC12-SN629_0106_AC043GABXX.2.trimmed.annotated.gene.quantification.txt	BRCA
UNCID_441197.TCGA-BH-A18R-01A-11R-A12D-07.110629_UNC15-SN850_0090_AC03J3ABXX.2.trimmed.annotated.gene.quantification.txt	BRCA
UNCID_441200.TCGA-E2-A14S-01A-11R-A12D-07.110629_UNC15-SN850_0090_AC03J3ABXX.5.trimmed.annotated.gene.quantification.txt	BRCA
UNCID_441210.TCGA-A7-A13D-01A-13R-A12P-07.110706_UNC12-SN629_0106_AC043GABXX.1.trimmed.annotated.gene.quantification.txt	BRCA
UNCID_441235.TCGA-BH-A18S-01A-11R-A12D-07.110629_UNC15-SN850_0090_AC03J3ABXX.3.trimmed.annotated.gene.quantification.txt	BRCA
UNCID_441311.TCGA-E2-A155-01A-11R-A12D-07.110629_UNC15-SN850_0090_AC03J3ABXX.6.trimmed.annotated.gene.quantification.txt	BRCA
UNCID_441792.TCGA-BH-A0BP-01A-11R-A115-07.110510_UNC15-SN850_0068_AB0BDUABXX.5.trimmed.annotated.gene.quantification.txt	BRCA
UNCID_441950.TCGA-C8-A130-01A-31R-A115-07.110628_UNC10-SN254_0238_AC03J5ABXX.8.trimmed.annotated.gene.quantification.txt	BRCA
UNCID_442071.TCGA-AO-A12D-01A-11R-A115-07.110628_UNC10-SN254_0238_AC03J5ABXX.4.trimmed.annotated.gene.quantification.txt	BRCA
UNCID_442073.TCGA-B6-A0IH-01A-11R-A115-07.110510_UNC15-SN850_0068_AB0BDUABXX.4.trimmed.annotated.gene.quantification.txt	BRCA
UNCID_442076.TCGA-AR-A0TS-01A-11R-A115-07.110628_UNC10-SN254_0238_AC03J5ABXX.5.trimmed.annotated.gene.quantification.txt	BRCA
UNCID_442118.TCGA-C8-A12P-01A-11R-A115-07.110628_UNC10-SN254_0238_AC03J5ABXX.7.trimmed.annotated.gene.quantification.txt	BRCA
UNCID_442170.TCGA-A2-A04U-01A-11R-A115-07.110510_UNC15-SN850_0068_AB0BDUABXX.1.trimmed.annotated.gene.quantification.txt	BRCA
UNCID_442197.TCGA-A2-A04W-01A-31R-A115-07.110510_UNC15-SN850_0068_AB0BDUABXX.2.trimmed.annotated.gene.quantification.txt	BRCA
UNCID_442209.TCGA-A2-A0CS-01A-11R-A115-07.110510_UNC15-SN850_0068_AB0BDUABXX.3.trimmed.annotated.gene.quantification.txt	BRCA
UNCID_442213.TCGA-BH-A0BQ-01A-21R-A115-07.110510_UNC15-SN850_0068_AB0BDUABXX.6.trimmed.annotated.gene.quantification.txt	BRCA
UNCID_442506.TCGA-A2-A0ES-01A-11R-A115-07.110620_UNC11-SN627_0109_AD0CNFABXX.3.trimmed.annotated.gene.quantification.txt	BRCA
UNCID_442508.TCGA-A2-A0EW-01A-21R-A115-07.110620_UNC11-SN627_0109_AD0CNFABXX.4.trimmed.annotated.gene.quantification.txt	BRCA
UNCID_442510.TCGA-BH-A0B7-01A-12R-A115-07.110620_UNC11-SN627_0109_AD0CNFABXX.8.trimmed.annotated.gene.quantification.txt	BRCA
UNCID_442601.TCGA-BH-A0B2-01A-11R-A10J-07.110509_UNC14-SN744_0110_AC02MVABXX.8.trimmed.annotated.gene.quantification.txt	BRCA
UNCID_442675.TCGA-AO-A12G-01A-11R-A10J-07.110509_UNC14-SN744_0110_AC02MVABXX.4.trimmed.annotated.gene.quantification.txt	BRCA
UNCID_442723.TCGA-AO-A129-01A-21R-A10J-07.110509_UNC14-SN744_0110_AC02MVABXX.1.trimmed.annotated.gene.quantification.txt	BRCA
UNCID_442725.TCGA-B6-A0X7-01A-11R-A10J-07.110509_UNC14-SN744_0110_AC02MVABXX.7.trimmed.annotated.gene.quantification.txt	BRCA
UNCID_442754.TCGA-AO-A12E-01A-11R-A10J-07.110509_UNC14-SN744_0110_AC02MVABXX.3.trimmed.annotated.gene.quantification.txt	BRCA
UNCID_442797.TCGA-A2-A0SY-01A-31R-A084-07.110325_UNC13-SN749_0048_BB02DUABXX.8.trimmed.annotated.gene.quantification.txt	BRCA
UNCID_442799.TCGA-B6-A0RV-01A-11R-A084-07.110325_UNC13-SN749_0048_BB02DUABXX.3.trimmed.annotated.gene.quantification.txt	BRCA
UNCID_442874.TCGA-BH-A0BC-01A-22R-A084-07.110325_UNC13-SN749_0048_BB02DUABXX.4.trimmed.annotated.gene.quantification.txt	BRCA
UNCID_442940.TCGA-B6-A0RU-01A-11R-A084-07.110325_UNC13-SN749_0048_BB02DUABXX.2.trimmed.annotated.gene.quantification.txt	BRCA
UNCID_442990.TCGA-BH-A0BM-01A-11R-A056-07.110325_UNC11-SN627_0070_AB02DVABXX.1.trimmed.annotated.gene.quantification.txt	BRCA
UNCID_443011.TCGA-B6-A0RL-01A-11R-A084-07.110325_UNC13-SN749_0048_BB02DUABXX.1.trimmed.annotated.gene.quantification.txt	BRCA
UNCID_443037.TCGA-A1-A0SK-01A-12R-A084-07.110325_UNC13-SN749_0048_BB02DUABXX.5.trimmed.annotated.gene.quantification.txt	BRCA
UNCID_443058.TCGA-BH-A0DP-01A-21R-A056-07.110325_UNC11-SN627_0070_AB02DVABXX.4.trimmed.annotated.gene.quantification.txt	BRCA
UNCID_443065.TCGA-BH-A0E2-01A-11R-A056-07.110325_UNC11-SN627_0070_AB02DVABXX.8.trimmed.annotated.gene.quantification.txt	BRCA
UNCID_443088.TCGA-BH-A0C0-01A-21R-A056-07.110325_UNC11-SN627_0070_AB02DVABXX.2.trimmed.annotated.gene.quantification.txt	BRCA
UNCID_443128.TCGA-BH-A0E0-01A-11R-A056-07.110325_UNC11-SN627_0070_AB02DVABXX.6.trimmed.annotated.gene.quantification.txt	BRCA
UNCID_443135.TCGA-BH-A0E1-01A-11R-A056-07.110325_UNC11-SN627_0070_AB02DVABXX.7.trimmed.annotated.gene.quantification.txt	BRCA
UNCID_443183.TCGA-BH-A0DS-01A-11R-A056-07.110325_UNC11-SN627_0070_AB02DVABXX.5.trimmed.annotated.gene.quantification.txt	BRCA
UNCID_443240.TCGA-BH-A0DK-01A-21R-A056-07.110325_UNC11-SN627_0070_AB02DVABXX.3.trimmed.annotated.gene.quantification.txt	BRCA
UNCID_443603.TCGA-A2-A0SX-01A-12R-A084-07.110325_UNC13-SN749_0048_BB02DUABXX.7.trimmed.annotated.gene.quantification.txt	BRCA
UNCID_443704.TCGA-BH-A0DQ-01A-11R-A084-07.110315_UNC9-SN296_0160_BB05L8ABXX.8.trimmed.annotated.gene.quantification.txt	BRCA
UNCID_443811.TCGA-AR-A0TV-01A-21R-A084-07.110315_UNC9-SN296_0160_BB05L8ABXX.4.trimmed.annotated.gene.quantification.txt	BRCA
UNCID_443908.TCGA-A2-A0SU-01A-11R-A084-07.110315_UNC9-SN296_0159_AC008BABXX.7.trimmed.annotated.gene.quantification.txt	BRCA
UNCID_444055.TCGA-A2-A0T4-01A-31R-A084-07.110315_UNC9-SN296_0160_BB05L8ABXX.2.trimmed.annotated.gene.quantification.txt	BRCA
UNCID_444099.TCGA-A2-A0T2-01A-11R-A084-07.110315_UNC9-SN296_0160_BB05L8ABXX.1.trimmed.annotated.gene.quantification.txt	BRCA
UNCID_444104.TCGA-B6-A0RN-01A-12R-A084-07.110315_UNC9-SN296_0160_BB05L8ABXX.6.trimmed.annotated.gene.quantification.txt	BRCA
UNCID_444106.TCGA-BH-A0DH-01A-11R-A084-07.110315_UNC9-SN296_0160_BB05L8ABXX.7.trimmed.annotated.gene.quantification.txt	BRCA
UNCID_444260.TCGA-A1-A0SE-01A-11R-A084-07.110315_UNC9-SN296_0159_AC008BABXX.5.trimmed.annotated.gene.quantification.txt	BRCA
UNCID_444296.TCGA-AR-A0TT-01A-31R-A084-07.110315_UNC9-SN296_0160_BB05L8ABXX.3.trimmed.annotated.gene.quantification.txt	BRCA
UNCID_444919.TCGA-BH-A0E7-01A-11R-A034-07.110315_UNC9-SN296_0159_AC008BABXX.2.trimmed.annotated.gene.quantification.txt	BRCA
UNCID_445079.TCGA-A2-A0ST-01A-12R-A084-07.110315_UNC9-SN296_0159_AC008BABXX.6.trimmed.annotated.gene.quantification.txt	BRCA
UNCID_445211.TCGA-BH-A0EB-01A-11R-A034-07.110315_UNC9-SN296_0159_AC008BABXX.3.trimmed.annotated.gene.quantification.txt	BRCA
UNCID_445221.TCGA-BH-A0EE-01A-11R-A034-07.110315_UNC9-SN296_0159_AC008BABXX.4.trimmed.annotated.gene.quantification.txt	BRCA
UNCID_445368.TCGA-A8-A09D-01A-11R-A00Z-07.110310_UNC12-SN629_0069_AB05L5ABXX.4.trimmed.annotated.gene.quantification.txt	BRCA
UNCID_445396.TCGA-A8-A08L-01A-11R-A00Z-07.110310_UNC12-SN629_0069_AB05L5ABXX.2.trimmed.annotated.gene.quantification.txt	BRCA
UNCID_445513.TCGA-A8-A093-01A-11R-A00Z-07.110310_UNC12-SN629_0069_AB05L5ABXX.3.trimmed.annotated.gene.quantification.txt	BRCA
UNCID_445530.TCGA-A8-A0A9-01A-11R-A00Z-07.110310_UNC12-SN629_0069_AB05L5ABXX.6.trimmed.annotated.gene.quantification.txt	BRCA
UNCID_445533.TCGA-A8-A09R-01A-11R-A00Z-07.110310_UNC12-SN629_0069_AB05L5ABXX.5.trimmed.annotated.gene.quantification.txt	BRCA
UNCID_445544.TCGA-A8-A0A1-01A-11R-A00Z-07.110304_UNC12-SN629_0066_BC0086ABXX.6.trimmed.annotated.gene.quantification.txt	BRCA
UNCID_445660.TCGA-A8-A09A-01A-11R-A00Z-07.110304_UNC12-SN629_0066_BC0086ABXX.4.trimmed.annotated.gene.quantification.txt	BRCA
UNCID_445761.TCGA-A8-A09N-01A-11R-A00Z-07.110304_UNC12-SN629_0066_BC0086ABXX.5.trimmed.annotated.gene.quantification.txt	BRCA
UNCID_445763.TCGA-A8-A08H-01A-21R-A00Z-07.110304_UNC12-SN629_0066_BC0086ABXX.2.trimmed.annotated.gene.quantification.txt	BRCA
UNCID_445771.TCGA-A8-A090-01A-11R-A00Z-07.110304_UNC12-SN629_0066_BC0086ABXX.3.trimmed.annotated.gene.quantification.txt	BRCA
UNCID_445774.TCGA-AN-A049-01A-21R-A00Z-07.110304_UNC12-SN629_0066_BC0086ABXX.7.trimmed.annotated.gene.quantification.txt	BRCA
UNCID_445839.TCGA-A2-A0YJ-01A-11R-A109-07.110824_UNC13-SN749_0101_BB0AHBABXX.8.trimmed.annotated.gene.quantification.txt	BRCA
UNCID_445934.TCGA-A2-A04R-01A-41R-A109-07.110824_UNC13-SN749_0101_BB0AHBABXX.5.trimmed.annotated.gene.quantification.txt	BRCA
UNCID_445948.TCGA-A2-A0YG-01A-21R-A109-07.110824_UNC13-SN749_0101_BB0AHBABXX.6.trimmed.annotated.gene.quantification.txt	BRCA
UNCID_446006.TCGA-A2-A0YH-01A-11R-A109-07.110824_UNC13-SN749_0101_BB0AHBABXX.7.trimmed.annotated.gene.quantification.txt	BRCA
UNCID_446117.TCGA-E2-A1B5-01A-21R-A12P-07.110824_UNC13-SN749_0098_AC03YVABXX.6.trimmed.annotated.gene.quantification.txt	BRCA
UNCID_446134.TCGA-A7-A0CG-01A-12R-A056-07.110824_UNC13-SN749_0098_AC03YVABXX.3.trimmed.annotated.gene.quantification.txt	BRCA
UNCID_446136.TCGA-A7-A0CJ-01A-21R-A00Z-07.110824_UNC13-SN749_0098_AC03YVABXX.4.trimmed.annotated.gene.quantification.txt	BRCA
UNCID_446147.TCGA-A2-A0D0-01A-11R-A00Z-07.110824_UNC13-SN749_0098_AC03YVABXX.2.trimmed.annotated.gene.quantification.txt	BRCA
UNCID_446161.TCGA-E2-A1B6-01A-31R-A12P-07.110824_UNC13-SN749_0098_AC03YVABXX.7.trimmed.annotated.gene.quantification.txt	BRCA
UNCID_446239.TCGA-A2-A0CX-01A-21R-A00Z-07.110824_UNC13-SN749_0098_AC03YVABXX.1.trimmed.annotated.gene.quantification.txt	BRCA
UNCID_446335.TCGA-A2-A04Y-01A-21R-A034-07.110225_UNC12-SN629_0064_BB041HABXX.2.trimmed.annotated.gene.quantification.txt	BRCA
UNCID_446343.TCGA-A2-A0CM-01A-31R-A034-07.110225_UNC12-SN629_0064_BB041HABXX.3.trimmed.annotated.gene.quantification.txt	BRCA
UNCID_446351.TCGA-A2-A0CU-01A-12R-A034-07.110225_UNC12-SN629_0064_BB041HABXX.6.trimmed.annotated.gene.quantification.txt	BRCA
UNCID_446365.TCGA-A2-A0CQ-01A-21R-A034-07.110225_UNC12-SN629_0064_BB041HABXX.5.trimmed.annotated.gene.quantification.txt	BRCA
UNCID_446377.TCGA-A2-A04X-01A-21R-A034-07.110225_UNC12-SN629_0064_BB041HABXX.1.trimmed.annotated.gene.quantification.txt	BRCA
UNCID_446390.TCGA-A8-A09C-01A-11R-A00Z-07.110225_UNC12-SN629_0063_AB041JABXX.6.trimmed.annotated.gene.quantification.txt	BRCA
UNCID_446399.TCGA-A8-A07C-01A-11R-A034-07.110225_UNC12-SN629_0064_BB041HABXX.8.trimmed.annotated.gene.quantification.txt	BRCA
UNCID_446416.TCGA-A8-A07J-01A-11R-A00Z-07.110225_UNC12-SN629_0063_AB041JABXX.4.trimmed.annotated.gene.quantification.txt	BRCA
UNCID_446418.TCGA-A8-A06X-01A-21R-A00Z-07.110225_UNC12-SN629_0063_AB041JABXX.3.trimmed.annotated.gene.quantification.txt	BRCA
UNCID_446421.TCGA-A8-A06Q-01A-11R-A034-07.110225_UNC12-SN629_0064_BB041HABXX.7.trimmed.annotated.gene.quantification.txt	BRCA
UNCID_446450.TCGA-A8-A092-01A-11R-A00Z-07.110225_UNC12-SN629_0063_AB041JABXX.5.trimmed.annotated.gene.quantification.txt	BRCA
UNCID_446474.TCGA-A8-A09Q-01A-11R-A00Z-07.110225_UNC12-SN629_0063_AB041JABXX.7.trimmed.annotated.gene.quantification.txt	BRCA
UNCID_446513.TCGA-A8-A0A7-01A-11R-A00Z-07.110225_UNC12-SN629_0063_AB041JABXX.8.trimmed.annotated.gene.quantification.txt	BRCA
UNCID_447863.TCGA-A1-A0SD-01A-11R-A115-07.110620_UNC11-SN627_0109_AD0CNFABXX.1.trimmed.annotated.gene.quantification.txt	BRCA
UNCID_447873.TCGA-A2-A0D3-01A-11R-A115-07.110620_UNC11-SN627_0109_AD0CNFABXX.2.trimmed.annotated.gene.quantification.txt	BRCA
UNCID_447894.TCGA-A7-A0DA-01A-31R-A115-07.110620_UNC11-SN627_0109_AD0CNFABXX.6.trimmed.annotated.gene.quantification.txt	BRCA
UNCID_447922.TCGA-AO-A12A-01A-21R-A115-07.110620_UNC11-SN627_0109_AD0CNFABXX.7.trimmed.annotated.gene.quantification.txt	BRCA
UNCID_447935.TCGA-A2-A0T3-01A-21R-A115-07.110620_UNC11-SN627_0109_AD0CNFABXX.5.trimmed.annotated.gene.quantification.txt	BRCA
UNCID_448869.TCGA-AO-A12H-01A-11R-A115-07.110608_UNC13-SN749_0073_BD0CV8ABXX.2.trimmed.annotated.gene.quantification.txt	BRCA
UNCID_448898.TCGA-AO-A12F-01A-11R-A115-07.110608_UNC13-SN749_0073_BD0CV8ABXX.1.trimmed.annotated.gene.quantification.txt	BRCA
UNCID_448958.TCGA-BH-A0BL-01A-11R-A115-07.110608_UNC13-SN749_0073_BD0CV8ABXX.5.trimmed.annotated.gene.quantification.txt	BRCA
UNCID_449055.TCGA-BH-A0DL-01A-11R-A115-07.110608_UNC13-SN749_0073_BD0CV8ABXX.7.trimmed.annotated.gene.quantification.txt	BRCA
UNCID_449360.TCGA-BH-A0BG-01A-11R-A115-07.110608_UNC13-SN749_0073_BD0CV8ABXX.4.trimmed.annotated.gene.quantification.txt	BRCA
UNCID_450053.TCGA-A2-A1G0-01A-11R-A13Q-07.110805_UNC11-SN627_0134_AC042TABXX.2.trimmed.annotated.gene.quantification.txt	BRCA
UNCID_450071.TCGA-A7-A13G-01A-11R-A13Q-07.110805_UNC11-SN627_0134_AC042TABXX.3.trimmed.annotated.gene.quantification.txt	BRCA
UNCID_450073.TCGA-AQ-A1H3-01A-31R-A13Q-07.110805_UNC11-SN627_0134_AC042TABXX.5.trimmed.annotated.gene.quantification.txt	BRCA
UNCID_450096.TCGA-AQ-A1H2-01A-11R-A13Q-07.110805_UNC11-SN627_0134_AC042TABXX.4.trimmed.annotated.gene.quantification.txt	BRCA
UNCID_451052.TCGA-E2-A1L7-01A-11R-A144-07.110803_UNC15-SN850_0106_BD0DK2ABXX.7.trimmed.annotated.gene.quantification.txt	BRCA
UNCID_451113.TCGA-AO-A1KR-01A-12R-A144-07.110803_UNC15-SN850_0106_BD0DK2ABXX.1.trimmed.annotated.gene.quantification.txt	BRCA
UNCID_451160.TCGA-BH-A1FC-01A-11R-A13Q-07.110805_UNC11-SN627_0134_AC042TABXX.8.trimmed.annotated.gene.quantification.txt	BRCA
UNCID_451312.TCGA-BH-A0E6-01A-11R-A034-07.110801_UNC13-SN749_0089_BD0DT6ABXX.6.trimmed.annotated.gene.quantification.txt	BRCA
UNCID_451327.TCGA-B6-A0RM-01A-11R-A084-07.110315_UNC9-SN296_0160_BB05L8ABXX.5.trimmed.annotated.gene.quantification.txt	BRCA
UNCID_451333.TCGA-BH-A0H7-01A-13R-A056-07.110801_UNC13-SN749_0089_BD0DT6ABXX.7.trimmed.annotated.gene.quantification.txt	BRCA
UNCID_451390.TCGA-C8-A1HL-01A-11R-A137-07.110801_UNC13-SN749_0088_AD0DTHABXX.6.trimmed.annotated.gene.quantification.txt	BRCA
UNCID_451405.TCGA-C8-A1HM-01A-12R-A137-07.110801_UNC13-SN749_0088_AD0DTHABXX.7.trimmed.annotated.gene.quantification.txt	BRCA
UNCID_451621.TCGA-E2-A1LB-01A-11R-A144-07.110801_UNC12-SN629_0114_AC04B7ABXX.7.trimmed.annotated.gene.quantification.txt	BRCA
UNCID_451625.TCGA-E2-A1IG-01A-11R-A144-07.110801_UNC12-SN629_0114_AC04B7ABXX.3.trimmed.annotated.gene.quantification.txt	BRCA
UNCID_451627.TCGA-E2-A1IF-01A-11R-A144-07.110801_UNC12-SN629_0114_AC04B7ABXX.2.trimmed.annotated.gene.quantification.txt	BRCA
UNCID_451650.TCGA-A1-A0SQ-01A-21R-A144-07.110801_UNC12-SN629_0114_AC04B7ABXX.1.trimmed.annotated.gene.quantification.txt	BRCA
UNCID_451707.TCGA-C8-A1HN-01A-11R-A137-07.110801_UNC13-SN749_0088_AD0DTHABXX.8.trimmed.annotated.gene.quantification.txt	BRCA
UNCID_451712.TCGA-C8-A1HI-01A-11R-A137-07.110801_UNC13-SN749_0088_AD0DTHABXX.5.trimmed.annotated.gene.quantification.txt	BRCA
UNCID_451760.TCGA-C8-A1HF-01A-11R-A137-07.110801_UNC13-SN749_0088_AD0DTHABXX.3.trimmed.annotated.gene.quantification.txt	BRCA
UNCID_451849.TCGA-E2-A1LA-01A-11R-A144-07.110801_UNC12-SN629_0114_AC04B7ABXX.6.trimmed.annotated.gene.quantification.txt	BRCA
UNCID_451851.TCGA-E2-A1IO-01A-11R-A144-07.110801_UNC12-SN629_0114_AC04B7ABXX.4.trimmed.annotated.gene.quantification.txt	BRCA
UNCID_451924.TCGA-BH-A1F0-01A-11R-A137-07.110801_UNC13-SN749_0088_AD0DTHABXX.1.trimmed.annotated.gene.quantification.txt	BRCA
UNCID_453882.TCGA-BH-A1EX-01A-11R-A13Q-07.110729_UNC15-SN850_0102_BD0E5DABXX.6.trimmed.annotated.gene.quantification.txt	BRCA
UNCID_454205.TCGA-BH-A0B0-01A-21R-A115-07.110607_UNC14-SN744_0125_BD0CRWABXX.8.trimmed.annotated.gene.quantification.txt	BRCA
UNCID_454386.TCGA-BH-A1EN-01A-11R-A13Q-07.110805_UNC11-SN627_0134_AC042TABXX.7.trimmed.annotated.gene.quantification.txt	BRCA
UNCID_455415.TCGA-A1-A0SB-01A-11R-A144-07.110829_UNC10-SN254_0272_BB07RMABXX.7.trimmed.annotated.gene.quantification.txt	BRCA
UNCID_455430.TCGA-A1-A0SF-01A-11R-A144-07.110829_UNC10-SN254_0272_BB07RMABXX.8.trimmed.annotated.gene.quantification.txt	BRCA
UNCID_456041.TCGA-EW-A1PB-01A-11R-A144-07.110829_UNC10-SN254_0272_BB07RMABXX.2.trimmed.annotated.gene.quantification.txt	BRCA
UNCID_456046.TCGA-EW-A1PE-01A-11R-A144-07.110829_UNC10-SN254_0272_BB07RMABXX.4.trimmed.annotated.gene.quantification.txt	BRCA
UNCID_456166.TCGA-EW-A1PF-01A-11R-A144-07.110829_UNC10-SN254_0272_BB07RMABXX.5.trimmed.annotated.gene.quantification.txt	BRCA
UNCID_456211.TCGA-EW-A1PD-01A-11R-A144-07.110829_UNC10-SN254_0272_BB07RMABXX.3.trimmed.annotated.gene.quantification.txt	BRCA
UNCID_456253.TCGA-EW-A1P7-01A-21R-A144-07.110829_UNC10-SN254_0272_BB07RMABXX.1.trimmed.annotated.gene.quantification.txt	BRCA
UNCID_456420.TCGA-C8-A1HK-01A-21R-A13Q-07.110829_UNC10-SN254_0271_AC00PWABXX.4.trimmed.annotated.gene.quantification.txt	BRCA
UNCID_456430.TCGA-D8-A1JK-01A-11R-A13Q-07.110829_UNC10-SN254_0271_AC00PWABXX.7.trimmed.annotated.gene.quantification.txt	BRCA
UNCID_456492.TCGA-D8-A1JI-01A-11R-A13Q-07.110829_UNC10-SN254_0271_AC00PWABXX.6.trimmed.annotated.gene.quantification.txt	BRCA
UNCID_456560.TCGA-D8-A1JN-01A-11R-A13Q-07.110829_UNC10-SN254_0271_AC00PWABXX.8.trimmed.annotated.gene.quantification.txt	BRCA
UNCID_456578.TCGA-BH-A1FN-01A-11R-A13Q-07.110829_UNC10-SN254_0271_AC00PWABXX.1.trimmed.annotated.gene.quantification.txt	BRCA
UNCID_456704.TCGA-D8-A1JB-01A-11R-A13Q-07.110829_UNC10-SN254_0271_AC00PWABXX.5.trimmed.annotated.gene.quantification.txt	BRCA
UNCID_457828.TCGA-BH-A1EY-01A-11R-A13Q-07.110824_UNC11-SN627_0145_AD0DL7ABXX.2.trimmed.annotated.gene.quantification.txt	BRCA
UNCID_465784.TCGA-B6-A0WZ-01A-11R-A109-07.110506_UNC9-SN296_0179_AB0BEFABXX.8.trimmed.annotated.gene.quantification.txt	BRCA
UNCID_466576.TCGA-A2-A0YF-01A-21R-A109-07.110506_UNC9-SN296_0179_AB0BEFABXX.5.trimmed.annotated.gene.quantification.txt	BRCA
UNCID_466608.TCGA-B6-A0WY-01A-11R-A109-07.110506_UNC9-SN296_0179_AB0BEFABXX.3.trimmed.annotated.gene.quantification.txt	BRCA
UNCID_466628.TCGA-AR-A0U4-01A-11R-A109-07.110506_UNC9-SN296_0179_AB0BEFABXX.1.trimmed.annotated.gene.quantification.txt	BRCA
UNCID_466663.TCGA-B6-A0WX-01A-11R-A109-07.110506_UNC9-SN296_0179_AB0BEFABXX.2.trimmed.annotated.gene.quantification.txt	BRCA
UNCID_466668.TCGA-A2-A0YT-01A-11R-A109-07.110506_UNC9-SN296_0179_AB0BEFABXX.6.trimmed.annotated.gene.quantification.txt	BRCA
UNCID_468074.TCGA-AN-A0XS-01A-22R-A109-07.110506_UNC9-SN296_0179_AB0BEFABXX.7.trimmed.annotated.gene.quantification.txt	BRCA
UNCID_469435.TCGA-AO-A0J9-01A-11R-A034-07.110503_UNC12-SN629_0080_BC011MABXX.2.trimmed.annotated.gene.quantification.txt	BRCA
UNCID_469455.TCGA-B6-A0IP-01A-11R-A034-07.110503_UNC12-SN629_0080_BC011MABXX.7.trimmed.annotated.gene.quantification.txt	BRCA
UNCID_469459.TCGA-B6-A0IN-01A-11R-A034-07.110503_UNC12-SN629_0080_BC011MABXX.5.trimmed.annotated.gene.quantification.txt	BRCA
UNCID_469479.TCGA-AO-A0J8-01A-21R-A034-07.110503_UNC12-SN629_0080_BC011MABXX.1.trimmed.annotated.gene.quantification.txt	BRCA
UNCID_469490.TCGA-B6-A0IM-01A-11R-A034-07.110503_UNC12-SN629_0080_BC011MABXX.4.trimmed.annotated.gene.quantification.txt	BRCA
UNCID_469540.TCGA-B6-A0IO-01A-11R-A034-07.110503_UNC12-SN629_0080_BC011MABXX.6.trimmed.annotated.gene.quantification.txt	BRCA
UNCID_469549.TCGA-B6-A0IQ-01A-11R-A034-07.110503_UNC12-SN629_0080_BC011MABXX.8.trimmed.annotated.gene.quantification.txt	BRCA
UNCID_470185.TCGA-AO-A0J2-01A-11R-A034-07.110503_UNC12-SN629_0079_AB0151ABXX.3.trimmed.annotated.gene.quantification.txt	BRCA
UNCID_470198.TCGA-AO-A0J6-01A-11R-A034-07.110503_UNC12-SN629_0079_AB0151ABXX.7.trimmed.annotated.gene.quantification.txt	BRCA
UNCID_470201.TCGA-AO-A0J5-01A-11R-A034-07.110503_UNC12-SN629_0079_AB0151ABXX.6.trimmed.annotated.gene.quantification.txt	BRCA
UNCID_470206.TCGA-AO-A0J3-01A-11R-A034-07.110503_UNC12-SN629_0079_AB0151ABXX.4.trimmed.annotated.gene.quantification.txt	BRCA
UNCID_470209.TCGA-AO-A0J4-01A-11R-A034-07.110503_UNC12-SN629_0079_AB0151ABXX.5.trimmed.annotated.gene.quantification.txt	BRCA
UNCID_471657.TCGA-AN-A0FL-01A-11R-A034-07.110427_UNC15-SN850_0064_AB066WABXX.8.trimmed.annotated.gene.quantification.txt	BRCA
UNCID_471683.TCGA-AN-A0FD-01A-11R-A034-07.110427_UNC15-SN850_0064_AB066WABXX.5.trimmed.annotated.gene.quantification.txt	BRCA
UNCID_471695.TCGA-A2-A0EY-01A-11R-A034-07.110427_UNC15-SN850_0064_AB066WABXX.4.trimmed.annotated.gene.quantification.txt	BRCA
UNCID_471703.TCGA-AN-A0FF-01A-11R-A034-07.110427_UNC15-SN850_0064_AB066WABXX.6.trimmed.annotated.gene.quantification.txt	BRCA
UNCID_471719.TCGA-A2-A0EV-01A-11R-A034-07.110427_UNC15-SN850_0064_AB066WABXX.2.trimmed.annotated.gene.quantification.txt	BRCA
UNCID_471726.TCGA-A2-A0EX-01A-21R-A034-07.110427_UNC15-SN850_0064_AB066WABXX.3.trimmed.annotated.gene.quantification.txt	BRCA
UNCID_471777.TCGA-A2-A0ET-01A-31R-A034-07.110427_UNC15-SN850_0064_AB066WABXX.1.trimmed.annotated.gene.quantification.txt	BRCA
UNCID_471803.TCGA-AN-A0FK-01A-11R-A034-07.110427_UNC15-SN850_0064_AB066WABXX.7.trimmed.annotated.gene.quantification.txt	BRCA
UNCID_472408.TCGA-AR-A0TP-01A-11R-A084-07.110426_UNC12-SN629_0077_AB08WNABXX.2.trimmed.annotated.gene.quantification.txt	BRCA
UNCID_472413.TCGA-BH-A0HP-01A-12R-A084-07.110426_UNC12-SN629_0077_AB08WNABXX.8.trimmed.annotated.gene.quantification.txt	BRCA
UNCID_472463.TCGA-B6-A0RT-01A-21R-A084-07.110426_UNC12-SN629_0077_AB08WNABXX.6.trimmed.annotated.gene.quantification.txt	BRCA
UNCID_472506.TCGA-AR-A0TZ-01A-12R-A084-07.110426_UNC12-SN629_0077_AB08WNABXX.3.trimmed.annotated.gene.quantification.txt	BRCA
UNCID_472522.TCGA-A2-A0T7-01A-21R-A084-07.110426_UNC12-SN629_0077_AB08WNABXX.1.trimmed.annotated.gene.quantification.txt	BRCA
UNCID_472573.TCGA-B6-A0RS-01A-11R-A084-07.110426_UNC12-SN629_0077_AB08WNABXX.5.trimmed.annotated.gene.quantification.txt	BRCA
UNCID_472991.TCGA-AN-A0FT-01A-11R-A034-07.110414_UNC14-SN744_0094_AB07M4ABXX.3.trimmed.annotated.gene.quantification.txt	BRCA
UNCID_473044.TCGA-AN-A0FN-01A-11R-A034-07.110414_UNC14-SN744_0094_AB07M4ABXX.1.trimmed.annotated.gene.quantification.txt	BRCA
UNCID_473074.TCGA-AN-A0FX-01A-11R-A034-07.110414_UNC14-SN744_0094_AB07M4ABXX.5.trimmed.annotated.gene.quantification.txt	BRCA
UNCID_473182.TCGA-AN-A0G0-01A-11R-A034-07.110414_UNC14-SN744_0094_AB07M4ABXX.8.trimmed.annotated.gene.quantification.txt	BRCA
UNCID_473195.TCGA-AN-A0FY-01A-11R-A034-07.110414_UNC14-SN744_0094_AB07M4ABXX.6.trimmed.annotated.gene.quantification.txt	BRCA
UNCID_473204.TCGA-AN-A0FW-01A-11R-A034-07.110414_UNC14-SN744_0094_AB07M4ABXX.4.trimmed.annotated.gene.quantification.txt	BRCA
UNCID_473206.TCGA-AN-A0FS-01A-11R-A034-07.110414_UNC14-SN744_0094_AB07M4ABXX.2.trimmed.annotated.gene.quantification.txt	BRCA
UNCID_474009.TCGA-BH-A0HQ-01A-11R-A034-07.110412_UNC13-SN749_0053_BB018EABXX.6.trimmed.annotated.gene.quantification.txt	BRCA
UNCID_474021.TCGA-BH-A0HU-01A-11R-A034-07.110412_UNC13-SN749_0053_BB018EABXX.7.trimmed.annotated.gene.quantification.txt	BRCA
UNCID_474023.TCGA-BH-A0HW-01A-11R-A034-07.110412_UNC13-SN749_0053_BB018EABXX.8.trimmed.annotated.gene.quantification.txt	BRCA
UNCID_474040.TCGA-BH-A0HO-01A-11R-A034-07.110412_UNC13-SN749_0053_BB018EABXX.5.trimmed.annotated.gene.quantification.txt	BRCA
UNCID_474169.TCGA-B6-A0IG-01A-11R-A034-07.110412_UNC13-SN749_0053_BB018EABXX.2.trimmed.annotated.gene.quantification.txt	BRCA
UNCID_474172.TCGA-B6-A0IE-01A-11R-A034-07.110412_UNC13-SN749_0053_BB018EABXX.1.trimmed.annotated.gene.quantification.txt	BRCA
UNCID_475144.TCGA-B6-A0IJ-01A-11R-A034-07.110412_UNC13-SN749_0053_BB018EABXX.3.trimmed.annotated.gene.quantification.txt	BRCA
UNCID_475980.TCGA-B6-A0IC-01A-11R-A034-07.110412_UNC13-SN749_0051_AB0168ABXX.8.trimmed.annotated.gene.quantification.txt	BRCA
UNCID_476002.TCGA-B6-A0IB-01A-11R-A034-07.110412_UNC13-SN749_0051_AB0168ABXX.7.trimmed.annotated.gene.quantification.txt	BRCA
UNCID_476045.TCGA-B6-A0I6-01A-11R-A034-07.110412_UNC13-SN749_0051_AB0168ABXX.3.trimmed.annotated.gene.quantification.txt	BRCA
UNCID_476216.TCGA-B6-A0I8-01A-11R-A034-07.110412_UNC13-SN749_0051_AB0168ABXX.4.trimmed.annotated.gene.quantification.txt	BRCA
UNCID_476229.TCGA-B6-A0I5-01A-11R-A034-07.110412_UNC13-SN749_0051_AB0168ABXX.2.trimmed.annotated.gene.quantification.txt	BRCA
UNCID_476257.TCGA-B6-A0IA-01A-11R-A034-07.110412_UNC13-SN749_0051_AB0168ABXX.6.trimmed.annotated.gene.quantification.txt	BRCA
UNCID_476273.TCGA-B6-A0I9-01A-11R-A034-07.110412_UNC13-SN749_0051_AB0168ABXX.5.trimmed.annotated.gene.quantification.txt	BRCA
UNCID_476303.TCGA-B6-A0I2-01A-11R-A034-07.110412_UNC13-SN749_0051_AB0168ABXX.1.trimmed.annotated.gene.quantification.txt	BRCA
UNCID_476375.TCGA-BH-A0HK-01A-11R-A056-07.110406_UNC13-SN749_0050_BB05L2ABXX.5.trimmed.annotated.gene.quantification.txt	BRCA
UNCID_476442.TCGA-B6-A0RO-01A-22R-A084-07.110406_UNC13-SN749_0050_BB05L2ABXX.2.trimmed.annotated.gene.quantification.txt	BRCA
UNCID_476464.TCGA-BH-A0HX-01A-21R-A056-07.110406_UNC13-SN749_0050_BB05L2ABXX.6.trimmed.annotated.gene.quantification.txt	BRCA
UNCID_476563.TCGA-BH-A0HI-01A-11R-A084-07.110406_UNC13-SN749_0050_BB05L2ABXX.4.trimmed.annotated.gene.quantification.txt	BRCA
UNCID_476621.TCGA-AR-A0TX-01A-11R-A084-07.110406_UNC13-SN749_0050_BB05L2ABXX.1.trimmed.annotated.gene.quantification.txt	BRCA
UNCID_476627.TCGA-B6-A0RP-01A-21R-A084-07.110406_UNC13-SN749_0050_BB05L2ABXX.3.trimmed.annotated.gene.quantification.txt	BRCA
UNCID_476977.TCGA-AR-A0TW-01A-11R-A084-07.110406_UNC13-SN749_0049_AC008AABXX.8.trimmed.annotated.gene.quantification.txt	BRCA
UNCID_476986.TCGA-A2-A0T5-01A-21R-A084-07.110406_UNC13-SN749_0049_AC008AABXX.6.trimmed.annotated.gene.quantification.txt	BRCA
UNCID_476994.TCGA-A2-A0SV-01A-11R-A084-07.110406_UNC13-SN749_0049_AC008AABXX.4.trimmed.annotated.gene.quantification.txt	BRCA
UNCID_477012.TCGA-A1-A0SJ-01A-11R-A084-07.110406_UNC13-SN749_0049_AC008AABXX.2.trimmed.annotated.gene.quantification.txt	BRCA
UNCID_477021.TCGA-A2-A0SW-01A-11R-A084-07.110406_UNC13-SN749_0049_AC008AABXX.5.trimmed.annotated.gene.quantification.txt	BRCA
UNCID_477030.TCGA-A1-A0SH-01A-11R-A084-07.110406_UNC13-SN749_0049_AC008AABXX.1.trimmed.annotated.gene.quantification.txt	BRCA
UNCID_477099.TCGA-A2-A0EN-01A-13R-A084-07.110406_UNC13-SN749_0049_AC008AABXX.3.trimmed.annotated.gene.quantification.txt	BRCA
UNCID_477208.TCGA-A2-A0T6-01A-11R-A084-07.110406_UNC13-SN749_0049_AC008AABXX.7.trimmed.annotated.gene.quantification.txt	BRCA
UNCID_477551.TCGA-A8-A075-01A-11R-A084-07.110325_UNC13-SN749_0047_AB02CWABXX.5.trimmed.annotated.gene.quantification.txt	BRCA
UNCID_477653.TCGA-A1-A0SO-01A-22R-A084-07.110325_UNC13-SN749_0047_AB02CWABXX.1.trimmed.annotated.gene.quantification.txt	BRCA
UNCID_477702.TCGA-A1-A0SP-01A-11R-A084-07.110325_UNC13-SN749_0047_AB02CWABXX.2.trimmed.annotated.gene.quantification.txt	BRCA
UNCID_477709.TCGA-AO-A0JG-01A-31R-A084-07.110325_UNC13-SN749_0047_AB02CWABXX.6.trimmed.annotated.gene.quantification.txt	BRCA
UNCID_477712.TCGA-A2-A0T1-01A-21R-A084-07.110325_UNC13-SN749_0047_AB02CWABXX.4.trimmed.annotated.gene.quantification.txt	BRCA
UNCID_477714.TCGA-A2-A0T0-01A-22R-A084-07.110325_UNC13-SN749_0047_AB02CWABXX.3.trimmed.annotated.gene.quantification.txt	BRCA
UNCID_477806.TCGA-AR-A0TR-01A-11R-A084-07.110325_UNC13-SN749_0047_AB02CWABXX.8.trimmed.annotated.gene.quantification.txt	BRCA
UNCID_477820.TCGA-BH-A0HF-01A-11R-A056-07.110325_UNC11-SN627_0071_BB042MABXX.8.trimmed.annotated.gene.quantification.txt	BRCA
UNCID_477952.TCGA-BH-A0H9-01A-11R-A056-07.110325_UNC11-SN627_0071_BB042MABXX.6.trimmed.annotated.gene.quantification.txt	BRCA
UNCID_477965.TCGA-BH-A0H6-01A-21R-A056-07.110325_UNC11-SN627_0071_BB042MABXX.4.trimmed.annotated.gene.quantification.txt	BRCA
UNCID_478005.TCGA-BH-A0GZ-01A-11R-A056-07.110325_UNC11-SN627_0071_BB042MABXX.2.trimmed.annotated.gene.quantification.txt	BRCA
UNCID_478009.TCGA-BH-A0H0-01A-11R-A056-07.110325_UNC11-SN627_0071_BB042MABXX.3.trimmed.annotated.gene.quantification.txt	BRCA
UNCID_478028.TCGA-BH-A0GY-01A-11R-A056-07.110325_UNC11-SN627_0071_BB042MABXX.1.trimmed.annotated.gene.quantification.txt	BRCA
UNCID_478070.TCGA-BH-A0HB-01A-11R-A056-07.110325_UNC11-SN627_0071_BB042MABXX.7.trimmed.annotated.gene.quantification.txt	BRCA
UNCID_478175.TCGA-AO-A0JI-01A-21R-A056-07.110318_SN749_0047_BB039EABXX.8.trimmed.annotated.gene.quantification.txt	BRCA
UNCID_478182.TCGA-AO-A0JF-01A-11R-A056-07.110318_SN749_0047_BB039EABXX.7.trimmed.annotated.gene.quantification.txt	BRCA
UNCID_478186.TCGA-AO-A0JD-01A-11R-A056-07.110318_SN749_0047_BB039EABXX.5.trimmed.annotated.gene.quantification.txt	BRCA
UNCID_478199.TCGA-AO-A0JC-01A-11R-A056-07.110318_SN749_0047_BB039EABXX.4.trimmed.annotated.gene.quantification.txt	BRCA
UNCID_478201.TCGA-AO-A0JE-01A-11R-A056-07.110318_SN749_0047_BB039EABXX.6.trimmed.annotated.gene.quantification.txt	BRCA
UNCID_478206.TCGA-AO-A0JA-01A-11R-A056-07.110318_SN749_0047_BB039EABXX.2.trimmed.annotated.gene.quantification.txt	BRCA
UNCID_478247.TCGA-AO-A03L-01A-41R-A056-07.110318_SN749_0047_BB039EABXX.1.trimmed.annotated.gene.quantification.txt	BRCA
UNCID_480119.TCGA-AR-A0TQ-01A-11R-A084-07.110325_UNC13-SN749_0047_AB02CWABXX.7.trimmed.annotated.gene.quantification.txt	BRCA
UNCID_480240.TCGA-A8-A0AD-01A-11R-A056-07.110318_SN749_0046_AB039FABXX.7.trimmed.annotated.gene.quantification.txt	BRCA
UNCID_480248.TCGA-A8-A0A6-01A-12R-A056-07.110318_SN749_0046_AB039FABXX.6.trimmed.annotated.gene.quantification.txt	BRCA
UNCID_480257.TCGA-A8-A08O-01A-21R-A056-07.110318_SN749_0046_AB039FABXX.5.trimmed.annotated.gene.quantification.txt	BRCA
UNCID_480276.TCGA-A7-A0D9-01A-31R-A056-07.110318_SN749_0046_AB039FABXX.4.trimmed.annotated.gene.quantification.txt	BRCA
UNCID_480278.TCGA-A2-A0CT-01A-31R-A056-07.110318_SN749_0046_AB039FABXX.2.trimmed.annotated.gene.quantification.txt	BRCA
UNCID_480280.TCGA-A2-A0EU-01A-22R-A056-07.110318_SN749_0046_AB039FABXX.3.trimmed.annotated.gene.quantification.txt	BRCA
UNCID_480290.TCGA-BH-A0RX-01A-21R-A084-07.110318_SN749_0046_AB039FABXX.1.trimmed.annotated.gene.quantification.txt	BRCA
UNCID_480862.TCGA-BH-A0AW-01A-11R-A056-07.110318_SN744_0080_BB042NABXX.2.trimmed.annotated.gene.quantification.txt	BRCA
UNCID_480933.TCGA-BH-A0BA-01A-11R-A056-07.110318_SN744_0080_BB042NABXX.7.trimmed.annotated.gene.quantification.txt	BRCA
UNCID_480936.TCGA-BH-A0BJ-01A-11R-A056-07.110318_SN744_0080_BB042NABXX.8.trimmed.annotated.gene.quantification.txt	BRCA
UNCID_480940.TCGA-BH-A0B1-01A-12R-A056-07.110318_SN744_0080_BB042NABXX.3.trimmed.annotated.gene.quantification.txt	BRCA
UNCID_480943.TCGA-BH-A0B8-01A-21R-A056-07.110318_SN744_0080_BB042NABXX.5.trimmed.annotated.gene.quantification.txt	BRCA
UNCID_480950.TCGA-BH-A0B3-01A-11R-A056-07.110318_SN744_0080_BB042NABXX.4.trimmed.annotated.gene.quantification.txt	BRCA
UNCID_480953.TCGA-B6-A0RI-01A-11R-A056-07.110318_SN744_0080_BB042NABXX.1.trimmed.annotated.gene.quantification.txt	BRCA
UNCID_482232.TCGA-E9-A1N6-01A-11R-A144-07.110810_UNC10-SN254_0263_AB09WEABXX.1.trimmed.annotated.gene.quantification.txt	BRCA
UNCID_482238.TCGA-EW-A1OX-01A-11R-A144-07.110810_UNC10-SN254_0263_AB09WEABXX.6.trimmed.annotated.gene.quantification.txt	BRCA
UNCID_482297.TCGA-EW-A1P0-01A-11R-A144-07.110810_UNC10-SN254_0263_AB09WEABXX.8.trimmed.annotated.gene.quantification.txt	BRCA
UNCID_483139.TCGA-C8-A1HJ-01A-11R-A13Q-07.110809_UNC10-SN254_0260_BD0DKNABXX.3.trimmed.annotated.gene.quantification.txt	BRCA
UNCID_483154.TCGA-D8-A1JM-01A-11R-A13Q-07.110809_UNC10-SN254_0260_BD0DKNABXX.8.trimmed.annotated.gene.quantification.txt	BRCA
UNCID_483164.TCGA-D8-A1JE-01A-11R-A13Q-07.110809_UNC10-SN254_0260_BD0DKNABXX.4.trimmed.annotated.gene.quantification.txt	BRCA
UNCID_483197.TCGA-BH-A1FE-01A-11R-A13Q-07.110809_UNC10-SN254_0260_BD0DKNABXX.1.trimmed.annotated.gene.quantification.txt	BRCA
UNCID_483206.TCGA-D8-A1JH-01A-11R-A13Q-07.110809_UNC10-SN254_0260_BD0DKNABXX.7.trimmed.annotated.gene.quantification.txt	BRCA
UNCID_483261.TCGA-D8-A1JF-01A-11R-A13Q-07.110809_UNC10-SN254_0260_BD0DKNABXX.5.trimmed.annotated.gene.quantification.txt	BRCA
UNCID_483973.TCGA-BH-A1ET-01A-11R-A137-07.110725_UNC15-SN850_0100_BD0DRKABXX.1.trimmed.annotated.gene.quantification.txt	BRCA
UNCID_484029.TCGA-BH-A1EV-01A-11R-A137-07.110725_UNC15-SN850_0100_BD0DRKABXX.5.trimmed.annotated.gene.quantification.txt	BRCA
UNCID_484041.TCGA-BH-A1EW-01A-11R-A137-07.110725_UNC15-SN850_0100_BD0DRKABXX.7.trimmed.annotated.gene.quantification.txt	BRCA
UNCID_484057.TCGA-BH-A1EU-01A-11R-A137-07.110725_UNC15-SN850_0100_BD0DRKABXX.3.trimmed.annotated.gene.quantification.txt	BRCA
UNCID_487236.TCGA-BH-A0C3-01A-21R-A12P-07.110706_UNC12-SN629_0107_BD0DKWABXX.4.trimmed.annotated.gene.quantification.txt	BRCA
UNCID_487251.TCGA-E2-A15K-01A-11R-A12P-07.110706_UNC12-SN629_0107_BD0DKWABXX.7.trimmed.annotated.gene.quantification.txt	BRCA
UNCID_487262.TCGA-BH-A0DD-01A-31R-A12P-07.110706_UNC12-SN629_0107_BD0DKWABXX.5.trimmed.annotated.gene.quantification.txt	BRCA
UNCID_487285.TCGA-E2-A15J-01A-11R-A12P-07.110706_UNC12-SN629_0107_BD0DKWABXX.6.trimmed.annotated.gene.quantification.txt	BRCA
UNCID_487607.TCGA-BH-A0BZ-01A-31R-A12P-07.110706_UNC12-SN629_0107_BD0DKWABXX.3.trimmed.annotated.gene.quantification.txt	BRCA
UNCID_487896.TCGA-AR-A0U2-01A-11R-A109-07.110913_UNC14-SN744_0165_BD0DCHABXX.1.trimmed.annotated.gene.quantification.txt	BRCA
UNCID_488744.TCGA-AR-A24X-01A-11R-A169-07.110912_UNC16-SN851_0086_AB011WABXX.2.trimmed.annotated.gene.quantification.txt	BRCA
UNCID_488945.TCGA-AR-A24W-01A-11R-A169-07.110912_UNC16-SN851_0086_AB011WABXX.1.trimmed.annotated.gene.quantification.txt	BRCA
UNCID_489042.TCGA-AR-A255-01A-11R-A169-07.110912_UNC16-SN851_0086_AB011WABXX.7.trimmed.annotated.gene.quantification.txt	BRCA
UNCID_489044.TCGA-AR-A256-01A-11R-A169-07.110912_UNC16-SN851_0086_AB011WABXX.8.trimmed.annotated.gene.quantification.txt	BRCA
UNCID_489172.TCGA-AR-A251-01A-12R-A169-07.110912_UNC16-SN851_0086_AB011WABXX.5.trimmed.annotated.gene.quantification.txt	BRCA
UNCID_489174.TCGA-AR-A24Z-01A-11R-A169-07.110912_UNC16-SN851_0086_AB011WABXX.3.trimmed.annotated.gene.quantification.txt	BRCA
UNCID_489388.TCGA-AR-A250-01A-31R-A169-07.110912_UNC16-SN851_0086_AB011WABXX.4.trimmed.annotated.gene.quantification.txt	BRCA
UNCID_489792.TCGA-AR-A252-01A-11R-A169-07.110912_UNC16-SN851_0086_AB011WABXX.6.trimmed.annotated.gene.quantification.txt	BRCA
UNCID_489947.TCGA-E9-A1RF-01A-11R-A157-07.110912_UNC15-SN850_0122_BC004VABXX.2.trimmed.annotated.gene.quantification.txt	BRCA
UNCID_489951.TCGA-E9-A227-01A-11R-A157-07.110912_UNC15-SN850_0122_BC004VABXX.5.trimmed.annotated.gene.quantification.txt	BRCA
UNCID_489989.TCGA-E9-A1RE-01A-11R-A157-07.110912_UNC15-SN850_0122_BC004VABXX.1.trimmed.annotated.gene.quantification.txt	BRCA
UNCID_490015.TCGA-E9-A228-01A-31R-A157-07.110912_UNC15-SN850_0122_BC004VABXX.6.trimmed.annotated.gene.quantification.txt	BRCA
UNCID_490043.TCGA-E9-A226-01A-21R-A157-07.110912_UNC15-SN850_0122_BC004VABXX.4.trimmed.annotated.gene.quantification.txt	BRCA
UNCID_490045.TCGA-E9-A229-01A-31R-A157-07.110912_UNC15-SN850_0122_BC004VABXX.7.trimmed.annotated.gene.quantification.txt	BRCA
UNCID_490055.TCGA-E9-A22A-01A-11R-A157-07.110912_UNC15-SN850_0122_BC004VABXX.8.trimmed.annotated.gene.quantification.txt	BRCA
UNCID_490508.TCGA-E9-A1RC-01A-11R-A157-07.110912_UNC15-SN850_0121_AD0E16ABXX.5.trimmed.annotated.gene.quantification.txt	BRCA
UNCID_490530.TCGA-E9-A1N3-01A-12R-A157-07.110912_UNC15-SN850_0121_AD0E16ABXX.1.trimmed.annotated.gene.quantification.txt	BRCA
UNCID_490562.TCGA-E9-A1RB-01A-11R-A157-07.110912_UNC15-SN850_0121_AD0E16ABXX.3.trimmed.annotated.gene.quantification.txt	BRCA
UNCID_490610.TCGA-E9-A1RD-01A-11R-A157-07.110912_UNC15-SN850_0121_AD0E16ABXX.7.trimmed.annotated.gene.quantification.txt	BRCA
UNCID_491168.TCGA-AN-A0XN-01A-21R-A109-07.110912_UNC13-SN749_0112_BD0DDTABXX.2.trimmed.annotated.gene.quantification.txt	BRCA
UNCID_491181.TCGA-AR-A0TU-01A-31R-A109-07.110912_UNC13-SN749_0112_BD0DDTABXX.7.trimmed.annotated.gene.quantification.txt	BRCA
UNCID_491187.TCGA-AN-A0XW-01A-11R-A109-07.110912_UNC13-SN749_0112_BD0DDTABXX.6.trimmed.annotated.gene.quantification.txt	BRCA
UNCID_491195.TCGA-AR-A0U0-01A-11R-A109-07.110912_UNC13-SN749_0112_BD0DDTABXX.8.trimmed.annotated.gene.quantification.txt	BRCA
UNCID_491197.TCGA-AN-A0XT-01A-11R-A109-07.110912_UNC13-SN749_0112_BD0DDTABXX.3.trimmed.annotated.gene.quantification.txt	BRCA
UNCID_491205.TCGA-A2-A0YK-01A-22R-A109-07.110912_UNC13-SN749_0112_BD0DDTABXX.1.trimmed.annotated.gene.quantification.txt	BRCA
UNCID_491220.TCGA-AN-A0XV-01A-11R-A109-07.110912_UNC13-SN749_0112_BD0DDTABXX.5.trimmed.annotated.gene.quantification.txt	BRCA
UNCID_491234.TCGA-AN-A0XU-01A-11R-A109-07.110912_UNC13-SN749_0112_BD0DDTABXX.4.trimmed.annotated.gene.quantification.txt	BRCA
UNCID_501380.TCGA-E9-A1QZ-01A-21R-A169-07.110907_UNC13-SN749_0110_AB00RJABXX.8.trimmed.annotated.gene.quantification.txt	BRCA
UNCID_501401.TCGA-E9-A22E-01A-11R-A157-07.110907_UNC13-SN749_0110_AB00RJABXX.3.trimmed.annotated.gene.quantification.txt	BRCA
UNCID_501417.TCGA-E9-A22G-01A-11R-A157-07.110907_UNC13-SN749_0110_AB00RJABXX.4.trimmed.annotated.gene.quantification.txt	BRCA
UNCID_501502.TCGA-E9-A22D-01A-11R-A157-07.110907_UNC13-SN749_0110_AB00RJABXX.2.trimmed.annotated.gene.quantification.txt	BRCA
UNCID_502198.TCGA-AR-A254-01A-21R-A169-07.110907_UNC13-SN749_0110_AB00RJABXX.6.trimmed.annotated.gene.quantification.txt	BRCA
UNCID_502200.TCGA-E9-A22B-01A-11R-A157-07.110907_UNC13-SN749_0110_AB00RJABXX.1.trimmed.annotated.gene.quantification.txt	BRCA
UNCID_502202.TCGA-E9-A22H-01A-11R-A157-07.110907_UNC13-SN749_0110_AB00RJABXX.5.trimmed.annotated.gene.quantification.txt	BRCA
UNCID_502318.TCGA-C8-A278-01A-11R-A169-07.110907_UNC13-SN749_0110_AB00RJABXX.7.trimmed.annotated.gene.quantification.txt	BRCA
UNCID_502727.TCGA-BH-A0WA-01A-11R-A109-07.110901_UNC12-SN629_0127_BC025UABXX.3.trimmed.annotated.gene.quantification.txt	BRCA
UNCID_502900.TCGA-BH-A0W5-01A-11R-A109-07.110901_UNC12-SN629_0127_BC025UABXX.2.trimmed.annotated.gene.quantification.txt	BRCA
UNCID_505379.TCGA-E9-A1R6-01A-11R-A14D-07.110829_UNC11-SN627_0147_AD0DFWABXX.5.trimmed.annotated.gene.quantification.txt	BRCA
UNCID_509756.TCGA-BH-A1F5-01A-12R-A13Q-07.110901_UNC12-SN629_0126_AD0DG0ABXX.7.trimmed.annotated.gene.quantification.txt	BRCA
UNCID_509905.TCGA-AO-A1KS-01A-11R-A13Q-07.110901_UNC12-SN629_0126_AD0DG0ABXX.4.trimmed.annotated.gene.quantification.txt	BRCA
UNCID_510230.TCGA-AC-A23E-01A-11R-A157-07.110901_UNC12-SN629_0127_BC025UABXX.1.trimmed.annotated.gene.quantification.txt	BRCA
UNCID_510561.TCGA-A2-A1FX-01A-11R-A13Q-07.110901_UNC12-SN629_0126_AD0DG0ABXX.2.trimmed.annotated.gene.quantification.txt	BRCA
UNCID_510569.TCGA-BH-A1F2-01A-31R-A13Q-07.110901_UNC12-SN629_0126_AD0DG0ABXX.6.trimmed.annotated.gene.quantification.txt	BRCA
UNCID_510571.TCGA-BH-A1F8-01A-11R-A13Q-07.110901_UNC12-SN629_0126_AD0DG0ABXX.8.trimmed.annotated.gene.quantification.txt	BRCA
UNCID_510592.TCGA-B6-A1KN-01A-11R-A13Q-07.110901_UNC12-SN629_0126_AD0DG0ABXX.5.trimmed.annotated.gene.quantification.txt	BRCA
UNCID_511320.TCGA-D8-A1XM-01A-21R-A14M-07.110909_UNC10-SN254_0276_BB0A28ABXX.3.trimmed.annotated.gene.quantification.txt	BRCA
UNCID_511323.TCGA-D8-A1Y0-01A-11R-A14M-07.110909_UNC10-SN254_0276_BB0A28ABXX.5.trimmed.annotated.gene.quantification.txt	BRCA
UNCID_511329.TCGA-D8-A1Y1-01A-21R-A14M-07.110909_UNC10-SN254_0276_BB0A28ABXX.6.trimmed.annotated.gene.quantification.txt	BRCA
UNCID_511335.TCGA-E9-A1R3-01A-31R-A14M-07.110909_UNC10-SN254_0276_BB0A28ABXX.7.trimmed.annotated.gene.quantification.txt	BRCA
UNCID_511343.TCGA-D8-A1XU-01A-11R-A14M-07.110909_UNC10-SN254_0276_BB0A28ABXX.4.trimmed.annotated.gene.quantification.txt	BRCA
UNCID_511904.TCGA-E2-A1L6-01A-11R-A13Q-07.110829_UNC11-SN627_0148_BD0DGAABXX.6.trimmed.annotated.gene.quantification.txt	BRCA
UNCID_512255.TCGA-EW-A1J1-01A-11R-A13Q-07.110829_UNC11-SN627_0148_BD0DGAABXX.8.trimmed.annotated.gene.quantification.txt	BRCA
UNCID_512259.TCGA-D8-A1JT-01A-31R-A13Q-07.110829_UNC11-SN627_0148_BD0DGAABXX.5.trimmed.annotated.gene.quantification.txt	BRCA
UNCID_512268.TCGA-EW-A1IY-01A-11R-A13Q-07.110829_UNC11-SN627_0148_BD0DGAABXX.7.trimmed.annotated.gene.quantification.txt	BRCA
UNCID_512270.TCGA-D8-A1JC-01A-11R-A13Q-07.110829_UNC11-SN627_0148_BD0DGAABXX.4.trimmed.annotated.gene.quantification.txt	BRCA
UNCID_512296.TCGA-D8-A1J8-01A-11R-A13Q-07.110829_UNC11-SN627_0148_BD0DGAABXX.1.trimmed.annotated.gene.quantification.txt	BRCA
UNCID_512298.TCGA-D8-A1J9-01A-11R-A13Q-07.110829_UNC11-SN627_0148_BD0DGAABXX.2.trimmed.annotated.gene.quantification.txt	BRCA
UNCID_512304.TCGA-D8-A1JA-01A-11R-A13Q-07.110829_UNC11-SN627_0148_BD0DGAABXX.3.trimmed.annotated.gene.quantification.txt	BRCA
UNCID_533719.TCGA-A8-A07B-01A-11R-A00Z-07.110209_SN627_0058_B81DH0ABXX.3.trimmed.annotated.gene.quantification.txt	BRCA
UNCID_533727.TCGA-A8-A08B-01A-11R-A00Z-07.110209_SN627_0058_B81DH0ABXX.5.trimmed.annotated.gene.quantification.txt	BRCA
UNCID_533797.TCGA-A8-A094-01A-11R-A00Z-07.110209_SN627_0058_B81DH0ABXX.7.trimmed.annotated.gene.quantification.txt	BRCA
UNCID_533954.TCGA-A8-A08P-01A-11R-A00Z-07.110209_SN627_0058_B81DH0ABXX.6.trimmed.annotated.gene.quantification.txt	BRCA
UNCID_556018.TCGA-D8-A27K-01A-11R-A16F-07.111005_UNC12-SN629_0147_AB01MFABXX.4.trimmed.annotated.gene.quantification.txt	BRCA
UNCID_556023.TCGA-D8-A27P-01A-11R-A16F-07.111005_UNC12-SN629_0147_AB01MFABXX.8.trimmed.annotated.gene.quantification.txt	BRCA
UNCID_556046.TCGA-D8-A27H-01A-11R-A16F-07.111005_UNC12-SN629_0147_AB01MFABXX.2.trimmed.annotated.gene.quantification.txt	BRCA
UNCID_556076.TCGA-D8-A27N-01A-11R-A16F-07.111005_UNC12-SN629_0147_AB01MFABXX.7.trimmed.annotated.gene.quantification.txt	BRCA
UNCID_556834.TCGA-D8-A27L-01A-11R-A16F-07.111005_UNC12-SN629_0147_AB01MFABXX.5.trimmed.annotated.gene.quantification.txt	BRCA
UNCID_557423.TCGA-GM-A2DD-01A-11R-A180-07.111005_UNC10-SN254_0286_BD0DPMABXX.5.trimmed.annotated.gene.quantification.txt	BRCA
UNCID_557425.TCGA-GM-A2DK-01A-21R-A180-07.111005_UNC10-SN254_0286_BD0DPMABXX.8.trimmed.annotated.gene.quantification.txt	BRCA
UNCID_557682.TCGA-E9-A2JS-01A-11R-A180-07.111005_UNC10-SN254_0286_BD0DPMABXX.4.trimmed.annotated.gene.quantification.txt	BRCA
UNCID_557694.TCGA-AR-A2LK-01A-11R-A180-07.111005_UNC10-SN254_0286_BD0DPMABXX.1.trimmed.annotated.gene.quantification.txt	BRCA
UNCID_557891.TCGA-AR-A2LL-01A-11R-A180-07.111005_UNC10-SN254_0286_BD0DPMABXX.2.trimmed.annotated.gene.quantification.txt	BRCA
UNCID_557923.TCGA-AR-A2LM-01A-11R-A180-07.111005_UNC10-SN254_0286_BD0DPMABXX.3.trimmed.annotated.gene.quantification.txt	BRCA
UNCID_558570.TCGA-EW-A2FV-01A-11R-A17B-07.111003_UNC13-SN749_0121_AB020YABXX.8.trimmed.annotated.gene.quantification.txt	BRCA
UNCID_558644.TCGA-GM-A2DF-01A-11R-A180-07.111005_UNC10-SN254_0286_BD0DPMABXX.6.trimmed.annotated.gene.quantification.txt	BRCA
UNCID_558932.TCGA-E2-A1LG-01A-21R-A14M-07.111005_UNC10-SN254_0285_AB087RABXX.3.trimmed.annotated.gene.quantification.txt	BRCA
UNCID_559035.TCGA-E9-A1N4-01A-11R-A14M-07.111005_UNC10-SN254_0285_AB087RABXX.4.trimmed.annotated.gene.quantification.txt	BRCA
UNCID_559168.TCGA-AC-A2FF-01A-11R-A17B-07.111003_UNC13-SN749_0121_AB020YABXX.3.trimmed.annotated.gene.quantification.txt	BRCA
UNCID_559170.TCGA-EW-A2FS-01A-11R-A17B-07.111003_UNC13-SN749_0121_AB020YABXX.7.trimmed.annotated.gene.quantification.txt	BRCA
UNCID_559214.TCGA-AC-A2FG-01A-11R-A17B-07.111003_UNC13-SN749_0121_AB020YABXX.5.trimmed.annotated.gene.quantification.txt	BRCA
UNCID_559237.TCGA-D8-A27V-01A-12R-A17B-07.111003_UNC13-SN749_0121_AB020YABXX.6.trimmed.annotated.gene.quantification.txt	BRCA
UNCID_559639.TCGA-D8-A1XV-01A-11R-A14M-07.111006_UNC11-SN627_0157_AB01YAABXX.7.trimmed.annotated.gene.quantification.txt	BRCA
UNCID_559893.TCGA-D8-A1XL-01A-11R-A14M-07.111006_UNC11-SN627_0157_AB01YAABXX.1.trimmed.annotated.gene.quantification.txt	BRCA
UNCID_559898.TCGA-D8-A1XW-01A-11R-A14M-07.111006_UNC11-SN627_0157_AB01YAABXX.8.trimmed.annotated.gene.quantification.txt	BRCA
UNCID_559902.TCGA-D8-A1XO-01A-11R-A14M-07.111006_UNC11-SN627_0157_AB01YAABXX.2.trimmed.annotated.gene.quantification.txt	BRCA
UNCID_559904.TCGA-D8-A1XS-01A-11R-A14M-07.111006_UNC11-SN627_0157_AB01YAABXX.5.trimmed.annotated.gene.quantification.txt	BRCA
UNCID_559940.TCGA-D8-A1XT-01A-11R-A14M-07.111006_UNC11-SN627_0157_AB01YAABXX.6.trimmed.annotated.gene.quantification.txt	BRCA
UNCID_559977.TCGA-D8-A1XR-01A-11R-A14M-07.111006_UNC11-SN627_0157_AB01YAABXX.4.trimmed.annotated.gene.quantification.txt	BRCA
UNCID_560193.TCGA-A2-A259-01A-11R-A16F-07.110930_UNC12-SN629_0146_BB01KPABXX.2.trimmed.annotated.gene.quantification.txt	BRCA
UNCID_560195.TCGA-C8-A26W-01A-11R-A16F-07.110930_UNC12-SN629_0146_BB01KPABXX.8.trimmed.annotated.gene.quantification.txt	BRCA
UNCID_560282.TCGA-D8-A1XQ-01A-11R-A14M-07.111006_UNC11-SN627_0157_AB01YAABXX.3.trimmed.annotated.gene.quantification.txt	BRCA
UNCID_567972.TCGA-C8-A273-01A-11R-A16F-07.110926_UNC14-SN744_0172_AB036MABXX.4.trimmed.annotated.gene.quantification.txt	BRCA
UNCID_567981.TCGA-D8-A27F-01A-11R-A16F-07.110926_UNC14-SN744_0172_AB036MABXX.8.trimmed.annotated.gene.quantification.txt	BRCA
UNCID_568077.TCGA-C8-A274-01A-11R-A16F-07.110926_UNC14-SN744_0172_AB036MABXX.5.trimmed.annotated.gene.quantification.txt	BRCA
UNCID_568089.TCGA-C8-A26Y-01A-11R-A16F-07.110926_UNC14-SN744_0172_AB036MABXX.2.trimmed.annotated.gene.quantification.txt	BRCA
UNCID_568091.TCGA-C8-A26Z-01A-11R-A16F-07.110926_UNC14-SN744_0172_AB036MABXX.3.trimmed.annotated.gene.quantification.txt	BRCA
UNCID_568113.TCGA-D8-A27E-01A-11R-A16F-07.110926_UNC14-SN744_0172_AB036MABXX.7.trimmed.annotated.gene.quantification.txt	BRCA
UNCID_568206.TCGA-C8-A275-01A-21R-A16F-07.110926_UNC14-SN744_0172_AB036MABXX.6.trimmed.annotated.gene.quantification.txt	BRCA
UNCID_568692.TCGA-BH-A208-01A-11R-A157-07.110926_UNC12-SN629_0143_AD0DY7ABXX.7.trimmed.annotated.gene.quantification.txt	BRCA
UNCID_568764.TCGA-BH-A204-01A-11R-A157-07.110926_UNC12-SN629_0143_AD0DY7ABXX.5.trimmed.annotated.gene.quantification.txt	BRCA
UNCID_568873.TCGA-AC-A23H-01A-11R-A157-07.110926_UNC12-SN629_0143_AD0DY7ABXX.1.trimmed.annotated.gene.quantification.txt	BRCA
UNCID_569430.TCGA-E9-A1RH-01A-21R-A169-07.110921_UNC9-SN296_0243_BC010LABXX.6.trimmed.annotated.gene.quantification.txt	BRCA
UNCID_569437.TCGA-C8-A27A-01A-11R-A169-07.110921_UNC9-SN296_0243_BC010LABXX.4.trimmed.annotated.gene.quantification.txt	BRCA
UNCID_569447.TCGA-C8-A27B-01A-11R-A169-07.110921_UNC9-SN296_0243_BC010LABXX.5.trimmed.annotated.gene.quantification.txt	BRCA
UNCID_569562.TCGA-C8-A26X-01A-31R-A16F-07.110926_UNC14-SN744_0172_AB036MABXX.1.trimmed.annotated.gene.quantification.txt	BRCA
UNCID_573976.TCGA-D8-A1X8-01A-11R-A14M-07.110921_UNC16-SN851_0090_BB060BABXX.6.trimmed.annotated.gene.quantification.txt	BRCA
UNCID_573994.TCGA-D8-A1XK-01A-21R-A14M-07.110921_UNC16-SN851_0090_BB060BABXX.8.trimmed.annotated.gene.quantification.txt	BRCA
UNCID_574000.TCGA-BH-A201-01A-11R-A14M-07.110921_UNC16-SN851_0090_BB060BABXX.1.trimmed.annotated.gene.quantification.txt	BRCA
UNCID_574147.TCGA-BH-A202-01A-11R-A14M-07.110921_UNC16-SN851_0090_BB060BABXX.2.trimmed.annotated.gene.quantification.txt	BRCA
UNCID_574156.TCGA-D8-A1JJ-01A-31R-A14M-07.110921_UNC16-SN851_0090_BB060BABXX.3.trimmed.annotated.gene.quantification.txt	BRCA
UNCID_574190.TCGA-D8-A1X7-01A-11R-A14M-07.110921_UNC16-SN851_0090_BB060BABXX.5.trimmed.annotated.gene.quantification.txt	BRCA
UNCID_574224.TCGA-D8-A1XJ-01A-11R-A14M-07.110921_UNC16-SN851_0090_BB060BABXX.7.trimmed.annotated.gene.quantification.txt	BRCA
UNCID_574252.TCGA-D8-A1X6-01A-11R-A14M-07.110921_UNC16-SN851_0090_BB060BABXX.4.trimmed.annotated.gene.quantification.txt	BRCA
UNCID_574290.TCGA-AR-A24T-01A-11R-A169-07.110921_UNC16-SN851_0089_AB0101ABXX.6.trimmed.annotated.gene.quantification.txt	BRCA
UNCID_574309.TCGA-AR-A24O-01A-11R-A169-07.110921_UNC16-SN851_0089_AB0101ABXX.1.trimmed.annotated.gene.quantification.txt	BRCA
UNCID_574343.TCGA-AR-A24V-01A-21R-A169-07.110921_UNC16-SN851_0089_AB0101ABXX.8.trimmed.annotated.gene.quantification.txt	BRCA
UNCID_574526.TCGA-AR-A24R-01A-11R-A169-07.110921_UNC16-SN851_0089_AB0101ABXX.4.trimmed.annotated.gene.quantification.txt	BRCA
UNCID_574553.TCGA-AR-A24S-01A-11R-A169-07.110921_UNC16-SN851_0089_AB0101ABXX.5.trimmed.annotated.gene.quantification.txt	BRCA
UNCID_575257.TCGA-AR-A24U-01A-11R-A169-07.110921_UNC16-SN851_0089_AB0101ABXX.7.trimmed.annotated.gene.quantification.txt	BRCA
UNCID_575597.TCGA-AR-A24P-01A-11R-A169-07.110921_UNC16-SN851_0089_AB0101ABXX.2.trimmed.annotated.gene.quantification.txt	BRCA
UNCID_576042.TCGA-AR-A24Q-01A-12R-A169-07.110921_UNC16-SN851_0089_AB0101ABXX.3.trimmed.annotated.gene.quantification.txt	BRCA
UNCID_577263.TCGA-E2-A106-01A-11R-A10J-07.110517_UNC13-SN749_0065_BC02LHABXX.2.trimmed.annotated.gene.quantification.txt	BRCA
UNCID_578066.TCGA-AO-A12C-01A-11R-A10J-07.110509_UNC14-SN744_0110_AC02MVABXX.2.trimmed.annotated.gene.quantification.txt	BRCA
UNCID_585220.TCGA-BH-A0HY-01A-11R-A056-07.110406_UNC13-SN749_0050_BB05L2ABXX.7.trimmed.annotated.gene.quantification.txt	BRCA
UNCID_587297.TCGA-AC-A2B8-01A-11R-A17B-07.110926_UNC12-SN629_0144_BB0371ABXX.8.trimmed.annotated.gene.quantification.txt	BRCA
UNCID_591174.TCGA-E9-A243-01A-21R-A169-07.110919_UNC13-SN749_0113_AB00WUABXX.2.trimmed.annotated.gene.quantification.txt	BRCA
UNCID_591182.TCGA-AQ-A0Y5-01A-11R-A14M-07.110919_UNC13-SN749_0113_AB00WUABXX.8.trimmed.annotated.gene.quantification.txt	BRCA
UNCID_591213.TCGA-E9-A247-01A-11R-A169-07.110919_UNC13-SN749_0113_AB00WUABXX.4.trimmed.annotated.gene.quantification.txt	BRCA
UNCID_591224.TCGA-E9-A244-01A-11R-A169-07.110919_UNC13-SN749_0113_AB00WUABXX.3.trimmed.annotated.gene.quantification.txt	BRCA
UNCID_591227.TCGA-E9-A248-01A-11R-A169-07.110919_UNC13-SN749_0113_AB00WUABXX.5.trimmed.annotated.gene.quantification.txt	BRCA
UNCID_591241.TCGA-E9-A249-01A-11R-A169-07.110919_UNC13-SN749_0113_AB00WUABXX.6.trimmed.annotated.gene.quantification.txt	BRCA
UNCID_591247.TCGA-E9-A24A-01A-11R-A169-07.110919_UNC13-SN749_0113_AB00WUABXX.7.trimmed.annotated.gene.quantification.txt	BRCA
UNCID_591269.TCGA-AR-A24H-01A-11R-A169-07.110919_UNC12-SN629_0142_BB00V1ABXX.4.trimmed.annotated.gene.quantification.txt	BRCA
UNCID_591295.TCGA-AC-A23C-01A-12R-A169-07.110919_UNC12-SN629_0142_BB00V1ABXX.3.trimmed.annotated.gene.quantification.txt	BRCA
UNCID_591312.TCGA-A7-A26I-01A-11R-A169-07.110919_UNC12-SN629_0142_BB00V1ABXX.1.trimmed.annotated.gene.quantification.txt	BRCA
UNCID_591334.TCGA-AR-A24L-01A-11R-A169-07.110919_UNC12-SN629_0142_BB00V1ABXX.6.trimmed.annotated.gene.quantification.txt	BRCA
UNCID_591336.TCGA-AR-A24K-01A-11R-A169-07.110919_UNC12-SN629_0142_BB00V1ABXX.5.trimmed.annotated.gene.quantification.txt	BRCA
UNCID_591373.TCGA-AR-A24M-01A-11R-A169-07.110919_UNC12-SN629_0142_BB00V1ABXX.7.trimmed.annotated.gene.quantification.txt	BRCA
UNCID_591617.TCGA-A2-A25B-01A-11R-A169-07.110919_UNC12-SN629_0141_AB0104ABXX.1.trimmed.annotated.gene.quantification.txt	BRCA
UNCID_591641.TCGA-A7-A26F-01A-21R-A169-07.110919_UNC12-SN629_0141_AB0104ABXX.6.trimmed.annotated.gene.quantification.txt	BRCA
UNCID_591646.TCGA-A2-A25E-01A-11R-A169-07.110919_UNC12-SN629_0141_AB0104ABXX.3.trimmed.annotated.gene.quantification.txt	BRCA
UNCID_591658.TCGA-A7-A26E-01A-11R-A169-07.110919_UNC12-SN629_0141_AB0104ABXX.5.trimmed.annotated.gene.quantification.txt	BRCA
UNCID_591775.TCGA-A7-A26G-01A-21R-A169-07.110919_UNC12-SN629_0141_AB0104ABXX.7.trimmed.annotated.gene.quantification.txt	BRCA
UNCID_591777.TCGA-A2-A25F-01A-11R-A169-07.110919_UNC12-SN629_0141_AB0104ABXX.4.trimmed.annotated.gene.quantification.txt	BRCA
UNCID_591780.TCGA-A2-A25C-01A-11R-A169-07.110919_UNC12-SN629_0141_AB0104ABXX.2.trimmed.annotated.gene.quantification.txt	BRCA
UNCID_593244.TCGA-AO-A0JM-01A-21R-A056-07.110318_SN744_0079_AB042LABXX.3.trimmed.annotated.gene.quantification.txt	BRCA
UNCID_593246.TCGA-B6-A0RG-01A-11R-A056-07.110318_SN744_0079_AB042LABXX.7.trimmed.annotated.gene.quantification.txt	BRCA
UNCID_593258.TCGA-AO-A0JL-01A-11R-A056-07.110318_SN744_0079_AB042LABXX.2.trimmed.annotated.gene.quantification.txt	BRCA
UNCID_593268.TCGA-B6-A0RE-01A-11R-A056-07.110318_SN744_0079_AB042LABXX.6.trimmed.annotated.gene.quantification.txt	BRCA
UNCID_593281.TCGA-AO-A0JJ-01A-11R-A056-07.110318_SN744_0079_AB042LABXX.1.trimmed.annotated.gene.quantification.txt	BRCA
UNCID_593334.TCGA-A7-A0DB-01A-11R-A00Z-07.110228_UNC10-SN254_0198_BB041RABXX.3.trimmed.annotated.gene.quantification.txt	BRCA
UNCID_593336.TCGA-A8-A07P-01A-11R-A00Z-07.110228_UNC10-SN254_0198_BB041RABXX.6.trimmed.annotated.gene.quantification.txt	BRCA
UNCID_593347.TCGA-A8-A076-01A-21R-A00Z-07.110228_UNC10-SN254_0198_BB041RABXX.5.trimmed.annotated.gene.quantification.txt	BRCA
UNCID_593396.TCGA-A8-A09K-01A-11R-A00Z-07.110225_SN254_0195_A81LH6ABXX.5.trimmed.annotated.gene.quantification.txt	BRCA
UNCID_593398.TCGA-A8-A08F-01A-11R-A00Z-07.110225_SN254_0195_A81LH6ABXX.2.trimmed.annotated.gene.quantification.txt	BRCA
UNCID_593409.TCGA-A8-A09X-01A-11R-A00Z-07.110225_SN254_0195_A81LH6ABXX.6.trimmed.annotated.gene.quantification.txt	BRCA
UNCID_593605.TCGA-A8-A08T-01A-21R-A00Z-07.110222_SN627_0062_A81FPKABXX.6.trimmed.annotated.gene.quantification.txt	BRCA
UNCID_593616.TCGA-A8-A07F-01A-11R-A00Z-07.110222_SN627_0062_A81FPKABXX.3.trimmed.annotated.gene.quantification.txt	BRCA
UNCID_593674.TCGA-A8-A08C-01A-11R-A00Z-07.110222_SN627_0062_A81FPKABXX.5.trimmed.annotated.gene.quantification.txt	BRCA
UNCID_593775.TCGA-A8-A06T-01A-11R-A00Z-07.110222_SN627_0062_A81FPKABXX.2.trimmed.annotated.gene.quantification.txt	BRCA
UNCID_593791.TCGA-A8-A081-01A-11R-A00Z-07.110222_SN627_0062_A81FPKABXX.4.trimmed.annotated.gene.quantification.txt	BRCA
UNCID_594101.TCGA-AN-A046-01A-21R-A034-07.110218_UNC12-SN629_0062_B81DEHABXX.2.trimmed.annotated.gene.quantification.txt	BRCA
UNCID_594103.TCGA-AN-A041-01A-11R-A034-07.110218_UNC12-SN629_0062_B81DEHABXX.1.trimmed.annotated.gene.quantification.txt	BRCA
UNCID_594105.TCGA-AN-A04A-01A-21R-A034-07.110218_UNC12-SN629_0062_B81DEHABXX.3.trimmed.annotated.gene.quantification.txt	BRCA
UNCID_594107.TCGA-AN-A04C-01A-21R-A034-07.110218_UNC12-SN629_0062_B81DEHABXX.4.trimmed.annotated.gene.quantification.txt	BRCA
UNCID_594123.TCGA-AN-A04D-01A-21R-A034-07.110218_UNC12-SN629_0062_B81DEHABXX.5.trimmed.annotated.gene.quantification.txt	BRCA
UNCID_594316.TCGA-AO-A03O-01A-11R-A00Z-07.110218_UNC12-SN629_0061_A81DH9ABXX.3.trimmed.annotated.gene.quantification.txt	BRCA
UNCID_594344.TCGA-A2-A04P-01A-31R-A034-07.110218_UNC12-SN629_0061_A81DH9ABXX.5.trimmed.annotated.gene.quantification.txt	BRCA
UNCID_594367.TCGA-A2-A04Q-01A-21R-A034-07.110218_UNC12-SN629_0061_A81DH9ABXX.6.trimmed.annotated.gene.quantification.txt	BRCA
UNCID_594381.TCGA-A2-A04T-01A-21R-A034-07.110218_UNC12-SN629_0061_A81DH9ABXX.7.trimmed.annotated.gene.quantification.txt	BRCA
UNCID_596151.TCGA-D8-A1Y2-01A-11R-A157-07.110916_UNC16-SN851_0087_AD0DE7ABXX.4.trimmed.annotated.gene.quantification.txt	BRCA
UNCID_596156.TCGA-D8-A1Y3-01A-11R-A157-07.110916_UNC16-SN851_0087_AD0DE7ABXX.5.trimmed.annotated.gene.quantification.txt	BRCA
UNCID_596169.TCGA-E2-A1LI-01A-12R-A157-07.110916_UNC16-SN851_0087_AD0DE7ABXX.6.trimmed.annotated.gene.quantification.txt	BRCA
UNCID_596228.TCGA-BH-A209-01A-11R-A157-07.110916_UNC16-SN851_0087_AD0DE7ABXX.1.trimmed.annotated.gene.quantification.txt	BRCA
UNCID_596230.TCGA-D8-A1X9-01A-12R-A157-07.110916_UNC16-SN851_0087_AD0DE7ABXX.3.trimmed.annotated.gene.quantification.txt	BRCA
UNCID_596232.TCGA-E2-A1LS-01A-12R-A157-07.110916_UNC16-SN851_0087_AD0DE7ABXX.7.trimmed.annotated.gene.quantification.txt	BRCA
UNCID_600376.TCGA-E9-A295-01A-11R-A16F-07.111014_UNC12-SN629_0152_BB00YRABXX.6.trimmed.annotated.gene.quantification.txt	BRCA
UNCID_600406.TCGA-D8-A27R-01A-11R-A16F-07.111014_UNC12-SN629_0152_BB00YRABXX.1.trimmed.annotated.gene.quantification.txt	BRCA
UNCID_600408.TCGA-D8-A27T-01A-11R-A16F-07.111014_UNC12-SN629_0152_BB00YRABXX.2.trimmed.annotated.gene.quantification.txt	BRCA
UNCID_600450.TCGA-E9-A1R0-01A-22R-A16F-07.111014_UNC12-SN629_0152_BB00YRABXX.4.trimmed.annotated.gene.quantification.txt	BRCA
UNCID_600474.TCGA-GI-A2C8-01A-11R-A16F-07.111014_UNC12-SN629_0152_BB00YRABXX.7.trimmed.annotated.gene.quantification.txt	BRCA
UNCID_600591.TCGA-D8-A27W-01A-11R-A16F-07.111014_UNC12-SN629_0152_BB00YRABXX.3.trimmed.annotated.gene.quantification.txt	BRCA
UNCID_601148.TCGA-A2-A1FZ-01A-51R-A14D-07.111014_UNC10-SN254_0289_AC00VNABXX.6.trimmed.annotated.gene.quantification.txt	BRCA
UNCID_601387.TCGA-BH-A1FU-01A-11R-A14D-07.111014_UNC10-SN254_0289_AC00VNABXX.8.trimmed.annotated.gene.quantification.txt	BRCA
UNCID_601399.TCGA-EW-A1P8-01A-11R-A144-07.111014_UNC10-SN254_0289_AC00VNABXX.3.trimmed.annotated.gene.quantification.txt	BRCA
UNCID_601702.TCGA-A2-A0D4-01A-11R-A00Z-07.111011_UNC12-SN629_0149_AB062VABXX.2.trimmed.annotated.gene.quantification.txt	BRCA
UNCID_602214.TCGA-A8-A07O-01A-11R-A00Z-07.111011_UNC12-SN629_0149_AB062VABXX.5.trimmed.annotated.gene.quantification.txt	BRCA
UNCID_602236.TCGA-A8-A06Z-01A-11R-A00Z-07.111011_UNC12-SN629_0149_AB062VABXX.4.trimmed.annotated.gene.quantification.txt	BRCA
UNCID_602242.TCGA-A8-A06N-01A-11R-A00Z-07.111011_UNC12-SN629_0149_AB062VABXX.3.trimmed.annotated.gene.quantification.txt	BRCA
UNCID_602260.TCGA-A8-A085-01A-11R-A00Z-07.111011_UNC12-SN629_0149_AB062VABXX.6.trimmed.annotated.gene.quantification.txt	BRCA
UNCID_602404.TCGA-A8-A08I-01A-11R-A00Z-07.111011_UNC12-SN629_0149_AB062VABXX.7.trimmed.annotated.gene.quantification.txt	BRCA
UNCID_602432.TCGA-A8-A091-01A-11R-A00Z-07.111011_UNC12-SN629_0149_AB062VABXX.8.trimmed.annotated.gene.quantification.txt	BRCA
UNCID_608166.TCGA-A8-A08J-01A-11R-A00Z-07.110228_UNC10-SN254_0198_BB041RABXX.8.trimmed.annotated.gene.quantification.txt	BRCA
UNCID_608183.TCGA-A8-A06O-01A-11R-A00Z-07.110228_UNC10-SN254_0198_BB041RABXX.4.trimmed.annotated.gene.quantification.txt	BRCA
UNCID_608193.TCGA-A8-A086-01A-11R-A00Z-07.110228_UNC10-SN254_0198_BB041RABXX.7.trimmed.annotated.gene.quantification.txt	BRCA
UNCID_608195.TCGA-A7-A0CD-01A-11R-A00Z-07.110228_UNC10-SN254_0198_BB041RABXX.2.trimmed.annotated.gene.quantification.txt	BRCA
UNCID_608535.TCGA-A8-A082-01A-11R-A00Z-07.110225_SN254_0195_A81LH6ABXX.1.trimmed.annotated.gene.quantification.txt	BRCA
UNCID_608537.TCGA-A8-A08X-01A-21R-A00Z-07.110225_SN254_0195_A81LH6ABXX.3.trimmed.annotated.gene.quantification.txt	BRCA
UNCID_608539.TCGA-BH-A0AY-01A-21R-A00Z-07.110225_SN254_0195_A81LH6ABXX.8.trimmed.annotated.gene.quantification.txt	BRCA
UNCID_609240.TCGA-A7-A0CH-01A-21R-A00Z-07.110222_SN627_0062_A81FPKABXX.1.trimmed.annotated.gene.quantification.txt	BRCA
UNCID_609420.TCGA-AO-A03T-01A-21R-A034-07.110218_UNC12-SN629_0062_B81DEHABXX.7.trimmed.annotated.gene.quantification.txt	BRCA
UNCID_609554.TCGA-AQ-A04J-01A-02R-A034-07.110218_UNC12-SN629_0062_B81DEHABXX.8.trimmed.annotated.gene.quantification.txt	BRCA
UNCID_609852.TCGA-A2-A04V-01A-21R-A034-07.110218_UNC12-SN629_0061_A81DH9ABXX.8.trimmed.annotated.gene.quantification.txt	BRCA
UNCID_617359.TCGA-A2-A25D-01A-12R-A16F-07.110930_UNC12-SN629_0146_BB01KPABXX.4.trimmed.annotated.gene.quantification.txt	BRCA
UNCID_619737.TCGA-A2-A25A-01A-12R-A16F-07.110930_UNC12-SN629_0146_BB01KPABXX.3.trimmed.annotated.gene.quantification.txt	BRCA
UNCID_619739.TCGA-BH-A28Q-01A-11R-A16F-07.110930_UNC12-SN629_0146_BB01KPABXX.6.trimmed.annotated.gene.quantification.txt	BRCA
UNCID_621429.TCGA-D8-A27G-01A-11R-A16F-07.111005_UNC12-SN629_0147_AB01MFABXX.1.trimmed.annotated.gene.quantification.txt	BRCA
UNCID_621568.TCGA-A7-A26H-01A-11R-A169-07.110919_UNC12-SN629_0141_AB0104ABXX.8.trimmed.annotated.gene.quantification.txt	BRCA
UNCID_621957.TCGA-D8-A27I-01A-11R-A16F-07.111005_UNC12-SN629_0147_AB01MFABXX.3.trimmed.annotated.gene.quantification.txt	BRCA
UNCID_622554.TCGA-D8-A27M-01A-11R-A16F-07.111005_UNC12-SN629_0147_AB01MFABXX.6.trimmed.annotated.gene.quantification.txt	BRCA
UNCID_622996.TCGA-E9-A1NE-01A-21R-A14M-07.111005_UNC10-SN254_0285_AB087RABXX.6.trimmed.annotated.gene.quantification.txt	BRCA
UNCID_623174.TCGA-D8-A1XZ-01A-11R-A14M-07.111005_UNC10-SN254_0285_AB087RABXX.2.trimmed.annotated.gene.quantification.txt	BRCA
UNCID_623894.TCGA-AC-A2FB-01A-11R-A17B-07.111003_UNC13-SN749_0121_AB020YABXX.1.trimmed.annotated.gene.quantification.txt	BRCA
UNCID_624454.TCGA-A8-A09W-01A-11R-A00Z-07.110725_UNC15-SN850_0099_AD0DETABXX.3.trimmed.annotated.gene.quantification.txt	BRCA
UNCID_624484.TCGA-A8-A06U-01A-11R-A00Z-07.110725_UNC15-SN850_0099_AD0DETABXX.1.trimmed.annotated.gene.quantification.txt	BRCA
UNCID_654086.TCGA-A8-A06Y-01A-21R-A00Z-07.110304_UNC12-SN629_0065_AB05PGABXX.7.trimmed.annotated.gene.quantification.txt	BRCA
UNCID_654102.TCGA-A8-A0A4-01A-11R-A00Z-07.110304_UNC12-SN629_0065_AB05PGABXX.2.trimmed.annotated.gene.quantification.txt	BRCA
UNCID_654120.TCGA-BH-A0BV-01A-11R-A00Z-07.110304_UNC12-SN629_0065_AB05PGABXX.5.trimmed.annotated.gene.quantification.txt	BRCA
UNCID_654418.TCGA-A8-A07L-01A-11R-A00Z-07.110304_UNC12-SN629_0065_AB05PGABXX.8.trimmed.annotated.gene.quantification.txt	BRCA
UNCID_654433.TCGA-AN-A0FV-01A-11R-A00Z-07.110304_UNC12-SN629_0065_AB05PGABXX.4.trimmed.annotated.gene.quantification.txt	BRCA
UNCID_654591.TCGA-A2-A0CY-01A-12R-A034-07.110309_UNC12-SN629_0068_BB05LPABXX.1.trimmed.annotated.gene.quantification.txt	BRCA
UNCID_654594.TCGA-A2-A0D1-01A-11R-A034-07.110309_UNC12-SN629_0068_BB05LPABXX.3.trimmed.annotated.gene.quantification.txt	BRCA
UNCID_654794.TCGA-A2-A0CZ-01A-11R-A034-07.110309_UNC12-SN629_0068_BB05LPABXX.2.trimmed.annotated.gene.quantification.txt	BRCA
UNCID_654828.TCGA-A2-A0EM-01A-11R-A034-07.110309_UNC12-SN629_0068_BB05LPABXX.5.trimmed.annotated.gene.quantification.txt	BRCA
UNCID_654925.TCGA-A2-A0EO-01A-11R-A034-07.110309_UNC12-SN629_0068_BB05LPABXX.6.trimmed.annotated.gene.quantification.txt	BRCA
UNCID_655402.TCGA-A2-A0ER-01A-21R-A034-07.110309_UNC12-SN629_0068_BB05LPABXX.8.trimmed.annotated.gene.quantification.txt	BRCA
UNCID_655491.TCGA-AN-A0AL-01A-11R-A00Z-07.110304_UNC12-SN629_0065_AB05PGABXX.3.trimmed.annotated.gene.quantification.txt	BRCA
UNCID_655506.TCGA-A8-A09B-01A-11R-A00Z-07.110304_UNC12-SN629_0065_AB05PGABXX.1.trimmed.annotated.gene.quantification.txt	BRCA
UNCID_655619.TCGA-A2-A0EQ-01A-11R-A034-07.110309_UNC12-SN629_0068_BB05LPABXX.7.trimmed.annotated.gene.quantification.txt	BRCA
UNCID_655926.TCGA-BH-A0BD-01A-11R-A034-07.110302_UNC11-SN627_0067_BB04EPABXX.7.trimmed.annotated.gene.quantification.txt	BRCA
UNCID_655991.TCGA-AN-A0AT-01A-11R-A034-07.110302_UNC11-SN627_0067_BB04EPABXX.6.trimmed.annotated.gene.quantification.txt	BRCA
UNCID_656148.TCGA-AN-A0AM-01A-11R-A034-07.110302_UNC11-SN627_0067_BB04EPABXX.5.trimmed.annotated.gene.quantification.txt	BRCA
UNCID_656323.TCGA-A8-A09V-01A-11R-A034-07.110302_UNC11-SN627_0067_BB04EPABXX.2.trimmed.annotated.gene.quantification.txt	BRCA
UNCID_656525.TCGA-A8-A0AB-01A-11R-A034-07.110302_UNC11-SN627_0067_BB04EPABXX.4.trimmed.annotated.gene.quantification.txt	BRCA
UNCID_656958.TCGA-A8-A07S-01A-11R-A034-07.110302_UNC11-SN627_0066_AB047KABXX.4.trimmed.annotated.gene.quantification.txt	BRCA
UNCID_657009.TCGA-A8-A07R-01A-21R-A034-07.110302_UNC11-SN627_0066_AB047KABXX.3.trimmed.annotated.gene.quantification.txt	BRCA
UNCID_657012.TCGA-A8-A07G-01A-11R-A034-07.110302_UNC11-SN627_0066_AB047KABXX.2.trimmed.annotated.gene.quantification.txt	BRCA
UNCID_657143.TCGA-A8-A07U-01A-11R-A034-07.110302_UNC11-SN627_0066_AB047KABXX.5.trimmed.annotated.gene.quantification.txt	BRCA
UNCID_657199.TCGA-A8-A097-01A-11R-A034-07.110302_UNC11-SN627_0066_AB047KABXX.8.trimmed.annotated.gene.quantification.txt	BRCA
UNCID_657616.TCGA-A8-A08R-01A-11R-A034-07.110302_UNC11-SN627_0066_AB047KABXX.6.trimmed.annotated.gene.quantification.txt	BRCA
UNCID_658898.TCGA-AN-A0FJ-01A-11R-A00Z-07.110308_UNC9-SN296_0158_BB042UABXX.7.trimmed.annotated.gene.quantification.txt	BRCA
UNCID_659136.TCGA-AN-A0AK-01A-21R-A00Z-07.110308_UNC9-SN296_0158_BB042UABXX.6.trimmed.annotated.gene.quantification.txt	BRCA
UNCID_660160.TCGA-A8-A07W-01A-11R-A00Z-07.110308_UNC9-SN296_0158_BB042UABXX.5.trimmed.annotated.gene.quantification.txt	BRCA
UNCID_660186.TCGA-A7-A0CE-01A-11R-A00Z-07.110308_UNC9-SN296_0158_BB042UABXX.1.trimmed.annotated.gene.quantification.txt	BRCA
UNCID_660223.TCGA-A7-A0DC-01A-11R-A00Z-07.110308_UNC9-SN296_0158_BB042UABXX.2.trimmed.annotated.gene.quantification.txt	BRCA
UNCID_660397.TCGA-A8-A079-01A-21R-A00Z-07.110308_UNC9-SN296_0158_BB042UABXX.4.trimmed.annotated.gene.quantification.txt	BRCA
UNCID_660406.TCGA-A8-A06P-01A-11R-A00Z-07.110308_UNC9-SN296_0158_BB042UABXX.3.trimmed.annotated.gene.quantification.txt	BRCA
UNCID_674520.TCGA-A8-A084-01A-21R-A00Z-07.111111_UNC14-SN744_0187_BC0565ABXX.5.trimmed.annotated.gene.quantification.txt	BRCA
UNCID_674875.TCGA-A8-A095-01A-11R-A00Z-07.111111_UNC14-SN744_0187_BC0565ABXX.1.trimmed.annotated.gene.quantification.txt	BRCA
UNCID_675457.TCGA-A8-A09G-01A-21R-A00Z-07.111111_UNC14-SN744_0187_BC0565ABXX.2.trimmed.annotated.gene.quantification.txt	BRCA
UNCID_687862.TCGA-E9-A1N8-01A-11R-A144-07.110801_UNC12-SN629_0115_BD0DVEABXX.1.trimmed.annotated.gene.quantification.txt	BRCA
UNCID_688294.TCGA-E2-A1IL-01A-11R-A14D-07.110809_UNC9-SN296_0227_AC0437ABXX.1.trimmed.annotated.gene.quantification.txt	BRCA
UNCID_688493.TCGA-E2-A1IU-01A-11R-A14D-07.110809_UNC9-SN296_0227_AC0437ABXX.3.trimmed.annotated.gene.quantification.txt	BRCA
UNCID_688752.TCGA-EW-A1P5-01A-11R-A144-07.110801_UNC12-SN629_0115_BD0DVEABXX.8.trimmed.annotated.gene.quantification.txt	BRCA
UNCID_688754.TCGA-EW-A1P4-01A-21R-A144-07.110801_UNC12-SN629_0115_BD0DVEABXX.7.trimmed.annotated.gene.quantification.txt	BRCA
UNCID_688804.TCGA-EW-A1OZ-01A-11R-A144-07.110801_UNC12-SN629_0115_BD0DVEABXX.6.trimmed.annotated.gene.quantification.txt	BRCA
UNCID_688810.TCGA-E9-A1NA-01A-11R-A144-07.110801_UNC12-SN629_0115_BD0DVEABXX.2.trimmed.annotated.gene.quantification.txt	BRCA
UNCID_688853.TCGA-EW-A1IX-01A-12R-A144-07.110801_UNC12-SN629_0115_BD0DVEABXX.5.trimmed.annotated.gene.quantification.txt	BRCA
UNCID_690032.TCGA-GM-A2DH-01A-11R-A180-07.111005_UNC10-SN254_0286_BD0DPMABXX.7.trimmed.annotated.gene.quantification.txt	BRCA
UNCID_690971.TCGA-D8-A1XY-01A-11R-A14M-07.111005_UNC10-SN254_0285_AB087RABXX.1.trimmed.annotated.gene.quantification.txt	BRCA
UNCID_691587.TCGA-E9-A1NG-01A-21R-A14M-07.111005_UNC10-SN254_0285_AB087RABXX.7.trimmed.annotated.gene.quantification.txt	BRCA
UNCID_693715.TCGA-BH-A1FL-01A-11R-A13Q-07.110729_UNC9-SN296_0211_BC046VABXX.2.trimmed.annotated.gene.quantification.txt	BRCA
UNCID_693719.TCGA-C8-A1HE-01A-11R-A13Q-07.110729_UNC9-SN296_0211_BC046VABXX.4.trimmed.annotated.gene.quantification.txt	BRCA
UNCID_694358.TCGA-A2-A0D2-01A-21R-A034-07.110309_UNC12-SN629_0068_BB05LPABXX.4.trimmed.annotated.gene.quantification.txt	BRCA
UNCID_694693.TCGA-A8-A08S-01A-11R-A034-07.110302_UNC11-SN627_0066_AB047KABXX.7.trimmed.annotated.gene.quantification.txt	BRCA
UNCID_695295.TCGA-A1-A0SM-01A-11R-A084-07.110325_UNC13-SN749_0048_BB02DUABXX.6.trimmed.annotated.gene.quantification.txt	BRCA
UNCID_696250.TCGA-A8-A0A2-01A-11R-A034-07.110302_UNC11-SN627_0067_BB04EPABXX.3.trimmed.annotated.gene.quantification.txt	BRCA
UNCID_703990.TCGA-E2-A153-01A-12R-A12D-07.110714_UNC13-SN749_0083_BD0DLNABXX.6.trimmed.annotated.gene.quantification.txt	BRCA
UNCID_704403.TCGA-C8-A133-01A-32R-A12D-07.110714_UNC13-SN749_0083_BD0DLNABXX.2.trimmed.annotated.gene.quantification.txt	BRCA
UNCID_704943.TCGA-E2-A150-01A-11R-A12D-07.110714_UNC13-SN749_0083_BD0DLNABXX.4.trimmed.annotated.gene.quantification.txt	BRCA
UNCID_704971.TCGA-E2-A14P-01A-31R-A12D-07.110714_UNC13-SN749_0083_BD0DLNABXX.3.trimmed.annotated.gene.quantification.txt	BRCA
UNCID_704995.TCGA-E2-A152-01A-11R-A12D-07.110714_UNC13-SN749_0083_BD0DLNABXX.5.trimmed.annotated.gene.quantification.txt	BRCA
UNCID_705389.TCGA-A7-A26J-01A-11R-A169-07.110919_UNC12-SN629_0142_BB00V1ABXX.2.trimmed.annotated.gene.quantification.txt	BRCA
UNCID_705828.TCGA-BH-A1EO-01A-11R-A137-07.110725_UNC15-SN850_0099_AD0DETABXX.6.trimmed.annotated.gene.quantification.txt	BRCA
UNCID_705896.TCGA-BH-A1FG-01A-11R-A13Q-07.110824_UNC11-SN627_0145_AD0DL7ABXX.7.trimmed.annotated.gene.quantification.txt	BRCA
UNCID_705908.TCGA-C8-A26V-01A-11R-A16F-07.110930_UNC12-SN629_0146_BB01KPABXX.7.trimmed.annotated.gene.quantification.txt	BRCA
UNCID_705958.TCGA-C8-A12Y-01A-11R-A12D-07.110714_UNC13-SN749_0083_BD0DLNABXX.1.trimmed.annotated.gene.quantification.txt	BRCA
UNCID_706233.TCGA-AR-A1AH-01A-11R-A12D-07.110628_UNC10-SN254_0239_BD0CTRABXX.4.trimmed.annotated.gene.quantification.txt	BRCA
UNCID_706250.TCGA-BH-A0BO-01A-23R-A12D-07.110628_UNC10-SN254_0239_BD0CTRABXX.5.trimmed.annotated.gene.quantification.txt	BRCA
UNCID_706345.TCGA-BH-A18I-01A-11R-A12D-07.110628_UNC10-SN254_0239_BD0CTRABXX.6.trimmed.annotated.gene.quantification.txt	BRCA
UNCID_706645.TCGA-AR-A24N-01A-11R-A169-07.110919_UNC12-SN629_0142_BB00V1ABXX.8.trimmed.annotated.gene.quantification.txt	BRCA
UNCID_707568.TCGA-AR-A1AR-01A-31R-A137-07.110725_UNC15-SN850_0099_AD0DETABXX.4.trimmed.annotated.gene.quantification.txt	BRCA
UNCID_710406.TCGA-B6-A0IK-01A-12R-A056-07.110318_SN744_0079_AB042LABXX.5.trimmed.annotated.gene.quantification.txt	BRCA
UNCID_826593.TCGA-B6-A0WW-01A-11R-A109-07.110913_UNC14-SN744_0165_BD0DCHABXX.5.trimmed.annotated.gene.quantification.txt	BRCA
UNCID_826822.TCGA-B6-A0X1-01A-11R-A109-07.110913_UNC14-SN744_0165_BD0DCHABXX.6.trimmed.annotated.gene.quantification.txt	BRCA
UNCID_826851.TCGA-B6-A0WT-01A-11R-A109-07.110913_UNC14-SN744_0165_BD0DCHABXX.3.trimmed.annotated.gene.quantification.txt	BRCA
UNCID_826877.TCGA-B6-A0X5-01A-21R-A109-07.110913_UNC14-SN744_0165_BD0DCHABXX.8.trimmed.annotated.gene.quantification.txt	BRCA
UNCID_826879.TCGA-AR-A0U3-01A-11R-A109-07.110913_UNC14-SN744_0165_BD0DCHABXX.2.trimmed.annotated.gene.quantification.txt	BRCA
UNCID_826927.TCGA-B6-A0X4-01A-11R-A109-07.110913_UNC14-SN744_0165_BD0DCHABXX.7.trimmed.annotated.gene.quantification.txt	BRCA
UNCID_826930.TCGA-B6-A0WV-01A-11R-A109-07.110913_UNC14-SN744_0165_BD0DCHABXX.4.trimmed.annotated.gene.quantification.txt	BRCA
UNCID_832539.TCGA-E9-A1R2-01A-11R-A14D-07.110909_UNC9-SN296_0239_AD0DFDABXX.7.trimmed.annotated.gene.quantification.txt	BRCA
UNCID_832585.TCGA-E9-A1NF-01A-11R-A14D-07.110909_UNC9-SN296_0239_AD0DFDABXX.3.trimmed.annotated.gene.quantification.txt	BRCA
UNCID_832599.TCGA-E9-A1N9-01A-11R-A14D-07.110909_UNC9-SN296_0239_AD0DFDABXX.1.trimmed.annotated.gene.quantification.txt	BRCA
UNCID_832831.TCGA-E9-A1NI-01A-11R-A14D-07.110909_UNC9-SN296_0239_AD0DFDABXX.6.trimmed.annotated.gene.quantification.txt	BRCA
UNCID_832885.TCGA-E9-A1NH-01A-11R-A14D-07.110909_UNC9-SN296_0239_AD0DFDABXX.5.trimmed.annotated.gene.quantification.txt	BRCA
UNCID_832899.TCGA-E9-A1R4-01A-21R-A14D-07.110909_UNC9-SN296_0239_AD0DFDABXX.8.trimmed.annotated.gene.quantification.txt	BRCA
UNCID_835996.TCGA-EW-A1OW-01A-21R-A144-07.110810_UNC10-SN254_0263_AB09WEABXX.5.trimmed.annotated.gene.quantification.txt	BRCA
UNCID_836006.TCGA-EW-A1OY-01A-11R-A144-07.110810_UNC10-SN254_0263_AB09WEABXX.7.trimmed.annotated.gene.quantification.txt	BRCA
UNCID_836162.TCGA-E9-A1ND-01A-11R-A144-07.110810_UNC10-SN254_0263_AB09WEABXX.3.trimmed.annotated.gene.quantification.txt	BRCA
UNCID_836381.TCGA-EW-A1OV-01A-11R-A144-07.110810_UNC10-SN254_0263_AB09WEABXX.4.trimmed.annotated.gene.quantification.txt	BRCA
UNCID_837105.TCGA-E2-A1LK-01A-21R-A14D-07.110809_UNC9-SN296_0227_AC0437ABXX.6.trimmed.annotated.gene.quantification.txt	BRCA
UNCID_837218.TCGA-E9-A1N5-01A-11R-A14D-07.110809_UNC9-SN296_0227_AC0437ABXX.7.trimmed.annotated.gene.quantification.txt	BRCA
UNCID_840468.TCGA-A2-A0CP-01A-11R-A034-07.110725_UNC9-SN296_0208_AC0477ABXX.4.trimmed.annotated.gene.quantification.txt	BRCA
UNCID_840830.TCGA-E9-A245-01A-22R-A16F-07.111014_UNC12-SN629_0152_BB00YRABXX.5.trimmed.annotated.gene.quantification.txt	BRCA
UNCID_841448.TCGA-EW-A1P3-01A-11R-A144-07.111014_UNC10-SN254_0289_AC00VNABXX.1.trimmed.annotated.gene.quantification.txt	BRCA
UNCID_841451.TCGA-EW-A1PG-01A-11R-A144-07.111014_UNC10-SN254_0289_AC00VNABXX.5.trimmed.annotated.gene.quantification.txt	BRCA
UNCID_841454.TCGA-EW-A1P6-01A-11R-A144-07.111014_UNC10-SN254_0289_AC00VNABXX.2.trimmed.annotated.gene.quantification.txt	BRCA
UNCID_841608.TCGA-EW-A1PA-01A-11R-A144-07.111014_UNC10-SN254_0289_AC00VNABXX.4.trimmed.annotated.gene.quantification.txt	BRCA
UNCID_842450.TCGA-EW-A2FW-01A-11R-A17B-07.111003_UNC9-SN296_0247_BB01WJABXX.8.trimmed.annotated.gene.quantification.txt	BRCA
UNCID_842678.TCGA-AC-A2FK-01A-12R-A180-07.110926_UNC9-SN296_0244_AD0DW1ABXX.6.trimmed.annotated.gene.quantification.txt	BRCA
UNCID_842990.TCGA-E9-A1R7-01A-11R-A14M-07.110926_UNC9-SN296_0244_AD0DW1ABXX.2.trimmed.annotated.gene.quantification.txt	BRCA
UNCID_843519.TCGA-AC-A2FO-01A-11R-A180-07.110926_UNC9-SN296_0244_AD0DW1ABXX.7.trimmed.annotated.gene.quantification.txt	BRCA
UNCID_843574.TCGA-EW-A1PH-01A-11R-A14M-07.110926_UNC9-SN296_0244_AD0DW1ABXX.4.trimmed.annotated.gene.quantification.txt	BRCA
UNCID_843610.TCGA-E9-A1R5-01A-11R-A14M-07.110926_UNC9-SN296_0244_AD0DW1ABXX.1.trimmed.annotated.gene.quantification.txt	BRCA
UNCID_844520.TCGA-BH-A203-01A-12R-A169-07.110921_UNC9-SN296_0243_BC010LABXX.2.trimmed.annotated.gene.quantification.txt	BRCA
UNCID_844529.TCGA-E9-A1RI-01A-11R-A169-07.110921_UNC9-SN296_0243_BC010LABXX.8.trimmed.annotated.gene.quantification.txt	BRCA
UNCID_844720.TCGA-BH-A1FH-01A-12R-A13Q-07.110921_UNC9-SN296_0242_AD0DDEABXX.5.trimmed.annotated.gene.quantification.txt	BRCA
UNCID_844814.TCGA-BH-A1FM-01A-11R-A13Q-07.110921_UNC9-SN296_0242_AD0DDEABXX.8.trimmed.annotated.gene.quantification.txt	BRCA
UNCID_844945.TCGA-BH-A1FJ-01A-11R-A13Q-07.110921_UNC9-SN296_0242_AD0DDEABXX.6.trimmed.annotated.gene.quantification.txt	BRCA
UNCID_845925.TCGA-E2-A1II-01A-11R-A144-07.110803_UNC15-SN850_0106_BD0DK2ABXX.4.trimmed.annotated.gene.quantification.txt	BRCA
UNCID_845959.TCGA-E2-A1IJ-01A-11R-A144-07.110803_UNC15-SN850_0106_BD0DK2ABXX.5.trimmed.annotated.gene.quantification.txt	BRCA
UNCID_846386.TCGA-E2-A1LL-01A-11R-A144-07.110803_UNC15-SN850_0106_BD0DK2ABXX.8.trimmed.annotated.gene.quantification.txt	BRCA
UNCID_846388.TCGA-E2-A1IK-01A-11R-A144-07.110803_UNC15-SN850_0106_BD0DK2ABXX.6.trimmed.annotated.gene.quantification.txt	BRCA
UNCID_846849.TCGA-C8-A1HG-01A-11R-A137-07.110801_UNC13-SN749_0088_AD0DTHABXX.4.trimmed.annotated.gene.quantification.txt	BRCA
UNCID_846973.TCGA-B6-A0X0-01A-21R-A115-07.110607_UNC14-SN744_0125_BD0CRWABXX.6.trimmed.annotated.gene.quantification.txt	BRCA
UNCID_847279.TCGA-BH-A18G-01A-11R-A12D-07.110711_UNC10-SN254_0242_AD0DK5ABXX.5.trimmed.annotated.gene.quantification.txt	BRCA
UNCID_847642.TCGA-E2-A154-01A-11R-A115-07.110608_SN254_0231_BD0CT2ABXX.3.trimmed.annotated.gene.quantification.txt	BRCA
UNCID_847692.TCGA-C8-A137-01A-11R-A115-07.110608_SN254_0231_BD0CT2ABXX.7.trimmed.annotated.gene.quantification.txt	BRCA
unc.edu.0046fef7-052b-4d4e-b264-b3bf2e2699b1.1648908.junction_quantification.txt	CESC
unc.edu.0046fef7-052b-4d4e-b264-b3bf2e2699b1.1650077.rsem.genes.results	CESC
unc.edu.0046fef7-052b-4d4e-b264-b3bf2e2699b1.1650078.rsem.isoforms.results	CESC
unc.edu.0046fef7-052b-4d4e-b264-b3bf2e2699b1.1650103.rsem.isoforms.normalized_results	CESC
unc.edu.0046fef7-052b-4d4e-b264-b3bf2e2699b1.1650104.rsem.genes.normalized_results	CESC
unc.edu.0046fef7-052b-4d4e-b264-b3bf2e2699b1.1746344.bt.exon_quantification.txt	CESC
unc.edu.00471faf-5a40-430a-8555-564fa885f618.1664766.junction_quantification.txt	CESC
unc.edu.00471faf-5a40-430a-8555-564fa885f618.1665870.rsem.genes.results	CESC
unc.edu.00471faf-5a40-430a-8555-564fa885f618.1665871.rsem.isoforms.results	CESC
unc.edu.00471faf-5a40-430a-8555-564fa885f618.1665905.rsem.isoforms.normalized_results	CESC
unc.edu.00471faf-5a40-430a-8555-564fa885f618.1665908.rsem.genes.normalized_results	CESC
unc.edu.00471faf-5a40-430a-8555-564fa885f618.1746366.bt.exon_quantification.txt	CESC
unc.edu.01a6c838-ea9c-488c-8dcb-8bac73253a33.2501600.junction_quantification.txt	CESC
unc.edu.01a6c838-ea9c-488c-8dcb-8bac73253a33.2502204.rsem.genes.results	CESC
unc.edu.01a6c838-ea9c-488c-8dcb-8bac73253a33.2502205.rsem.isoforms.results	CESC
unc.edu.01a6c838-ea9c-488c-8dcb-8bac73253a33.2502244.rsem.genes.normalized_results	CESC
unc.edu.01a6c838-ea9c-488c-8dcb-8bac73253a33.2502245.rsem.isoforms.normalized_results	CESC
unc.edu.01a6c838-ea9c-488c-8dcb-8bac73253a33.2502480.bt.exon_quantification.txt	CESC
unc.edu.01ab5f23-487f-4a57-97b3-6a110a789124.2469156.junction_quantification.txt	CESC
unc.edu.01ab5f23-487f-4a57-97b3-6a110a789124.2469966.rsem.genes.results	CESC
unc.edu.01ab5f23-487f-4a57-97b3-6a110a789124.2469967.rsem.isoforms.results	CESC
unc.edu.01ab5f23-487f-4a57-97b3-6a110a789124.2470013.rsem.genes.normalized_results	CESC
unc.edu.01ab5f23-487f-4a57-97b3-6a110a789124.2470014.rsem.isoforms.normalized_results	CESC
unc.edu.01ab5f23-487f-4a57-97b3-6a110a789124.2470186.bt.exon_quantification.txt	CESC
unc.edu.01d666b4-9605-422a-bfba-231b0d6ef20f.2439454.junction_quantification.txt	CESC
unc.edu.01d666b4-9605-422a-bfba-231b0d6ef20f.2439965.rsem.genes.results	CESC
unc.edu.01d666b4-9605-422a-bfba-231b0d6ef20f.2439966.rsem.isoforms.results	CESC
unc.edu.01d666b4-9605-422a-bfba-231b0d6ef20f.2439979.rsem.isoforms.normalized_results	CESC
unc.edu.01d666b4-9605-422a-bfba-231b0d6ef20f.2439982.rsem.genes.normalized_results	CESC
unc.edu.01d666b4-9605-422a-bfba-231b0d6ef20f.2440091.bt.exon_quantification.txt	CESC
unc.edu.028824a6-0890-43c9-a46f-48a23483d205.2255838.junction_quantification.txt	CESC
unc.edu.028824a6-0890-43c9-a46f-48a23483d205.2256487.rsem.genes.results	CESC
unc.edu.028824a6-0890-43c9-a46f-48a23483d205.2256488.rsem.isoforms.results	CESC
unc.edu.028824a6-0890-43c9-a46f-48a23483d205.2256506.rsem.genes.normalized_results	CESC
unc.edu.028824a6-0890-43c9-a46f-48a23483d205.2256509.rsem.isoforms.normalized_results	CESC
unc.edu.028824a6-0890-43c9-a46f-48a23483d205.2256676.bt.exon_quantification.txt	CESC
unc.edu.029c4ec1-b4a1-4aea-a126-aceadb8ab52a.1657907.junction_quantification.txt	CESC
unc.edu.029c4ec1-b4a1-4aea-a126-aceadb8ab52a.1658769.rsem.genes.results	CESC
unc.edu.029c4ec1-b4a1-4aea-a126-aceadb8ab52a.1658770.rsem.isoforms.results	CESC
unc.edu.029c4ec1-b4a1-4aea-a126-aceadb8ab52a.1658787.rsem.isoforms.normalized_results	CESC
unc.edu.029c4ec1-b4a1-4aea-a126-aceadb8ab52a.1658790.rsem.genes.normalized_results	CESC
unc.edu.029c4ec1-b4a1-4aea-a126-aceadb8ab52a.1747165.bt.exon_quantification.txt	CESC
unc.edu.0375a538-64dc-4f7b-807e-d765c8d88c23.1715950.junction_quantification.txt	CESC
unc.edu.0375a538-64dc-4f7b-807e-d765c8d88c23.1719915.rsem.genes.results	CESC
unc.edu.0375a538-64dc-4f7b-807e-d765c8d88c23.1719916.rsem.isoforms.results	CESC
unc.edu.0375a538-64dc-4f7b-807e-d765c8d88c23.1719945.rsem.genes.normalized_results	CESC
unc.edu.0375a538-64dc-4f7b-807e-d765c8d88c23.1719949.rsem.isoforms.normalized_results	CESC
unc.edu.0375a538-64dc-4f7b-807e-d765c8d88c23.1744801.bt.exon_quantification.txt	CESC
unc.edu.04bf866a-cb97-4e47-a3dd-2fe2e0c5d123.1713035.junction_quantification.txt	CESC
unc.edu.04bf866a-cb97-4e47-a3dd-2fe2e0c5d123.1717987.rsem.genes.results	CESC
unc.edu.04bf866a-cb97-4e47-a3dd-2fe2e0c5d123.1717988.rsem.isoforms.results	CESC
unc.edu.04bf866a-cb97-4e47-a3dd-2fe2e0c5d123.1718027.rsem.genes.normalized_results	CESC
unc.edu.04bf866a-cb97-4e47-a3dd-2fe2e0c5d123.1718031.rsem.isoforms.normalized_results	CESC
unc.edu.04bf866a-cb97-4e47-a3dd-2fe2e0c5d123.1744815.bt.exon_quantification.txt	CESC
unc.edu.05293acf-1896-4a84-af90-0fe7483bdb66.2508211.junction_quantification.txt	CESC
unc.edu.05293acf-1896-4a84-af90-0fe7483bdb66.2508692.rsem.genes.results	CESC
unc.edu.05293acf-1896-4a84-af90-0fe7483bdb66.2508693.rsem.isoforms.results	CESC
unc.edu.05293acf-1896-4a84-af90-0fe7483bdb66.2508728.rsem.genes.normalized_results	CESC
unc.edu.05293acf-1896-4a84-af90-0fe7483bdb66.2508731.rsem.isoforms.normalized_results	CESC
unc.edu.05293acf-1896-4a84-af90-0fe7483bdb66.2508877.bt.exon_quantification.txt	CESC
unc.edu.05dbcfac-b558-4621-bc29-30d46658a121.2253802.junction_quantification.txt	CESC
unc.edu.05dbcfac-b558-4621-bc29-30d46658a121.2254971.rsem.genes.results	CESC
unc.edu.05dbcfac-b558-4621-bc29-30d46658a121.2254972.rsem.isoforms.results	CESC
unc.edu.05dbcfac-b558-4621-bc29-30d46658a121.2255010.rsem.genes.normalized_results	CESC
unc.edu.05dbcfac-b558-4621-bc29-30d46658a121.2255011.rsem.isoforms.normalized_results	CESC
unc.edu.05dbcfac-b558-4621-bc29-30d46658a121.2255429.bt.exon_quantification.txt	CESC
unc.edu.06121f93-9719-4d96-94e1-5b8afcc347a7.1675981.junction_quantification.txt	CESC
unc.edu.06121f93-9719-4d96-94e1-5b8afcc347a7.1676154.rsem.genes.results	CESC
unc.edu.06121f93-9719-4d96-94e1-5b8afcc347a7.1676155.rsem.isoforms.results	CESC
unc.edu.06121f93-9719-4d96-94e1-5b8afcc347a7.1676169.rsem.genes.normalized_results	CESC
unc.edu.06121f93-9719-4d96-94e1-5b8afcc347a7.1676170.rsem.isoforms.normalized_results	CESC
unc.edu.06121f93-9719-4d96-94e1-5b8afcc347a7.1745575.bt.exon_quantification.txt	CESC
unc.edu.0697ab9a-88cc-4428-b02a-7666f0a772fa.2249009.junction_quantification.txt	CESC
unc.edu.0697ab9a-88cc-4428-b02a-7666f0a772fa.2250473.rsem.genes.results	CESC
unc.edu.0697ab9a-88cc-4428-b02a-7666f0a772fa.2250474.rsem.isoforms.results	CESC
unc.edu.0697ab9a-88cc-4428-b02a-7666f0a772fa.2250488.rsem.genes.normalized_results	CESC
unc.edu.0697ab9a-88cc-4428-b02a-7666f0a772fa.2250489.rsem.isoforms.normalized_results	CESC
unc.edu.0697ab9a-88cc-4428-b02a-7666f0a772fa.2250555.bt.exon_quantification.txt	CESC
unc.edu.073d66b5-917e-45e3-8104-b8d4dfa28e6b.2414583.junction_quantification.txt	CESC
unc.edu.073d66b5-917e-45e3-8104-b8d4dfa28e6b.2415456.rsem.genes.results	CESC
unc.edu.073d66b5-917e-45e3-8104-b8d4dfa28e6b.2415457.rsem.isoforms.results	CESC
unc.edu.073d66b5-917e-45e3-8104-b8d4dfa28e6b.2415477.rsem.isoforms.normalized_results	CESC
unc.edu.073d66b5-917e-45e3-8104-b8d4dfa28e6b.2415480.rsem.genes.normalized_results	CESC
unc.edu.073d66b5-917e-45e3-8104-b8d4dfa28e6b.2415664.bt.exon_quantification.txt	CESC
unc.edu.099a51db-4d31-4d90-b9cb-fd482309479a.1713784.junction_quantification.txt	CESC
unc.edu.099a51db-4d31-4d90-b9cb-fd482309479a.1716878.rsem.genes.results	CESC
unc.edu.099a51db-4d31-4d90-b9cb-fd482309479a.1716879.rsem.isoforms.results	CESC
unc.edu.099a51db-4d31-4d90-b9cb-fd482309479a.1716935.rsem.genes.normalized_results	CESC
unc.edu.099a51db-4d31-4d90-b9cb-fd482309479a.1716936.rsem.isoforms.normalized_results	CESC
unc.edu.099a51db-4d31-4d90-b9cb-fd482309479a.1744775.bt.exon_quantification.txt	CESC
unc.edu.09f55b71-b6ee-42a5-96eb-6a2929e35bbf.2314325.junction_quantification.txt	CESC
unc.edu.09f55b71-b6ee-42a5-96eb-6a2929e35bbf.2315017.rsem.genes.results	CESC
unc.edu.09f55b71-b6ee-42a5-96eb-6a2929e35bbf.2315018.rsem.isoforms.results	CESC
unc.edu.09f55b71-b6ee-42a5-96eb-6a2929e35bbf.2315052.rsem.isoforms.normalized_results	CESC
unc.edu.09f55b71-b6ee-42a5-96eb-6a2929e35bbf.2315055.rsem.genes.normalized_results	CESC
unc.edu.09f55b71-b6ee-42a5-96eb-6a2929e35bbf.2315463.bt.exon_quantification.txt	CESC
unc.edu.0bb1946f-bc01-47d8-887f-e63f3a16e32d.1661869.junction_quantification.txt	CESC
unc.edu.0bb1946f-bc01-47d8-887f-e63f3a16e32d.1663118.rsem.genes.results	CESC
unc.edu.0bb1946f-bc01-47d8-887f-e63f3a16e32d.1663119.rsem.isoforms.results	CESC
unc.edu.0bb1946f-bc01-47d8-887f-e63f3a16e32d.1663146.rsem.isoforms.normalized_results	CESC
unc.edu.0bb1946f-bc01-47d8-887f-e63f3a16e32d.1663147.rsem.genes.normalized_results	CESC
unc.edu.0bb1946f-bc01-47d8-887f-e63f3a16e32d.1747965.bt.exon_quantification.txt	CESC
unc.edu.0d138b3f-4212-47cf-a65e-fc1cbf618e99.2388534.junction_quantification.txt	CESC
unc.edu.0d138b3f-4212-47cf-a65e-fc1cbf618e99.2389087.rsem.genes.results	CESC
unc.edu.0d138b3f-4212-47cf-a65e-fc1cbf618e99.2389088.rsem.isoforms.results	CESC
unc.edu.0d138b3f-4212-47cf-a65e-fc1cbf618e99.2389113.rsem.genes.normalized_results	CESC
unc.edu.0d138b3f-4212-47cf-a65e-fc1cbf618e99.2389114.rsem.isoforms.normalized_results	CESC
unc.edu.0d138b3f-4212-47cf-a65e-fc1cbf618e99.2389236.bt.exon_quantification.txt	CESC
unc.edu.0dadcb32-0c50-4d9b-8112-d4e533e789d6.2044199.junction_quantification.txt	CESC
unc.edu.0dadcb32-0c50-4d9b-8112-d4e533e789d6.2044818.rsem.genes.results	CESC
unc.edu.0dadcb32-0c50-4d9b-8112-d4e533e789d6.2044819.rsem.isoforms.results	CESC
unc.edu.0dadcb32-0c50-4d9b-8112-d4e533e789d6.2044905.rsem.genes.normalized_results	CESC
unc.edu.0dadcb32-0c50-4d9b-8112-d4e533e789d6.2044908.rsem.isoforms.normalized_results	CESC
unc.edu.0dadcb32-0c50-4d9b-8112-d4e533e789d6.2045000.bt.exon_quantification.txt	CESC
unc.edu.0e842eda-bb7f-4f4a-b1bc-9d6dcf563125.1665539.junction_quantification.txt	CESC
unc.edu.0e842eda-bb7f-4f4a-b1bc-9d6dcf563125.1667770.rsem.genes.results	CESC
unc.edu.0e842eda-bb7f-4f4a-b1bc-9d6dcf563125.1667771.rsem.isoforms.results	CESC
unc.edu.0e842eda-bb7f-4f4a-b1bc-9d6dcf563125.1668029.rsem.isoforms.normalized_results	CESC
unc.edu.0e842eda-bb7f-4f4a-b1bc-9d6dcf563125.1668032.rsem.genes.normalized_results	CESC
unc.edu.0e842eda-bb7f-4f4a-b1bc-9d6dcf563125.1746402.bt.exon_quantification.txt	CESC
unc.edu.0ec8f213-1b87-4c8e-86b8-90362601df4a.2054917.junction_quantification.txt	CESC
unc.edu.0ec8f213-1b87-4c8e-86b8-90362601df4a.2055730.rsem.genes.results	CESC
unc.edu.0ec8f213-1b87-4c8e-86b8-90362601df4a.2055731.rsem.isoforms.results	CESC
unc.edu.0ec8f213-1b87-4c8e-86b8-90362601df4a.2055757.rsem.genes.normalized_results	CESC
unc.edu.0ec8f213-1b87-4c8e-86b8-90362601df4a.2055758.rsem.isoforms.normalized_results	CESC
unc.edu.0ec8f213-1b87-4c8e-86b8-90362601df4a.2056057.bt.exon_quantification.txt	CESC
unc.edu.110bcd0d-95b5-4387-bfa3-837fbde32085.2600014.junction_quantification.txt	CESC
unc.edu.110bcd0d-95b5-4387-bfa3-837fbde32085.2600681.rsem.genes.results	CESC
unc.edu.110bcd0d-95b5-4387-bfa3-837fbde32085.2600682.rsem.isoforms.results	CESC
unc.edu.110bcd0d-95b5-4387-bfa3-837fbde32085.2600694.rsem.genes.normalized_results	CESC
unc.edu.110bcd0d-95b5-4387-bfa3-837fbde32085.2600695.rsem.isoforms.normalized_results	CESC
unc.edu.110bcd0d-95b5-4387-bfa3-837fbde32085.2600799.bt.exon_quantification.txt	CESC
unc.edu.11c5127d-0115-4149-8304-1556e175d0ba.2646841.junction_quantification.txt	CESC
unc.edu.11c5127d-0115-4149-8304-1556e175d0ba.2647540.rsem.genes.results	CESC
unc.edu.11c5127d-0115-4149-8304-1556e175d0ba.2647541.rsem.isoforms.results	CESC
unc.edu.11c5127d-0115-4149-8304-1556e175d0ba.2647555.rsem.genes.normalized_results	CESC
unc.edu.11c5127d-0115-4149-8304-1556e175d0ba.2647556.rsem.isoforms.normalized_results	CESC
unc.edu.11c5127d-0115-4149-8304-1556e175d0ba.2647738.bt.exon_quantification.txt	CESC
unc.edu.131525c8-7f24-48c3-bef9-cc9414e793b8.2247426.junction_quantification.txt	CESC
unc.edu.131525c8-7f24-48c3-bef9-cc9414e793b8.2247932.rsem.genes.results	CESC
unc.edu.131525c8-7f24-48c3-bef9-cc9414e793b8.2247933.rsem.isoforms.results	CESC
unc.edu.131525c8-7f24-48c3-bef9-cc9414e793b8.2247959.rsem.genes.normalized_results	CESC
unc.edu.131525c8-7f24-48c3-bef9-cc9414e793b8.2247960.rsem.isoforms.normalized_results	CESC
unc.edu.131525c8-7f24-48c3-bef9-cc9414e793b8.2248133.bt.exon_quantification.txt	CESC
unc.edu.135d2983-9bfc-476a-8313-661f8bde6d06.1858618.junction_quantification.txt	CESC
unc.edu.135d2983-9bfc-476a-8313-661f8bde6d06.1859767.rsem.genes.results	CESC
unc.edu.135d2983-9bfc-476a-8313-661f8bde6d06.1859768.rsem.isoforms.results	CESC
unc.edu.135d2983-9bfc-476a-8313-661f8bde6d06.1859797.rsem.genes.normalized_results	CESC
unc.edu.135d2983-9bfc-476a-8313-661f8bde6d06.1859798.rsem.isoforms.normalized_results	CESC
unc.edu.135d2983-9bfc-476a-8313-661f8bde6d06.1859962.bt.exon_quantification.txt	CESC
unc.edu.13b52657-459f-45f6-a4ce-a2da459104ac.2414574.junction_quantification.txt	CESC
unc.edu.13b52657-459f-45f6-a4ce-a2da459104ac.2415564.rsem.genes.results	CESC
unc.edu.13b52657-459f-45f6-a4ce-a2da459104ac.2415565.rsem.isoforms.results	CESC
unc.edu.13b52657-459f-45f6-a4ce-a2da459104ac.2415611.rsem.genes.normalized_results	CESC
unc.edu.13b52657-459f-45f6-a4ce-a2da459104ac.2415614.rsem.isoforms.normalized_results	CESC
unc.edu.13b52657-459f-45f6-a4ce-a2da459104ac.2415894.bt.exon_quantification.txt	CESC
unc.edu.13b94e1c-6bd0-420f-bf57-c14c91e8f28e.2600097.junction_quantification.txt	CESC
unc.edu.13b94e1c-6bd0-420f-bf57-c14c91e8f28e.2600706.rsem.genes.results	CESC
unc.edu.13b94e1c-6bd0-420f-bf57-c14c91e8f28e.2600707.rsem.isoforms.results	CESC
unc.edu.13b94e1c-6bd0-420f-bf57-c14c91e8f28e.2600721.rsem.isoforms.normalized_results	CESC
unc.edu.13b94e1c-6bd0-420f-bf57-c14c91e8f28e.2600722.rsem.genes.normalized_results	CESC
unc.edu.13b94e1c-6bd0-420f-bf57-c14c91e8f28e.2600798.bt.exon_quantification.txt	CESC
unc.edu.151ea5c1-80f3-473f-af58-f43df84879f2.2408060.junction_quantification.txt	CESC
unc.edu.151ea5c1-80f3-473f-af58-f43df84879f2.2408788.rsem.genes.results	CESC
unc.edu.151ea5c1-80f3-473f-af58-f43df84879f2.2408789.rsem.isoforms.results	CESC
unc.edu.151ea5c1-80f3-473f-af58-f43df84879f2.2408808.rsem.genes.normalized_results	CESC
unc.edu.151ea5c1-80f3-473f-af58-f43df84879f2.2408809.rsem.isoforms.normalized_results	CESC
unc.edu.151ea5c1-80f3-473f-af58-f43df84879f2.2408898.bt.exon_quantification.txt	CESC
unc.edu.1560b26a-bc8d-4bdd-b317-f04b66c2ce5b.2650969.junction_quantification.txt	CESC
unc.edu.1560b26a-bc8d-4bdd-b317-f04b66c2ce5b.2651223.rsem.genes.results	CESC
unc.edu.1560b26a-bc8d-4bdd-b317-f04b66c2ce5b.2651224.rsem.isoforms.results	CESC
unc.edu.1560b26a-bc8d-4bdd-b317-f04b66c2ce5b.2651237.rsem.genes.normalized_results	CESC
unc.edu.1560b26a-bc8d-4bdd-b317-f04b66c2ce5b.2651238.rsem.isoforms.normalized_results	CESC
unc.edu.1560b26a-bc8d-4bdd-b317-f04b66c2ce5b.2651309.bt.exon_quantification.txt	CESC
unc.edu.16ced370-3e97-40a5-9743-6bdd7bbc37d3.1573587.junction_quantification.txt	CESC
unc.edu.16ced370-3e97-40a5-9743-6bdd7bbc37d3.1573886.rsem.genes.results	CESC
unc.edu.16ced370-3e97-40a5-9743-6bdd7bbc37d3.1573887.rsem.isoforms.results	CESC
unc.edu.16ced370-3e97-40a5-9743-6bdd7bbc37d3.1573994.rsem.isoforms.normalized_results	CESC
unc.edu.16ced370-3e97-40a5-9743-6bdd7bbc37d3.1573999.rsem.genes.normalized_results	CESC
unc.edu.16ced370-3e97-40a5-9743-6bdd7bbc37d3.1747976.bt.exon_quantification.txt	CESC
unc.edu.174159b7-d7a4-43d5-8c04-7f62f8d0db14.1657119.junction_quantification.txt	CESC
unc.edu.174159b7-d7a4-43d5-8c04-7f62f8d0db14.1658040.rsem.genes.results	CESC
unc.edu.174159b7-d7a4-43d5-8c04-7f62f8d0db14.1658041.rsem.isoforms.results	CESC
unc.edu.174159b7-d7a4-43d5-8c04-7f62f8d0db14.1658069.rsem.genes.normalized_results	CESC
unc.edu.174159b7-d7a4-43d5-8c04-7f62f8d0db14.1658072.rsem.isoforms.normalized_results	CESC
unc.edu.174159b7-d7a4-43d5-8c04-7f62f8d0db14.1747172.bt.exon_quantification.txt	CESC
unc.edu.1893be96-6727-4bfa-aa28-2a2df326c464.2469847.junction_quantification.txt	CESC
unc.edu.1893be96-6727-4bfa-aa28-2a2df326c464.2471010.rsem.genes.results	CESC
unc.edu.1893be96-6727-4bfa-aa28-2a2df326c464.2471011.rsem.isoforms.results	CESC
unc.edu.1893be96-6727-4bfa-aa28-2a2df326c464.2471427.rsem.genes.normalized_results	CESC
unc.edu.1893be96-6727-4bfa-aa28-2a2df326c464.2471430.rsem.isoforms.normalized_results	CESC
unc.edu.1893be96-6727-4bfa-aa28-2a2df326c464.2472700.bt.exon_quantification.txt	CESC
unc.edu.1a6ee24e-975c-4ba8-8cc3-666555fb89d6.1664656.junction_quantification.txt	CESC
unc.edu.1a6ee24e-975c-4ba8-8cc3-666555fb89d6.1665813.rsem.genes.results	CESC
unc.edu.1a6ee24e-975c-4ba8-8cc3-666555fb89d6.1665814.rsem.isoforms.results	CESC
unc.edu.1a6ee24e-975c-4ba8-8cc3-666555fb89d6.1665836.rsem.genes.normalized_results	CESC
unc.edu.1a6ee24e-975c-4ba8-8cc3-666555fb89d6.1665841.rsem.isoforms.normalized_results	CESC
unc.edu.1a6ee24e-975c-4ba8-8cc3-666555fb89d6.1746364.bt.exon_quantification.txt	CESC
unc.edu.1bf205a9-a7fb-4a53-8b3d-9943b91481c2.2396574.junction_quantification.txt	CESC
unc.edu.1bf205a9-a7fb-4a53-8b3d-9943b91481c2.2397149.rsem.genes.results	CESC
unc.edu.1bf205a9-a7fb-4a53-8b3d-9943b91481c2.2397150.rsem.isoforms.results	CESC
unc.edu.1bf205a9-a7fb-4a53-8b3d-9943b91481c2.2397162.rsem.genes.normalized_results	CESC
unc.edu.1bf205a9-a7fb-4a53-8b3d-9943b91481c2.2397163.rsem.isoforms.normalized_results	CESC
unc.edu.1bf205a9-a7fb-4a53-8b3d-9943b91481c2.2397231.bt.exon_quantification.txt	CESC
unc.edu.1c3b1633-b318-486c-9d82-101c4a0364cd.2414905.junction_quantification.txt	CESC
unc.edu.1c3b1633-b318-486c-9d82-101c4a0364cd.2416033.rsem.genes.results	CESC
unc.edu.1c3b1633-b318-486c-9d82-101c4a0364cd.2416034.rsem.isoforms.results	CESC
unc.edu.1c3b1633-b318-486c-9d82-101c4a0364cd.2416065.rsem.isoforms.normalized_results	CESC
unc.edu.1c3b1633-b318-486c-9d82-101c4a0364cd.2416066.rsem.genes.normalized_results	CESC
unc.edu.1c3b1633-b318-486c-9d82-101c4a0364cd.2416364.bt.exon_quantification.txt	CESC
unc.edu.1dbe0951-14cc-4489-aaf2-f3592be05f07.1663167.junction_quantification.txt	CESC
unc.edu.1dbe0951-14cc-4489-aaf2-f3592be05f07.1664948.rsem.genes.results	CESC
unc.edu.1dbe0951-14cc-4489-aaf2-f3592be05f07.1664949.rsem.isoforms.results	CESC
unc.edu.1dbe0951-14cc-4489-aaf2-f3592be05f07.1664969.rsem.genes.normalized_results	CESC
unc.edu.1dbe0951-14cc-4489-aaf2-f3592be05f07.1664972.rsem.isoforms.normalized_results	CESC
unc.edu.1dbe0951-14cc-4489-aaf2-f3592be05f07.1745961.bt.exon_quantification.txt	CESC
unc.edu.1e176d9d-dba9-4d41-946e-05b7f35eba64.1664575.junction_quantification.txt	CESC
unc.edu.1e176d9d-dba9-4d41-946e-05b7f35eba64.1665719.rsem.genes.results	CESC
unc.edu.1e176d9d-dba9-4d41-946e-05b7f35eba64.1665720.rsem.isoforms.results	CESC
unc.edu.1e176d9d-dba9-4d41-946e-05b7f35eba64.1665736.rsem.genes.normalized_results	CESC
unc.edu.1e176d9d-dba9-4d41-946e-05b7f35eba64.1665739.rsem.isoforms.normalized_results	CESC
unc.edu.1e176d9d-dba9-4d41-946e-05b7f35eba64.1746375.bt.exon_quantification.txt	CESC
unc.edu.1e7b2ed2-be35-4cce-a613-9c8203c49ebb.2191838.junction_quantification.txt	CESC
unc.edu.1e7b2ed2-be35-4cce-a613-9c8203c49ebb.2192485.rsem.genes.results	CESC
unc.edu.1e7b2ed2-be35-4cce-a613-9c8203c49ebb.2192486.rsem.isoforms.results	CESC
unc.edu.1e7b2ed2-be35-4cce-a613-9c8203c49ebb.2192509.rsem.genes.normalized_results	CESC
unc.edu.1e7b2ed2-be35-4cce-a613-9c8203c49ebb.2192510.rsem.isoforms.normalized_results	CESC
unc.edu.1e7b2ed2-be35-4cce-a613-9c8203c49ebb.2192828.bt.exon_quantification.txt	CESC
unc.edu.1f431436-f6bd-4f64-81ad-820e11385e94.2651018.junction_quantification.txt	CESC
unc.edu.1f431436-f6bd-4f64-81ad-820e11385e94.2651312.rsem.genes.results	CESC
unc.edu.1f431436-f6bd-4f64-81ad-820e11385e94.2651313.rsem.isoforms.results	CESC
unc.edu.1f431436-f6bd-4f64-81ad-820e11385e94.2651325.rsem.genes.normalized_results	CESC
unc.edu.1f431436-f6bd-4f64-81ad-820e11385e94.2651326.rsem.isoforms.normalized_results	CESC
unc.edu.1f431436-f6bd-4f64-81ad-820e11385e94.2651357.bt.exon_quantification.txt	CESC
unc.edu.1f870a12-9d70-4fe4-a176-4cbee06c44e6.1658346.junction_quantification.txt	CESC
unc.edu.1f870a12-9d70-4fe4-a176-4cbee06c44e6.1659074.rsem.genes.results	CESC
unc.edu.1f870a12-9d70-4fe4-a176-4cbee06c44e6.1659075.rsem.isoforms.results	CESC
unc.edu.1f870a12-9d70-4fe4-a176-4cbee06c44e6.1659093.rsem.isoforms.normalized_results	CESC
unc.edu.1f870a12-9d70-4fe4-a176-4cbee06c44e6.1659096.rsem.genes.normalized_results	CESC
unc.edu.1f870a12-9d70-4fe4-a176-4cbee06c44e6.1747437.bt.exon_quantification.txt	CESC
unc.edu.1fc14ee0-e307-4349-a2ac-9e28c31163f2.1670345.junction_quantification.txt	CESC
unc.edu.1fc14ee0-e307-4349-a2ac-9e28c31163f2.1671069.rsem.genes.results	CESC
unc.edu.1fc14ee0-e307-4349-a2ac-9e28c31163f2.1671070.rsem.isoforms.results	CESC
unc.edu.1fc14ee0-e307-4349-a2ac-9e28c31163f2.1671087.rsem.genes.normalized_results	CESC
unc.edu.1fc14ee0-e307-4349-a2ac-9e28c31163f2.1671088.rsem.isoforms.normalized_results	CESC
unc.edu.1fc14ee0-e307-4349-a2ac-9e28c31163f2.1747986.bt.exon_quantification.txt	CESC
unc.edu.1ff2db10-00fe-4ddc-98d1-e15ffea42333.2054775.junction_quantification.txt	CESC
unc.edu.1ff2db10-00fe-4ddc-98d1-e15ffea42333.2055495.rsem.genes.results	CESC
unc.edu.1ff2db10-00fe-4ddc-98d1-e15ffea42333.2055496.rsem.isoforms.results	CESC
unc.edu.1ff2db10-00fe-4ddc-98d1-e15ffea42333.2055538.rsem.genes.normalized_results	CESC
unc.edu.1ff2db10-00fe-4ddc-98d1-e15ffea42333.2055539.rsem.isoforms.normalized_results	CESC
unc.edu.1ff2db10-00fe-4ddc-98d1-e15ffea42333.2055793.bt.exon_quantification.txt	CESC
unc.edu.212eae3c-4ad5-48e0-90af-b6fe1dfc5554.2646714.junction_quantification.txt	CESC
unc.edu.212eae3c-4ad5-48e0-90af-b6fe1dfc5554.2647322.rsem.genes.results	CESC
unc.edu.212eae3c-4ad5-48e0-90af-b6fe1dfc5554.2647323.rsem.isoforms.results	CESC
unc.edu.212eae3c-4ad5-48e0-90af-b6fe1dfc5554.2647354.rsem.genes.normalized_results	CESC
unc.edu.212eae3c-4ad5-48e0-90af-b6fe1dfc5554.2647357.rsem.isoforms.normalized_results	CESC
unc.edu.212eae3c-4ad5-48e0-90af-b6fe1dfc5554.2647735.bt.exon_quantification.txt	CESC
unc.edu.21e92dd7-adee-4826-9470-fb7501ad280d.1666677.junction_quantification.txt	CESC
unc.edu.21e92dd7-adee-4826-9470-fb7501ad280d.1669223.rsem.genes.results	CESC
unc.edu.21e92dd7-adee-4826-9470-fb7501ad280d.1669224.rsem.isoforms.results	CESC
unc.edu.21e92dd7-adee-4826-9470-fb7501ad280d.1669259.rsem.genes.normalized_results	CESC
unc.edu.21e92dd7-adee-4826-9470-fb7501ad280d.1669260.rsem.isoforms.normalized_results	CESC
unc.edu.21e92dd7-adee-4826-9470-fb7501ad280d.1745924.bt.exon_quantification.txt	CESC
unc.edu.22cc3ede-a5d9-4ac0-9c4d-0a7f12d6bc20.2324203.junction_quantification.txt	CESC
unc.edu.22cc3ede-a5d9-4ac0-9c4d-0a7f12d6bc20.2324789.rsem.genes.results	CESC
unc.edu.22cc3ede-a5d9-4ac0-9c4d-0a7f12d6bc20.2324790.rsem.isoforms.results	CESC
unc.edu.22cc3ede-a5d9-4ac0-9c4d-0a7f12d6bc20.2324800.rsem.isoforms.normalized_results	CESC
unc.edu.22cc3ede-a5d9-4ac0-9c4d-0a7f12d6bc20.2324803.rsem.genes.normalized_results	CESC
unc.edu.22cc3ede-a5d9-4ac0-9c4d-0a7f12d6bc20.2324955.bt.exon_quantification.txt	CESC
unc.edu.2410b783-e6c3-4c07-b944-8818d0b0cacb.2648394.junction_quantification.txt	CESC
unc.edu.2410b783-e6c3-4c07-b944-8818d0b0cacb.2650135.rsem.genes.results	CESC
unc.edu.2410b783-e6c3-4c07-b944-8818d0b0cacb.2650136.rsem.isoforms.results	CESC
unc.edu.2410b783-e6c3-4c07-b944-8818d0b0cacb.2650204.rsem.isoforms.normalized_results	CESC
unc.edu.2410b783-e6c3-4c07-b944-8818d0b0cacb.2650216.rsem.genes.normalized_results	CESC
unc.edu.2410b783-e6c3-4c07-b944-8818d0b0cacb.2650617.bt.exon_quantification.txt	CESC
unc.edu.249a179f-25d7-4508-b64c-be08aaafc82a.1723466.junction_quantification.txt	CESC
unc.edu.249a179f-25d7-4508-b64c-be08aaafc82a.1727566.rsem.genes.results	CESC
unc.edu.249a179f-25d7-4508-b64c-be08aaafc82a.1727567.rsem.isoforms.results	CESC
unc.edu.249a179f-25d7-4508-b64c-be08aaafc82a.1727579.rsem.genes.normalized_results	CESC
unc.edu.249a179f-25d7-4508-b64c-be08aaafc82a.1727580.rsem.isoforms.normalized_results	CESC
unc.edu.249a179f-25d7-4508-b64c-be08aaafc82a.1745144.bt.exon_quantification.txt	CESC
unc.edu.265dd9bb-8b5e-4cad-a43e-f21ae0953f22.2245221.junction_quantification.txt	CESC
unc.edu.265dd9bb-8b5e-4cad-a43e-f21ae0953f22.2246242.rsem.genes.results	CESC
unc.edu.265dd9bb-8b5e-4cad-a43e-f21ae0953f22.2246243.rsem.isoforms.results	CESC
unc.edu.265dd9bb-8b5e-4cad-a43e-f21ae0953f22.2246261.rsem.isoforms.normalized_results	CESC
unc.edu.265dd9bb-8b5e-4cad-a43e-f21ae0953f22.2246262.rsem.genes.normalized_results	CESC
unc.edu.265dd9bb-8b5e-4cad-a43e-f21ae0953f22.2246437.bt.exon_quantification.txt	CESC
unc.edu.26616de7-08df-4359-9c00-c649409b1480.1665462.junction_quantification.txt	CESC
unc.edu.26616de7-08df-4359-9c00-c649409b1480.1666987.rsem.genes.results	CESC
unc.edu.26616de7-08df-4359-9c00-c649409b1480.1666988.rsem.isoforms.results	CESC
unc.edu.26616de7-08df-4359-9c00-c649409b1480.1667033.rsem.isoforms.normalized_results	CESC
unc.edu.26616de7-08df-4359-9c00-c649409b1480.1667034.rsem.genes.normalized_results	CESC
unc.edu.26616de7-08df-4359-9c00-c649409b1480.1746379.bt.exon_quantification.txt	CESC
unc.edu.26cdb816-44f0-4ff6-a674-93ec31d64fed.1860170.junction_quantification.txt	CESC
unc.edu.26cdb816-44f0-4ff6-a674-93ec31d64fed.1861126.rsem.genes.results	CESC
unc.edu.26cdb816-44f0-4ff6-a674-93ec31d64fed.1861127.rsem.isoforms.results	CESC
unc.edu.26cdb816-44f0-4ff6-a674-93ec31d64fed.1861162.rsem.genes.normalized_results	CESC
unc.edu.26cdb816-44f0-4ff6-a674-93ec31d64fed.1861163.rsem.isoforms.normalized_results	CESC
unc.edu.26cdb816-44f0-4ff6-a674-93ec31d64fed.1861312.bt.exon_quantification.txt	CESC
unc.edu.2713b35a-f04a-4078-85c6-34140350398f.1715318.junction_quantification.txt	CESC
unc.edu.2713b35a-f04a-4078-85c6-34140350398f.1718914.rsem.genes.results	CESC
unc.edu.2713b35a-f04a-4078-85c6-34140350398f.1718915.rsem.isoforms.results	CESC
unc.edu.2713b35a-f04a-4078-85c6-34140350398f.1718944.rsem.genes.normalized_results	CESC
unc.edu.2713b35a-f04a-4078-85c6-34140350398f.1718949.rsem.isoforms.normalized_results	CESC
unc.edu.2713b35a-f04a-4078-85c6-34140350398f.1744795.bt.exon_quantification.txt	CESC
unc.edu.27e35f6c-7d6c-46e8-844d-e08a5920af3e.1857676.junction_quantification.txt	CESC
unc.edu.27e35f6c-7d6c-46e8-844d-e08a5920af3e.1859175.rsem.genes.results	CESC
unc.edu.27e35f6c-7d6c-46e8-844d-e08a5920af3e.1859176.rsem.isoforms.results	CESC
unc.edu.27e35f6c-7d6c-46e8-844d-e08a5920af3e.1859194.rsem.genes.normalized_results	CESC
unc.edu.27e35f6c-7d6c-46e8-844d-e08a5920af3e.1859195.rsem.isoforms.normalized_results	CESC
unc.edu.27e35f6c-7d6c-46e8-844d-e08a5920af3e.1859367.bt.exon_quantification.txt	CESC
unc.edu.2807ba60-128f-49fc-9e15-bb3678c12f56.2063302.junction_quantification.txt	CESC
unc.edu.2807ba60-128f-49fc-9e15-bb3678c12f56.2064104.rsem.genes.results	CESC
unc.edu.2807ba60-128f-49fc-9e15-bb3678c12f56.2064105.rsem.isoforms.results	CESC
unc.edu.2807ba60-128f-49fc-9e15-bb3678c12f56.2064123.rsem.genes.normalized_results	CESC
unc.edu.2807ba60-128f-49fc-9e15-bb3678c12f56.2064124.rsem.isoforms.normalized_results	CESC
unc.edu.2807ba60-128f-49fc-9e15-bb3678c12f56.2064293.bt.exon_quantification.txt	CESC
unc.edu.288f90b8-5be8-4077-b578-62b80b14f0c0.2635641.junction_quantification.txt	CESC
unc.edu.288f90b8-5be8-4077-b578-62b80b14f0c0.2636195.rsem.genes.results	CESC
unc.edu.288f90b8-5be8-4077-b578-62b80b14f0c0.2636196.rsem.isoforms.results	CESC
unc.edu.288f90b8-5be8-4077-b578-62b80b14f0c0.2636222.rsem.genes.normalized_results	CESC
unc.edu.288f90b8-5be8-4077-b578-62b80b14f0c0.2636223.rsem.isoforms.normalized_results	CESC
unc.edu.288f90b8-5be8-4077-b578-62b80b14f0c0.2638632.bt.exon_quantification.txt	CESC
unc.edu.2953ceed-8418-4c63-b260-307aea1d9e63.2061545.junction_quantification.txt	CESC
unc.edu.2953ceed-8418-4c63-b260-307aea1d9e63.2062234.rsem.genes.results	CESC
unc.edu.2953ceed-8418-4c63-b260-307aea1d9e63.2062235.rsem.isoforms.results	CESC
unc.edu.2953ceed-8418-4c63-b260-307aea1d9e63.2062265.rsem.genes.normalized_results	CESC
unc.edu.2953ceed-8418-4c63-b260-307aea1d9e63.2062266.rsem.isoforms.normalized_results	CESC
unc.edu.2953ceed-8418-4c63-b260-307aea1d9e63.2062505.bt.exon_quantification.txt	CESC
unc.edu.2cdcd676-9056-4b42-8029-5b8dc44d3b57.1669558.junction_quantification.txt	CESC
unc.edu.2cdcd676-9056-4b42-8029-5b8dc44d3b57.1670510.rsem.genes.results	CESC
unc.edu.2cdcd676-9056-4b42-8029-5b8dc44d3b57.1670511.rsem.isoforms.results	CESC
unc.edu.2cdcd676-9056-4b42-8029-5b8dc44d3b57.1670533.rsem.genes.normalized_results	CESC
unc.edu.2cdcd676-9056-4b42-8029-5b8dc44d3b57.1670534.rsem.isoforms.normalized_results	CESC
unc.edu.2cdcd676-9056-4b42-8029-5b8dc44d3b57.1745959.bt.exon_quantification.txt	CESC
unc.edu.2e6fd34c-eccc-42a2-a806-bf69f55c0b27.2651065.junction_quantification.txt	CESC
unc.edu.2e6fd34c-eccc-42a2-a806-bf69f55c0b27.2651359.rsem.genes.results	CESC
unc.edu.2e6fd34c-eccc-42a2-a806-bf69f55c0b27.2651360.rsem.isoforms.results	CESC
unc.edu.2e6fd34c-eccc-42a2-a806-bf69f55c0b27.2651370.rsem.genes.normalized_results	CESC
unc.edu.2e6fd34c-eccc-42a2-a806-bf69f55c0b27.2651374.rsem.isoforms.normalized_results	CESC
unc.edu.2e6fd34c-eccc-42a2-a806-bf69f55c0b27.2651410.bt.exon_quantification.txt	CESC
unc.edu.2f48ea8f-6e03-4f00-acc5-e9bc491ad673.2634870.junction_quantification.txt	CESC
unc.edu.2f48ea8f-6e03-4f00-acc5-e9bc491ad673.2635180.rsem.genes.results	CESC
unc.edu.2f48ea8f-6e03-4f00-acc5-e9bc491ad673.2635181.rsem.isoforms.results	CESC
unc.edu.2f48ea8f-6e03-4f00-acc5-e9bc491ad673.2635204.rsem.genes.normalized_results	CESC
unc.edu.2f48ea8f-6e03-4f00-acc5-e9bc491ad673.2635211.rsem.isoforms.normalized_results	CESC
unc.edu.2f48ea8f-6e03-4f00-acc5-e9bc491ad673.2635323.bt.exon_quantification.txt	CESC
unc.edu.318e2cdd-08c5-4611-913f-7f4a6f49677d.1661649.junction_quantification.txt	CESC
unc.edu.318e2cdd-08c5-4611-913f-7f4a6f49677d.1662556.rsem.genes.results	CESC
unc.edu.318e2cdd-08c5-4611-913f-7f4a6f49677d.1662557.rsem.isoforms.results	CESC
unc.edu.318e2cdd-08c5-4611-913f-7f4a6f49677d.1662587.rsem.genes.normalized_results	CESC
unc.edu.318e2cdd-08c5-4611-913f-7f4a6f49677d.1662588.rsem.isoforms.normalized_results	CESC
unc.edu.318e2cdd-08c5-4611-913f-7f4a6f49677d.1747939.bt.exon_quantification.txt	CESC
unc.edu.3292c30c-9fa5-4c11-a6ff-57282c7961fa.2389038.junction_quantification.txt	CESC
unc.edu.3292c30c-9fa5-4c11-a6ff-57282c7961fa.2389574.rsem.genes.results	CESC
unc.edu.3292c30c-9fa5-4c11-a6ff-57282c7961fa.2389575.rsem.isoforms.results	CESC
unc.edu.3292c30c-9fa5-4c11-a6ff-57282c7961fa.2389586.rsem.genes.normalized_results	CESC
unc.edu.3292c30c-9fa5-4c11-a6ff-57282c7961fa.2389589.rsem.isoforms.normalized_results	CESC
unc.edu.3292c30c-9fa5-4c11-a6ff-57282c7961fa.2389670.bt.exon_quantification.txt	CESC
unc.edu.32de6610-4b6b-443f-bd20-f67d97558cbd.2469217.junction_quantification.txt	CESC
unc.edu.32de6610-4b6b-443f-bd20-f67d97558cbd.2470218.rsem.genes.results	CESC
unc.edu.32de6610-4b6b-443f-bd20-f67d97558cbd.2470219.rsem.isoforms.results	CESC
unc.edu.32de6610-4b6b-443f-bd20-f67d97558cbd.2470256.rsem.genes.normalized_results	CESC
unc.edu.32de6610-4b6b-443f-bd20-f67d97558cbd.2470257.rsem.isoforms.normalized_results	CESC
unc.edu.32de6610-4b6b-443f-bd20-f67d97558cbd.2470622.bt.exon_quantification.txt	CESC
unc.edu.3337929b-5381-41ae-88f2-b6dbeb17f088.1662545.junction_quantification.txt	CESC
unc.edu.3337929b-5381-41ae-88f2-b6dbeb17f088.1664222.rsem.genes.results	CESC
unc.edu.3337929b-5381-41ae-88f2-b6dbeb17f088.1664223.rsem.isoforms.results	CESC
unc.edu.3337929b-5381-41ae-88f2-b6dbeb17f088.1664257.rsem.genes.normalized_results	CESC
unc.edu.3337929b-5381-41ae-88f2-b6dbeb17f088.1664258.rsem.isoforms.normalized_results	CESC
unc.edu.3337929b-5381-41ae-88f2-b6dbeb17f088.1745954.bt.exon_quantification.txt	CESC
unc.edu.3380e6d8-52a0-4b19-acb1-2fb686cbd5df.2388862.junction_quantification.txt	CESC
unc.edu.3380e6d8-52a0-4b19-acb1-2fb686cbd5df.2389435.rsem.genes.results	CESC
unc.edu.3380e6d8-52a0-4b19-acb1-2fb686cbd5df.2389436.rsem.isoforms.results	CESC
unc.edu.3380e6d8-52a0-4b19-acb1-2fb686cbd5df.2389448.rsem.genes.normalized_results	CESC
unc.edu.3380e6d8-52a0-4b19-acb1-2fb686cbd5df.2389449.rsem.isoforms.normalized_results	CESC
unc.edu.3380e6d8-52a0-4b19-acb1-2fb686cbd5df.2389523.bt.exon_quantification.txt	CESC
unc.edu.33849579-965e-47e7-8fbe-016db46b3d77.2349746.junction_quantification.txt	CESC
unc.edu.33849579-965e-47e7-8fbe-016db46b3d77.2350300.rsem.genes.results	CESC
unc.edu.33849579-965e-47e7-8fbe-016db46b3d77.2350301.rsem.isoforms.results	CESC
unc.edu.33849579-965e-47e7-8fbe-016db46b3d77.2350317.rsem.genes.normalized_results	CESC
unc.edu.33849579-965e-47e7-8fbe-016db46b3d77.2350318.rsem.isoforms.normalized_results	CESC
unc.edu.33849579-965e-47e7-8fbe-016db46b3d77.2350479.bt.exon_quantification.txt	CESC
unc.edu.33be2852-1252-432d-9f4e-2d0749f2563a.2647149.junction_quantification.txt	CESC
unc.edu.33be2852-1252-432d-9f4e-2d0749f2563a.2647745.rsem.genes.results	CESC
unc.edu.33be2852-1252-432d-9f4e-2d0749f2563a.2647746.rsem.isoforms.results	CESC
unc.edu.33be2852-1252-432d-9f4e-2d0749f2563a.2647836.rsem.isoforms.normalized_results	CESC
unc.edu.33be2852-1252-432d-9f4e-2d0749f2563a.2647842.rsem.genes.normalized_results	CESC
unc.edu.33be2852-1252-432d-9f4e-2d0749f2563a.2647968.bt.exon_quantification.txt	CESC
unc.edu.359ed529-c947-47f9-8119-78f2fd038ee5.1771969.junction_quantification.txt	CESC
unc.edu.359ed529-c947-47f9-8119-78f2fd038ee5.1772202.rsem.genes.results	CESC
unc.edu.359ed529-c947-47f9-8119-78f2fd038ee5.1772203.rsem.isoforms.results	CESC
unc.edu.359ed529-c947-47f9-8119-78f2fd038ee5.1772213.rsem.isoforms.normalized_results	CESC
unc.edu.359ed529-c947-47f9-8119-78f2fd038ee5.1772216.rsem.genes.normalized_results	CESC
unc.edu.359ed529-c947-47f9-8119-78f2fd038ee5.1772241.bt.exon_quantification.txt	CESC
unc.edu.386fbf20-f41e-41e1-96de-578066c35560.1666675.junction_quantification.txt	CESC
unc.edu.386fbf20-f41e-41e1-96de-578066c35560.1669313.rsem.genes.results	CESC
unc.edu.386fbf20-f41e-41e1-96de-578066c35560.1669314.rsem.isoforms.results	CESC
unc.edu.386fbf20-f41e-41e1-96de-578066c35560.1669332.rsem.isoforms.normalized_results	CESC
unc.edu.386fbf20-f41e-41e1-96de-578066c35560.1669335.rsem.genes.normalized_results	CESC
unc.edu.386fbf20-f41e-41e1-96de-578066c35560.1745969.bt.exon_quantification.txt	CESC
unc.edu.38948bd8-bc9a-4e38-9f7a-f72d3531050e.1669129.junction_quantification.txt	CESC
unc.edu.38948bd8-bc9a-4e38-9f7a-f72d3531050e.1670426.rsem.genes.results	CESC
unc.edu.38948bd8-bc9a-4e38-9f7a-f72d3531050e.1670427.rsem.isoforms.results	CESC
unc.edu.38948bd8-bc9a-4e38-9f7a-f72d3531050e.1670449.rsem.genes.normalized_results	CESC
unc.edu.38948bd8-bc9a-4e38-9f7a-f72d3531050e.1670450.rsem.isoforms.normalized_results	CESC
unc.edu.38948bd8-bc9a-4e38-9f7a-f72d3531050e.1745974.bt.exon_quantification.txt	CESC
unc.edu.389eb99b-53c7-41dd-8ce3-f3d8d70a1e7a.2650905.junction_quantification.txt	CESC
unc.edu.389eb99b-53c7-41dd-8ce3-f3d8d70a1e7a.2651123.rsem.genes.results	CESC
unc.edu.389eb99b-53c7-41dd-8ce3-f3d8d70a1e7a.2651124.rsem.isoforms.results	CESC
unc.edu.389eb99b-53c7-41dd-8ce3-f3d8d70a1e7a.2651135.rsem.genes.normalized_results	CESC
unc.edu.389eb99b-53c7-41dd-8ce3-f3d8d70a1e7a.2651138.rsem.isoforms.normalized_results	CESC
unc.edu.389eb99b-53c7-41dd-8ce3-f3d8d70a1e7a.2651186.bt.exon_quantification.txt	CESC
unc.edu.38d23f3a-0380-4759-930f-bdcb89a4eafe.2651294.junction_quantification.txt	CESC
unc.edu.38d23f3a-0380-4759-930f-bdcb89a4eafe.2651500.rsem.genes.results	CESC
unc.edu.38d23f3a-0380-4759-930f-bdcb89a4eafe.2651501.rsem.isoforms.results	CESC
unc.edu.38d23f3a-0380-4759-930f-bdcb89a4eafe.2651511.rsem.genes.normalized_results	CESC
unc.edu.38d23f3a-0380-4759-930f-bdcb89a4eafe.2651514.rsem.isoforms.normalized_results	CESC
unc.edu.38d23f3a-0380-4759-930f-bdcb89a4eafe.2651522.bt.exon_quantification.txt	CESC
unc.edu.39d645d6-f7ca-4a01-a3b0-5ae3754c8a68.2434300.junction_quantification.txt	CESC
unc.edu.39d645d6-f7ca-4a01-a3b0-5ae3754c8a68.2434955.rsem.genes.results	CESC
unc.edu.39d645d6-f7ca-4a01-a3b0-5ae3754c8a68.2434956.rsem.isoforms.results	CESC
unc.edu.39d645d6-f7ca-4a01-a3b0-5ae3754c8a68.2434972.rsem.isoforms.normalized_results	CESC
unc.edu.39d645d6-f7ca-4a01-a3b0-5ae3754c8a68.2434973.rsem.genes.normalized_results	CESC
unc.edu.39d645d6-f7ca-4a01-a3b0-5ae3754c8a68.2435164.bt.exon_quantification.txt	CESC
unc.edu.39dc6ace-24eb-499b-ad94-64cf08849087.2651039.junction_quantification.txt	CESC
unc.edu.39dc6ace-24eb-499b-ad94-64cf08849087.2651423.rsem.genes.results	CESC
unc.edu.39dc6ace-24eb-499b-ad94-64cf08849087.2651424.rsem.isoforms.results	CESC
unc.edu.39dc6ace-24eb-499b-ad94-64cf08849087.2651436.rsem.genes.normalized_results	CESC
unc.edu.39dc6ace-24eb-499b-ad94-64cf08849087.2651439.rsem.isoforms.normalized_results	CESC
unc.edu.39dc6ace-24eb-499b-ad94-64cf08849087.2651456.bt.exon_quantification.txt	CESC
unc.edu.3aab069c-f3e6-4a95-89eb-bf896b36c4b3.1655389.junction_quantification.txt	CESC
unc.edu.3aab069c-f3e6-4a95-89eb-bf896b36c4b3.1656604.rsem.genes.results	CESC
unc.edu.3aab069c-f3e6-4a95-89eb-bf896b36c4b3.1656605.rsem.isoforms.results	CESC
unc.edu.3aab069c-f3e6-4a95-89eb-bf896b36c4b3.1656618.rsem.genes.normalized_results	CESC
unc.edu.3aab069c-f3e6-4a95-89eb-bf896b36c4b3.1656621.rsem.isoforms.normalized_results	CESC
unc.edu.3aab069c-f3e6-4a95-89eb-bf896b36c4b3.1746787.bt.exon_quantification.txt	CESC
unc.edu.3be9f1e8-94ae-476e-b146-38385d130f38.2411959.junction_quantification.txt	CESC
unc.edu.3be9f1e8-94ae-476e-b146-38385d130f38.2412444.rsem.genes.results	CESC
unc.edu.3be9f1e8-94ae-476e-b146-38385d130f38.2412445.rsem.isoforms.results	CESC
unc.edu.3be9f1e8-94ae-476e-b146-38385d130f38.2412459.rsem.isoforms.normalized_results	CESC
unc.edu.3be9f1e8-94ae-476e-b146-38385d130f38.2412460.rsem.genes.normalized_results	CESC
unc.edu.3be9f1e8-94ae-476e-b146-38385d130f38.2412518.bt.exon_quantification.txt	CESC
unc.edu.3c109286-fa30-4f6b-98d1-70cd89f87f31.1715687.junction_quantification.txt	CESC
unc.edu.3c109286-fa30-4f6b-98d1-70cd89f87f31.1720569.rsem.genes.results	CESC
unc.edu.3c109286-fa30-4f6b-98d1-70cd89f87f31.1720570.rsem.isoforms.results	CESC
unc.edu.3c109286-fa30-4f6b-98d1-70cd89f87f31.1720630.rsem.genes.normalized_results	CESC
unc.edu.3c109286-fa30-4f6b-98d1-70cd89f87f31.1720638.rsem.isoforms.normalized_results	CESC
unc.edu.3c109286-fa30-4f6b-98d1-70cd89f87f31.1744772.bt.exon_quantification.txt	CESC
unc.edu.3ed6846b-8a17-4eed-bc64-c28fb9aed192.1659775.junction_quantification.txt	CESC
unc.edu.3ed6846b-8a17-4eed-bc64-c28fb9aed192.1661580.rsem.genes.results	CESC
unc.edu.3ed6846b-8a17-4eed-bc64-c28fb9aed192.1661581.rsem.isoforms.results	CESC
unc.edu.3ed6846b-8a17-4eed-bc64-c28fb9aed192.1661609.rsem.genes.normalized_results	CESC
unc.edu.3ed6846b-8a17-4eed-bc64-c28fb9aed192.1661610.rsem.isoforms.normalized_results	CESC
unc.edu.3ed6846b-8a17-4eed-bc64-c28fb9aed192.1747212.bt.exon_quantification.txt	CESC
unc.edu.40eb69ac-5c96-42c7-adfc-877580c58cc5.2061579.junction_quantification.txt	CESC
unc.edu.40eb69ac-5c96-42c7-adfc-877580c58cc5.2062374.rsem.genes.results	CESC
unc.edu.40eb69ac-5c96-42c7-adfc-877580c58cc5.2062375.rsem.isoforms.results	CESC
unc.edu.40eb69ac-5c96-42c7-adfc-877580c58cc5.2062387.rsem.genes.normalized_results	CESC
unc.edu.40eb69ac-5c96-42c7-adfc-877580c58cc5.2062388.rsem.isoforms.normalized_results	CESC
unc.edu.40eb69ac-5c96-42c7-adfc-877580c58cc5.2062504.bt.exon_quantification.txt	CESC
unc.edu.41a6b734-2741-4d93-8813-ed27b21c81c0.2324690.junction_quantification.txt	CESC
unc.edu.41a6b734-2741-4d93-8813-ed27b21c81c0.2325311.rsem.genes.results	CESC
unc.edu.41a6b734-2741-4d93-8813-ed27b21c81c0.2325312.rsem.isoforms.results	CESC
unc.edu.41a6b734-2741-4d93-8813-ed27b21c81c0.2325327.rsem.isoforms.normalized_results	CESC
unc.edu.41a6b734-2741-4d93-8813-ed27b21c81c0.2325328.rsem.genes.normalized_results	CESC
unc.edu.41a6b734-2741-4d93-8813-ed27b21c81c0.2325407.bt.exon_quantification.txt	CESC
unc.edu.41c1975d-219d-4131-a77e-e70224ed6c41.2043818.junction_quantification.txt	CESC
unc.edu.41c1975d-219d-4131-a77e-e70224ed6c41.2044654.rsem.genes.results	CESC
unc.edu.41c1975d-219d-4131-a77e-e70224ed6c41.2044655.rsem.isoforms.results	CESC
unc.edu.41c1975d-219d-4131-a77e-e70224ed6c41.2044665.rsem.genes.normalized_results	CESC
unc.edu.41c1975d-219d-4131-a77e-e70224ed6c41.2044668.rsem.isoforms.normalized_results	CESC
unc.edu.41c1975d-219d-4131-a77e-e70224ed6c41.2044786.bt.exon_quantification.txt	CESC
unc.edu.432d3081-de85-448f-8499-2446b25af20c.2245951.junction_quantification.txt	CESC
unc.edu.432d3081-de85-448f-8499-2446b25af20c.2246879.rsem.genes.results	CESC
unc.edu.432d3081-de85-448f-8499-2446b25af20c.2246880.rsem.isoforms.results	CESC
unc.edu.432d3081-de85-448f-8499-2446b25af20c.2246910.rsem.genes.normalized_results	CESC
unc.edu.432d3081-de85-448f-8499-2446b25af20c.2246911.rsem.isoforms.normalized_results	CESC
unc.edu.432d3081-de85-448f-8499-2446b25af20c.2247051.bt.exon_quantification.txt	CESC
unc.edu.44a2f3dd-bf3d-4b8f-9b34-d1eb228e5476.1649833.junction_quantification.txt	CESC
unc.edu.44a2f3dd-bf3d-4b8f-9b34-d1eb228e5476.1651167.rsem.genes.results	CESC
unc.edu.44a2f3dd-bf3d-4b8f-9b34-d1eb228e5476.1651168.rsem.isoforms.results	CESC
unc.edu.44a2f3dd-bf3d-4b8f-9b34-d1eb228e5476.1651209.rsem.genes.normalized_results	CESC
unc.edu.44a2f3dd-bf3d-4b8f-9b34-d1eb228e5476.1651211.rsem.isoforms.normalized_results	CESC
unc.edu.44a2f3dd-bf3d-4b8f-9b34-d1eb228e5476.1746369.bt.exon_quantification.txt	CESC
unc.edu.4523956c-5427-45e0-a640-cc5ce875b022.2511862.junction_quantification.txt	CESC
unc.edu.4523956c-5427-45e0-a640-cc5ce875b022.2512376.rsem.genes.results	CESC
unc.edu.4523956c-5427-45e0-a640-cc5ce875b022.2512377.rsem.isoforms.results	CESC
unc.edu.4523956c-5427-45e0-a640-cc5ce875b022.2512403.rsem.genes.normalized_results	CESC
unc.edu.4523956c-5427-45e0-a640-cc5ce875b022.2512404.rsem.isoforms.normalized_results	CESC
unc.edu.4523956c-5427-45e0-a640-cc5ce875b022.2512526.bt.exon_quantification.txt	CESC
unc.edu.459f5e07-fffc-4f47-904b-3c51367c83f1.2324614.junction_quantification.txt	CESC
unc.edu.459f5e07-fffc-4f47-904b-3c51367c83f1.2325419.rsem.genes.results	CESC
unc.edu.459f5e07-fffc-4f47-904b-3c51367c83f1.2325420.rsem.isoforms.results	CESC
unc.edu.459f5e07-fffc-4f47-904b-3c51367c83f1.2325435.rsem.genes.normalized_results	CESC
unc.edu.459f5e07-fffc-4f47-904b-3c51367c83f1.2325436.rsem.isoforms.normalized_results	CESC
unc.edu.459f5e07-fffc-4f47-904b-3c51367c83f1.2325521.bt.exon_quantification.txt	CESC
unc.edu.45ce60c9-d18f-43a2-b240-8dc7d854cd27.1659660.junction_quantification.txt	CESC
unc.edu.45ce60c9-d18f-43a2-b240-8dc7d854cd27.1660966.rsem.genes.results	CESC
unc.edu.45ce60c9-d18f-43a2-b240-8dc7d854cd27.1660967.rsem.isoforms.results	CESC
unc.edu.45ce60c9-d18f-43a2-b240-8dc7d854cd27.1660987.rsem.isoforms.normalized_results	CESC
unc.edu.45ce60c9-d18f-43a2-b240-8dc7d854cd27.1660990.rsem.genes.normalized_results	CESC
unc.edu.45ce60c9-d18f-43a2-b240-8dc7d854cd27.1747194.bt.exon_quantification.txt	CESC
unc.edu.4601c9ab-da58-46f4-a875-5ef03727b756.2414543.junction_quantification.txt	CESC
unc.edu.4601c9ab-da58-46f4-a875-5ef03727b756.2415491.rsem.genes.results	CESC
unc.edu.4601c9ab-da58-46f4-a875-5ef03727b756.2415492.rsem.isoforms.results	CESC
unc.edu.4601c9ab-da58-46f4-a875-5ef03727b756.2415507.rsem.isoforms.normalized_results	CESC
unc.edu.4601c9ab-da58-46f4-a875-5ef03727b756.2415510.rsem.genes.normalized_results	CESC
unc.edu.4601c9ab-da58-46f4-a875-5ef03727b756.2415893.bt.exon_quantification.txt	CESC
unc.edu.4749bc16-8e1b-4e8e-b975-f07fd2ae885e.2634895.junction_quantification.txt	CESC
unc.edu.4749bc16-8e1b-4e8e-b975-f07fd2ae885e.2635231.rsem.genes.results	CESC
unc.edu.4749bc16-8e1b-4e8e-b975-f07fd2ae885e.2635232.rsem.isoforms.results	CESC
unc.edu.4749bc16-8e1b-4e8e-b975-f07fd2ae885e.2635251.rsem.genes.normalized_results	CESC
unc.edu.4749bc16-8e1b-4e8e-b975-f07fd2ae885e.2635252.rsem.isoforms.normalized_results	CESC
unc.edu.4749bc16-8e1b-4e8e-b975-f07fd2ae885e.2635393.bt.exon_quantification.txt	CESC
unc.edu.476a57b4-654c-48b3-929b-37996cd93f45.2599810.junction_quantification.txt	CESC
unc.edu.476a57b4-654c-48b3-929b-37996cd93f45.2600391.rsem.genes.results	CESC
unc.edu.476a57b4-654c-48b3-929b-37996cd93f45.2600392.rsem.isoforms.results	CESC
unc.edu.476a57b4-654c-48b3-929b-37996cd93f45.2600402.rsem.genes.normalized_results	CESC
unc.edu.476a57b4-654c-48b3-929b-37996cd93f45.2600405.rsem.isoforms.normalized_results	CESC
unc.edu.476a57b4-654c-48b3-929b-37996cd93f45.2600620.bt.exon_quantification.txt	CESC
unc.edu.4811ba43-5130-4cd4-8317-6d4495144c9e.1666739.junction_quantification.txt	CESC
unc.edu.4811ba43-5130-4cd4-8317-6d4495144c9e.1669374.rsem.genes.results	CESC
unc.edu.4811ba43-5130-4cd4-8317-6d4495144c9e.1669375.rsem.isoforms.results	CESC
unc.edu.4811ba43-5130-4cd4-8317-6d4495144c9e.1669389.rsem.isoforms.normalized_results	CESC
unc.edu.4811ba43-5130-4cd4-8317-6d4495144c9e.1669392.rsem.genes.normalized_results	CESC
unc.edu.4811ba43-5130-4cd4-8317-6d4495144c9e.1745951.bt.exon_quantification.txt	CESC
unc.edu.48ad4bbc-d720-43da-98a8-e002c69ff5aa.2245779.junction_quantification.txt	CESC
unc.edu.48ad4bbc-d720-43da-98a8-e002c69ff5aa.2246856.rsem.genes.results	CESC
unc.edu.48ad4bbc-d720-43da-98a8-e002c69ff5aa.2246857.rsem.isoforms.results	CESC
unc.edu.48ad4bbc-d720-43da-98a8-e002c69ff5aa.2246877.rsem.genes.normalized_results	CESC
unc.edu.48ad4bbc-d720-43da-98a8-e002c69ff5aa.2246878.rsem.isoforms.normalized_results	CESC
unc.edu.48ad4bbc-d720-43da-98a8-e002c69ff5aa.2247060.bt.exon_quantification.txt	CESC
unc.edu.48e0ecf3-3c7a-4d6a-b77c-51f3c65e4834.2646994.junction_quantification.txt	CESC
unc.edu.48e0ecf3-3c7a-4d6a-b77c-51f3c65e4834.2647610.rsem.genes.results	CESC
unc.edu.48e0ecf3-3c7a-4d6a-b77c-51f3c65e4834.2647611.rsem.isoforms.results	CESC
unc.edu.48e0ecf3-3c7a-4d6a-b77c-51f3c65e4834.2647760.rsem.genes.normalized_results	CESC
unc.edu.48e0ecf3-3c7a-4d6a-b77c-51f3c65e4834.2647771.rsem.isoforms.normalized_results	CESC
unc.edu.48e0ecf3-3c7a-4d6a-b77c-51f3c65e4834.2647954.bt.exon_quantification.txt	CESC
unc.edu.48ee0be7-9c0f-4e6d-81cf-638c52beef8b.1724010.junction_quantification.txt	CESC
unc.edu.48ee0be7-9c0f-4e6d-81cf-638c52beef8b.1727608.rsem.genes.results	CESC
unc.edu.48ee0be7-9c0f-4e6d-81cf-638c52beef8b.1727609.rsem.isoforms.results	CESC
unc.edu.48ee0be7-9c0f-4e6d-81cf-638c52beef8b.1727633.rsem.genes.normalized_results	CESC
unc.edu.48ee0be7-9c0f-4e6d-81cf-638c52beef8b.1727636.rsem.isoforms.normalized_results	CESC
unc.edu.48ee0be7-9c0f-4e6d-81cf-638c52beef8b.1745169.bt.exon_quantification.txt	CESC
unc.edu.4b1da384-ab8a-4c6f-a76a-54ddc5314594.2415149.junction_quantification.txt	CESC
unc.edu.4b1da384-ab8a-4c6f-a76a-54ddc5314594.2416422.rsem.genes.results	CESC
unc.edu.4b1da384-ab8a-4c6f-a76a-54ddc5314594.2416423.rsem.isoforms.results	CESC
unc.edu.4b1da384-ab8a-4c6f-a76a-54ddc5314594.2416443.rsem.genes.normalized_results	CESC
unc.edu.4b1da384-ab8a-4c6f-a76a-54ddc5314594.2416446.rsem.isoforms.normalized_results	CESC
unc.edu.4b1da384-ab8a-4c6f-a76a-54ddc5314594.2416581.bt.exon_quantification.txt	CESC
unc.edu.4b80a4f6-c58b-4955-b390-53c9d722ebfa.1709497.junction_quantification.txt	CESC
unc.edu.4b80a4f6-c58b-4955-b390-53c9d722ebfa.1715244.rsem.genes.results	CESC
unc.edu.4b80a4f6-c58b-4955-b390-53c9d722ebfa.1715245.rsem.isoforms.results	CESC
unc.edu.4b80a4f6-c58b-4955-b390-53c9d722ebfa.1715308.rsem.genes.normalized_results	CESC
unc.edu.4b80a4f6-c58b-4955-b390-53c9d722ebfa.1715311.rsem.isoforms.normalized_results	CESC
unc.edu.4b80a4f6-c58b-4955-b390-53c9d722ebfa.1744752.bt.exon_quantification.txt	CESC
unc.edu.4dfd8634-77b6-40c5-9b01-e9e4e354be1e.2391517.junction_quantification.txt	CESC
unc.edu.4dfd8634-77b6-40c5-9b01-e9e4e354be1e.2392044.rsem.genes.results	CESC
unc.edu.4dfd8634-77b6-40c5-9b01-e9e4e354be1e.2392045.rsem.isoforms.results	CESC
unc.edu.4dfd8634-77b6-40c5-9b01-e9e4e354be1e.2392057.rsem.genes.normalized_results	CESC
unc.edu.4dfd8634-77b6-40c5-9b01-e9e4e354be1e.2392058.rsem.isoforms.normalized_results	CESC
unc.edu.4dfd8634-77b6-40c5-9b01-e9e4e354be1e.2392246.bt.exon_quantification.txt	CESC
unc.edu.4eadb0cd-c88e-4f3e-b3a1-d76d3b16aba0.1658387.junction_quantification.txt	CESC
unc.edu.4eadb0cd-c88e-4f3e-b3a1-d76d3b16aba0.1659946.rsem.genes.results	CESC
unc.edu.4eadb0cd-c88e-4f3e-b3a1-d76d3b16aba0.1659947.rsem.isoforms.results	CESC
unc.edu.4eadb0cd-c88e-4f3e-b3a1-d76d3b16aba0.1659970.rsem.isoforms.normalized_results	CESC
unc.edu.4eadb0cd-c88e-4f3e-b3a1-d76d3b16aba0.1659973.rsem.genes.normalized_results	CESC
unc.edu.4eadb0cd-c88e-4f3e-b3a1-d76d3b16aba0.1747207.bt.exon_quantification.txt	CESC
unc.edu.5005b96a-a215-43a0-8b55-f212891bca11.2061466.junction_quantification.txt	CESC
unc.edu.5005b96a-a215-43a0-8b55-f212891bca11.2062159.rsem.genes.results	CESC
unc.edu.5005b96a-a215-43a0-8b55-f212891bca11.2062160.rsem.isoforms.results	CESC
unc.edu.5005b96a-a215-43a0-8b55-f212891bca11.2062182.rsem.genes.normalized_results	CESC
unc.edu.5005b96a-a215-43a0-8b55-f212891bca11.2062185.rsem.isoforms.normalized_results	CESC
unc.edu.5005b96a-a215-43a0-8b55-f212891bca11.2062371.bt.exon_quantification.txt	CESC
unc.edu.5015be4c-acad-4536-bb65-59696b168717.1660480.junction_quantification.txt	CESC
unc.edu.5015be4c-acad-4536-bb65-59696b168717.1661761.rsem.genes.results	CESC
unc.edu.5015be4c-acad-4536-bb65-59696b168717.1661762.rsem.isoforms.results	CESC
unc.edu.5015be4c-acad-4536-bb65-59696b168717.1661793.rsem.genes.normalized_results	CESC
unc.edu.5015be4c-acad-4536-bb65-59696b168717.1661795.rsem.isoforms.normalized_results	CESC
unc.edu.5015be4c-acad-4536-bb65-59696b168717.1747184.bt.exon_quantification.txt	CESC
unc.edu.50b34335-7e00-417a-8e0d-c50a4384b4c9.1669785.junction_quantification.txt	CESC
unc.edu.50b34335-7e00-417a-8e0d-c50a4384b4c9.1670693.rsem.genes.results	CESC
unc.edu.50b34335-7e00-417a-8e0d-c50a4384b4c9.1670694.rsem.isoforms.results	CESC
unc.edu.50b34335-7e00-417a-8e0d-c50a4384b4c9.1670704.rsem.isoforms.normalized_results	CESC
unc.edu.50b34335-7e00-417a-8e0d-c50a4384b4c9.1670707.rsem.genes.normalized_results	CESC
unc.edu.50b34335-7e00-417a-8e0d-c50a4384b4c9.1745953.bt.exon_quantification.txt	CESC
unc.edu.51257d94-f973-4dfd-93d7-72ec4013def7.1665021.junction_quantification.txt	CESC
unc.edu.51257d94-f973-4dfd-93d7-72ec4013def7.1666474.rsem.genes.results	CESC
unc.edu.51257d94-f973-4dfd-93d7-72ec4013def7.1666475.rsem.isoforms.results	CESC
unc.edu.51257d94-f973-4dfd-93d7-72ec4013def7.1666498.rsem.genes.normalized_results	CESC
unc.edu.51257d94-f973-4dfd-93d7-72ec4013def7.1666501.rsem.isoforms.normalized_results	CESC
unc.edu.51257d94-f973-4dfd-93d7-72ec4013def7.1746383.bt.exon_quantification.txt	CESC
unc.edu.52041760-a4d7-43e0-b2be-6b7055fe49ed.2501310.junction_quantification.txt	CESC
unc.edu.52041760-a4d7-43e0-b2be-6b7055fe49ed.2501899.rsem.genes.results	CESC
unc.edu.52041760-a4d7-43e0-b2be-6b7055fe49ed.2501900.rsem.isoforms.results	CESC
unc.edu.52041760-a4d7-43e0-b2be-6b7055fe49ed.2501921.rsem.isoforms.normalized_results	CESC
unc.edu.52041760-a4d7-43e0-b2be-6b7055fe49ed.2501924.rsem.genes.normalized_results	CESC
unc.edu.52041760-a4d7-43e0-b2be-6b7055fe49ed.2501997.bt.exon_quantification.txt	CESC
unc.edu.541b5a26-2819-4cab-bbc7-e88df4999681.2647176.junction_quantification.txt	CESC
unc.edu.541b5a26-2819-4cab-bbc7-e88df4999681.2647790.rsem.genes.results	CESC
unc.edu.541b5a26-2819-4cab-bbc7-e88df4999681.2647791.rsem.isoforms.results	CESC
unc.edu.541b5a26-2819-4cab-bbc7-e88df4999681.2647847.rsem.isoforms.normalized_results	CESC
unc.edu.541b5a26-2819-4cab-bbc7-e88df4999681.2647850.rsem.genes.normalized_results	CESC
unc.edu.541b5a26-2819-4cab-bbc7-e88df4999681.2647972.bt.exon_quantification.txt	CESC
unc.edu.550b677c-c33a-499c-95dc-68250384b6a8.1648577.junction_quantification.txt	CESC
unc.edu.550b677c-c33a-499c-95dc-68250384b6a8.1649536.rsem.genes.results	CESC
unc.edu.550b677c-c33a-499c-95dc-68250384b6a8.1649537.rsem.isoforms.results	CESC
unc.edu.550b677c-c33a-499c-95dc-68250384b6a8.1649561.rsem.genes.normalized_results	CESC
unc.edu.550b677c-c33a-499c-95dc-68250384b6a8.1649566.rsem.isoforms.normalized_results	CESC
unc.edu.550b677c-c33a-499c-95dc-68250384b6a8.1746316.bt.exon_quantification.txt	CESC
unc.edu.56ec376d-abc2-4bcd-87d2-cf10141ab979.2650819.junction_quantification.txt	CESC
unc.edu.56ec376d-abc2-4bcd-87d2-cf10141ab979.2651071.rsem.genes.results	CESC
unc.edu.56ec376d-abc2-4bcd-87d2-cf10141ab979.2651072.rsem.isoforms.results	CESC
unc.edu.56ec376d-abc2-4bcd-87d2-cf10141ab979.2651084.rsem.isoforms.normalized_results	CESC
unc.edu.56ec376d-abc2-4bcd-87d2-cf10141ab979.2651088.rsem.genes.normalized_results	CESC
unc.edu.56ec376d-abc2-4bcd-87d2-cf10141ab979.2651147.bt.exon_quantification.txt	CESC
unc.edu.576cc9e7-f32b-4478-a8a6-e77c16a07e35.2266839.junction_quantification.txt	CESC
unc.edu.576cc9e7-f32b-4478-a8a6-e77c16a07e35.2268558.rsem.genes.results	CESC
unc.edu.576cc9e7-f32b-4478-a8a6-e77c16a07e35.2268559.rsem.isoforms.results	CESC
unc.edu.576cc9e7-f32b-4478-a8a6-e77c16a07e35.2268595.rsem.genes.normalized_results	CESC
unc.edu.576cc9e7-f32b-4478-a8a6-e77c16a07e35.2268596.rsem.isoforms.normalized_results	CESC
unc.edu.576cc9e7-f32b-4478-a8a6-e77c16a07e35.2268629.bt.exon_quantification.txt	CESC
unc.edu.57955c20-b0c4-4d4c-aea6-cee9179a4118.2649459.junction_quantification.txt	CESC
unc.edu.57955c20-b0c4-4d4c-aea6-cee9179a4118.2650650.rsem.genes.results	CESC
unc.edu.57955c20-b0c4-4d4c-aea6-cee9179a4118.2650651.rsem.isoforms.results	CESC
unc.edu.57955c20-b0c4-4d4c-aea6-cee9179a4118.2650671.rsem.isoforms.normalized_results	CESC
unc.edu.57955c20-b0c4-4d4c-aea6-cee9179a4118.2650674.rsem.genes.normalized_results	CESC
unc.edu.57955c20-b0c4-4d4c-aea6-cee9179a4118.2650745.bt.exon_quantification.txt	CESC
unc.edu.58ccb54d-2d23-4bce-b05d-02e543d83306.1715213.junction_quantification.txt	CESC
unc.edu.58ccb54d-2d23-4bce-b05d-02e543d83306.1721144.rsem.genes.results	CESC
unc.edu.58ccb54d-2d23-4bce-b05d-02e543d83306.1721145.rsem.isoforms.results	CESC
unc.edu.58ccb54d-2d23-4bce-b05d-02e543d83306.1721254.rsem.isoforms.normalized_results	CESC
unc.edu.58ccb54d-2d23-4bce-b05d-02e543d83306.1721260.rsem.genes.normalized_results	CESC
unc.edu.58ccb54d-2d23-4bce-b05d-02e543d83306.1744825.bt.exon_quantification.txt	CESC
unc.edu.58e01e27-fe36-4ee7-9560-f668bf6dcb48.2324269.junction_quantification.txt	CESC
unc.edu.58e01e27-fe36-4ee7-9560-f668bf6dcb48.2324885.rsem.genes.results	CESC
unc.edu.58e01e27-fe36-4ee7-9560-f668bf6dcb48.2324886.rsem.isoforms.results	CESC
unc.edu.58e01e27-fe36-4ee7-9560-f668bf6dcb48.2324902.rsem.genes.normalized_results	CESC
unc.edu.58e01e27-fe36-4ee7-9560-f668bf6dcb48.2324903.rsem.isoforms.normalized_results	CESC
unc.edu.58e01e27-fe36-4ee7-9560-f668bf6dcb48.2324963.bt.exon_quantification.txt	CESC
unc.edu.59d21a33-8d29-4c23-95a8-7986d2a3db36.1725943.junction_quantification.txt	CESC
unc.edu.59d21a33-8d29-4c23-95a8-7986d2a3db36.1728633.rsem.genes.results	CESC
unc.edu.59d21a33-8d29-4c23-95a8-7986d2a3db36.1728634.rsem.isoforms.results	CESC
unc.edu.59d21a33-8d29-4c23-95a8-7986d2a3db36.1728664.rsem.genes.normalized_results	CESC
unc.edu.59d21a33-8d29-4c23-95a8-7986d2a3db36.1728665.rsem.isoforms.normalized_results	CESC
unc.edu.59d21a33-8d29-4c23-95a8-7986d2a3db36.1745153.bt.exon_quantification.txt	CESC
unc.edu.5a7840e4-48ef-4d10-8709-c963b6b4c25a.1660830.junction_quantification.txt	CESC
unc.edu.5a7840e4-48ef-4d10-8709-c963b6b4c25a.1661822.rsem.genes.results	CESC
unc.edu.5a7840e4-48ef-4d10-8709-c963b6b4c25a.1661823.rsem.isoforms.results	CESC
unc.edu.5a7840e4-48ef-4d10-8709-c963b6b4c25a.1661846.rsem.genes.normalized_results	CESC
unc.edu.5a7840e4-48ef-4d10-8709-c963b6b4c25a.1661847.rsem.isoforms.normalized_results	CESC
unc.edu.5a7840e4-48ef-4d10-8709-c963b6b4c25a.1747940.bt.exon_quantification.txt	CESC
unc.edu.5abdff9b-a6a9-4564-9ac3-98a563f65fe6.2247708.junction_quantification.txt	CESC
unc.edu.5abdff9b-a6a9-4564-9ac3-98a563f65fe6.2249233.rsem.genes.results	CESC
unc.edu.5abdff9b-a6a9-4564-9ac3-98a563f65fe6.2249234.rsem.isoforms.results	CESC
unc.edu.5abdff9b-a6a9-4564-9ac3-98a563f65fe6.2249260.rsem.genes.normalized_results	CESC
unc.edu.5abdff9b-a6a9-4564-9ac3-98a563f65fe6.2249261.rsem.isoforms.normalized_results	CESC
unc.edu.5abdff9b-a6a9-4564-9ac3-98a563f65fe6.2249751.bt.exon_quantification.txt	CESC
unc.edu.5ad0c6f5-9be9-46f2-a705-fb9c616464ae.2439588.junction_quantification.txt	CESC
unc.edu.5ad0c6f5-9be9-46f2-a705-fb9c616464ae.2440143.rsem.genes.results	CESC
unc.edu.5ad0c6f5-9be9-46f2-a705-fb9c616464ae.2440144.rsem.isoforms.results	CESC
unc.edu.5ad0c6f5-9be9-46f2-a705-fb9c616464ae.2440165.rsem.genes.normalized_results	CESC
unc.edu.5ad0c6f5-9be9-46f2-a705-fb9c616464ae.2440166.rsem.isoforms.normalized_results	CESC
unc.edu.5ad0c6f5-9be9-46f2-a705-fb9c616464ae.2440280.bt.exon_quantification.txt	CESC
unc.edu.5c5d18f0-dc25-4d65-9ea7-f90d69db0ce8.1727596.junction_quantification.txt	CESC
unc.edu.5c5d18f0-dc25-4d65-9ea7-f90d69db0ce8.1729499.rsem.genes.results	CESC
unc.edu.5c5d18f0-dc25-4d65-9ea7-f90d69db0ce8.1729500.rsem.isoforms.results	CESC
unc.edu.5c5d18f0-dc25-4d65-9ea7-f90d69db0ce8.1729513.rsem.isoforms.normalized_results	CESC
unc.edu.5c5d18f0-dc25-4d65-9ea7-f90d69db0ce8.1729514.rsem.genes.normalized_results	CESC
unc.edu.5c5d18f0-dc25-4d65-9ea7-f90d69db0ce8.1745186.bt.exon_quantification.txt	CESC
unc.edu.5e38ec7f-6d2a-4e9c-98ee-fc00832d2aeb.2246170.junction_quantification.txt	CESC
unc.edu.5e38ec7f-6d2a-4e9c-98ee-fc00832d2aeb.2247230.rsem.genes.results	CESC
unc.edu.5e38ec7f-6d2a-4e9c-98ee-fc00832d2aeb.2247231.rsem.isoforms.results	CESC
unc.edu.5e38ec7f-6d2a-4e9c-98ee-fc00832d2aeb.2247243.rsem.genes.normalized_results	CESC
unc.edu.5e38ec7f-6d2a-4e9c-98ee-fc00832d2aeb.2247244.rsem.isoforms.normalized_results	CESC
unc.edu.5e38ec7f-6d2a-4e9c-98ee-fc00832d2aeb.2247358.bt.exon_quantification.txt	CESC
unc.edu.5f23cd19-f7f0-43e3-961d-0236da5f49ae.2411817.junction_quantification.txt	CESC
unc.edu.5f23cd19-f7f0-43e3-961d-0236da5f49ae.2412385.rsem.genes.results	CESC
unc.edu.5f23cd19-f7f0-43e3-961d-0236da5f49ae.2412386.rsem.isoforms.results	CESC
unc.edu.5f23cd19-f7f0-43e3-961d-0236da5f49ae.2412400.rsem.isoforms.normalized_results	CESC
unc.edu.5f23cd19-f7f0-43e3-961d-0236da5f49ae.2412403.rsem.genes.normalized_results	CESC
unc.edu.5f23cd19-f7f0-43e3-961d-0236da5f49ae.2412488.bt.exon_quantification.txt	CESC
unc.edu.5f6b58e1-df96-4c94-aa88-e4f23339794c.2396537.junction_quantification.txt	CESC
unc.edu.5f6b58e1-df96-4c94-aa88-e4f23339794c.2397177.rsem.genes.results	CESC
unc.edu.5f6b58e1-df96-4c94-aa88-e4f23339794c.2397178.rsem.isoforms.results	CESC
unc.edu.5f6b58e1-df96-4c94-aa88-e4f23339794c.2397192.rsem.isoforms.normalized_results	CESC
unc.edu.5f6b58e1-df96-4c94-aa88-e4f23339794c.2397193.rsem.genes.normalized_results	CESC
unc.edu.5f6b58e1-df96-4c94-aa88-e4f23339794c.2397233.bt.exon_quantification.txt	CESC
unc.edu.5fd1a695-76a4-4ccb-8623-6b1e65e7de3a.2649007.junction_quantification.txt	CESC
unc.edu.5fd1a695-76a4-4ccb-8623-6b1e65e7de3a.2650370.rsem.genes.results	CESC
unc.edu.5fd1a695-76a4-4ccb-8623-6b1e65e7de3a.2650371.rsem.isoforms.results	CESC
unc.edu.5fd1a695-76a4-4ccb-8623-6b1e65e7de3a.2650383.rsem.genes.normalized_results	CESC
unc.edu.5fd1a695-76a4-4ccb-8623-6b1e65e7de3a.2650386.rsem.isoforms.normalized_results	CESC
unc.edu.5fd1a695-76a4-4ccb-8623-6b1e65e7de3a.2650618.bt.exon_quantification.txt	CESC
unc.edu.5ff64ded-bdb0-4125-b1b9-8a3945e82810.1649096.junction_quantification.txt	CESC
unc.edu.5ff64ded-bdb0-4125-b1b9-8a3945e82810.1650563.rsem.genes.results	CESC
unc.edu.5ff64ded-bdb0-4125-b1b9-8a3945e82810.1650564.rsem.isoforms.results	CESC
unc.edu.5ff64ded-bdb0-4125-b1b9-8a3945e82810.1650585.rsem.isoforms.normalized_results	CESC
unc.edu.5ff64ded-bdb0-4125-b1b9-8a3945e82810.1650586.rsem.genes.normalized_results	CESC
unc.edu.5ff64ded-bdb0-4125-b1b9-8a3945e82810.1746360.bt.exon_quantification.txt	CESC
unc.edu.6171e1c5-1243-4fde-8964-7d1a4d387a86.1858339.junction_quantification.txt	CESC
unc.edu.6171e1c5-1243-4fde-8964-7d1a4d387a86.1859489.rsem.genes.results	CESC
unc.edu.6171e1c5-1243-4fde-8964-7d1a4d387a86.1859490.rsem.isoforms.results	CESC
unc.edu.6171e1c5-1243-4fde-8964-7d1a4d387a86.1859509.rsem.genes.normalized_results	CESC
unc.edu.6171e1c5-1243-4fde-8964-7d1a4d387a86.1859510.rsem.isoforms.normalized_results	CESC
unc.edu.6171e1c5-1243-4fde-8964-7d1a4d387a86.1859568.bt.exon_quantification.txt	CESC
unc.edu.622f0488-00c2-4f4f-8d5e-6cc9ab5b0e11.1669554.junction_quantification.txt	CESC
unc.edu.622f0488-00c2-4f4f-8d5e-6cc9ab5b0e11.1670505.rsem.genes.results	CESC
unc.edu.622f0488-00c2-4f4f-8d5e-6cc9ab5b0e11.1670506.rsem.isoforms.results	CESC
unc.edu.622f0488-00c2-4f4f-8d5e-6cc9ab5b0e11.1670527.rsem.genes.normalized_results	CESC
unc.edu.622f0488-00c2-4f4f-8d5e-6cc9ab5b0e11.1670528.rsem.isoforms.normalized_results	CESC
unc.edu.622f0488-00c2-4f4f-8d5e-6cc9ab5b0e11.1745947.bt.exon_quantification.txt	CESC
unc.edu.6252138d-526e-4ed4-8369-7d6e4bde3fbe.1662383.junction_quantification.txt	CESC
unc.edu.6252138d-526e-4ed4-8369-7d6e4bde3fbe.1663375.rsem.genes.results	CESC
unc.edu.6252138d-526e-4ed4-8369-7d6e4bde3fbe.1663376.rsem.isoforms.results	CESC
unc.edu.6252138d-526e-4ed4-8369-7d6e4bde3fbe.1663402.rsem.genes.normalized_results	CESC
unc.edu.6252138d-526e-4ed4-8369-7d6e4bde3fbe.1663403.rsem.isoforms.normalized_results	CESC
unc.edu.6252138d-526e-4ed4-8369-7d6e4bde3fbe.1747962.bt.exon_quantification.txt	CESC
unc.edu.625af8d9-87a0-4017-833b-962fad1f79e5.2659312.junction_quantification.txt	CESC
unc.edu.625af8d9-87a0-4017-833b-962fad1f79e5.2660179.rsem.genes.results	CESC
unc.edu.625af8d9-87a0-4017-833b-962fad1f79e5.2660180.rsem.isoforms.results	CESC
unc.edu.625af8d9-87a0-4017-833b-962fad1f79e5.2660246.rsem.genes.normalized_results	CESC
unc.edu.625af8d9-87a0-4017-833b-962fad1f79e5.2660247.rsem.isoforms.normalized_results	CESC
unc.edu.625af8d9-87a0-4017-833b-962fad1f79e5.2660409.bt.exon_quantification.txt	CESC
unc.edu.656bb2ee-b7f9-4cee-a694-1217fecf25a7.1657120.junction_quantification.txt	CESC
unc.edu.656bb2ee-b7f9-4cee-a694-1217fecf25a7.1658010.rsem.genes.results	CESC
unc.edu.656bb2ee-b7f9-4cee-a694-1217fecf25a7.1658011.rsem.isoforms.results	CESC
unc.edu.656bb2ee-b7f9-4cee-a694-1217fecf25a7.1658023.rsem.genes.normalized_results	CESC
unc.edu.656bb2ee-b7f9-4cee-a694-1217fecf25a7.1658026.rsem.isoforms.normalized_results	CESC
unc.edu.656bb2ee-b7f9-4cee-a694-1217fecf25a7.1747175.bt.exon_quantification.txt	CESC
unc.edu.66a29b88-60e4-4fae-90b3-5c32560dd3ba.2646823.junction_quantification.txt	CESC
unc.edu.66a29b88-60e4-4fae-90b3-5c32560dd3ba.2647499.rsem.genes.results	CESC
unc.edu.66a29b88-60e4-4fae-90b3-5c32560dd3ba.2647500.rsem.isoforms.results	CESC
unc.edu.66a29b88-60e4-4fae-90b3-5c32560dd3ba.2647535.rsem.genes.normalized_results	CESC
unc.edu.66a29b88-60e4-4fae-90b3-5c32560dd3ba.2647536.rsem.isoforms.normalized_results	CESC
unc.edu.66a29b88-60e4-4fae-90b3-5c32560dd3ba.2647741.bt.exon_quantification.txt	CESC
unc.edu.6878010a-30d5-44ef-bd70-99f532a584d5.1669091.junction_quantification.txt	CESC
unc.edu.6878010a-30d5-44ef-bd70-99f532a584d5.1670261.rsem.genes.results	CESC
unc.edu.6878010a-30d5-44ef-bd70-99f532a584d5.1670262.rsem.isoforms.results	CESC
unc.edu.6878010a-30d5-44ef-bd70-99f532a584d5.1670300.rsem.genes.normalized_results	CESC
unc.edu.6878010a-30d5-44ef-bd70-99f532a584d5.1670301.rsem.isoforms.normalized_results	CESC
unc.edu.6878010a-30d5-44ef-bd70-99f532a584d5.1745963.bt.exon_quantification.txt	CESC
unc.edu.687d43fb-fb87-464d-a661-697889b99aed.2054864.junction_quantification.txt	CESC
unc.edu.687d43fb-fb87-464d-a661-697889b99aed.2055644.rsem.genes.results	CESC
unc.edu.687d43fb-fb87-464d-a661-697889b99aed.2055645.rsem.isoforms.results	CESC
unc.edu.687d43fb-fb87-464d-a661-697889b99aed.2055665.rsem.isoforms.normalized_results	CESC
unc.edu.687d43fb-fb87-464d-a661-697889b99aed.2055668.rsem.genes.normalized_results	CESC
unc.edu.687d43fb-fb87-464d-a661-697889b99aed.2056067.bt.exon_quantification.txt	CESC
unc.edu.689fb0d6-789a-45c2-8f2f-12cc3a2ea553.1665915.junction_quantification.txt	CESC
unc.edu.689fb0d6-789a-45c2-8f2f-12cc3a2ea553.1667738.rsem.genes.results	CESC
unc.edu.689fb0d6-789a-45c2-8f2f-12cc3a2ea553.1667739.rsem.isoforms.results	CESC
unc.edu.689fb0d6-789a-45c2-8f2f-12cc3a2ea553.1667975.rsem.isoforms.normalized_results	CESC
unc.edu.689fb0d6-789a-45c2-8f2f-12cc3a2ea553.1667979.rsem.genes.normalized_results	CESC
unc.edu.689fb0d6-789a-45c2-8f2f-12cc3a2ea553.1746391.bt.exon_quantification.txt	CESC
unc.edu.694a3bf4-f789-4aef-9dc8-13f4f8ae0283.1658112.junction_quantification.txt	CESC
unc.edu.694a3bf4-f789-4aef-9dc8-13f4f8ae0283.1658887.rsem.genes.results	CESC
unc.edu.694a3bf4-f789-4aef-9dc8-13f4f8ae0283.1658888.rsem.isoforms.results	CESC
unc.edu.694a3bf4-f789-4aef-9dc8-13f4f8ae0283.1658912.rsem.genes.normalized_results	CESC
unc.edu.694a3bf4-f789-4aef-9dc8-13f4f8ae0283.1658915.rsem.isoforms.normalized_results	CESC
unc.edu.694a3bf4-f789-4aef-9dc8-13f4f8ae0283.1747159.bt.exon_quantification.txt	CESC
unc.edu.6977f6c7-f4cf-4669-81fd-7740fd5e64f1.2415105.junction_quantification.txt	CESC
unc.edu.6977f6c7-f4cf-4669-81fd-7740fd5e64f1.2416417.rsem.genes.results	CESC
unc.edu.6977f6c7-f4cf-4669-81fd-7740fd5e64f1.2416418.rsem.isoforms.results	CESC
unc.edu.6977f6c7-f4cf-4669-81fd-7740fd5e64f1.2416444.rsem.genes.normalized_results	CESC
unc.edu.6977f6c7-f4cf-4669-81fd-7740fd5e64f1.2416445.rsem.isoforms.normalized_results	CESC
unc.edu.6977f6c7-f4cf-4669-81fd-7740fd5e64f1.2416588.bt.exon_quantification.txt	CESC
unc.edu.69e3b16b-5515-416b-808a-0321a107e5c0.2512521.junction_quantification.txt	CESC
unc.edu.69e3b16b-5515-416b-808a-0321a107e5c0.2513080.rsem.genes.results	CESC
unc.edu.69e3b16b-5515-416b-808a-0321a107e5c0.2513081.rsem.isoforms.results	CESC
unc.edu.69e3b16b-5515-416b-808a-0321a107e5c0.2513101.rsem.genes.normalized_results	CESC
unc.edu.69e3b16b-5515-416b-808a-0321a107e5c0.2513102.rsem.isoforms.normalized_results	CESC
unc.edu.69e3b16b-5515-416b-808a-0321a107e5c0.2513185.bt.exon_quantification.txt	CESC
unc.edu.6a65b2f5-ebe5-4974-9ca6-7e824e7ca087.1659425.junction_quantification.txt	CESC
unc.edu.6a65b2f5-ebe5-4974-9ca6-7e824e7ca087.1660702.rsem.genes.results	CESC
unc.edu.6a65b2f5-ebe5-4974-9ca6-7e824e7ca087.1660703.rsem.isoforms.results	CESC
unc.edu.6a65b2f5-ebe5-4974-9ca6-7e824e7ca087.1660716.rsem.isoforms.normalized_results	CESC
unc.edu.6a65b2f5-ebe5-4974-9ca6-7e824e7ca087.1660718.rsem.genes.normalized_results	CESC
unc.edu.6a65b2f5-ebe5-4974-9ca6-7e824e7ca087.1747590.bt.exon_quantification.txt	CESC
unc.edu.6b9951d1-1bae-4c66-acad-c6c618d5387d.2043451.junction_quantification.txt	CESC
unc.edu.6b9951d1-1bae-4c66-acad-c6c618d5387d.2043991.rsem.genes.results	CESC
unc.edu.6b9951d1-1bae-4c66-acad-c6c618d5387d.2043992.rsem.isoforms.results	CESC
unc.edu.6b9951d1-1bae-4c66-acad-c6c618d5387d.2044117.rsem.isoforms.normalized_results	CESC
unc.edu.6b9951d1-1bae-4c66-acad-c6c618d5387d.2044120.rsem.genes.normalized_results	CESC
unc.edu.6b9951d1-1bae-4c66-acad-c6c618d5387d.2044332.bt.exon_quantification.txt	CESC
unc.edu.6c6c44ac-3626-482e-8d33-adbd122f8352.1722987.junction_quantification.txt	CESC
unc.edu.6c6c44ac-3626-482e-8d33-adbd122f8352.1726141.rsem.genes.results	CESC
unc.edu.6c6c44ac-3626-482e-8d33-adbd122f8352.1726142.rsem.isoforms.results	CESC
unc.edu.6c6c44ac-3626-482e-8d33-adbd122f8352.1726185.rsem.isoforms.normalized_results	CESC
unc.edu.6c6c44ac-3626-482e-8d33-adbd122f8352.1726188.rsem.genes.normalized_results	CESC
unc.edu.6c6c44ac-3626-482e-8d33-adbd122f8352.1745101.bt.exon_quantification.txt	CESC
unc.edu.6cec0faf-100b-48b0-9221-fb1be7ff8597.2414759.junction_quantification.txt	CESC
unc.edu.6cec0faf-100b-48b0-9221-fb1be7ff8597.2415895.rsem.genes.results	CESC
unc.edu.6cec0faf-100b-48b0-9221-fb1be7ff8597.2415896.rsem.isoforms.results	CESC
unc.edu.6cec0faf-100b-48b0-9221-fb1be7ff8597.2415930.rsem.isoforms.normalized_results	CESC
unc.edu.6cec0faf-100b-48b0-9221-fb1be7ff8597.2415939.rsem.genes.normalized_results	CESC
unc.edu.6cec0faf-100b-48b0-9221-fb1be7ff8597.2416188.bt.exon_quantification.txt	CESC
unc.edu.6cf2bd67-93bd-449e-9204-5ac5f75cbfd1.2059190.junction_quantification.txt	CESC
unc.edu.6cf2bd67-93bd-449e-9204-5ac5f75cbfd1.2059700.rsem.genes.results	CESC
unc.edu.6cf2bd67-93bd-449e-9204-5ac5f75cbfd1.2059701.rsem.isoforms.results	CESC
unc.edu.6cf2bd67-93bd-449e-9204-5ac5f75cbfd1.2059722.rsem.isoforms.normalized_results	CESC
unc.edu.6cf2bd67-93bd-449e-9204-5ac5f75cbfd1.2059725.rsem.genes.normalized_results	CESC
unc.edu.6cf2bd67-93bd-449e-9204-5ac5f75cbfd1.2060639.bt.exon_quantification.txt	CESC
unc.edu.6cf5747f-22b4-498f-b8ce-13e4a2741883.1667618.junction_quantification.txt	CESC
unc.edu.6cf5747f-22b4-498f-b8ce-13e4a2741883.1669793.rsem.genes.results	CESC
unc.edu.6cf5747f-22b4-498f-b8ce-13e4a2741883.1669794.rsem.isoforms.results	CESC
unc.edu.6cf5747f-22b4-498f-b8ce-13e4a2741883.1669808.rsem.genes.normalized_results	CESC
unc.edu.6cf5747f-22b4-498f-b8ce-13e4a2741883.1669816.rsem.isoforms.normalized_results	CESC
unc.edu.6cf5747f-22b4-498f-b8ce-13e4a2741883.1745955.bt.exon_quantification.txt	CESC
unc.edu.6edc7d3a-9f83-449f-a371-c040d8b5164d.1668266.junction_quantification.txt	CESC
unc.edu.6edc7d3a-9f83-449f-a371-c040d8b5164d.1670097.rsem.genes.results	CESC
unc.edu.6edc7d3a-9f83-449f-a371-c040d8b5164d.1670098.rsem.isoforms.results	CESC
unc.edu.6edc7d3a-9f83-449f-a371-c040d8b5164d.1670118.rsem.genes.normalized_results	CESC
unc.edu.6edc7d3a-9f83-449f-a371-c040d8b5164d.1670121.rsem.isoforms.normalized_results	CESC
unc.edu.6edc7d3a-9f83-449f-a371-c040d8b5164d.1745968.bt.exon_quantification.txt	CESC
unc.edu.6f54279a-f0b1-4e9d-9e71-7f91cef40ba2.1667655.junction_quantification.txt	CESC
unc.edu.6f54279a-f0b1-4e9d-9e71-7f91cef40ba2.1669854.rsem.genes.results	CESC
unc.edu.6f54279a-f0b1-4e9d-9e71-7f91cef40ba2.1669855.rsem.isoforms.results	CESC
unc.edu.6f54279a-f0b1-4e9d-9e71-7f91cef40ba2.1669871.rsem.genes.normalized_results	CESC
unc.edu.6f54279a-f0b1-4e9d-9e71-7f91cef40ba2.1669872.rsem.isoforms.normalized_results	CESC
unc.edu.6f54279a-f0b1-4e9d-9e71-7f91cef40ba2.1745956.bt.exon_quantification.txt	CESC
unc.edu.70b5a53a-d822-4634-b181-79fef68346c0.1663075.junction_quantification.txt	CESC
unc.edu.70b5a53a-d822-4634-b181-79fef68346c0.1664462.rsem.genes.results	CESC
unc.edu.70b5a53a-d822-4634-b181-79fef68346c0.1664463.rsem.isoforms.results	CESC
unc.edu.70b5a53a-d822-4634-b181-79fef68346c0.1664511.rsem.isoforms.normalized_results	CESC
unc.edu.70b5a53a-d822-4634-b181-79fef68346c0.1664514.rsem.genes.normalized_results	CESC
unc.edu.70b5a53a-d822-4634-b181-79fef68346c0.1747949.bt.exon_quantification.txt	CESC
[truncated: 5,668 more rows]

## Sheet: Blueprint file IDs
AML1
H3K4me3	S005FHH1.ERX324174.H3K4me3.bwa.GRCh38.20150527.bed
H3K27me3	S005FHH1.ERX324175.H3K27me3.bwa.GRCh38.broad.20150527.bed
H3K36me3	S005FHH1.ERX406957.H3K36me3.bwa.GRCh38.broad.20150527.bed
H3K4me1	S005FHH1.ERX712773.H3K4me1.bwa.GRCh38.broad.20150527.bed
H3K9me3	S005FHH1.ERX940996.H3K9me3.bwa.GRCh38.broad.20150527.bed
AML2
H3K4me3	S00XXHH1.ERX941001.H3K4me3.bwa.GRCh38.20150527.bed
H3K36me3	S00XXHH1.ERX941005.H3K36me3.bwa.GRCh38.broad.20150527.bed
H3K4me1	S00XXHH1.ERX941006.H3K4me1.bwa.GRCh38.broad.20150527.bed
H3K27me3	S00XXHH1.ERX941007.H3K27me3.bwa.GRCh38.broad.20150527.bed
H3K9me3	S00XXHH1.ERX943229.H3K9me3.bwa.GRCh38.broad.20150527.bed
MML1
H3K27me3	S00XCMH1.ERX712712.H3K27me3.bwa.GRCh38.broad.20150527.bed
H3K4me3	S00XCMH1.ERX712716.H3K4me3.bwa.GRCh38.20150527.bed
H3K36me3	S00XCMH1.ERX712718.H3K36me3.bwa.GRCh38.broad.20150527.bed
H3K4me1	S00XCMH1.ERX712719.H3K4me1.bwa.GRCh38.broad.20150527.bed
H3K9me3	S00XCMH1.ERX712721.H3K9me3.bwa.GRCh38.broad.20150527.bed
MML2
H3K4me3	S00XDKH1.ERX712764.H3K4me3.bwa.GRCh38.20150527.bed
H3K4me1	S00XDKH1.ERX712766.H3K4me1.bwa.GRCh38.broad.20150527.bed
H3K36me3	S00XDKH1.ERX712767.H3K36me3.bwa.GRCh38.broad.20150527.bed
H3K9me3	S00XDKH1.ERX712768.H3K9me3.bwa.GRCh38.broad.20150527.bed
H3K27me3	S00XDKH1.ERX712769.H3K27me3.bwa.GRCh38.broad.20150527.bed
naïve B
H3K36me3	S00W1BH1.ERX712696.H3K36me3.bwa.GRCh38.broad.20150527.bed
H3K4me1	S00W1BH1.ERX712697.H3K4me1.bwa.GRCh38.broad.20150527.bed
H3K9me3	S00W1BH1.ERX712698.H3K9me3.bwa.GRCh38.broad.20150527.bed
H3K4me3	S00W1BH1.ERX712717.H3K4me3.bwa.GRCh38.20150527.bed
H3K27me3	S00W1BH1.ERX712775.H3K27me3.bwa.GRCh38.broad.20150527.bed
