# Supplementary material for: Changes of bivalent chromatin coincide with increased expression of developmental genes in cancer
Source: Sci Rep. 2016 Nov 23;6:37393. doi: 10.1038/srep37393 (PMC5120258; doi:10.1038/srep37393)
Supplement: Supplementary Table 6 [file srep37393-s5.xlsx]

## Sheet: All
UP
BLCA			BL			BRCA			CESC			COAD			ESCA			FL			HNSC			KIRC			KIRP			LIHC			LUAD			LUSC			PAAD			PRAD			READ			SKCM
TROAP	ENSG00000135451		LEF1	ENSG00000138795		PKMYT1	ENSG00000127564		TROAP	ENSG00000135451		FOXQ1	ENSG00000164379		HOXC8	ENSG00000037965		ACHE	ENSG00000087085		HOXD11	ENSG00000128713		NOL3	ENSG00000140939		NOL3	ENSG00000140939		COL15A1	ENSG00000204291		EFNA3	ENSG00000251246		TROAP	ENSG00000135451		ZIC2	ENSG00000043355		SIM2	ENSG00000159263		FOXQ1	ENSG00000164379
SHMT2	ENSG00000182199		SOX18	ENSG00000203883		TROAP	ENSG00000135451		PKMYT1	ENSG00000127564		GRIN2D	ENSG00000105464		TROAP	ENSG00000135451		NR2F2	ENSG00000185551		FOXD2	ENSG00000186564		NDUFA4L2	ENSG00000185633		FDXR	ENSG00000161513		ZIC2	ENSG00000043355		TROAP	ENSG00000135451		PKMYT1	ENSG00000127564					NKX2-3	ENSG00000119919		GRIN2D	ENSG00000105464
PAQR4	ENSG00000162073		TBX2	ENSG00000121068		PAQR4	ENSG00000162073		ESRP1	ENSG00000104413		PDX1	ENSG00000139515		HOXB7	ENSG00000260027		RP11-465L10.10	ENSG00000204044		HOXC6	ENSG00000197757		CDKN2A	ENSG00000147889		STAC3	ENSG00000185482		NXPH4	ENSG00000182379		PKMYT1	ENSG00000127564		TFAP2A	ENSG00000137203					TRIM36	ENSG00000152503		CBX8	ENSG00000141570
CBX8	ENSG00000141570		NR2F2	ENSG00000185551		GJB2	ENSG00000165474		PAQR4	ENSG00000162073		C17orf96	ENSG00000179294		HOXC9	ENSG00000180806		MMP9	ENSG00000100985		HOXD10	ENSG00000128710		SHMT2	ENSG00000182199		PAQR4	ENSG00000162073		HOXD9	ENSG00000128709		GREM1	ENSG00000166923		ECE2	ENSG00000145194					CCDC108	ENSG00000181378		SIM2	ENSG00000159263
ECE2	ENSG00000145194		RAMP2	ENSG00000131477		COMP	ENSG00000105664		TFAP2A	ENSG00000137203		DDX31	ENSG00000125485		HOXC11	ENSG00000123388		MSC	ENSG00000178860		GRIN2D	ENSG00000105464		HSF4	ENSG00000102878		CDKN2A	ENSG00000147889		OTX1	ENSG00000115507		ECE2	ENSG00000145194		PITX1	ENSG00000069011					LMX1B	ENSG00000136944		NKD2	ENSG00000145506
B3GNT4	ENSG00000176383		LEF1-AS1	ENSG00000232021		AP1S1	ENSG00000106367		CDKN2A	ENSG00000147889		SIM2	ENSG00000159263		HOXA11	ENSG00000005073		RAMP2	ENSG00000131477		BMP1	ENSG00000168487		TRADD	ENSG00000102871		RCN1	ENSG00000049449		TROAP	ENSG00000135451		FGF11	ENSG00000161958		EFNA3	ENSG00000251246					CPLX1	ENSG00000168993		SOX9	ENSG00000125398
CYP27B1	ENSG00000111012		LRP1	ENSG00000123384		ESRP1	ENSG00000104413		NMU	ENSG00000109255		CBX2	ENSG00000173894		HOXC10	ENSG00000180818		FLT4	ENSG00000037280		HOXA10	ENSG00000253293		COL23A1	ENSG00000050767		BMP1	ENSG00000168487		PDGFA	ENSG00000197461		GJB2	ENSG00000165474		SHMT2	ENSG00000182199					GSC	ENSG00000133937		PDX1	ENSG00000139515
SMUG1	ENSG00000123415		MMP9	ENSG00000100985		GRM8	ENSG00000179603		OTX1	ENSG00000115507		PAQR4	ENSG00000162073		HOXA10	ENSG00000253293		SHE	ENSG00000169291		HOXC9	ENSG00000180806		INHBB	ENSG00000163083		PKMYT1	ENSG00000127564		HOXA13	ENSG00000106031		ONECUT1	ENSG00000169856		FGF11	ENSG00000161958					GMDS	ENSG00000112699		CBX2	ENSG00000173894
KDELR1	ENSG00000105438		AC132217.4	ENSG00000240801		CBX4	ENSG00000141582		TP73	ENSG00000078900		CBX8	ENSG00000141570		PKMYT1	ENSG00000127564		GAS2L1	ENSG00000185340		MMP9	ENSG00000100985		STAC3	ENSG00000185482		PAQR9	ENSG00000188582		CDKN2A	ENSG00000147889		GALNT14	ENSG00000158089		NXPH4	ENSG00000182379					RTN4RL2	ENSG00000186907		PITX2	ENSG00000164093
LBX2	ENSG00000179528		SHE	ENSG00000169291		GRM4	ENSG00000124493		PITX1	ENSG00000069011		KIAA1257	ENSG00000114656		ULBP2	ENSG00000131015		TBX2	ENSG00000121068		ZIC2	ENSG00000043355		DLX5	ENSG00000105880		LBX2	ENSG00000179528		PAQR4	ENSG00000162073		ITPKA	ENSG00000137825		HOXD11	ENSG00000128713					HOXC6	ENSG00000197757		CBX4	ENSG00000141582
PCGF1	ENSG00000115289		IGF2	ENSG00000167244		F12	ENSG00000131187		PAK6	ENSG00000137843		OTX1	ENSG00000115507		GRIN2D	ENSG00000105464		SOX18	ENSG00000203883		GBX2	ENSG00000168505		HLX	ENSG00000136630		MUC12	ENSG00000205277		PKMYT1	ENSG00000127564		NPM3	ENSG00000107833		DUSP9	ENSG00000130829					HOXC5	ENSG00000172789		DDX31	ENSG00000125485
WNT3	ENSG00000108379		RP11-465L10.10	ENSG00000204044		PITX1	ENSG00000069011		F12	ENSG00000131187		DDN	ENSG00000181418		LINC00337	ENSG00000225077		ADRA2A	ENSG00000150594		HOXC11	ENSG00000123388		DOC2A	ENSG00000149927		F12	ENSG00000131187		RAB11FIP4	ENSG00000131242		SHMT2	ENSG00000182199		F12	ENSG00000131187					NOC2L	ENSG00000188976		DDN	ENSG00000181418
PPP1R16A	ENSG00000160972		RP11-332H18.4	ENSG00000267280		ECE2	ENSG00000145194		FOXA1	ENSG00000129514		SOX9	ENSG00000125398		HOXA13	ENSG00000106031		EXOC3L4	ENSG00000205436		ZIC5	ENSG00000139800		NXPH4	ENSG00000182379		MNX1	ENSG00000130675		MAPT	ENSG00000186868		F12	ENSG00000131187		HOXA10	ENSG00000253293					SHMT2	ENSG00000182199		TLX1	ENSG00000107807
BUB3	ENSG00000154473		FLT1	ENSG00000102755		SYNGR3	ENSG00000127561		CDCP1	ENSG00000163814		CBX4	ENSG00000141582		ZFP64	ENSG00000020256		CYP26B1	ENSG00000003137		PKMYT1	ENSG00000127564		BMP1	ENSG00000168487		EXOC7	ENSG00000182473		ZIC5	ENSG00000139800		SYT7	ENSG00000011347		ZIC2	ENSG00000043355					F12	ENSG00000131187		RCN1	ENSG00000049449
GRIN2D	ENSG00000105464		PDE4A	ENSG00000065989		BUB3	ENSG00000154473		SHMT2	ENSG00000182199		TROAP	ENSG00000135451		ZIC5	ENSG00000139800		EGFLAM	ENSG00000164318		HOXA11	ENSG00000005073		HLA-J	ENSG00000204622		TROAP	ENSG00000135451		CBX2	ENSG00000173894		KISS1R	ENSG00000116014		ESRP1	ENSG00000104413					KLHL35	ENSG00000149243		PAQR4	ENSG00000162073
AP1S1	ENSG00000106367		TBX3	ENSG00000135111		KREMEN2	ENSG00000131650		ECE2	ENSG00000145194		CCNO	ENSG00000152669		ZIC2	ENSG00000043355		RP11-332H18.4	ENSG00000267280		CAMK2N2	ENSG00000163888		EFNA3	ENSG00000251246		PRDM12	ENSG00000130711		C1QL1	ENSG00000131094		CBX8	ENSG00000141570		DLX6	ENSG00000006377					HES4	ENSG00000188290		OXTR	ENSG00000180914
PKMYT1	ENSG00000127564		NPR1	ENSG00000169418		CAMK2N2	ENSG00000163888		OVOL1	ENSG00000172818		MSX2	ENSG00000120149		DLX4	ENSG00000108813		BCL11B	ENSG00000127152		HOXD9	ENSG00000128709		DLL4	ENSG00000128917		TMEM163	ENSG00000152128		PAQR5	ENSG00000137819		PITX2	ENSG00000164093		OTX1	ENSG00000115507					DLX1	ENSG00000144355		KLHL35	ENSG00000149243
VPS25	ENSG00000131475		GAS2L1	ENSG00000185340		HCN2	ENSG00000099822		NXPH4	ENSG00000182379		NKD2	ENSG00000145506		BUB3	ENSG00000154473		FLT1	ENSG00000102755		COL27A1	ENSG00000196739		PCGF1	ENSG00000115289		COL23A1	ENSG00000050767		B4GALNT1	ENSG00000135454		SRRM3	ENSG00000177679		ZFP64	ENSG00000020256					BAIAP3	ENSG00000007516		GDPD5	ENSG00000158555
ULBP1	ENSG00000111981		PCDH1	ENSG00000156453		ITPKA	ENSG00000137825		CYP27B1	ENSG00000111012		ULBP1	ENSG00000111981		OTX1	ENSG00000115507		HLX	ENSG00000136630		HOXC5	ENSG00000172789		FAM163A	ENSG00000143340		DLX4	ENSG00000108813		SIX2	ENSG00000170577		PAQR4	ENSG00000162073		NPM3	ENSG00000107833					TWIST1	ENSG00000122691		OTX1	ENSG00000115507
NXPH4	ENSG00000182379		FLT4	ENSG00000037280		PCDH17	ENSG00000118946		RIPK4	ENSG00000183421		RCN1	ENSG00000049449		NPM3	ENSG00000107833		EOMES	ENSG00000163508		HOXC8	ENSG00000037965		S1PR5	ENSG00000180739		HLA-J	ENSG00000204622		DUOXA2	ENSG00000140274		NMU	ENSG00000109255		ZIC5	ENSG00000139800					ONECUT2	ENSG00000119547		MLXIPL	ENSG00000009950
OTX1	ENSG00000115507		SOX17	ENSG00000164736		GMPPA	ENSG00000144591		WNT7B	ENSG00000188064		PRDM12	ENSG00000130711		BCL11B	ENSG00000127152		HOXD-AS2	ENSG00000237380		LBX2	ENSG00000179528		MYO3A	ENSG00000095777		SRCIN1	ENSG00000017373		DUSP9	ENSG00000130829		PPAP2C	ENSG00000141934		PPP2R2C	ENSG00000074211					CBX4	ENSG00000141582		LEMD1	ENSG00000186007
ULBP2	ENSG00000131015		MAFB	ENSG00000204103		FOXH1	ENSG00000160973		C9orf53	ENSG00000224854		SLC4A11	ENSG00000088836		ULBP1	ENSG00000111981		HOXD8	ENSG00000175879		SHOX2	ENSG00000168779		PKMYT1	ENSG00000127564		CD70	ENSG00000125726		HOXD8	ENSG00000175879		TFAP2A	ENSG00000137203		FOXE1	ENSG00000178919					CAMK2N2	ENSG00000163888		ARID3A	ENSG00000116017
C19orf25	ENSG00000119559		NPM3	ENSG00000107833		KIFC2	ENSG00000167702		ZIC2	ENSG00000043355		CYP27B1	ENSG00000111012		PAQR4	ENSG00000162073		NR2F1	ENSG00000175745		DLX1	ENSG00000144355		BARX2	ENSG00000043039		EMILIN2	ENSG00000132205		PITX1	ENSG00000069011		OTX1	ENSG00000115507		RSRC1	ENSG00000174891					ULBP1	ENSG00000111981		CCNO	ENSG00000152669
SIM2	ENSG00000159263		HLX	ENSG00000136630		CBX8	ENSG00000141570		ULBP2	ENSG00000131015		PKMYT1	ENSG00000127564		SP8	ENSG00000164651		RP11-383H13.1	ENSG00000235531		HOXC10	ENSG00000180818		GPR4	ENSG00000177464		PNMA2	ENSG00000240694		HOXD10	ENSG00000128710		GMPPA	ENSG00000144591		USH1G	ENSG00000182040					LHX6	ENSG00000106852		KIAA1257	ENSG00000114656
YIF1A	ENSG00000174851		CDCP1	ENSG00000163814		LEF1	ENSG00000138795		PPP1R14C	ENSG00000198729		GAD1	ENSG00000128683		FEZF1	ENSG00000128610		FOXF1	ENSG00000103241		LHX5	ENSG00000089116		EMILIN2	ENSG00000132205		VPS25	ENSG00000131475		FIBCD1	ENSG00000130720		TMEM63C	ENSG00000165548		SHOX2	ENSG00000168779					FOXA1	ENSG00000129514		CYP27B1	ENSG00000111012
BARX1	ENSG00000131668		HOXD-AS2	ENSG00000237380		PPP1R11	ENSG00000204619		B3GNT4	ENSG00000176383		NOTUM	ENSG00000185269		HOXA11-AS	ENSG00000240990		DOC2B	ENSG00000272636		NXPH4	ENSG00000182379		EBF2	ENSG00000221818		TRADD	ENSG00000102871		NDUFA4L2	ENSG00000185633		PITX1	ENSG00000069011		DLX5	ENSG00000105880					ZIC2	ENSG00000043355		SHMT2	ENSG00000182199
MNX1	ENSG00000130675		CYP26B1	ENSG00000003137		NKX3-2	ENSG00000109705		MYO5B	ENSG00000167306		LEMD1	ENSG00000186007		GPR144	ENSG00000180264		HOXD-AS1	ENSG00000224189		TROAP	ENSG00000135451		FDXR	ENSG00000161513		HOXA3	ENSG00000105997		EMX1	ENSG00000135638		CYP24A1	ENSG00000019186		PRDM13	ENSG00000112238					INPPL1	ENSG00000165458		SP6	ENSG00000189120
NOC2L	ENSG00000188976		TAL1	ENSG00000162367		YIF1A	ENSG00000174851		ZIC5	ENSG00000139800		SHMT2	ENSG00000182199		ECE2	ENSG00000145194		CLDN5	ENSG00000184113		HOXA13	ENSG00000106031		FBXL8	ENSG00000135722		HSF4	ENSG00000102878		DLX5	ENSG00000105880		TBX15	ENSG00000092607		PPAP2C	ENSG00000141934					MCOLN2	ENSG00000153898		SLC4A11	ENSG00000088836
KIFC2	ENSG00000167702		COL27A1	ENSG00000196739		VGF	ENSG00000128564		HOOK2	ENSG00000095066		ULBP2	ENSG00000131015		HOXC6	ENSG00000197757		CD8A	ENSG00000153563		HOXB9	ENSG00000170689		ARHGEF1	ENSG00000076928		ABR	ENSG00000159842		HOXD3	ENSG00000128652		COCH	ENSG00000100473		FOXD3	ENSG00000187140					C17orf96	ENSG00000179294		LGR5	ENSG00000139292
FGF11	ENSG00000161958		RAMP2-AS1	ENSG00000197291		LHX2	ENSG00000106689		TACSTD2	ENSG00000184292		KLHL35	ENSG00000149243		CBX8	ENSG00000141570		COL15A1	ENSG00000204291		ONECUT2	ENSG00000119547		PLCB2	ENSG00000137841		DOC2A	ENSG00000149927		DUOX2	ENSG00000140279		AP1S1	ENSG00000106367		FOXD1	ENSG00000251493					ZNF511	ENSG00000198546		NOTUM	ENSG00000185269
HOXC6	ENSG00000197757		COL15A1	ENSG00000204291		CBX2	ENSG00000173894		PRSS16	ENSG00000112812		MSX1	ENSG00000163132		NRARP	ENSG00000198435		ERG	ENSG00000157554		GREM1	ENSG00000166923		DLX1	ENSG00000144355		RGS20	ENSG00000147509		COCH	ENSG00000100473		HNF4G	ENSG00000164749		DMRTA2	ENSG00000142700					TROAP	ENSG00000135451		ULBP1	ENSG00000111981
CHRNB1	ENSG00000170175		CLDN5	ENSG00000184113		ATP1A3	ENSG00000105409		IRX5	ENSG00000176842		OXTR	ENSG00000180914		HOTTIP	ENSG00000243766		COL27A1	ENSG00000196739		HOXD13	ENSG00000128714		PAQR4	ENSG00000162073		EFNA3	ENSG00000251246		KIAA1244	ENSG00000112379		ATP6V1C2	ENSG00000143882		PTHLH	ENSG00000087494					BEND4	ENSG00000188848		SYT7	ENSG00000011347
KLHL35	ENSG00000149243		PNMA2	ENSG00000240694		KDELR1	ENSG00000105438		OVOL2	ENSG00000125850		GDPD5	ENSG00000158555		MMP9	ENSG00000100985		EN1	ENSG00000163064		RSRC1	ENSG00000174891		KIAA0895L	ENSG00000196123		KCNJ4	ENSG00000168135		CPXM1	ENSG00000088882		NXPH4	ENSG00000182379		HOXA13	ENSG00000106031					FBXL8	ENSG00000135722		FGF19	ENSG00000162344
SIX1	ENSG00000126778		ERG	ENSG00000157554		GRIN2D	ENSG00000105464		KLHL35	ENSG00000149243		WNT3	ENSG00000108379		DUSP9	ENSG00000130829		ADCY4	ENSG00000129467		PTHLH	ENSG00000087494		CD8A	ENSG00000153563		IDUA	ENSG00000127415		EBF1	ENSG00000164330		CBX4	ENSG00000141582		B3GNT4	ENSG00000176383					PRDM12	ENSG00000130711		HOXB8	ENSG00000120068
GRIN3B	ENSG00000116032		DLL4	ENSG00000128917		SHMT2	ENSG00000182199		SYNGR3	ENSG00000127561		NOC2L	ENSG00000188976		HOXD9	ENSG00000128709		NPR1	ENSG00000169418		STK3	ENSG00000104375		EOMES	ENSG00000163508		ONECUT2	ENSG00000119547		GRIN2A	ENSG00000183454		BUB3	ENSG00000154473		BUB3	ENSG00000154473					ESRP1	ENSG00000104413		TROAP	ENSG00000135451
ISL2	ENSG00000159556		HOXD8	ENSG00000175879		HOXC11	ENSG00000123388		DLL3	ENSG00000090932		IRX5	ENSG00000176842		CBX2	ENSG00000173894		TBX3	ENSG00000135111		FOXD1	ENSG00000251493		MMP25	ENSG00000008516		PLCB2	ENSG00000137841		UNC5A	ENSG00000113763		CYP27B1	ENSG00000111012		GJB2	ENSG00000165474					ATP8A2	ENSG00000132932		ZFP64	ENSG00000020256
LHX5	ENSG00000089116		PITX1	ENSG00000069011		GBX2	ENSG00000168505		BUB3	ENSG00000154473		ECE2	ENSG00000145194		LHX1	ENSG00000132130		RAMP2-AS1	ENSG00000197291		SLC26A10	ENSG00000135502		GRK6	ENSG00000198055		HOXC11	ENSG00000123388		DNER	ENSG00000187957		SYNGR3	ENSG00000127561		SMUG1	ENSG00000123415					UFSP1	ENSG00000176125		C17orf96	ENSG00000179294
NKX3-2	ENSG00000109705		HOXD-AS1	ENSG00000224189		SAMD11	ENSG00000187634		LHX2	ENSG00000106689		TLX1	ENSG00000107807		HOXB9	ENSG00000170689		DMTN	ENSG00000158856		HOXB7	ENSG00000260027		MSC	ENSG00000178860		KCNS3	ENSG00000170745		TMEM163	ENSG00000152128		PRDM12	ENSG00000130711		SRRM3	ENSG00000177679					HSF4	ENSG00000102878		SHISA2	ENSG00000180730
HOXC9	ENSG00000180806		EGFLAM	ENSG00000164318		PPP2R2C	ENSG00000074211		RPP25	ENSG00000178718		BUB3	ENSG00000154473		DLEU2	ENSG00000231607		NTNG2	ENSG00000196358		LHX1	ENSG00000132130		HES4	ENSG00000188290		TBX15	ENSG00000092607		SRRM3	ENSG00000177679		KREMEN2	ENSG00000131650		BARX1	ENSG00000131668					CBX8	ENSG00000141570		SP5	ENSG00000204335
CDKN2A	ENSG00000147889		CHRD	ENSG00000090539		LINGO1	ENSG00000169783		KLRG2	ENSG00000188883		WNT7B	ENSG00000188064		FIBCD1	ENSG00000130720		DLL4	ENSG00000128917		TOX2	ENSG00000124191		LINGO1	ENSG00000169783		HRK	ENSG00000135116		PPAP2C	ENSG00000141934		RTN4RL2	ENSG00000186907		OVOL1	ENSG00000172818					FOXD1	ENSG00000251493		DLX4	ENSG00000108813
MAST1	ENSG00000105613		ADRA2A	ENSG00000150594		ZFP64	ENSG00000020256		POLA1	ENSG00000101868		ATP6V1C2	ENSG00000143882		SIX1	ENSG00000126778		RSPO3	ENSG00000146374		DUSP9	ENSG00000130829		PNMA2	ENSG00000240694		ELFN2	ENSG00000166897		CAMK2N2	ENSG00000163888		ONECUT2	ENSG00000119547		SOX2	ENSG00000181449					C14orf39	ENSG00000179008		COMP	ENSG00000105664
CBX2	ENSG00000173894		PDGFRA	ENSG00000134853		RTN4RL2	ENSG00000186907		KREMEN2	ENSG00000131650		SP5	ENSG00000204335		ONECUT2	ENSG00000119547		IL17REL	ENSG00000188263		ZFP64	ENSG00000020256		KCNK9	ENSG00000169427		MAST1	ENSG00000105613		ELFN2	ENSG00000166897		WNT3	ENSG00000108379		RGS20	ENSG00000147509					FEV	ENSG00000163497		FAM150A	ENSG00000196711
KIAA1024	ENSG00000169330		CYP7B1	ENSG00000172817		DEGS2	ENSG00000168350		CBX8	ENSG00000141570		COMP	ENSG00000105664		MIR196B	ENSG00000207584		CDH23	ENSG00000107736		CYP27B1	ENSG00000111012		PTGDR	ENSG00000168229		ACHE	ENSG00000087085		LRRC26	ENSG00000184709		BARX2	ENSG00000043039		PITX2	ENSG00000164093					TBX1	ENSG00000184058		WNT3	ENSG00000108379
RGS20	ENSG00000147509		MSC	ENSG00000178860		RAB11FIP4	ENSG00000131242		HES2	ENSG00000069812		FEZF1	ENSG00000128610		FAM132B	ENSG00000178752		GALNT16	ENSG00000100626		ICAM5	ENSG00000105376		GDF6	ENSG00000156466		GRK6	ENSG00000198055		TMEM151A	ENSG00000179292		CDKN2A	ENSG00000147889		CBX2	ENSG00000173894					KISS1R	ENSG00000116014		CYP24A1	ENSG00000019186
CAMK2N2	ENSG00000163888		C11orf96	ENSG00000187479		WT1	ENSG00000184937		MNX1	ENSG00000130675		LEF1	ENSG00000138795		C1QL4	ENSG00000186897		SYT15	ENSG00000204176		FOXL2	ENSG00000183770		ELOVL2	ENSG00000197977		MEIS3	ENSG00000105419		MUC12	ENSG00000205277		MNX1	ENSG00000130675		GALNT14	ENSG00000158089					OTX1	ENSG00000115507		SHH	ENSG00000164690
EIF2B5	ENSG00000145191		ESAM	ENSG00000149564		KCNG3	ENSG00000171126		KIFC2	ENSG00000167702		TACSTD2	ENSG00000184292		FOXD1	ENSG00000251493		RP11-222K16.2	ENSG00000272282		EN1	ENSG00000163064		TROAP	ENSG00000135451		PCGF1	ENSG00000115289		FSTL4	ENSG00000053108		CBX2	ENSG00000173894		GJA3	ENSG00000121743					FOXB2	ENSG00000204612		ULBP2	ENSG00000131015
PSMG4	ENSG00000180822		ACHE	ENSG00000087085		LRFN2	ENSG00000156564		S1PR5	ENSG00000180739		FAM150A	ENSG00000196711		COX6B2	ENSG00000160471		TAL1	ENSG00000162367		GPR158	ENSG00000151025		FGF11	ENSG00000161958		HS3ST1	ENSG00000002587		FOXD2	ENSG00000186564		DLL3	ENSG00000090932		ESPN	ENSG00000187017					DLX2	ENSG00000115844		PROX1	ENSG00000117707
HOXB7	ENSG00000260027		RBP7	ENSG00000162444		FOXD2	ENSG00000186564		CBX4	ENSG00000141582		SHISA2	ENSG00000180730		WNT3	ENSG00000108379		MAFB	ENSG00000204103		DLX2	ENSG00000115844		KCNN1	ENSG00000105642		SRRM3	ENSG00000177679		CYP27B1	ENSG00000111012		PPP2R2C	ENSG00000074211		HOXA11	ENSG00000005073					DLL3	ENSG00000090932		PRDM12	ENSG00000130711
EN2	ENSG00000164778		CD8A	ENSG00000153563		HOXC10	ENSG00000180818		DUOXA1	ENSG00000140254		NPM3	ENSG00000107833		HOTAIR	ENSG00000228630		GATA6	ENSG00000141448		EN2	ENSG00000164778		FLI1	ENSG00000151702		CHRNB1	ENSG00000170175		LINGO1	ENSG00000169783		CAMK2N2	ENSG00000163888		LHX5	ENSG00000089116					EFNA2	ENSG00000099617		ATP6V1C2	ENSG00000143882
COL2A1	ENSG00000139219		GATA6	ENSG00000141448		CDKN2A	ENSG00000147889		GRIN2D	ENSG00000105464		MLXIPL	ENSG00000009950		AP1S1	ENSG00000106367		ESAM	ENSG00000149564		FOXF2	ENSG00000137273		TOX2	ENSG00000124191		CNR1	ENSG00000118432		SLC30A3	ENSG00000115194		LBX2	ENSG00000179528		GREM1	ENSG00000166923					MYRIP	ENSG00000170011		CPXM1	ENSG00000088882
S1PR5	ENSG00000180739		HES4	ENSG00000188290		SNAPC2	ENSG00000104976		DUSP9	ENSG00000130829		POLA1	ENSG00000101868		GAD1	ENSG00000128683		HOXD9	ENSG00000128709		DLX6	ENSG00000006377		TBX15	ENSG00000092607		UNC5A	ENSG00000113763		IDUA	ENSG00000127415		SMUG1	ENSG00000123415		NMU	ENSG00000109255					IDUA	ENSG00000127415		GAD1	ENSG00000128683
DDN	ENSG00000181418		FAM162B	ENSG00000183807		RET	ENSG00000165731		TMEM102	ENSG00000181284		SHH	ENSG00000164690		CDX2	ENSG00000165556		PCDH1	ENSG00000156453		ROR2	ENSG00000169071		UNC5A	ENSG00000113763		ANK1	ENSG00000029534		OCA2	ENSG00000104044		NGEF	ENSG00000066248		DDN	ENSG00000181418					NKX6-1	ENSG00000163623		MSX1	ENSG00000163132
ZFP64	ENSG00000020256		NKD2	ENSG00000145506		KIAA1257	ENSG00000114656		FOXE1	ENSG00000178919		DUSP4	ENSG00000120875		F12	ENSG00000131187		ARHGEF25	ENSG00000240771		C1QL1	ENSG00000131094		SIX1	ENSG00000126778		SATB2	ENSG00000119042		KCNK9	ENSG00000169427		LINGO1	ENSG00000169783		KREMEN2	ENSG00000131650					PKMYT1	ENSG00000127564		PKMYT1	ENSG00000127564
ARID3A	ENSG00000116017		SLC4A11	ENSG00000088836		EFNA3	ENSG00000251246		DLX4	ENSG00000108813		NAE1	ENSG00000159593		RCN1	ENSG00000049449		RP11-38L15.3	ENSG00000231187		PCDH17	ENSG00000118946		POU2F2	ENSG00000028277		CHMP6	ENSG00000176108		HES4	ENSG00000188290		BARX1	ENSG00000131668		PAQR4	ENSG00000162073					SP5	ENSG00000204335		COL27A1	ENSG00000196739
FBXL8	ENSG00000135722		HOXD3	ENSG00000128652		KISS1R	ENSG00000116014		SOX21	ENSG00000125285		STK3	ENSG00000104375		FOXD2	ENSG00000186564		CHRD	ENSG00000090539		FIBCD1	ENSG00000130720		ICAM1	ENSG00000090339		DLL3	ENSG00000090932		HOXD1	ENSG00000128645		OVOL1	ENSG00000172818		KCNG1	ENSG00000026559					HCN2	ENSG00000099822		TACSTD2	ENSG00000184292
KCNC3	ENSG00000131398		C3orf80	ENSG00000180044		WNT7B	ENSG00000188064		RAB11FIP4	ENSG00000131242		DLX4	ENSG00000108813		TFAP2A	ENSG00000137203		KCNA2	ENSG00000177301		FOXL1	ENSG00000176678		AMZ1	ENSG00000174945		SLC6A20	ENSG00000163817		CALY	ENSG00000130643		B4GALNT1	ENSG00000135454		LHX2	ENSG00000106689					ECE2	ENSG00000145194		PAH	ENSG00000171759
ESPNP	ENSG00000268869		SLITRK5	ENSG00000165300		OVOL1	ENSG00000172818		OPLAH	ENSG00000178814		SIX1	ENSG00000126778		RNF220	ENSG00000187147		GATA3	ENSG00000107485		PAQR4	ENSG00000162073		PTHLH	ENSG00000087494		FBXL8	ENSG00000135722		PITX2	ENSG00000164093		ANKRD34B	ENSG00000189127		TFAP2C	ENSG00000087510					LRRC26	ENSG00000184709		ONECUT2	ENSG00000119547
FOXH1	ENSG00000160973		HOXD9	ENSG00000128709		CACNG4	ENSG00000075461		FDXR	ENSG00000161513		PAX9	ENSG00000198807		TBX4	ENSG00000121075		SOX17	ENSG00000164736		B4GALNT1	ENSG00000135454		KISS1R	ENSG00000116014		SOX9	ENSG00000125398		ZIC4	ENSG00000174963		FOXI3	ENSG00000214336		B4GALNT1	ENSG00000135454					CBX2	ENSG00000173894		LEF1	ENSG00000138795
DLX6	ENSG00000006377		RP5-850E9.3	ENSG00000270299		MMP9	ENSG00000100985		ESPN	ENSG00000187017		LGR5	ENSG00000139292		DDX31	ENSG00000125485		PAPLN	ENSG00000100767		NKD2	ENSG00000145506		NRARP	ENSG00000198435		MSC	ENSG00000178860		TBX4	ENSG00000121075		FEZF1	ENSG00000128610		HOXD13	ENSG00000128714					NR2E1	ENSG00000112333		SLC6A20	ENSG00000163817
KCNG1	ENSG00000026559		RP11-613D13.8	ENSG00000244953		NMU	ENSG00000109255		TLX2	ENSG00000115297		TFAP2A	ENSG00000137203		RPP25	ENSG00000178718		EBF3	ENSG00000108001		CBX2	ENSG00000173894		LBX2	ENSG00000179528		TMEM102	ENSG00000181284		C19orf25	ENSG00000119559		CPXM1	ENSG00000088882		HOXC11	ENSG00000123388					ZIC5	ENSG00000139800		ESPNP	ENSG00000268869
VGF	ENSG00000128564		TPBGL	ENSG00000261594		LBX2	ENSG00000179528		DMRTA2	ENSG00000142700		TP73	ENSG00000078900		NXPH4	ENSG00000182379		ADCY5	ENSG00000173175		HOXD8	ENSG00000175879		TP73	ENSG00000078900		KCNH2	ENSG00000055118		COL2A1	ENSG00000139219		PDX1	ENSG00000139515		NGEF	ENSG00000066248					ALDH1A3	ENSG00000184254		SIX1	ENSG00000126778
NPM3	ENSG00000107833		PSMG4	ENSG00000180822		AMZ1	ENSG00000174945		SOX9	ENSG00000125398		PITX1	ENSG00000069011		PPAP2C	ENSG00000141934		AC025165.8	ENSG00000224713		HOTAIR	ENSG00000228630		CD70	ENSG00000125726		TP73	ENSG00000078900		SIX1	ENSG00000126778		KIAA1024	ENSG00000169330		HOXB7	ENSG00000260027					RPRML	ENSG00000179673		POLA1	ENSG00000101868
DMRTA2	ENSG00000142700		GPR4	ENSG00000177464		GATA3	ENSG00000107485		PAX9	ENSG00000198807		TBX15	ENSG00000092607		CBX4	ENSG00000141582		BMP4	ENSG00000125378		B3GNT4	ENSG00000176383		HES5	ENSG00000197921		GRIN2D	ENSG00000105464		CBX8	ENSG00000141570		RGS20	ENSG00000147509		DLX1	ENSG00000144355					PSMG4	ENSG00000180822		AATF	ENSG00000108270
HMX2	ENSG00000188816		RP11-145E5.5	ENSG00000264545		KLHL35	ENSG00000149243		FGFR3	ENSG00000068078		AATF	ENSG00000108270		NOC2L	ENSG00000188976		EBF4	ENSG00000088881		KREMEN2	ENSG00000131650		GDPD5	ENSG00000158555		MYO3A	ENSG00000095777		SCAMP5	ENSG00000198794		VGF	ENSG00000128564		DLEU1	ENSG00000176124					YIF1A	ENSG00000174851		MSX2	ENSG00000120149
HOXC8	ENSG00000037965		RP11-431I8.1	ENSG00000244078		HOXB9	ENSG00000170689		DLEU2	ENSG00000231607		EFNA3	ENSG00000251246		NAE1	ENSG00000159593		B4GALNT1	ENSG00000135454		HOXD1	ENSG00000128645		FLT1	ENSG00000102755		ITPKA	ENSG00000137825		LEF1	ENSG00000138795		RCN1	ENSG00000049449		GAD1	ENSG00000128683					KIFC2	ENSG00000167702		GPR4	ENSG00000177464
DLX4	ENSG00000108813		SCN4B	ENSG00000177098		DLEU1	ENSG00000176124		RGS20	ENSG00000147509		PSMG4	ENSG00000180822		C17orf96	ENSG00000179294		GATA2	ENSG00000179348		NOTUM	ENSG00000185269		MUC12	ENSG00000205277		MSX2	ENSG00000120149		PDE1C	ENSG00000154678		EFNA2	ENSG00000099617		CBX8	ENSG00000141570					FOXL2	ENSG00000183770		GBX2	ENSG00000168505
KCNK13	ENSG00000152315		FOXL1	ENSG00000176678		INSM1	ENSG00000173404		FOXH1	ENSG00000160973		DLEU2	ENSG00000231607		GJA3	ENSG00000121743		HOXB2	ENSG00000173917		TLX2	ENSG00000115297		DLX6	ENSG00000006377		AATF	ENSG00000108270		SLC4A11	ENSG00000088836		LHX2	ENSG00000106689		FAM181B	ENSG00000182103					ERG	ENSG00000157554		EFNA3	ENSG00000251246
ZIC5	ENSG00000139800		EXOC3L4	ENSG00000205436		OTX1	ENSG00000115507		DDN	ENSG00000181418		HOXB8	ENSG00000120068		ESPN	ENSG00000187017		TBX18	ENSG00000112837		CD70	ENSG00000125726		DLEU2	ENSG00000231607		KIAA0895L	ENSG00000196123		CHRNA3	ENSG00000080644		TUBB2B	ENSG00000137285		EMX1	ENSG00000135638					VAX1	ENSG00000148704		HSF4	ENSG00000102878
DDX31	ENSG00000125485		RP11-222K16.2	ENSG00000272282		GJA3	ENSG00000121743		CAMK2N2	ENSG00000163888		BMP4	ENSG00000125378		STK3	ENSG00000104375		HES4	ENSG00000188290		LHX9	ENSG00000143355		MMP9	ENSG00000100985		KIFC2	ENSG00000167702		GAD1	ENSG00000128683		DUSP9	ENSG00000130829		AP1S1	ENSG00000106367					PCGF1	ENSG00000115289		SOX14	ENSG00000168875
DLEU2	ENSG00000231607		EOMES	ENSG00000163508		TMEM151A	ENSG00000179292		COX6B2	ENSG00000160471		NXPH4	ENSG00000182379		ICAM5	ENSG00000105376		NKD2	ENSG00000145506		TBX2	ENSG00000121068		NODAL	ENSG00000156574		SLC8A2	ENSG00000118160		WNK4	ENSG00000126562		SP8	ENSG00000164651		SOX21	ENSG00000125285					KIAA0895L	ENSG00000196123		PPAP2C	ENSG00000141934
PRSS16	ENSG00000112812		BMP1	ENSG00000168487		FGFR3	ENSG00000068078		SOX2	ENSG00000181449		RSRC1	ENSG00000174891		EFNA2	ENSG00000099617		HOXD3	ENSG00000128652		AMZ1	ENSG00000174945		PCDH17	ENSG00000118946		SRP68	ENSG00000167881		CNNM1	ENSG00000119946		TRIM31	ENSG00000204616		TWIST1	ENSG00000122691					EIF2B5	ENSG00000145191		INHBB	ENSG00000163083
DKK2	ENSG00000155011		GALNT16	ENSG00000100626		PVALB	ENSG00000100362		ANKRD34B	ENSG00000189127		ZNF511	ENSG00000198546		TCHH	ENSG00000159450		NGFR	ENSG00000064300		NKX6-1	ENSG00000163623		SLC26A10	ENSG00000135502		PDGFA	ENSG00000197461		HOXC5	ENSG00000172789		COMP	ENSG00000105664		NAE1	ENSG00000159593					HOXB13	ENSG00000159184		ISM2	ENSG00000100593
LRRC43	ENSG00000158113		RP11-613D13.4	ENSG00000254409		PYDC1	ENSG00000169900		CBX2	ENSG00000173894		ARID3A	ENSG00000116017		FOXL2	ENSG00000183770		RP11-736N17.8	ENSG00000259444		ONECUT1	ENSG00000169856		LRAT	ENSG00000121207		NKX2-4	ENSG00000125816		VAX2	ENSG00000116035		SALL1	ENSG00000103449		EN1	ENSG00000163064					ADRB1	ENSG00000043591		WT1	ENSG00000184937
ARX	ENSG00000004848		ECE2	ENSG00000145194		ESPNP	ENSG00000268869		ISL2	ENSG00000159556		SLC35D3	ENSG00000182747		NR5A1	ENSG00000136931		HOXC9	ENSG00000180806		MSC	ENSG00000178860		ARHGEF7	ENSG00000102606		RNF220	ENSG00000187147		ITPKA	ENSG00000137825		YIF1A	ENSG00000174851		C1QL1	ENSG00000131094					ARID3A	ENSG00000116017		TBX15	ENSG00000092607
TBX1	ENSG00000184058		PCDH17	ENSG00000118946		MTA3	ENSG00000057935		EFNA3	ENSG00000251246		PAH	ENSG00000171759		FOXB1	ENSG00000171956		MEIS1	ENSG00000143995		HOXD12	ENSG00000170178		VENTX	ENSG00000151650		C17orf96	ENSG00000179294		PPP1R16A	ENSG00000160972		KDELR1	ENSG00000105438		CAMK2N2	ENSG00000163888					COMP	ENSG00000105664		EN2	ENSG00000164778
LEMD1	ENSG00000186007		AMN	ENSG00000166126		TLX1NB	ENSG00000236311		LBX2	ENSG00000179528		ZIC2	ENSG00000043355		BMP1	ENSG00000168487		TACSTD2	ENSG00000184292		DLL3	ENSG00000090932		ITPKA	ENSG00000137825		HNF1B	ENSG00000108753		SP8	ENSG00000164651		VPS25	ENSG00000131475		KIFC2	ENSG00000167702					EXD3	ENSG00000187609		FEZF1	ENSG00000128610
FOXL2	ENSG00000183770		NR2F1	ENSG00000175745		NOC2L	ENSG00000188976		GRIN1	ENSG00000176884		SOX14	ENSG00000168875		SHOX2	ENSG00000168779		SLC26A10	ENSG00000135502		RASGRF1	ENSG00000058335		SCN4B	ENSG00000177098		GRM8	ENSG00000179603		HOXB8	ENSG00000120068		HOXB7	ENSG00000260027		ISL2	ENSG00000159556					VGF	ENSG00000128564		WNT7B	ENSG00000188064
TP73	ENSG00000078900		RP11-92C4.6	ENSG00000270412		COMMD3	ENSG00000148444		KCNC3	ENSG00000131398		GBX2	ENSG00000168505		FGF8	ENSG00000107831		TDRD10	ENSG00000163239		KCNK9	ENSG00000169427		DLX4	ENSG00000108813		CCKBR	ENSG00000110148		HCN2	ENSG00000099822		B3GNT4	ENSG00000176383		ISM2	ENSG00000100593					VAX2	ENSG00000116035		IRX5	ENSG00000176842
NAE1	ENSG00000159593		TBX18	ENSG00000112837		TLX1	ENSG00000107807		MMP9	ENSG00000100985		WT1	ENSG00000184937		AATF	ENSG00000108270		GREM1	ENSG00000166923		EMX1	ENSG00000135638		GRIN2D	ENSG00000105464		ALK	ENSG00000171094		C1QL4	ENSG00000186897		GMDS	ENSG00000112699		SP8	ENSG00000164651					ADRA2A	ENSG00000150594		NXPH4	ENSG00000182379
GRM4	ENSG00000124493		RP11-383H13.1	ENSG00000235531		DLX4	ENSG00000108813		EIF2B5	ENSG00000145191		CNIH3	ENSG00000143786		PTHLH	ENSG00000087494		HOXC6	ENSG00000197757		ECE2	ENSG00000145194		CPNE5	ENSG00000124772		GABBR2	ENSG00000136928		DLX6	ENSG00000006377		HOXB9	ENSG00000170689		SIX2	ENSG00000170577					B3GNT4	ENSG00000176383		ECE2	ENSG00000145194
DLL3	ENSG00000090932		BMP4	ENSG00000125378		FOXA1	ENSG00000129514		FOXD1	ENSG00000251493		SYT7	ENSG00000011347		FAM71E2	ENSG00000180043		FOXF2	ENSG00000137273		GAD1	ENSG00000128683		HOXD13	ENSG00000128714		KREMEN2	ENSG00000131650		WNT3A	ENSG00000154342		SHOX2	ENSG00000168779		IRX4	ENSG00000113430					KCNK12	ENSG00000184261		S1PR5	ENSG00000180739
RNF220	ENSG00000187147		SYT15	ENSG00000204176		VPS25	ENSG00000131475		NPAS1	ENSG00000130751		F12	ENSG00000131187		ALOX15	ENSG00000161905		TOX2	ENSG00000124191		SYNGR3	ENSG00000127561		IDUA	ENSG00000127415		CAMK2N2	ENSG00000163888		FOXF2	ENSG00000137273		HOXB13	ENSG00000159184		HOXD10	ENSG00000128710					BARX1	ENSG00000131668		SLC35D3	ENSG00000182747
VAX2	ENSG00000116035		RP11-38L15.3	ENSG00000231187		IL17REL	ENSG00000188263		ULBP1	ENSG00000111981		HSF4	ENSG00000102878		B3GNT4	ENSG00000176383		INHBB	ENSG00000163083		WNT7B	ENSG00000188064		MSX1	ENSG00000163132		LEMD1	ENSG00000186007		SOX2	ENSG00000181449		PAH	ENSG00000171759		HOXB13	ENSG00000159184					CDKN2A	ENSG00000147889		TLX1NB	ENSG00000236311
TLX2	ENSG00000115297		TDRD10	ENSG00000163239		EMX1	ENSG00000135638		ITPKA	ENSG00000137825		ZIC5	ENSG00000139800		C3orf72	ENSG00000206262		TPBGL	ENSG00000261594		PAPLN	ENSG00000100767		DUSP4	ENSG00000120875		HOTAIR	ENSG00000228630		LGI3	ENSG00000168481		DUSP4	ENSG00000120875		PAX9	ENSG00000198807					CHRD	ENSG00000090539		ZIC2	ENSG00000043355
HOXC5	ENSG00000172789		NGFR	ENSG00000064300		EIF2B5	ENSG00000145191		SIX2	ENSG00000170577		PROX1	ENSG00000117707		HOXA-AS3	ENSG00000254369		HS3ST1	ENSG00000002587		GDF6	ENSG00000156466		COL27A1	ENSG00000196739		PPAP2C	ENSG00000141934		PPP1R14C	ENSG00000198729		ZIC2	ENSG00000043355		ATP6V1C2	ENSG00000143882					EXOC7	ENSG00000182473		KIFC2	ENSG00000167702
SYT7	ENSG00000011347		GPR153	ENSG00000158292		MNX1	ENSG00000130675		GALR2	ENSG00000182687		SRCIN1	ENSG00000017373		KCNK13	ENSG00000152315		RP11-834C11.12	ENSG00000273049		CBX8	ENSG00000141570		CDC37	ENSG00000105401		CDK5R2	ENSG00000171450		C17orf82	ENSG00000187013		GRIN1	ENSG00000176884		C1QL4	ENSG00000186897					TRIM67	ENSG00000119283		SLC6A4	ENSG00000108576
PRDM12	ENSG00000130711		AVPR1A	ENSG00000166148		PPP1R16A	ENSG00000160972		SMUG1	ENSG00000123415		EN2	ENSG00000164778		NKD2	ENSG00000145506		GPR4	ENSG00000177464		CPXM1	ENSG00000088882		PAQR9	ENSG00000188582		PPP1R14C	ENSG00000198729		MECOM	ENSG00000085276		HOXC10	ENSG00000180818		SLC4A11	ENSG00000088836					THPO	ENSG00000090534		KIAA0895L	ENSG00000196123
PRDM13	ENSG00000112238		DOC2B	ENSG00000272636		ONECUT2	ENSG00000119547		GJB2	ENSG00000165474		SP6	ENSG00000189120		RSRC1	ENSG00000174891		RP11-395B7.2	ENSG00000225946		AATF	ENSG00000108270		BTNL9	ENSG00000165810		OXTR	ENSG00000180914		SP6	ENSG00000189120		TWIST1	ENSG00000122691		DLL3	ENSG00000090932					KCNG3	ENSG00000171126		DLL4	ENSG00000128917
HOXB5	ENSG00000120075		GATA2	ENSG00000179348		FDXR	ENSG00000161513		BCL11B	ENSG00000127152		COL27A1	ENSG00000196739		C17orf82	ENSG00000187013		RP11-363J20.2	ENSG00000258520		FGF19	ENSG00000162344		ICAM4	ENSG00000105371		VGF	ENSG00000128564		NPTX1	ENSG00000171246		MMP9	ENSG00000100985		HOXB9	ENSG00000170689					UNC5A	ENSG00000113763		DLEU2	ENSG00000231607
KISS1R	ENSG00000116014		BMP3	ENSG00000152785		NKX6-1	ENSG00000163623		CASZ1	ENSG00000130940		CITED1	ENSG00000125931		VAX2	ENSG00000116035		LOR	ENSG00000203782		ARID3A	ENSG00000116017		DLX2	ENSG00000115844		NAPSB	ENSG00000131401		HOXB9	ENSG00000170689		DMRTA2	ENSG00000142700		CYP26A1	ENSG00000095596					MMP9	ENSG00000100985		DLX6	ENSG00000006377
CDCP1	ENSG00000163814		CYP27B1	ENSG00000111012		HS6ST3	ENSG00000185352		FGF11	ENSG00000161958		FIP1L1	ENSG00000145216		LHX2	ENSG00000106689		HS3ST3B1	ENSG00000125430		MCTP1	ENSG00000175471		GMPPA	ENSG00000144591		OSR1	ENSG00000143867		RGMA	ENSG00000182175		GAD1	ENSG00000128683		NKX3-2	ENSG00000109705					GJA3	ENSG00000121743		PRDM13	ENSG00000112238
GRIN1	ENSG00000176884		INS-IGF2	ENSG00000129965		HOXB13	ENSG00000159184		BARX2	ENSG00000043039		PALM3	ENSG00000187867		DLX5	ENSG00000105880		LEF1	ENSG00000138795		DLL4	ENSG00000128917		C1QL1	ENSG00000131094		CCNO	ENSG00000152669		VGF	ENSG00000128564		NOC2L	ENSG00000188976		ESPNP	ENSG00000268869					COL2A1	ENSG00000139219		DUSP9	ENSG00000130829
GALNT14	ENSG00000158089		GATA6-AS1	ENSG00000266010		OVOL2	ENSG00000125850		RSRC1	ENSG00000174891		ONECUT2	ENSG00000119547		HOXB8	ENSG00000120068		PDGFRA	ENSG00000134853		DRD4	ENSG00000069696		RCN1	ENSG00000049449		NKX2-8	ENSG00000136327		CPLX1	ENSG00000168993		C17orf96	ENSG00000179294		ITPKA	ENSG00000137825					AP1S1	ENSG00000106367		BMP4	ENSG00000125378
LRP2	ENSG00000081479		MEIS3	ENSG00000105419		SIM2	ENSG00000159263		DLEU1	ENSG00000176124		DUSP9	ENSG00000130829		KCNG3	ENSG00000171126		RGMA	ENSG00000182175		GPR153	ENSG00000158292		BCL11B	ENSG00000127152		WNT10B	ENSG00000169884		CRLF1	ENSG00000006016		POU4F1	ENSG00000152192		HOXC10	ENSG00000180818					NPM3	ENSG00000107833		PALM3	ENSG00000187867
RAB11FIP4	ENSG00000131242		S1PR5	ENSG00000180739		KCNK9	ENSG00000169427		VGF	ENSG00000128564		KIAA1024	ENSG00000169330		RGS20	ENSG00000147509		SP6	ENSG00000189120		CDKN2A	ENSG00000147889		LINGO3	ENSG00000220008		SPON1	ENSG00000152268		GPR158	ENSG00000151025		NKX3-2	ENSG00000109705		HOTAIR	ENSG00000228630					LINGO3	ENSG00000220008		RPP25	ENSG00000178718
CBX4	ENSG00000141582		INHBB	ENSG00000163083		DLX5	ENSG00000105880		KCNK13	ENSG00000152315		CDKN2A	ENSG00000147889		U2SURP	ENSG00000163714		ROBO3	ENSG00000154134		NPBWR1	ENSG00000183729		NGFR	ENSG00000064300		PRKCG	ENSG00000126583		HOXA3	ENSG00000105997		LEMD1	ENSG00000186007		SIX1	ENSG00000126778					GAD1	ENSG00000128683		LBX2	ENSG00000179528
KREMEN2	ENSG00000131650		ADCY4	ENSG00000129467		RTBDN	ENSG00000132026		STAC3	ENSG00000185482		LBX2	ENSG00000179528		CDCP1	ENSG00000163814		MYO5B	ENSG00000167306		CNIH3	ENSG00000143786		CDH23	ENSG00000107736		TRIM31	ENSG00000204616		KCNH2	ENSG00000055118		ESRP1	ENSG00000104413		EN2	ENSG00000164778					RNF220	ENSG00000187147		FIP1L1	ENSG00000145216
OXTR	ENSG00000180914		MEIS1	ENSG00000143995		CCDC151	ENSG00000198003		FIBCD1	ENSG00000130720		PAK6	ENSG00000137843		COCH	ENSG00000100473		SCN4B	ENSG00000177098		POU2F2	ENSG00000028277		FIBCD1	ENSG00000130720		RELN	ENSG00000189056		CHRND	ENSG00000135902		ESPNP	ENSG00000268869		TMEM63C	ENSG00000165548					GRIN3B	ENSG00000116032		POU4F1	ENSG00000152192
TRIM67	ENSG00000119283		FGF9	ENSG00000102678		SIX2	ENSG00000170577		EN2	ENSG00000164778		DMRT3	ENSG00000064218		TBR1	ENSG00000136535		RP11-475N22.4	ENSG00000244300		GPR4	ENSG00000177464		DRD4	ENSG00000069696		SMUG1	ENSG00000123415		KREMEN2	ENSG00000131650		FGF19	ENSG00000162344		FOXL2	ENSG00000183770					EPS8L1	ENSG00000131037		DLX3	ENSG00000064195
TRADD	ENSG00000102871		RP11-365N19.2	ENSG00000259515		B3GNT4	ENSG00000176383		ALOX12B	ENSG00000179477		PRKCG	ENSG00000126583		ZNF511	ENSG00000198546		PCDH17	ENSG00000118946		SP8	ENSG00000164651		ZNF653	ENSG00000161914		DRD4	ENSG00000069696		OXTR	ENSG00000180914		KLHDC8A	ENSG00000162873		VAX1	ENSG00000148704					KIAA1244	ENSG00000112379		NOC2L	ENSG00000188976
FOXD2	ENSG00000186564		RP11-834C11.12	ENSG00000273049		CDK5R2	ENSG00000171450		SP9	ENSG00000217236		KIFC2	ENSG00000167702		GSC	ENSG00000133937		RP11-54O7.3	ENSG00000223764		ONECUT3	ENSG00000205922		B4GALNT1	ENSG00000135454		CDC37	ENSG00000105401		PCDH17	ENSG00000118946		DLX6	ENSG00000006377		FOXI3	ENSG00000214336					POU4F1	ENSG00000152192		VENTX	ENSG00000151650
TMEM151A	ENSG00000179292		RSPO3	ENSG00000146374		CDCP1	ENSG00000163814		KCNG3	ENSG00000171126		DMRTA2	ENSG00000142700		PCGF1	ENSG00000115289		NR2F2-AS1	ENSG00000247809		ULBP1	ENSG00000111981		WNT1	ENSG00000125084		NEFL	ENSG00000104725		GRM4	ENSG00000124493		DLX5	ENSG00000105880		INA	ENSG00000148798					NOTUM	ENSG00000185269		TP73	ENSG00000078900
PDX1	ENSG00000139515		ARHGEF25	ENSG00000240771		GAD1	ENSG00000128683		MAST1	ENSG00000105613		TWIST1	ENSG00000122691		LHX9	ENSG00000143355		SLC4A11	ENSG00000088836		NR5A1	ENSG00000136931		NR5A2	ENSG00000116833		CLIC6	ENSG00000159212		PTHLH	ENSG00000087494		HOXC6	ENSG00000197757		EIF2B5	ENSG00000145191					HOXA9	ENSG00000078399		ARHGEF1	ENSG00000076928
ANKRD34B	ENSG00000189127		EBF3	ENSG00000108001		IRX5	ENSG00000176842					ARHGEF1	ENSG00000076928		MUC12	ENSG00000205277		PTH1R	ENSG00000160801		DLGAP3	ENSG00000116544		DNAJC22	ENSG00000178401		HOXB13	ENSG00000159184		TP73	ENSG00000078900		MTA3	ENSG00000057935		ONECUT2	ENSG00000119547					ELFN2	ENSG00000166897		PSMG4	ENSG00000180822
FOXD1	ENSG00000251493		RP11-395B7.2	ENSG00000225946		TRH	ENSG00000170893					NDUFA4L2	ENSG00000185633		COL27A1	ENSG00000196739		BMP1	ENSG00000168487		S1PR5	ENSG00000180739		F12	ENSG00000131187		SLITRK5	ENSG00000165300		WNT1	ENSG00000125084		NKAIN4	ENSG00000101198		HOXC8	ENSG00000037965					KCNS3	ENSG00000170745		WNT11	ENSG00000085741
GMDS	ENSG00000112699		MCTP1	ENSG00000175471		TMEM63C	ENSG00000165548					INHBB	ENSG00000163083		WNT7B	ENSG00000188064		GATA6-AS1	ENSG00000266010		ARHGEF1	ENSG00000076928		FOXF1	ENSG00000103241		GALNT14	ENSG00000158089		EFNA3	ENSG00000251246		HOXC11	ENSG00000123388		ULBP2	ENSG00000131015					SRCIN1	ENSG00000017373		PITX1	ENSG00000069011
ITPKA	ENSG00000137825		WNT3	ENSG00000108379		MCOLN2	ENSG00000153898					GJA3	ENSG00000121743		HES4	ENSG00000188290		RAPGEF4	ENSG00000091428		FNDC1	ENSG00000164694		RASL10A	ENSG00000100276		PAPLN	ENSG00000100767		PRDM12	ENSG00000130711		SCAMP5	ENSG00000198794		DLX2	ENSG00000115844					FEZF2	ENSG00000153266		PRKCG	ENSG00000126583
OPLAH	ENSG00000178814		NRN1	ENSG00000124785		NXPH4	ENSG00000182379					ZFP64	ENSG00000020256		FGF19	ENSG00000162344		PDGFA	ENSG00000197461		EOMES	ENSG00000163508		FLT4	ENSG00000037280		NPM3	ENSG00000107833		PPP2R2C	ENSG00000074211		T	ENSG00000164458		SLC9A2	ENSG00000115616					SMUG1	ENSG00000123415		CDKN2A	ENSG00000147889
DOC2A	ENSG00000149927		RP11-66B24.8	ENSG00000272639		CRYBA2	ENSG00000163499					RNF39	ENSG00000204618		HOXA9	ENSG00000078399		CDCP1	ENSG00000163814		CCNA1	ENSG00000133101		KREMEN2	ENSG00000131650		TMEM151A	ENSG00000179292		KIFC2	ENSG00000167702		GLB1L3	ENSG00000166105		VPS25	ENSG00000131475					CRYBA2	ENSG00000163499		SRCIN1	ENSG00000017373
GALR2	ENSG00000182687		EBF2	ENSG00000221818		ESPN	ENSG00000187017					NOL3	ENSG00000140939		FOXL1	ENSG00000176678		RP11-332H18.5	ENSG00000267131		TBX4	ENSG00000121075		GSC	ENSG00000133937		ATP1A3	ENSG00000105409		RGS20	ENSG00000147509		FOXD2	ENSG00000186564		CDKN2A	ENSG00000147889					ANAPC2	ENSG00000176248		GRM8	ENSG00000179603
GMPPA	ENSG00000144591		HOXC6	ENSG00000197757		EPS8L1	ENSG00000131037					NMU	ENSG00000109255		HOXD10	ENSG00000128710		RP11-834C11.14	ENSG00000273046		HOXB8	ENSG00000120068		ANK1	ENSG00000029534		KCNN1	ENSG00000105642		OSR2	ENSG00000164920		ZFP64	ENSG00000020256		COCH	ENSG00000100473					GBX2	ENSG00000168505		TBX3	ENSG00000135111
FNDC1	ENSG00000164694		HS3ST1	ENSG00000002587		TFAP2A	ENSG00000137203					LRRC43	ENSG00000158113		OTP	ENSG00000171540		LTBP4	ENSG00000090006		BUB3	ENSG00000154473		ZFP64	ENSG00000020256		CBX8	ENSG00000141570		MSC	ENSG00000178860		GRIN2D	ENSG00000105464		FEZF1	ENSG00000128610					GRK6	ENSG00000198055		ZIC5	ENSG00000139800
DUSP9	ENSG00000130829		AC025165.8	ENSG00000224713		KIAA1024	ENSG00000169330					SP8	ENSG00000164651		LMX1B	ENSG00000136944		TBX15	ENSG00000092607		PDGFA	ENSG00000197461		GBX2	ENSG00000168505		LRAT	ENSG00000121207		CITED1	ENSG00000125931		PTHLH	ENSG00000087494		DMRT3	ENSG00000064218					EGR4	ENSG00000135625		BUB3	ENSG00000154473
SHISA2	ENSG00000180730		DLX5	ENSG00000105880		GRK6	ENSG00000198055					VENTX	ENSG00000151650		GATA3	ENSG00000107485		HOXD1	ENSG00000128645		ATP8A2	ENSG00000132932		PRKCG	ENSG00000126583		ABCB5	ENSG00000004846		GRK6	ENSG00000198055		TMEM59L	ENSG00000105696		CBX4	ENSG00000141582					ULBP2	ENSG00000131015		CNIH3	ENSG00000143786
CACNG4	ENSG00000075461		BDNF-AS	ENSG00000245573		CACNA1E	ENSG00000198216					KCNK9	ENSG00000169427		HOXA6	ENSG00000106006		FGF11	ENSG00000161958		ANKRD34B	ENSG00000189127		NR2E1	ENSG00000112333		ELOVL2	ENSG00000197977		NTNG2	ENSG00000196358		ESPN	ENSG00000187017		TLX3	ENSG00000164438					HOOK2	ENSG00000095066		NDUFA4L2	ENSG00000185633
ATP1A3	ENSG00000105409		BCL11B	ENSG00000127152		PAX9	ENSG00000198807					EVX1	ENSG00000106038		ARID3A	ENSG00000116017		EFCC1	ENSG00000114654		DMRTA2	ENSG00000142700		CAMK2N2	ENSG00000163888		EN1	ENSG00000163064		WNT7B	ENSG00000188064		KIRREL2	ENSG00000126259		HOXC9	ENSG00000180806					TMEM63C	ENSG00000165548		LRRC43	ENSG00000158113
RASL10A	ENSG00000100276		GFRA2	ENSG00000168546		GMDS	ENSG00000112699					GPR4	ENSG00000177464		S1PR5	ENSG00000180739		SHISA2	ENSG00000180730		NTRK1	ENSG00000198400		LHX2	ENSG00000106689		GRIN1	ENSG00000176884		LRRC10B	ENSG00000204950		PRDM13	ENSG00000112238		NPPC	ENSG00000163273					OLIG1	ENSG00000184221		SIX2	ENSG00000170577
DMRT2	ENSG00000173253		RPRML	ENSG00000179673		NOTUM	ENSG00000185269					TLX1NB	ENSG00000236311		PPP1R14C	ENSG00000198729		FAM162B	ENSG00000183807		PAX5	ENSG00000196092		IL17REL	ENSG00000188263		LHX2	ENSG00000106689		APC2	ENSG00000115266		VSX1	ENSG00000100987		SLC26A10	ENSG00000135502					GATA4	ENSG00000136574		CACNG4	ENSG00000075461
DNAJC22	ENSG00000178401		SHOX2	ENSG00000168779		INA	ENSG00000148798					CDC37	ENSG00000105401		HOXD12	ENSG00000170178		RET	ENSG00000165731		LHX2	ENSG00000106689		ATP1A3	ENSG00000105409		FOXH1	ENSG00000160973		HOXA11	ENSG00000005073		CACNA1E	ENSG00000198216		GBX2	ENSG00000168505					FGF17	ENSG00000158815		SP8	ENSG00000164651
HOXB6	ENSG00000108511		HOXC9	ENSG00000180806		SLC6A4	ENSG00000108576					VGF	ENSG00000128564		BTN1A1	ENSG00000124557		MMP25	ENSG00000008516		WT1	ENSG00000184937		BDNF	ENSG00000176697		COMMD3	ENSG00000148444		OSR1	ENSG00000143867		PAK6	ENSG00000137843		RGMA	ENSG00000182175					EN2	ENSG00000164778		NEUROG2	ENSG00000178403
TMEM151B	ENSG00000178233		SIX2	ENSG00000170577		CYP27B1	ENSG00000111012					CPLX1	ENSG00000168993		EFNA3	ENSG00000251246		KL	ENSG00000133116		FLT1	ENSG00000102755		RTBDN	ENSG00000132026		IRX5	ENSG00000176842		MNX1	ENSG00000130675		CNGA3	ENSG00000144191		NKX1-2	ENSG00000229544					GRM4	ENSG00000124493		HOTAIR	ENSG00000228630
LGR5	ENSG00000139292		CTD-2135J3.3	ENSG00000248896		VWA5B2	ENSG00000145198					KIAA0895L	ENSG00000196123		EVX1	ENSG00000106038		HOXC8	ENSG00000037965		SPATC1	ENSG00000186583		C3orf72	ENSG00000206262		CPLX1	ENSG00000168993		ARID3A	ENSG00000116017		FOXD3	ENSG00000187140		UFSP1	ENSG00000176125					FOXG1	ENSG00000176165		GJA3	ENSG00000121743
MMP9	ENSG00000100985		EBF4	ENSG00000088881		ZDHHC22	ENSG00000177108					PPAP2C	ENSG00000141934		TBX15	ENSG00000092607		GPR153	ENSG00000158292		TRIM36	ENSG00000152503		GAS2L1	ENSG00000185340		AP1S1	ENSG00000106367		GBX2	ENSG00000168505		CRLF1	ENSG00000006016		ALOX12B	ENSG00000179477					IRX4	ENSG00000113430		HOXC11	ENSG00000123388
SLC35D3	ENSG00000182747		NR5A2	ENSG00000116833		UNC5A	ENSG00000113763					CPXM1	ENSG00000088882		TWIST1	ENSG00000122691		RP11-104H15.10	ENSG00000272884		DLEU2	ENSG00000231607		ALOX12B	ENSG00000179477		WNT1	ENSG00000125084		HOXC6	ENSG00000197757		SIX2	ENSG00000170577		DMRT1	ENSG00000137090					ZNF653	ENSG00000161914		KREMEN2	ENSG00000131650
ICAM5	ENSG00000105376		C17orf96	ENSG00000179294		FOXD1	ENSG00000251493					AP1S1	ENSG00000106367		SLC4A11	ENSG00000088836		MEIS3	ENSG00000105419		FAM71E2	ENSG00000180043		LRP1	ENSG00000123384		FIBCD1	ENSG00000130720		TMEM132B	ENSG00000139364		FOXB1	ENSG00000171956		PAK6	ENSG00000137843					OTP	ENSG00000171540		AP1S1	ENSG00000106367
IGF2	ENSG00000167244		B4GALNT1	ENSG00000135454		KCNS3	ENSG00000170745					CROCC	ENSG00000058453		EN1	ENSG00000163064		AVPR1A	ENSG00000166148		TLX3	ENSG00000164438		EXOC7	ENSG00000182473		GMPPA	ENSG00000144591		PAX2	ENSG00000075891		HOXC8	ENSG00000037965		PCGF1	ENSG00000115289					GRIN1	ENSG00000176884		BCL11B	ENSG00000127152
CDK5R2	ENSG00000171450		GJB2	ENSG00000165474		KCNH2	ENSG00000055118					PCGF1	ENSG00000115289		KISS1R	ENSG00000116014		INSM1	ENSG00000173404		FOXC2	ENSG00000176692		GRM8	ENSG00000179603		COL27A1	ENSG00000196739		BMP4	ENSG00000125378		SIX1	ENSG00000126778		NDUFA4L2	ENSG00000185633					HOXC12	ENSG00000123407		CYP26A1	ENSG00000095596
UFSP1	ENSG00000176125		FOXF1	ENSG00000103241		ULBP2	ENSG00000131015					IGF2	ENSG00000167244		DLL3	ENSG00000090932		CYP7B1	ENSG00000172817		TBX18	ENSG00000112837		EGFLAM	ENSG00000164318		EFNA2	ENSG00000099617		DUSP4	ENSG00000120875		EN2	ENSG00000164778		NKX2-5	ENSG00000183072					FOXH1	ENSG00000160973		NPM3	ENSG00000107833
C9orf53	ENSG00000224854		AC009336.24	ENSG00000226363		CCNO	ENSG00000152669					NEUROG2	ENSG00000178403		EGR4	ENSG00000135625		DLX5	ENSG00000105880		C1QL4	ENSG00000186897		EN1	ENSG00000163064		C1QL4	ENSG00000186897		CRHR1	ENSG00000120088		THPO	ENSG00000090534		HES2	ENSG00000069812					RPL22	ENSG00000116251		GSC	ENSG00000133937
SLC30A3	ENSG00000115194		COMP	ENSG00000105664		FOXD3	ENSG00000187140					KREMEN2	ENSG00000131650		LEF1	ENSG00000138795		AC132217.4	ENSG00000240801		MUC12	ENSG00000205277		SLITRK5	ENSG00000165300		SLC4A10	ENSG00000144290		GRIN3B	ENSG00000116032		DDN	ENSG00000181418		NRARP	ENSG00000198435					SIX1	ENSG00000126778		C1QL4	ENSG00000186897
TFAP2A	ENSG00000137203		RP1-18D14.7	ENSG00000226252		GATA4	ENSG00000136574					TRIM72	ENSG00000177238		RTN4RL2	ENSG00000186907		ESPN	ENSG00000187017		SNCB	ENSG00000074317		PDGFA	ENSG00000197461		INA	ENSG00000148798		RBP7	ENSG00000162444		SYT2	ENSG00000143858		SLC9A3	ENSG00000066230					INSM1	ENSG00000173404		CROCC	ENSG00000058453
FAM71E2	ENSG00000180043		DMRT3	ENSG00000064218		PPAP2C	ENSG00000141934					S1PR5	ENSG00000180739		CA7	ENSG00000168748		RBP7	ENSG00000162444		SLC30A3	ENSG00000115194		COL15A1	ENSG00000204291		MMP25	ENSG00000008516		MAFA	ENSG00000182759		ZIC5	ENSG00000139800		ONECUT1	ENSG00000169856					SLC10A4	ENSG00000145248		TBX20	ENSG00000164532
GBX1	ENSG00000164900		SFRP2	ENSG00000145423		SMUG1	ENSG00000123415					WNT11	ENSG00000085741		CCNA1	ENSG00000133101		PTGER3	ENSG00000050628		SHISA7	ENSG00000187902		IRF4	ENSG00000137265		PITX1	ENSG00000069011		DLX4	ENSG00000108813		CHRNB1	ENSG00000170175		BARX2	ENSG00000043039					EBF2	ENSG00000221818		STK3	ENSG00000104375
C17orf96	ENSG00000179294		LINC00982	ENSG00000177133		ELFN2	ENSG00000166897					CALCA	ENSG00000110680		POLA1	ENSG00000101868		LRP1	ENSG00000123384		PPP1R14C	ENSG00000198729		KIFC2	ENSG00000167702		SCRT1	ENSG00000170616		NOL3	ENSG00000140939		GPR88	ENSG00000181656		GRM4	ENSG00000124493					SHOX2	ENSG00000168779		RTN4RL2	ENSG00000186907
CCNO	ENSG00000152669		LHX6	ENSG00000106852		SYT7	ENSG00000011347					CACNG4	ENSG00000075461		HOXA7	ENSG00000122592		HLA-AS1	ENSG00000257551		ALX1	ENSG00000180318		EBF3	ENSG00000108001		CCDC108	ENSG00000181378		FOXL1	ENSG00000176678		HOXA10	ENSG00000253293		KISS1R	ENSG00000116014					RET	ENSG00000165731		RNF39	ENSG00000204618
STAC3	ENSG00000185482		SATB2	ENSG00000119042		DRD4	ENSG00000069696					DLX6	ENSG00000006377		HLA-J	ENSG00000204622		SV2B	ENSG00000185518		SHMT2	ENSG00000182199		DPYSL2	ENSG00000092964		ARHGEF1	ENSG00000076928		SOX21	ENSG00000125285		KCNK9	ENSG00000169427		KCNK9	ENSG00000169427					TMEM151A	ENSG00000179292		IGF2	ENSG00000167244
CDC37	ENSG00000105401		SATB2-AS1	ENSG00000225953		ARID3A	ENSG00000116017					SIX2	ENSG00000170577		TP73	ENSG00000078900		TBX1	ENSG00000184058		KCNK4	ENSG00000182450		NAPSB	ENSG00000131401		RBM20	ENSG00000203867		HOXC8	ENSG00000037965		C1QL1	ENSG00000131094		DRD4	ENSG00000069696					FEZF1	ENSG00000128610		ICAM5	ENSG00000105376
OTP	ENSG00000171540		NRXN2	ENSG00000110076		DNAJC22	ENSG00000178401					C2CD4B	ENSG00000205502		CYP27B1	ENSG00000111012		IGF2	ENSG00000167244		DMRT1	ENSG00000137090		C17orf96	ENSG00000179294		VENTX	ENSG00000151650		CA4	ENSG00000167434		EMX1	ENSG00000135638		SIM2	ENSG00000159263					BUB3	ENSG00000154473		HOXB6	ENSG00000108511
CACNA1E	ENSG00000198216		IRX5	ENSG00000176842		AATF	ENSG00000108270					TBX4	ENSG00000121075		PRDM12	ENSG00000130711		UNC5A	ENSG00000113763		NEFL	ENSG00000104725		C14orf23	ENSG00000186960		GPR153	ENSG00000158292		ATP8A2	ENSG00000132932		FNDC1	ENSG00000164694		GPR144	ENSG00000180264					AATF	ENSG00000108270		DUSP4	ENSG00000120875
CELF4	ENSG00000101489		ZNF511	ENSG00000198546		KCNK12	ENSG00000184261					FOXD1	ENSG00000251493		HOXB6	ENSG00000108511		RP11-92C4.6	ENSG00000270412		GRM8	ENSG00000179603		RFPL1S	ENSG00000225465		EN2	ENSG00000164778		CALCA	ENSG00000110680		TLX1	ENSG00000107807		TP73	ENSG00000078900					LRFN2	ENSG00000156564		CALCA	ENSG00000110680
LINGO1	ENSG00000169783		RP11-363J20.2	ENSG00000258520		FSTL4	ENSG00000053108					SHOX2	ENSG00000168779		OXTR	ENSG00000180914		DMRT3	ENSG00000064218		HOXB13	ENSG00000159184		MAP2K7	ENSG00000076984		HES4	ENSG00000188290		HOXA6	ENSG00000106006		FOXE1	ENSG00000178919		TBX18	ENSG00000112837					HS6ST3	ENSG00000185352		NMU	ENSG00000109255
KIAA0895L	ENSG00000196123		RPL22	ENSG00000116251		DLEU2	ENSG00000231607					ISM2	ENSG00000100593		CDKN2A	ENSG00000147889		HOXB-AS1	ENSG00000230148		NKX2-4	ENSG00000125816		TRIM36	ENSG00000152503		SNCB	ENSG00000074317		EBF2	ENSG00000221818		OPLAH	ENSG00000178814		KCNK12	ENSG00000184261					ARHGEF1	ENSG00000076928		DLL3	ENSG00000090932
LHX9	ENSG00000143355		HOXD1	ENSG00000128645		SSTR2	ENSG00000180616					PRDM13	ENSG00000112238		SHMT2	ENSG00000182199		S1PR5	ENSG00000180739		SHISA2	ENSG00000180730		GALNT14	ENSG00000158089		UFSP1	ENSG00000176125		CCNO	ENSG00000152669		SYT6	ENSG00000134207		KIAA1024	ENSG00000169330					EMILIN2	ENSG00000132205		DUOXA2	ENSG00000140274
FIP1L1	ENSG00000145216		HOXB2	ENSG00000173917		KLRG2	ENSG00000188883					ONECUT3	ENSG00000205922		C1orf61	ENSG00000125462		PTGDR	ENSG00000168229		GJA3	ENSG00000121743		KCNK3	ENSG00000171303		TCHH	ENSG00000159450		MTA3	ENSG00000057935		NPTX1	ENSG00000171246		HOXC6	ENSG00000197757					SLC26A5	ENSG00000170615		TWIST1	ENSG00000122691
AMN	ENSG00000166126		GREM1	ENSG00000166923		HOXC12	ENSG00000123407					GSC	ENSG00000133937		KCNJ4	ENSG00000168135		GLB1L3	ENSG00000166105		DLX5	ENSG00000105880		FOXF2	ENSG00000137273		VWA5B2	ENSG00000145198		ANKRD34B	ENSG00000189127		CDX2	ENSG00000165556		C17orf96	ENSG00000179294					SCRT1	ENSG00000170616		NODAL	ENSG00000156574
DLX1	ENSG00000144355		ROR2	ENSG00000169071		HOTAIR	ENSG00000228630					DLEU1	ENSG00000176124		HOXB13	ENSG00000159184		KIF26A	ENSG00000066735		HOXB6	ENSG00000108511		LHX8	ENSG00000162624		CD8A	ENSG00000153563		C9orf53	ENSG00000224854		USH1G	ENSG00000182040		CYP24A1	ENSG00000019186					SV2C	ENSG00000122012		CITED1	ENSG00000125931
SLC10A4	ENSG00000145248		HSF4	ENSG00000102878		SLC8A2	ENSG00000118160					EGR4	ENSG00000135625		OTX2	ENSG00000165588		RCN1	ENSG00000049449		GRM4	ENSG00000124493		MAST1	ENSG00000105613		NPBWR1	ENSG00000183729		GABRB2	ENSG00000145864		CDK5R2	ENSG00000171450		LMO1	ENSG00000166407					KIAA1257	ENSG00000114656		VGF	ENSG00000128564
DLX2	ENSG00000115844		ALDH1A3	ENSG00000184254		GPR158	ENSG00000151025					RTN4RL2	ENSG00000186907		NPBWR1	ENSG00000183729		MCTP1	ENSG00000175471		SATB2	ENSG00000119042		PDE4A	ENSG00000065989		NKX2-2	ENSG00000125820		VWA5B2	ENSG00000145198		GRM4	ENSG00000124493		NKX6-1	ENSG00000163623					SP9	ENSG00000217236		PAK6	ENSG00000137843
TBR1	ENSG00000136535		KCNH2	ENSG00000055118		EFNA2	ENSG00000099617					RGS20	ENSG00000147509		POU4F1	ENSG00000152192		NR5A2	ENSG00000116833		GPR144	ENSG00000180264		CHRNB1	ENSG00000170175		APC2	ENSG00000115266		MCOLN3	ENSG00000055732		CPNE5	ENSG00000124772		OTOP2	ENSG00000183034					HLX	ENSG00000136630		FOXC2	ENSG00000176692
C9orf171	ENSG00000188523		HOXB8	ENSG00000120068		PCGF1	ENSG00000115289					EIF2B5	ENSG00000145191		PRSS56	ENSG00000237412		GPR88	ENSG00000181656		ICAM4	ENSG00000105371		AATF	ENSG00000108270		TRIM36	ENSG00000152503		CBX4	ENSG00000141582		TNFRSF11A	ENSG00000141655		POU4F1	ENSG00000152192					SCAMP5	ENSG00000198794		KIAA1024	ENSG00000169330
GPR158	ENSG00000151025		DMTN	ENSG00000158856		MYO5B	ENSG00000167306					C11orf58	ENSG00000110696		UFSP1	ENSG00000176125		MUC12	ENSG00000205277		MMP25	ENSG00000008516		C1orf61	ENSG00000125462		GRIN3B	ENSG00000116032		TSPAN8	ENSG00000127324		NKX1-2	ENSG00000229544		POU3F1	ENSG00000185668					ALOX15	ENSG00000161905		FOXD1	ENSG00000251493
PALM3	ENSG00000187867		NTNG2	ENSG00000196358		NKX2-2	ENSG00000125820					POU4F1	ENSG00000152192		HOXC12	ENSG00000123407		RP1-18D14.7	ENSG00000226252		HLX	ENSG00000136630		MAFB	ENSG00000204103		SHMT2	ENSG00000182199		SYT2	ENSG00000143858		HS3ST1	ENSG00000002587		NPBWR1	ENSG00000183729					INSM2	ENSG00000168348		BDNF	ENSG00000176697
ARHGEF1	ENSG00000076928		PTH1R	ENSG00000160801		PAX2	ENSG00000075891					GRM8	ENSG00000179603		STAC3	ENSG00000185482		NRXN2	ENSG00000110076		CDX2	ENSG00000165556		COMMD3	ENSG00000148444		MMP9	ENSG00000100985		GOSR2	ENSG00000108433		PAX9	ENSG00000198807		PAX3	ENSG00000135903					OPLAH	ENSG00000178814		NAE1	ENSG00000159593
LHX1	ENSG00000132130		NR2F2-AS1	ENSG00000247809		ATP6V1C2	ENSG00000143882					DLL3	ENSG00000090932		ICAM1	ENSG00000090339		ISLR2	ENSG00000167178		SP9	ENSG00000217236		ABCB5	ENSG00000004846		DDX31	ENSG00000125485		KISS1R	ENSG00000116014		HOTAIR	ENSG00000228630		MTA3	ENSG00000057935					NKX3-2	ENSG00000109705		TFAP2A	ENSG00000137203
GBX2	ENSG00000168505		RP11-475N22.4	ENSG00000244300		NRARP	ENSG00000198435					FAM71E2	ENSG00000180043		ALX1	ENSG00000180318		LEF1-AS1	ENSG00000232021		C3orf72	ENSG00000206262		B3GAT2	ENSG00000112309		COX6B2	ENSG00000160471		EN2	ENSG00000164778		COL2A1	ENSG00000139219		SP9	ENSG00000217236					CYP27B1	ENSG00000111012		HOOK2	ENSG00000095066
FGF8	ENSG00000107831		RP11-247C2.2	ENSG00000248540		POU3F2	ENSG00000184486					DLX5	ENSG00000105880		PAH	ENSG00000171759		RP11-247C2.2	ENSG00000248540		FOXB1	ENSG00000171956		C1QL4	ENSG00000186897		EXD3	ENSG00000187609		POLA1	ENSG00000101868		GJA3	ENSG00000121743		TLX2	ENSG00000115297					SOX14	ENSG00000168875		DLX5	ENSG00000105880
NR5A1	ENSG00000136931		TCEA2	ENSG00000171703		PRDM12	ENSG00000130711					TBX20	ENSG00000164532		GRK6	ENSG00000198055		NRN1	ENSG00000124785		RGS20	ENSG00000147509		EXD3	ENSG00000187609		TBX4	ENSG00000121075		KLF14	ENSG00000174595		INA	ENSG00000148798		CDK5R2	ENSG00000171450					MSX1	ENSG00000163132		EVX1	ENSG00000106038
NKX2-5	ENSG00000183072		LINGO1	ENSG00000169783		NEURL	ENSG00000107954					KLRG2	ENSG00000188883		HOXD-AS1	ENSG00000224189		CTB-107G13.1	ENSG00000234715		HMX2	ENSG00000188816		CNPY1	ENSG00000146910		LRFN5	ENSG00000165379		PROKR1	ENSG00000169618		HOXA13	ENSG00000106031		SYNGR3	ENSG00000127561					LEF1	ENSG00000138795		MNX1	ENSG00000130675
NKAIN4	ENSG00000101198		CDKN2A	ENSG00000147889		DOC2A	ENSG00000149927					SLC6A20	ENSG00000163817		DLX6-AS1	ENSG00000231764		GFRA2	ENSG00000168546		GATA4	ENSG00000136574		CHMP6	ENSG00000176108		YIF1A	ENSG00000174851		TBX18	ENSG00000112837		CALCA	ENSG00000110680		TLX1	ENSG00000107807					BARHL1	ENSG00000125492		PCGF1	ENSG00000115289
TMEM102	ENSG00000181284		CABP1	ENSG00000157782		DLL3	ENSG00000090932					B3GNT4	ENSG00000176383		KCNC3	ENSG00000131398		LINC00982	ENSG00000177133		ELFN2	ENSG00000166897		NRXN2	ENSG00000110076		SHH	ENSG00000164690		ALX3	ENSG00000156150		ACHE	ENSG00000087085		S1PR5	ENSG00000180739					NEUROG2	ENSG00000178403		INS-IGF2	ENSG00000129965
DMRT3	ENSG00000064218		GABRB2	ENSG00000145864		NTNG2	ENSG00000196358					SRP68	ENSG00000167881		SLC30A3	ENSG00000115194		HOXC-AS1	ENSG00000250451		NR2E1	ENSG00000112333		DMRT1	ENSG00000137090		C1orf61	ENSG00000125462		CYP24A1	ENSG00000019186		POU3F2	ENSG00000184486		HNF4G	ENSG00000164749					GMPPA	ENSG00000144591		MMP9	ENSG00000100985
AMZ1	ENSG00000174945		MECOM	ENSG00000085276		ELAVL3	ENSG00000196361					DLX3	ENSG00000064195		SATB2	ENSG00000119042		C11orf96	ENSG00000187479		OSTM1	ENSG00000081087		VSX1	ENSG00000100987		NDRG4	ENSG00000103034		CABP1	ENSG00000157782		DLX3	ENSG00000064195		WNT10B	ENSG00000169884					C9orf171	ENSG00000188523		F12	ENSG00000131187
SHOX2	ENSG00000168779		PAPLN	ENSG00000100767		SCAMP5	ENSG00000198794					TCHH	ENSG00000159450		ANKRD34B	ENSG00000189127		LBX2-AS1	ENSG00000257702		HTR1B	ENSG00000135312		CHRND	ENSG00000135902		FGF17	ENSG00000158815		NRARP	ENSG00000198435		FAM163A	ENSG00000143340		VGF	ENSG00000128564					SCRT2	ENSG00000215397		HOXB9	ENSG00000170689
TRIM36	ENSG00000152503		KANK3	ENSG00000186994		CERKL	ENSG00000188452					PCDH17	ENSG00000118946		ELFN2	ENSG00000166897		NMNAT2	ENSG00000157064		HES2	ENSG00000069812		NOC2L	ENSG00000188976		DLX1	ENSG00000144355		KCTD8	ENSG00000183783		RSRC1	ENSG00000174891		MAST1	ENSG00000105613					CROCC	ENSG00000058453		DMRTA2	ENSG00000142700
ONECUT2	ENSG00000119547		SV2B	ENSG00000185518		PAQR5	ENSG00000137819					KISS1R	ENSG00000116014		ISL2	ENSG00000159556		LHX6	ENSG00000106852		LRAT	ENSG00000121207		GRID1	ENSG00000182771		BDNF	ENSG00000176697		LRFN2	ENSG00000156564		LHX1	ENSG00000132130		GRIN2D	ENSG00000105464					WNT10B	ENSG00000169884		FOXL2	ENSG00000183770
KCNK9	ENSG00000169427		FOXF2	ENSG00000137273		HMX2	ENSG00000188816					FGF8	ENSG00000107831		PPP1R1B	ENSG00000131771		IGSF9B	ENSG00000080854		TWIST1	ENSG00000122691		TBX4	ENSG00000121075		OLIG3	ENSG00000177468		DPYSL4	ENSG00000151640		KCNK12	ENSG00000184261		FOXH1	ENSG00000160973					IVD	ENSG00000128928		NOL3	ENSG00000140939
FGF19	ENSG00000162344		MT1A	ENSG00000205362		NKD2	ENSG00000145506					DMRT1	ENSG00000137090		TBX1	ENSG00000184058		RP11-104H15.8	ENSG00000263301		CYP26B1	ENSG00000003137		B3GNT4	ENSG00000176383		CYP26A1	ENSG00000095596		EXOC7	ENSG00000182473		WNT16	ENSG00000002745		NOC2L	ENSG00000188976					C14orf23	ENSG00000186960		MEGF11	ENSG00000157890
GNAS	ENSG00000087460		SYT7	ENSG00000011347		ASCL1	ENSG00000139352					MEGF11	ENSG00000157890		NOTUM	ENSG00000185269		SFRP1	ENSG00000104332		APC2	ENSG00000115266		KLHDC8A	ENSG00000162873		DPYSL5	ENSG00000157851		KCNK4	ENSG00000182450		DNAJC22	ENSG00000178401		HOXD12	ENSG00000170178					LRRC7	ENSG00000033122		C2CD4B	ENSG00000205502
KLF14	ENSG00000174595		TCF21	ENSG00000118526		ZIC2	ENSG00000043355					FDXR	ENSG00000161513		CD70	ENSG00000125726		NPHS1	ENSG00000161270		PRDM13	ENSG00000112238		APC2	ENSG00000115266		C9orf171	ENSG00000188523		HOXB13	ENSG00000159184		CA7	ENSG00000168748		CYP27B1	ENSG00000111012					GRIN2C	ENSG00000161509		OCA2	ENSG00000104044
FDXR	ENSG00000161513		PTGDR	ENSG00000168229		SRCIN1	ENSG00000017373					HOXB3	ENSG00000120093		MSC	ENSG00000178860		SYPL2	ENSG00000143028		COL2A1	ENSG00000139219		DPYSL5	ENSG00000157851		CALY	ENSG00000130643		NKX1-2	ENSG00000229544		DLX1	ENSG00000144355		LINGO1	ENSG00000169783					CDC37	ENSG00000105401		LRP2	ENSG00000081479
HOXC11	ENSG00000123388		RP11-677M14.3	ENSG00000250073		THPO	ENSG00000090534					UNC5A	ENSG00000113763		HRK	ENSG00000135116		SLC17A7	ENSG00000104888		WNT3	ENSG00000108379		POU4F1	ENSG00000152192		MYO5B	ENSG00000167306		CACNG4	ENSG00000075461		HCN2	ENSG00000099822		LEF1	ENSG00000138795					GJB2	ENSG00000165474		HOXC6	ENSG00000197757
HOOK2	ENSG00000095066		PTGER3	ENSG00000050628		UFSP1	ENSG00000176125					NKX2-1	ENSG00000136352		DLX6	ENSG00000006377		SP5	ENSG00000204335		SALL1	ENSG00000103449		ZDHHC22	ENSG00000177108		CPEB1	ENSG00000214575		CNR1	ENSG00000118432		SCN5A	ENSG00000183873		PRDM12	ENSG00000130711					APC2	ENSG00000115266		ZNF511	ENSG00000198546
LRFN2	ENSG00000156564		PDGFA	ENSG00000197461		GABBR2	ENSG00000136928					PPP2R2C	ENSG00000074211		ARHGEF1	ENSG00000076928		KIT	ENSG00000157404		OSR2	ENSG00000164920		RGS20	ENSG00000147509		ZACN	ENSG00000186919		KCNN1	ENSG00000105642		NAE1	ENSG00000159593		NEFL	ENSG00000104725					FOXD3	ENSG00000187140		ISM1	ENSG00000101230
COCH	ENSG00000100473		RP11-834C11.14	ENSG00000273046		DLGAP3	ENSG00000116544					C17orf82	ENSG00000187013		RASGRF1	ENSG00000058335		RP3-510D11.1	ENSG00000228526		C9orf53	ENSG00000224854		FOXH1	ENSG00000160973		SV2B	ENSG00000185518		SHOX2	ENSG00000168779		HOXB8	ENSG00000120068		DMRT2	ENSG00000173253					HOXC9	ENSG00000180806		TLX3	ENSG00000164438
FEZF1	ENSG00000128610		ELOVL2	ENSG00000197977		DLX3	ENSG00000064195					CAMK2N2	ENSG00000163888		SIX3	ENSG00000138083		NKX3-2	ENSG00000109705		INSM1	ENSG00000173404		WNT10B	ENSG00000169884		NAE1	ENSG00000159593		FOXH1	ENSG00000160973		CRYBA2	ENSG00000163499		SYT7	ENSG00000011347					INHBB	ENSG00000163083		FLT1	ENSG00000102755
DMRT1	ENSG00000137090		FAM132B	ENSG00000178752		SCRT1	ENSG00000170616					FGF19	ENSG00000162344		CDC37	ENSG00000105401		HOXC5	ENSG00000172789		KCNG3	ENSG00000171126		NTNG2	ENSG00000196358		PAX9	ENSG00000198807		ACHE	ENSG00000087085		ATP1A3	ENSG00000105409		SALL1	ENSG00000103449					LHX2	ENSG00000106689		FAM71E2	ENSG00000180043
VAX1	ENSG00000148704		ATP1B2	ENSG00000129244		INPPL1	ENSG00000165458					BTN1A1	ENSG00000124557		KIFC2	ENSG00000167702		RP11-613D13.8	ENSG00000244953		NKX3-2	ENSG00000109705		C9orf53	ENSG00000224854		LGI3	ENSG00000168481		AATF	ENSG00000108270		SATB2	ENSG00000119042		POU3F2	ENSG00000184486					SPATC1	ENSG00000186583		ARHGEF7	ENSG00000102606
CDX2	ENSG00000165556		ABCG4	ENSG00000172350		C19orf25	ENSG00000119559					KIAA1244	ENSG00000112379		MLXIPL	ENSG00000009950		SRCIN1	ENSG00000017373		POU4F1	ENSG00000152192		ZACN	ENSG00000186919		ULBP2	ENSG00000131015		SIM1	ENSG00000112246		SRP68	ENSG00000167881		CDX2	ENSG00000165556					MUM1	ENSG00000160953		KISS1R	ENSG00000116014
EMX1	ENSG00000135638		EFHD1	ENSG00000115468		BMI1	ENSG00000168283					NODAL	ENSG00000156574		ONECUT1	ENSG00000169856		KANK3	ENSG00000186994		INSM2	ENSG00000168348		SHOX2	ENSG00000168779		GATA4	ENSG00000136574		FOXC1	ENSG00000054598		HOXB2	ENSG00000173917		KIRREL2	ENSG00000126259					SLC6A20	ENSG00000163817		CPLX1	ENSG00000168993
POU4F1	ENSG00000152192		MT1M	ENSG00000205364		TLX3	ENSG00000164438					BDNF	ENSG00000176697		B4GALNT1	ENSG00000135454		HOXC-AS2	ENSG00000250133		NPTX1	ENSG00000171246		TMEM151B	ENSG00000178233		TCEA2	ENSG00000171703		SYNGR3	ENSG00000127561		CYP26A1	ENSG00000095596		EFNA2	ENSG00000099617					EPHA6	ENSG00000080224		RAPGEF4	ENSG00000091428
HES4	ENSG00000188290		SAMD11	ENSG00000187634		ESR1	ENSG00000091831					COCH	ENSG00000100473		TBX3	ENSG00000135111		MT1M	ENSG00000205364		CRYBA2	ENSG00000163499		CROCC	ENSG00000058453		NEFM	ENSG00000104722		AP1S1	ENSG00000106367		COL25A1	ENSG00000188517		FGF19	ENSG00000162344					PDGFA	ENSG00000197461		WIF1	ENSG00000156076
NKX2-2	ENSG00000125820		ROBO3	ENSG00000154134		B4GALNT1	ENSG00000135454					HOXA9	ENSG00000078399		GPR158	ENSG00000151025		MYL3	ENSG00000160808		MEIS3	ENSG00000105419		FOXC2	ENSG00000176692		SNAPC2	ENSG00000104976		RHBDL3	ENSG00000141314		RET	ENSG00000165731		WNT16	ENSG00000002745					SYT7	ENSG00000011347		HOXA9	ENSG00000078399
EFNA3	ENSG00000251246		TFAP2C	ENSG00000087510		LRRC10B	ENSG00000204950					CYP26A1	ENSG00000095596		PAX2	ENSG00000075891		HSF4	ENSG00000102878		PTGDR	ENSG00000168229		RTN4RL2	ENSG00000186907		FOXQ1	ENSG00000164379		AQPEP	ENSG00000172901		DLEU1	ENSG00000176124		FDXR	ENSG00000161513					RGS20	ENSG00000147509		CDC37	ENSG00000105401
AATF	ENSG00000108270		SLC26A10	ENSG00000135502		RPP25	ENSG00000178718					FGF17	ENSG00000158815		SNCB	ENSG00000074317		PLXNA4	ENSG00000221866		SLC8A2	ENSG00000118160		ALK	ENSG00000171094		CELF4	ENSG00000101489		ESYT3	ENSG00000158220		TMEM132E	ENSG00000181291		WNT7B	ENSG00000188064					DRGX	ENSG00000165606		KCNK9	ENSG00000169427
RASGRF1	ENSG00000058335		NMNAT2	ENSG00000157064		LHX1	ENSG00000132130					GABRB1	ENSG00000163288		ATOH1	ENSG00000172238		RP4-665J23.1	ENSG00000233593		FGF11	ENSG00000161958		DMRT3	ENSG00000064218		KDELR1	ENSG00000105438		CDX2	ENSG00000165556		CBLN1	ENSG00000102924		MMP9	ENSG00000100985					CYP26A1	ENSG00000095596		FOXC1	ENSG00000054598
HCN2	ENSG00000099822		HOXB5	ENSG00000120075		SPATC1	ENSG00000186583					CACNG8	ENSG00000142408		GLB1L3	ENSG00000166105		WNT10A	ENSG00000135925		ELOVL2	ENSG00000197977		CNR1	ENSG00000118432		AMZ1	ENSG00000174945		SP5	ENSG00000204335		BAI1	ENSG00000181790		RPP25	ENSG00000178718					HRH3	ENSG00000101180		UNC5A	ENSG00000113763
SYNGR3	ENSG00000127561		PRDM13	ENSG00000112238		DPYSL5	ENSG00000157851					HSD17B12	ENSG00000149084		FOXH1	ENSG00000160973		ATP1B2	ENSG00000129244		VAX2	ENSG00000116035		ARID3C	ENSG00000205143		WNT2B	ENSG00000134245		GABBR2	ENSG00000136928		TRIM67	ENSG00000119283		GDNF	ENSG00000168621					DPYSL4	ENSG00000151640		SHOX2	ENSG00000168779
RTN4RL2	ENSG00000186907		KLHDC8A	ENSG00000162873		TMEM132E	ENSG00000181291					MNX1	ENSG00000130675		GRM4	ENSG00000124493		PTHLH	ENSG00000087494		FEZF1	ENSG00000128610		KCNK4	ENSG00000182450		NEUROD2	ENSG00000171532		WNT4	ENSG00000162552		CALCB	ENSG00000175868		HSF4	ENSG00000102878					MNX1	ENSG00000130675		GRIN3B	ENSG00000116032
RPP25	ENSG00000178718		CAMK2N2	ENSG00000163888		FIP1L1	ENSG00000145216					SIX3	ENSG00000138083		CAMK2N2	ENSG00000163888		RP11-5A19.5	ENSG00000265690		VGF	ENSG00000128564		MNX1	ENSG00000130675		FOXF2	ENSG00000137273		RPRML	ENSG00000179673		TFAP2C	ENSG00000087510		CNNM1	ENSG00000119946					EXOC6	ENSG00000138190		MSC	ENSG00000178860
LMX1B	ENSG00000136944		RP11-54O7.17	ENSG00000272512		MEIS3	ENSG00000105419					ELFN2	ENSG00000166897		HES2	ENSG00000069812		RP11-365N19.2	ENSG00000259515		RHBDL3	ENSG00000141314		PSMG4	ENSG00000180822		GMDS	ENSG00000112699		GRIN2D	ENSG00000105464		FOXH1	ENSG00000160973		YIF1A	ENSG00000174851					ELOVL2	ENSG00000197977		FSTL4	ENSG00000053108
HOXB4	ENSG00000182742		OSR1	ENSG00000143867		EXOC6	ENSG00000138190					HOXC11	ENSG00000123388		HOXD13	ENSG00000128714		FBXL8	ENSG00000135722		IRX4	ENSG00000113430		DLEU1	ENSG00000176124		PPP2R2C	ENSG00000074211		COMP	ENSG00000105664		NKX2-5	ENSG00000183072		PDX1	ENSG00000139515					ARX	ENSG00000004848		NKX2-1	ENSG00000136352
TLX1NB	ENSG00000236311		RP4-665J23.1	ENSG00000233593		SOX2	ENSG00000181449					INS-IGF2	ENSG00000129965		HOXD11	ENSG00000128713		CTD-2562J17.4	ENSG00000255136		PCGF1	ENSG00000115289		NMU	ENSG00000109255		USH1G	ENSG00000182040		SPATC1	ENSG00000186583		FOXL2	ENSG00000183770		NEUROG2	ENSG00000178403					PAQR4	ENSG00000162073		HOXA3	ENSG00000105997
SP6	ENSG00000189120		POLA1	ENSG00000101868		HES4	ENSG00000188290					MMP9	ENSG00000100985		LGR5	ENSG00000139292		HOXB8	ENSG00000120068		PDX1	ENSG00000139515		PITX1	ENSG00000069011		NXPH4	ENSG00000182379		MSX1	ENSG00000163132		SP5	ENSG00000204335		CRYBA2	ENSG00000163499					PRDM13	ENSG00000112238		HOXC8	ENSG00000037965
ZACN	ENSG00000186919		ATP1A3	ENSG00000105409		EIF4E1B	ENSG00000175766					GATA4	ENSG00000136574		LHX8	ENSG00000162624		RP11-104H15.7	ENSG00000262880		NEUROD2	ENSG00000171532		COX6B2	ENSG00000160471		DMRT1	ENSG00000137090		LHX4	ENSG00000121454		NR2E1	ENSG00000112333		PYDC1	ENSG00000169900					LHX4	ENSG00000121454		FGF17	ENSG00000158815
CCDC151	ENSG00000198003		KL	ENSG00000133116		SIX3	ENSG00000138083					C3orf72	ENSG00000206262		DOC2A	ENSG00000149927		RP11-473M20.7	ENSG00000261971		MAST1	ENSG00000105613		TDRD10	ENSG00000163239		TRIM67	ENSG00000119283		ZNF512B	ENSG00000196700		NMNAT2	ENSG00000157064		GSC	ENSG00000133937					PPP1R16A	ENSG00000160972		CBLN1	ENSG00000102924
UCP1	ENSG00000109424		MEIS1-AS1	ENSG00000244522		GRIN2C	ENSG00000161509					BTNL9	ENSG00000165810		WRAP73	ENSG00000116213		MEIS1-AS1	ENSG00000244522		VAX1	ENSG00000148704		PAX9	ENSG00000198807		ASCL1	ENSG00000139352		HOXD13	ENSG00000128714		AATF	ENSG00000108270		HOXD3	ENSG00000128652					TLX1	ENSG00000107807		HOXB3	ENSG00000120093
NKX2-8	ENSG00000136327		MEIS2	ENSG00000134138		HOXB2	ENSG00000173917					FOXC1	ENSG00000054598		DMRT2	ENSG00000173253		NOL3	ENSG00000140939		FAM163A	ENSG00000143340		SRCIN1	ENSG00000017373		HOXA10	ENSG00000253293		TLX3	ENSG00000164438		CCNO	ENSG00000152669		MNX1	ENSG00000130675					PCDH17	ENSG00000118946		PPP2R2C	ENSG00000074211
C1QL4	ENSG00000186897		WNT10A	ENSG00000135925		CCDC108	ENSG00000181378					ICAM5	ENSG00000105376		GDPD5	ENSG00000158555		PSMG4	ENSG00000180822		FOXH1	ENSG00000160973		NR1H2	ENSG00000131408		SYNGR3	ENSG00000127561		ALX1	ENSG00000180318		HOXD13	ENSG00000128714		CDCP1	ENSG00000163814					BMP6	ENSG00000153162		TRIM72	ENSG00000177238
DLX3	ENSG00000064195		EFCC1	ENSG00000114654		PDX1	ENSG00000139515					RNF220	ENSG00000187147		HOXD8	ENSG00000175879		JPH4	ENSG00000092051		KIRREL2	ENSG00000126259		HOXA13	ENSG00000106031		CNPY1	ENSG00000146910		CDH22	ENSG00000149654		SOX21	ENSG00000125285		CCNO	ENSG00000152669					TACSTD2	ENSG00000184292		BARX1	ENSG00000131668
GJA3	ENSG00000121743		DDX31	ENSG00000125485		FOXG1	ENSG00000176165					HOXB6	ENSG00000108511		KCNK9	ENSG00000169427		RP11-613D13.4	ENSG00000254409		TRIM67	ENSG00000119283		DPYSL4	ENSG00000151640		BARX1	ENSG00000131668		EN1	ENSG00000163064		PCGF1	ENSG00000115289		SLC30A3	ENSG00000115194					ICAM1	ENSG00000090339		RSRC1	ENSG00000174891
APC2	ENSG00000115266		NKX3-2	ENSG00000109705		GATA5	ENSG00000130700					LRP2	ENSG00000081479		EMX1	ENSG00000135638		KIAA1211L	ENSG00000196872		DBX1	ENSG00000109851		TCTE1	ENSG00000146221		B4GALNT1	ENSG00000135454		GALR2	ENSG00000182687		PSD	ENSG00000059915		WNT3	ENSG00000108379					OLIG3	ENSG00000177468		RNF220	ENSG00000187147
FOXI3	ENSG00000214336		KCNA2	ENSG00000177301		FNDC1	ENSG00000164694					EN1	ENSG00000163064		HOXB5	ENSG00000120075		C17orf96	ENSG00000179294		FOXI3	ENSG00000214336		MEIS3	ENSG00000105419		DPYSL4	ENSG00000151640		ATP1A3	ENSG00000105409		FOXA1	ENSG00000129514		NEUROD2	ENSG00000171532					MAST1	ENSG00000105613		WNT3A	ENSG00000154342
ZIC2	ENSG00000043355		RPP25	ENSG00000178718		TRIM67	ENSG00000119283					MSC	ENSG00000178860		YIF1A	ENSG00000174851		TRADD	ENSG00000102871		LEMD1	ENSG00000186007		GABBR2	ENSG00000136928		VSX1	ENSG00000100987		GAS2L1	ENSG00000185340		KCNG1	ENSG00000026559		LEMD1	ENSG00000186007					HOXA10	ENSG00000253293		CACNA1E	ENSG00000198216
SLC4A11	ENSG00000088836		NDUFA4L2	ENSG00000185633		TLX2	ENSG00000115297					PAX7	ENSG00000009709		FSTL4	ENSG00000053108		RP11-758N13.1	ENSG00000259721		KISS1R	ENSG00000116014		FOXL1	ENSG00000176678		RPP25	ENSG00000178718		INSRR	ENSG00000027644		VAX2	ENSG00000116035		HMX2	ENSG00000188816					ANKRD34B	ENSG00000189127		GATA4	ENSG00000136574
LHX4	ENSG00000121454		KIAA1211L	ENSG00000196872		CCKBR	ENSG00000110148					HOTAIR	ENSG00000228630		TLX1	ENSG00000107807		FOXC1	ENSG00000054598		LEF1	ENSG00000138795		NKX2-5	ENSG00000183072		NKX2-5	ENSG00000183072		RTBDN	ENSG00000132026		TSPAN8	ENSG00000127324		FAM71E2	ENSG00000180043					HRK	ENSG00000135116		BTN1A1	ENSG00000124557
SOX9	ENSG00000125398		PIANP	ENSG00000139200		CNGA3	ENSG00000144191					HES4	ENSG00000188290		MMP25	ENSG00000008516		VENTX	ENSG00000151650		SSTR2	ENSG00000180616		ARX	ENSG00000004848		FOXL2	ENSG00000183770		DLL4	ENSG00000128917		GALR2	ENSG00000182687		PAX7	ENSG00000009709					SLC4A10	ENSG00000144290		EIF2B5	ENSG00000145191
COMP	ENSG00000105664		KIF26A	ENSG00000066735		GNAS	ENSG00000087460					CACNA1E	ENSG00000198216		KCNS3	ENSG00000170745		AC009336.24	ENSG00000226363		KLHL35	ENSG00000149243		CBLN1	ENSG00000102924		NRXN2	ENSG00000110076		EPHA6	ENSG00000080224		C1QL4	ENSG00000186897		LHX1	ENSG00000132130					SNAPC2	ENSG00000104976		FGF8	ENSG00000107831
CYP26A1	ENSG00000095596		DLEU1	ENSG00000176124		NKAIN4	ENSG00000101198					SP9	ENSG00000217236		VAX1	ENSG00000148704		RELN	ENSG00000189056		WNT10A	ENSG00000135925		HOTAIR	ENSG00000228630		SHOX2	ENSG00000168779		FOXC2	ENSG00000176692		UFSP1	ENSG00000176125		ZIC1	ENSG00000152977					DOC2A	ENSG00000149927		ELFN2	ENSG00000166897
WNT6	ENSG00000115596		CDH23	ENSG00000107736		MMP25	ENSG00000008516					LHX1	ENSG00000132130		TMEM102	ENSG00000181284		DHH	ENSG00000139549		TP73	ENSG00000078900		BARX1	ENSG00000131668		KLHL35	ENSG00000149243		GSC	ENSG00000133937		CDCP1	ENSG00000163814		NR5A1	ENSG00000136931					CASZ1	ENSG00000130940		PAX9	ENSG00000198807
INS-IGF2	ENSG00000129965		ISLR2	ENSG00000167178		KIAA1244	ENSG00000112379					RGL3	ENSG00000205517		FOXC2	ENSG00000176692		HOXD10	ENSG00000128710		HOXB5	ENSG00000120075		CPLX1	ENSG00000168993		KISS1R	ENSG00000116014		PRDM16	ENSG00000142611		HOXA11	ENSG00000005073		PCDH8	ENSG00000136099					KCNK9	ENSG00000169427		DMRT3	ENSG00000064218
ARID3C	ENSG00000205143		TBX15	ENSG00000092607		HES2	ENSG00000069812					WNT3A	ENSG00000154342		CYP26A1	ENSG00000095596		SIX1	ENSG00000126778		NMNAT2	ENSG00000157064		STMN2	ENSG00000104435		CDH22	ENSG00000149654		ADRA1D	ENSG00000171873		PAX7	ENSG00000009709		DLEU2	ENSG00000231607					GLB1L3	ENSG00000166105		SLC30A3	ENSG00000115194
SNCB	ENSG00000074317		SYPL2	ENSG00000143028		NEFH	ENSG00000100285					NKX2-8	ENSG00000136327		DMRT3	ENSG00000064218		RP11-677M14.3	ENSG00000250073		CDK5R2	ENSG00000171450		GLB1L3	ENSG00000166105		NHLH2	ENSG00000177551					BARHL2	ENSG00000143032		HOXC5	ENSG00000172789					LINGO1	ENSG00000169783		GNAS	ENSG00000087460
SRCIN1	ENSG00000017373		VENTX	ENSG00000151650		SFRP2	ENSG00000145423					FIBCD1	ENSG00000130720		GBX2	ENSG00000168505		TSPAN8	ENSG00000127324		PSD	ENSG00000059915		DCHS2	ENSG00000197410		CACNA1G	ENSG00000006283					CALY	ENSG00000130643		ALX1	ENSG00000180318					HOXC11	ENSG00000123388		SOX21	ENSG00000125285
ESRP1	ENSG00000104413		RP3-510D11.1	ENSG00000228526		DDX31	ENSG00000125485					TBX3	ENSG00000135111		BDNF	ENSG00000176697		PDE4A	ENSG00000065989		TBX20	ENSG00000164532		SOX18	ENSG00000203883		BUB3	ENSG00000154473					GDNF	ENSG00000168621		HCN2	ENSG00000099822					NRN1	ENSG00000124785		B3GNT4	ENSG00000176383
OTX2	ENSG00000165588		SP6	ENSG00000189120		SLC1A2	ENSG00000110436					WIF1	ENSG00000156076		EN2	ENSG00000164778		NEFL	ENSG00000104725		TBR1	ENSG00000136535		NPAS1	ENSG00000130751		EOMES	ENSG00000163508					NOL3	ENSG00000140939		SCN5A	ENSG00000183873					NDUFA4L2	ENSG00000185633		DRD4	ENSG00000069696
NEFL	ENSG00000104725		CRNDE	ENSG00000245694		GREM1	ENSG00000166923					HOXC6	ENSG00000197757		ARID3C	ENSG00000205143		PNMA2	ENSG00000240694		INSRR	ENSG00000027644		ACHE	ENSG00000087085		ARX	ENSG00000004848					LEF1	ENSG00000138795		NR2E1	ENSG00000112333					OVOL2	ENSG00000125850		PAX2	ENSG00000075891
NOTUM	ENSG00000185269		HLA-AS1	ENSG00000257551		COL2A1	ENSG00000139219					TLX3	ENSG00000164438		DLX1	ENSG00000144355		EFHD1	ENSG00000115468		NEFH	ENSG00000100285		NEUROD2	ENSG00000171532		SIX1	ENSG00000126778					ISM2	ENSG00000100593		SCAMP5	ENSG00000198794					NKX2-5	ENSG00000183072
INA	ENSG00000148798		SNCB	ENSG00000074317		ZNF653	ENSG00000161914					DLL4	ENSG00000128917		GPR153	ENSG00000158292		MAPT	ENSG00000186868		CABP1	ENSG00000157782		NKD2	ENSG00000145506		LHX9	ENSG00000143355					C1orf61	ENSG00000125462		CALCB	ENSG00000175868					HNF4G	ENSG00000164749
KIRREL2	ENSG00000126259		MEIS1-AS2	ENSG00000230749		KCNG1	ENSG00000026559					ICAM1	ENSG00000090339		OSR2	ENSG00000164920		AC007405.2	ENSG00000222033		ICAM1	ENSG00000090339		GRM4	ENSG00000124493		PRDM13	ENSG00000112238					PPP1R16A	ENSG00000160972		PAH	ENSG00000171759					FGF8	ENSG00000107831
KCNJ4	ENSG00000168135		RAPGEF4	ENSG00000091428		SLC4A10	ENSG00000144290					HS3ST1	ENSG00000002587		ALX4	ENSG00000052850		THPO	ENSG00000090534		ESPNP	ENSG00000268869		ULBP2	ENSG00000131015		RTBDN	ENSG00000132026					VAX1	ENSG00000148704		PSD	ENSG00000059915					NEUROD2	ENSG00000171532
NKX2-1	ENSG00000136352		HAND2	ENSG00000164107		ROR2	ENSG00000169071					CD70	ENSG00000125726		POMC	ENSG00000115138		FENDRR	ENSG00000268388		ZFHX4	ENSG00000091656		RAPGEF4	ENSG00000091428		PPP1R16A	ENSG00000160972					DLGAP3	ENSG00000116544		LHX8	ENSG00000162624					MMP25	ENSG00000008516
COL27A1	ENSG00000196739		CD70	ENSG00000125726		OTP	ENSG00000171540					GRM4	ENSG00000124493		CHRNB1	ENSG00000170175		RP13-152O15.5	ENSG00000237371		YIF1A	ENSG00000174851		GATA4	ENSG00000136574		SYT2	ENSG00000143858					NEFH	ENSG00000100285		RIPK4	ENSG00000183421					SIX3	ENSG00000138083
LHX2	ENSG00000106689		DLL3	ENSG00000090932		HRH3	ENSG00000101180					BCL11B	ENSG00000127152		WNT11	ENSG00000085741		PVALB	ENSG00000100362		BARHL2	ENSG00000143032		ZNF536	ENSG00000198597		C3orf72	ENSG00000206262					TMEM200C	ENSG00000206432		WNT6	ENSG00000115596					KDELR1	ENSG00000105438
C17orf82	ENSG00000187013		RP11-54O7.3	ENSG00000223764		DMRTA2	ENSG00000142700					LRRC10B	ENSG00000204950		LRRC37A6P	ENSG00000230445		AMZ1	ENSG00000174945		NKAIN4	ENSG00000101198		FAM150B	ENSG00000189292		NR1H2	ENSG00000131408					TBX18	ENSG00000112837		HOOK2	ENSG00000095066					FOXB1	ENSG00000171956
CALCB	ENSG00000175868		TACSTD2	ENSG00000184292		TBX1	ENSG00000184058					CALCB	ENSG00000175868		GRIN3B	ENSG00000116032		RP11-43F13.4	ENSG00000272347		WNT2B	ENSG00000134245		PPP2R2C	ENSG00000074211		PYDC1	ENSG00000169900					WNT10A	ENSG00000135925		HOXB8	ENSG00000120068					SATB2	ENSG00000119042
DRD4	ENSG00000069696		DRD4	ENSG00000069696		FIBCD1	ENSG00000130720					LHX5	ENSG00000089116		CYP26B1	ENSG00000003137		CERKL	ENSG00000188452		KIFC2	ENSG00000167702		KCNJ4	ENSG00000168135		EBF4	ENSG00000088881					HOXD11	ENSG00000128713		CACNA1E	ENSG00000198216					RAPGEF4	ENSG00000091428
HOXB9	ENSG00000170689		CPEB1	ENSG00000214575		CHRD	ENSG00000090539					ISM1	ENSG00000101230		ZAR1	ENSG00000182223		RP11-993B23.3	ENSG00000257042		NOTO	ENSG00000214513		TAL1	ENSG00000162367		PTHLH	ENSG00000087494					HOXC5	ENSG00000172789		TBX1	ENSG00000184058					RCN1	ENSG00000049449
GABBR2	ENSG00000136928		WT1-AS	ENSG00000183242		POLA1	ENSG00000101868					FOXL2	ENSG00000183770		KREMEN2	ENSG00000131650		SATB2	ENSG00000119042		IL17REL	ENSG00000188263		DLL1	ENSG00000198719		GBX2	ENSG00000168505					LHX8	ENSG00000162624		ARID3C	ENSG00000205143					TMEFF2	ENSG00000144339
RAX	ENSG00000134438		C17orf82	ENSG00000187013		EN1	ENSG00000163064					PAX2	ENSG00000075891		DLX2	ENSG00000115844		CLIC6	ENSG00000159212		MCOLN2	ENSG00000153898		OLIG2	ENSG00000205927		FOXA1	ENSG00000129514					CD70	ENSG00000125726		GPR158	ENSG00000151025					TMEM59L	ENSG00000105696
FOXB1	ENSG00000171956		MAFA	ENSG00000182759		PRMT8	ENSG00000111218					TBX18	ENSG00000112837		ADRA2A	ENSG00000150594		NPBWR1	ENSG00000183729		PRMT8	ENSG00000111218		TWIST1	ENSG00000122691		KCNK12	ENSG00000184261					HOXC12	ENSG00000123407		CRHR1	ENSG00000120088					GALR2	ENSG00000182687
DLX5	ENSG00000105880		EMILIN2	ENSG00000132205		TBR1	ENSG00000136535					EPS8L1	ENSG00000131037		FGF11	ENSG00000161958		SHOX2	ENSG00000168779		NKX2-2	ENSG00000125820		HES2	ENSG00000069812		HOXA13	ENSG00000106031					LHX5	ENSG00000089116		SYT2	ENSG00000143858					CNNM1	ENSG00000119946
HOXC10	ENSG00000180818		NAE1	ENSG00000159593		REEP1	ENSG00000068615					RASGRF1	ENSG00000058335		HOXD-AS2	ENSG00000237380		GS1-72M22.1	ENSG00000272163		RCN1	ENSG00000049449		TRIM72	ENSG00000177238		ZFHX4	ENSG00000091656					SRCIN1	ENSG00000017373		LRRC7	ENSG00000033122					GPR88	ENSG00000181656
GAD1	ENSG00000128683		YIF1A	ENSG00000174851		GALR2	ENSG00000182687					ESPNP	ENSG00000268869		SIX2	ENSG00000170577		OPLAH	ENSG00000178814		DLX4	ENSG00000108813		PDE4C	ENSG00000105650		SELV	ENSG00000186838					KLHL35	ENSG00000149243		C14orf39	ENSG00000179008					TRADD	ENSG00000102871
TFAP2C	ENSG00000087510		NTRK1	ENSG00000198400		ISL2	ENSG00000159556					KDELR1	ENSG00000105438		KIAA1257	ENSG00000114656		RP11-350O14.18	ENSG00000261793		BEND4	ENSG00000188848		FGF5	ENSG00000138675		POU4F1	ENSG00000152192					MSX2	ENSG00000120149		ZIC4	ENSG00000174963					PDX1	ENSG00000139515
ELAVL3	ENSG00000196361		DHH	ENSG00000139549		LHX9	ENSG00000143355					RAX	ENSG00000134438		KDELR1	ENSG00000105438		LRRC26	ENSG00000184709		PAX6	ENSG00000007372		PYDC1	ENSG00000169900		INHBB	ENSG00000163083					NKX6-1	ENSG00000163623		NEURL	ENSG00000107954					LBX2	ENSG00000179528
ONECUT1	ENSG00000169856		FOXC2	ENSG00000176692		ELOVL2	ENSG00000197977					CHRND	ENSG00000135902		ACHE	ENSG00000087085		TMEM200C	ENSG00000206432		HOXC12	ENSG00000123407		PROKR1	ENSG00000169618		TBX20	ENSG00000164532					IGF2	ENSG00000167244		INSM1	ENSG00000173404					C19orf25	ENSG00000119559
CRYBA2	ENSG00000163499		OPLAH	ENSG00000178814		CALY	ENSG00000130643					RAPGEF4	ENSG00000091428		TRIM72	ENSG00000177238		KIAA1244	ENSG00000112379		WNT3A	ENSG00000154342		NMNAT2	ENSG00000157064		TLX1	ENSG00000107807					VGLL2	ENSG00000170162		TUBB2B	ENSG00000137285					CERKL	ENSG00000188452
SOX14	ENSG00000168875		SHISA2	ENSG00000180730		KIRREL2	ENSG00000126259					RPP25	ENSG00000178718		SOX14	ENSG00000168875		FGFR3	ENSG00000068078		ITPKA	ENSG00000137825		CALY	ENSG00000130643		ECE2	ENSG00000145194					CNIH3	ENSG00000143786		TMEM200C	ENSG00000206432					BARHL2	ENSG00000143032
KCNK12	ENSG00000184261		HOXC-AS2	ENSG00000250133		CASZ1	ENSG00000130940					HOXC12	ENSG00000123407		SRRM3	ENSG00000177679		ATP8A2	ENSG00000132932		EMILIN2	ENSG00000132205		SPATC1	ENSG00000186583		CDCP1	ENSG00000163814					INS-IGF2	ENSG00000129965		KCNJ4	ENSG00000168135					SLC9A2	ENSG00000115616
RCN1	ENSG00000049449		CTB-107G13.1	ENSG00000234715		USH1G	ENSG00000182040					SOX21	ENSG00000125285		NKX1-2	ENSG00000229544		CALY	ENSG00000130643		KCNK13	ENSG00000152315		POU3F1	ENSG00000185668		OTX1	ENSG00000115507					EN1	ENSG00000163064		SLC35D3	ENSG00000182747					DRD4	ENSG00000069696
LRRC26	ENSG00000184709		LRRC10B	ENSG00000204950		HOXB5	ENSG00000120075					NTNG2	ENSG00000196358		VPS25	ENSG00000131475		FOXL1	ENSG00000176678		BARX1	ENSG00000131668		ISL2	ENSG00000159556		DLX2	ENSG00000115844					IL17REL	ENSG00000188263		GMDS	ENSG00000112699					SHISA7	ENSG00000187902
LRAT	ENSG00000121207		KCNJ12	ENSG00000184185		DMRT1	ENSG00000137090					ARHGEF7	ENSG00000102606		WNT10A	ENSG00000135925		PSD	ENSG00000059915		COCH	ENSG00000100473		CDK5R2	ENSG00000171450		CNNM1	ENSG00000119946					NR5A1	ENSG00000136931		TBX15	ENSG00000092607					VPS25	ENSG00000131475
CCNA1	ENSG00000133101		SFRP1	ENSG00000104332		NEUROD1	ENSG00000162992					INPPL1	ENSG00000165458		NEUROG2	ENSG00000178403		BEAN1	ENSG00000166546		SMUG1	ENSG00000123415		EBF1	ENSG00000164330		ALOX12B	ENSG00000179477					IRX4	ENSG00000113430		DLX3	ENSG00000064195					DMRTA2	ENSG00000142700
PPP1R14C	ENSG00000198729		AC009236.1	ENSG00000205054		SHH	ENSG00000164690					LINGO1	ENSG00000169783		FOXE1	ENSG00000178919		MEIS1-AS2	ENSG00000230749		FOXD3	ENSG00000187140		GRIN2C	ENSG00000161509		DMRTA2	ENSG00000142700					FAM150A	ENSG00000196711		DPYSL4	ENSG00000151640					UNCX	ENSG00000164853
NEUROG2	ENSG00000178403		NOL3	ENSG00000140939		CNIH3	ENSG00000143786					FOXG1	ENSG00000176165		PLEKHD1	ENSG00000175985		BAI1	ENSG00000181790		IRF4	ENSG00000137265		ADCY4	ENSG00000129467		RAX	ENSG00000134438					HMX2	ENSG00000188816		KDELR1	ENSG00000105438					ZDHHC22	ENSG00000177108
GAS2L1	ENSG00000185340		CERKL	ENSG00000188452		CLIC6	ENSG00000159212					TMEM151A	ENSG00000179292		BARHL2	ENSG00000143032		SYT7	ENSG00000011347		NDRG4	ENSG00000103034		HOXB13	ENSG00000159184		PSMG4	ENSG00000180822					NKX2-4	ENSG00000125816		OPLAH	ENSG00000178814					T	ENSG00000164458
ATOH1	ENSG00000172238		SIX1	ENSG00000126778		NPAS1	ENSG00000130751					NR2F1	ENSG00000175745		LRP2	ENSG00000081479		OSR1	ENSG00000143867		NDUFA4L2	ENSG00000185633		VAX2	ENSG00000116035		NODAL	ENSG00000156574					POM121L2	ENSG00000158553		HOXD8	ENSG00000175879					DDX31	ENSG00000125485
SP8	ENSG00000164651		ALOX12B	ENSG00000179477		GRIN3B	ENSG00000116032					RPL22	ENSG00000116251		ATP6V1C2	ENSG00000143882		GJB2	ENSG00000165474		HOXD3	ENSG00000128652		CRHR2	ENSG00000106113		ICAM1	ENSG00000090339					HOXD12	ENSG00000170178		KCNN1	ENSG00000105642					AMZ1	ENSG00000174945
ESPN	ENSG00000187017		NOTUM	ENSG00000185269		CELF4	ENSG00000101489					HOXB9	ENSG00000170689		ZNRD1-AS1	ENSG00000204623		CRTAC1	ENSG00000095713		RPP25	ENSG00000178718		GAD2	ENSG00000136750		GRIN2C	ENSG00000161509					HOXC9	ENSG00000180806		KIAA0895L	ENSG00000196123					PCDH1	ENSG00000156453
CA7	ENSG00000168748		HAND2-AS1	ENSG00000237125		BARX1	ENSG00000131668					ARID3C	ENSG00000205143		DMRTA2	ENSG00000142700		EMX2	ENSG00000170370		CYP26C1	ENSG00000187553		MUM1	ENSG00000160953		SCRT2	ENSG00000215397					KIFC2	ENSG00000167702		COX6B2	ENSG00000160471					GPR158	ENSG00000151025
KCNS3	ENSG00000170745		LBX2-AS1	ENSG00000257702		SP8	ENSG00000164651					YIF1A	ENSG00000174851		FGFR3	ENSG00000068078		AL645608.1	ENSG00000268179		COMP	ENSG00000105664		CYP26A1	ENSG00000095596		TLX3	ENSG00000164438					KCNN1	ENSG00000105642		PPP1R16A	ENSG00000160972					C20orf26	ENSG00000089101
NPBWR1	ENSG00000183729		RGMA	ENSG00000182175		PAH	ENSG00000171759					OCA2	ENSG00000104044		CERKL	ENSG00000188452		AC116614.1	ENSG00000235688		CPNE5	ENSG00000124772		TMEM163	ENSG00000152128		SNTG2	ENSG00000172554					ANK1	ENSG00000029534		DLX4	ENSG00000108813					EFNA3	ENSG00000251246
POU3F2	ENSG00000184486		INSM1	ENSG00000173404		C17orf96	ENSG00000179294					COL2A1	ENSG00000139219					MSX1	ENSG00000163132		TMEM163	ENSG00000152128		HAPLN2	ENSG00000132702		C9orf53	ENSG00000224854					FAM71E2	ENSG00000180043		SHISA7	ENSG00000187902					POU3F2	ENSG00000184486
HES2	ENSG00000069812		TWIST1	ENSG00000122691		RASGRF1	ENSG00000058335					SFTA3	ENSG00000229415					PRPH	ENSG00000135406		RTBDN	ENSG00000132026		SNCB	ENSG00000074317		GRID1	ENSG00000182771					WNT6	ENSG00000115596		COL2A1	ENSG00000139219					GDPD5	ENSG00000158555
IDUA	ENSG00000127415		TMEM63C	ENSG00000165548		PRDM13	ENSG00000112238					VAX1	ENSG00000148704					CACNA1G	ENSG00000006283		MSX2	ENSG00000120149		SOX21	ENSG00000125285		TMEM151B	ENSG00000178233					NEFL	ENSG00000104725		HOXB3	ENSG00000120093					RAX	ENSG00000134438
DLGAP3	ENSG00000116544		GPR88	ENSG00000181656		RSRC1	ENSG00000174891					POU3F2	ENSG00000184486					RP11-945C19.4	ENSG00000264449		HES4	ENSG00000188290		CELF4	ENSG00000101489		DUSP4	ENSG00000120875					ZNF511	ENSG00000198546		WNT10A	ENSG00000135925					WNT11	ENSG00000085741
WNT16	ENSG00000002745		CLIC6	ENSG00000159212		SP6	ENSG00000189120					OTP	ENSG00000171540					TNFRSF11A	ENSG00000141655		GDNF	ENSG00000168621		LEF1	ENSG00000138795		FAM71E2	ENSG00000180043					DPYSL4	ENSG00000151640		HOXC12	ENSG00000123407					DMRT3	ENSG00000064218
LTK	ENSG00000062524		IGSF9B	ENSG00000080854		TCHH	ENSG00000159450					OTX2	ENSG00000165588					IDUA	ENSG00000127415		POLA1	ENSG00000101868		SHISA7	ENSG00000187902		SP9	ENSG00000217236					EIF4E1B	ENSG00000175766		OTP	ENSG00000171540					LRRC10B	ENSG00000204950
NR2E1	ENSG00000112333		BEND4	ENSG00000188848		ULBP1	ENSG00000111981					GNAS	ENSG00000087460					FOXC2	ENSG00000176692		EVX2	ENSG00000174279		LOC440461	ENSG00000267472		SIX6	ENSG00000184302					EGFLAM	ENSG00000164318		POMC	ENSG00000115138					RELN	ENSG00000189056
HES5	ENSG00000197921		OXTR	ENSG00000180914		LMX1B	ENSG00000136944					TFAP2C	ENSG00000087510					PLCB2	ENSG00000137841		HOXA9	ENSG00000078399		NKX2-3	ENSG00000119919		GALR2	ENSG00000182687					SNCB	ENSG00000074317		ZFHX4	ENSG00000091656					PAH	ENSG00000171759
C3orf72	ENSG00000206262		RP11-728G15.1	ENSG00000256008		GALNT14	ENSG00000158089					UFSP1	ENSG00000176125					SATB2-AS1	ENSG00000225953		MLNR	ENSG00000102539		FOXL2	ENSG00000183770		NDUFA4L2	ENSG00000185633					NPBWR1	ENSG00000183729		C1orf61	ENSG00000125462					SOX18	ENSG00000203883
TRIM72	ENSG00000177238		WNT4	ENSG00000162552		WNT3	ENSG00000108379					NKX6-1	ENSG00000163623					EBF2	ENSG00000221818		HLA-J	ENSG00000204622		LHX9	ENSG00000143355		EIF2B5	ENSG00000145191					FOXG1	ENSG00000176165		ELOVL2	ENSG00000197977					C17orf82	ENSG00000187013
GAD2	ENSG00000136750		UTS2R	ENSG00000181408		NPM3	ENSG00000107833					FLT1	ENSG00000102755					SFRP2	ENSG00000145423		OTP	ENSG00000171540		CACNA1G	ENSG00000006283		HOXA9	ENSG00000078399					SFRP2	ENSG00000145423		TLX1NB	ENSG00000236311					MCOLN3	ENSG00000055732
HOXB3	ENSG00000120093		AC009236.2	ENSG00000231054		ZIC1	ENSG00000152977					EXOC6	ENSG00000138190					CITF22-24E5.1	ENSG00000234979		PRKCG	ENSG00000126583		KCNS3	ENSG00000170745		NKX6-1	ENSG00000163623					FSTL4	ENSG00000053108		FGFR3	ENSG00000068078					CDK5R2	ENSG00000171450
SLC6A20	ENSG00000163817		HOXB7	ENSG00000260027		VAX2	ENSG00000116035					GRIN3B	ENSG00000116032					FAM181B	ENSG00000182103		RAPGEF4	ENSG00000091428		WNT6	ENSG00000115596		DNAJC22	ENSG00000178401					GABBR2	ENSG00000136928		GRIN1	ENSG00000176884					EOMES	ENSG00000163508
TBX15	ENSG00000092607		SLC17A7	ENSG00000104888		HOXB6	ENSG00000108511					AMZ1	ENSG00000174945					DRD4	ENSG00000069696		CNPY1	ENSG00000146910		GJB2	ENSG00000165474		ISL2	ENSG00000159556					DLX2	ENSG00000115844		RAX	ENSG00000134438					C3orf72	ENSG00000206262
PTHLH	ENSG00000087494		RELN	ENSG00000189056		SLC10A4	ENSG00000145248					ANK1	ENSG00000029534					HAND2	ENSG00000164107		SHH	ENSG00000164690		CHRM4	ENSG00000180720		HOXC8	ENSG00000037965					AMN	ENSG00000166126		EPHA6	ENSG00000080224					KCNJ12	ENSG00000184185
RGL3	ENSG00000205517		RPL29P3	ENSG00000243730		LINGO3	ENSG00000220008					C1QL4	ENSG00000186897					TCEA2	ENSG00000171703		LRP1	ENSG00000123384		MCOLN2	ENSG00000153898		NOC2L	ENSG00000188976					HOXD3	ENSG00000128652		GALR2	ENSG00000182687					DEGS2	ENSG00000168350
INSM1	ENSG00000173404		NKX2-3	ENSG00000119919		ZIC5	ENSG00000139800					FOXC2	ENSG00000176692					RP11-923I11.5	ENSG00000259887		TFAP2A	ENSG00000137203		RAMP2	ENSG00000131477		GNAS	ENSG00000087460					ASCL1	ENSG00000139352		HES4	ENSG00000188290					KLRG2	ENSG00000188883
C1orf61	ENSG00000125462		AL109767.1	ENSG00000235785		CALCA	ENSG00000110680					CNPY1	ENSG00000146910					RP11-934B9.3	ENSG00000258973		POU3F1	ENSG00000185668		SFRP2	ENSG00000145423		MLXIPL	ENSG00000009950					ONECUT3	ENSG00000205922		NPAS1	ENSG00000130751					TLX1NB	ENSG00000236311
OLIG3	ENSG00000177468		CBX2	ENSG00000173894		CHRM4	ENSG00000180720					UNCX	ENSG00000164853					RP11-343J3.2	ENSG00000236154		KLF14	ENSG00000174595		BTN1A1	ENSG00000124557		WDR63	ENSG00000162643					SLC26A10	ENSG00000135502		PAX2	ENSG00000075891					ARHGEF7	ENSG00000102606
NKX6-1	ENSG00000163623		ONECUT2	ENSG00000119547		SCRT2	ENSG00000215397					HOXA11	ENSG00000005073					SIX2	ENSG00000170577		HAPLN2	ENSG00000132702		PRPH	ENSG00000135406		B3GAT2	ENSG00000112309					EPHA6	ENSG00000080224		SELV	ENSG00000186838					ABCB5	ENSG00000004846
PPAP2C	ENSG00000141934		MUC12	ENSG00000205277		STK3	ENSG00000104375					ALX1	ENSG00000180318					NEFM	ENSG00000104722		SCN5A	ENSG00000183873		TCHH	ENSG00000159450		ZNF512B	ENSG00000196700					ZIC4	ENSG00000174963		RPRM	ENSG00000177519					MEGF11	ENSG00000157890
INSM2	ENSG00000168348		CTD-2298J14.2	ENSG00000258636		MAST1	ENSG00000105613					HOXC9	ENSG00000180806					FOXQ1	ENSG00000164379		AP1S1	ENSG00000106367		ZNF512B	ENSG00000196700		LHX8	ENSG00000162624					GSC	ENSG00000133937		CD70	ENSG00000125726					DNAJC22	ENSG00000178401
NEUROD2	ENSG00000171532		VWA5B2	ENSG00000145198		PSD	ENSG00000059915					ALDH1A3	ENSG00000184254					ADCYAP1	ENSG00000141433		GRIN2A	ENSG00000183454		NRN1	ENSG00000124785		LOR	ENSG00000203782					EVX1	ENSG00000106038		FSTL4	ENSG00000053108					NR5A1	ENSG00000136931
TRH	ENSG00000170893		HOTAIR	ENSG00000228630		LHX4	ENSG00000121454					HOXA10	ENSG00000253293					ZFHX4	ENSG00000091656		C17orf96	ENSG00000179294		ANAPC2	ENSG00000176248		EPHA6	ENSG00000080224					ZFHX4	ENSG00000091656		MSX2	ENSG00000120149					ZAR1	ENSG00000182223
FEZF2	ENSG00000153266		IL17REL	ENSG00000188263		VAX1	ENSG00000148704					FGF11	ENSG00000161958					RP11-379F12.3	ENSG00000243350		CACNA1E	ENSG00000198216		NKX6-1	ENSG00000163623		DLX6	ENSG00000006377					GOSR2	ENSG00000108433		HOXD9	ENSG00000128709					ALX3	ENSG00000156150
CHRND	ENSG00000135902		KIT	ENSG00000157404		DLX2	ENSG00000115844					KCNC3	ENSG00000131398					EMX2OS	ENSG00000229847		PROK2	ENSG00000163421		SLC30A3	ENSG00000115194		DLX5	ENSG00000105880					HOXB3	ENSG00000120093		C3orf72	ENSG00000206262					TCTE1	ENSG00000146221
INSRR	ENSG00000027644		MIR4500HG	ENSG00000228824		PCDH1	ENSG00000156453					PAX3	ENSG00000135903					NTRK1	ENSG00000198400		COX6B2	ENSG00000160471		ASCL1	ENSG00000139352		ATP8A2	ENSG00000132932					NKX2-3	ENSG00000119919		BAI1	ENSG00000181790					SLC9A3	ENSG00000066230
SRRM3	ENSG00000177679		CRLF1	ENSG00000006016		ANKRD34B	ENSG00000189127					ELOVL2	ENSG00000197977					FAM163A	ENSG00000143340		NEFM	ENSG00000104722		CHRD	ENSG00000090539		TLX2	ENSG00000115297					SAMD11	ENSG00000187634		NKX2-3	ENSG00000119919					WNT7B	ENSG00000188064
F12	ENSG00000131187		TMEM59L	ENSG00000105696		DLX6	ENSG00000006377					PNMA2	ENSG00000240694					NKX2-2	ENSG00000125820		KCNC3	ENSG00000131398		ALOX15	ENSG00000161905		SIX3	ENSG00000138083					GPR144	ENSG00000180264		SOX9	ENSG00000125398					RAB11FIP4	ENSG00000131242
RTBDN	ENSG00000132026		ZFHX4	ENSG00000091656		BAIAP3	ENSG00000007516					SRRM3	ENSG00000177679					RP11-522B15.3	ENSG00000259275		NPAS1	ENSG00000130751		LRRC10B	ENSG00000204950		OTOP2	ENSG00000183034					INSM1	ENSG00000173404		RHBDL3	ENSG00000141314					NPAS1	ENSG00000130751
EN1	ENSG00000163064		HOXC5	ENSG00000172789		SLC35D3	ENSG00000182747					EGFLAM	ENSG00000164318					RP11-554D14.6	ENSG00000257398		KIF26A	ENSG00000066735		ABR	ENSG00000159842		NR5A1	ENSG00000136931					DLX4	ENSG00000108813		ASCL1	ENSG00000139352					ZFP64	ENSG00000020256
SFTA3	ENSG00000229415		GRM4	ENSG00000124493		POU4F1	ENSG00000152192					FNDC1	ENSG00000164694					PRDM16	ENSG00000142611		COL23A1	ENSG00000050767		FOXB2	ENSG00000204612		FOXE1	ENSG00000178919					FOXD1	ENSG00000251493		TCHH	ENSG00000159450					MAPT	ENSG00000186868
ASCL1	ENSG00000139352		SOX7	ENSG00000258724		ZNF512B	ENSG00000196700					SOX2	ENSG00000181449					RP11-214O1.2	ENSG00000266709		WNT6	ENSG00000115596		CACNG8	ENSG00000142408		BAI1	ENSG00000181790					TLX2	ENSG00000115297		VAX2	ENSG00000116035					TTLL8	ENSG00000138892
STMN2	ENSG00000104435		EN1	ENSG00000163064		TMEM102	ENSG00000181284					BMI1	ENSG00000168283					LBX2	ENSG00000179528		SFRP2	ENSG00000145423		LHX6	ENSG00000106852		HBM	ENSG00000206177					INSRR	ENSG00000027644		IL17REL	ENSG00000188263					HS3ST1	ENSG00000002587
SCNN1G	ENSG00000166828		CTD-3148I10.1	ENSG00000261949		WNK4	ENSG00000126562					ERICH1	ENSG00000104714					RP11-386G11.8	ENSG00000257346		HOXA6	ENSG00000106006		RFX4	ENSG00000111783		POU2F2	ENSG00000028277					SP9	ENSG00000217236		NGFR	ENSG00000064300					FAM71E2	ENSG00000180043
SIX3	ENSG00000138083		WT1	ENSG00000184937		KCNK13	ENSG00000152315					DUOXA2	ENSG00000140274					TACR1	ENSG00000115353		HES3	ENSG00000173673		INSM2	ENSG00000168348		ZFP64	ENSG00000020256					ELOVL2	ENSG00000197977		COMMD3	ENSG00000148444					NPBWR1	ENSG00000183729
TBX2	ENSG00000121068		MYL3	ENSG00000160808		PAK6	ENSG00000137843					DLX2	ENSG00000115844					TWIST1	ENSG00000122691		KCNJ4	ENSG00000168135		ZIC5	ENSG00000139800		FOXG1	ENSG00000176165					POU3F3	ENSG00000198914		MYO3A	ENSG00000095777					PRKCG	ENSG00000126583
SCRT2	ENSG00000215397		RBM20	ENSG00000203867		NAPSB	ENSG00000131401					C9orf53	ENSG00000224854					GDF7	ENSG00000143869		LGR5	ENSG00000139292		TNFRSF11A	ENSG00000141655		RASL10A	ENSG00000100276					MSC	ENSG00000178860		SRP68	ENSG00000167881					ATOH1	ENSG00000172238
STAC2	ENSG00000141750		HOXB-AS1	ENSG00000230148		LRRC26	ENSG00000184709					NR2E1	ENSG00000112333					GSC	ENSG00000133937		BLK	ENSG00000136573		NKX2-8	ENSG00000136327		DMRT3	ENSG00000064218					TLX1NB	ENSG00000236311		GMPPA	ENSG00000144591
SCRT1	ENSG00000170616		CAV3	ENSG00000182533		NEFL	ENSG00000104725					GABRA4	ENSG00000109158					FOXB1	ENSG00000171956		WNT9B	ENSG00000158955		GRIN2A	ENSG00000183454		GRM4	ENSG00000124493					SLC8A2	ENSG00000118160		FGF8	ENSG00000107831
PRMT8	ENSG00000111218		C2CD4B	ENSG00000205502		NGEF	ENSG00000066248					FSTL4	ENSG00000053108					SLC26A4	ENSG00000091137		FSTL4	ENSG00000053108		FGF17	ENSG00000158815		TRIM72	ENSG00000177238					RNF220	ENSG00000187147		LOR	ENSG00000203782
CHRM4	ENSG00000180720		FENDRR	ENSG00000268388		SP5	ENSG00000204335					NHLH2	ENSG00000177551					GATA3-AS1	ENSG00000197308		SOX14	ENSG00000168875		OSTM1	ENSG00000081087		SLC10A4	ENSG00000145248					OTX2	ENSG00000165588		SNCB	ENSG00000074317
EFNA2	ENSG00000099617		EMX2OS	ENSG00000229847		C9orf53	ENSG00000224854					COL15A1	ENSG00000204291					CABP1	ENSG00000157782		GHSR	ENSG00000121853		RBM20	ENSG00000203867		PAX7	ENSG00000009709					ZIC1	ENSG00000152977		EMX2	ENSG00000170370
GATA3	ENSG00000107485		RP13-152O15.5	ENSG00000237371		EOMES	ENSG00000163508					RFX4	ENSG00000111783					INS-IGF2	ENSG00000129965		ISM2	ENSG00000100593		HOXC12	ENSG00000123407		LHX5	ENSG00000089116					SLC4A11	ENSG00000088836		FOXG1	ENSG00000176165
ZNF511	ENSG00000198546		HTR1B	ENSG00000135312		EFHD1	ENSG00000115468					ONECUT1	ENSG00000169856					SHISA3	ENSG00000178343		MNX1	ENSG00000130675		BAI1	ENSG00000181790		CHRNA3	ENSG00000080644					OSR2	ENSG00000164920		DOC2A	ENSG00000149927
TLX1	ENSG00000107807		ADCY5	ENSG00000173175		CALCB	ENSG00000175868					CYP24A1	ENSG00000019186					HOXB3	ENSG00000120093		HOXA7	ENSG00000122592		SRRM3	ENSG00000177679		NMNAT2	ENSG00000157064					CRHR1	ENSG00000120088		TRIM31	ENSG00000204616
KIAA1257	ENSG00000114656		HOXC11	ENSG00000123388		FLT3	ENSG00000122025					MCOLN3	ENSG00000055732					FLT3	ENSG00000122025		BCL11B	ENSG00000127152		SLC4A10	ENSG00000144290		NTNG2	ENSG00000196358					ZNF512B	ENSG00000196700		C9orf53	ENSG00000224854
PAH	ENSG00000171759		EMX2	ENSG00000170370		RAX	ENSG00000134438					CBLN1	ENSG00000102924					TBC1D30	ENSG00000111490		RFPL1S	ENSG00000225465		ELAVL3	ENSG00000196361		LRP1	ENSG00000123384					SLC9A2	ENSG00000115616		TDH	ENSG00000154316
BARHL1	ENSG00000125492		HOXC8	ENSG00000037965		SHISA2	ENSG00000180730					SFTPC	ENSG00000168484					HOXB-AS3	ENSG00000233101		DRGX	ENSG00000165606		ZNF511	ENSG00000198546		STMN2	ENSG00000104435					ALOX12B	ENSG00000179477		SLC8A2	ENSG00000118160
MLXIPL	ENSG00000009950		BMP6	ENSG00000153162		PAX7	ENSG00000009709					GMDS	ENSG00000112699					DPYSL4	ENSG00000151640		EVX1	ENSG00000106038		IGSF9B	ENSG00000080854		BARHL1	ENSG00000125492					GNAS	ENSG00000087460		NKX2-2	ENSG00000125820
FGF5	ENSG00000138675		TSPAN8	ENSG00000127324		SHISA7	ENSG00000187902					HOXB4	ENSG00000182742					OSTM1	ENSG00000081087		ISLR2	ENSG00000167178		EPHA6	ENSG00000080224		ZDHHC22	ENSG00000177108					FOXQ1	ENSG00000164379		BCL11B	ENSG00000127152
CCDC108	ENSG00000181378		INSRR	ENSG00000027644		CPLX1	ENSG00000168993					HOXC10	ENSG00000180818					VAX2	ENSG00000116035		CYP26A1	ENSG00000095596		RNF220	ENSG00000187147		CRYBA2	ENSG00000163499					GRIK5	ENSG00000105737		NEFM	ENSG00000104722
NDUFA4L2	ENSG00000185633		PRPH	ENSG00000135406		NEUROG3	ENSG00000122859					NKX2-5	ENSG00000183072					AL162458.1	ENSG00000203346		LHX4	ENSG00000121454		OTP	ENSG00000171540		ARID3C	ENSG00000205143					EGR4	ENSG00000135625		NOL3	ENSG00000140939
MYO5B	ENSG00000167306		KCNK3	ENSG00000171303		HOXA11	ENSG00000005073					KCNH3	ENSG00000135519					AC012531.25	ENSG00000260597		DNAJC22	ENSG00000178401		KLHL35	ENSG00000149243		MYL3	ENSG00000160808					ADRA2A	ENSG00000150594		OTX2	ENSG00000165588
CCKBR	ENSG00000110148		METAP1D	ENSG00000172878		NKX2-5	ENSG00000183072					IRX4	ENSG00000113430					LINGO1	ENSG00000169783		TMEM151A	ENSG00000179292		INPPL1	ENSG00000165458		SLC26A10	ENSG00000135502					PFN3	ENSG00000196570		LMX1B	ENSG00000136944
NEFH	ENSG00000100285		F12	ENSG00000131187		TBX20	ENSG00000164532					DBX1	ENSG00000109851					AC012065.7	ENSG00000260396		LINGO1	ENSG00000169783		HOXA3	ENSG00000105997		VGLL2	ENSG00000170162					HOXD1	ENSG00000128645		AMN	ENSG00000166126
C20orf26	ENSG00000089101		TBX20	ENSG00000164532		ZIC4	ENSG00000174963					NR5A1	ENSG00000136931					SYT2	ENSG00000143858		MCOLN3	ENSG00000055732		HOXC11	ENSG00000123388		CDX2	ENSG00000165556					RAX	ENSG00000134438		CNPY1	ENSG00000146910
			RP11-758N13.1	ENSG00000259721		C9orf171	ENSG00000188523					CCDC108	ENSG00000181378					COMMD3-BMI1	ENSG00000269897		CACNG8	ENSG00000142408		SCRT1	ENSG00000170616		GAD2	ENSG00000136750					ATOH1	ENSG00000172238		POU3F3	ENSG00000198914
			PPP1R1B	ENSG00000131771		CHRNA3	ENSG00000080644					TBR1	ENSG00000136535					CNPY1	ENSG00000146910		CROCC	ENSG00000058453		GRIN1	ENSG00000176884		MEGF11	ENSG00000157890					GBX2	ENSG00000168505		LRFN2	ENSG00000156564
			THPO	ENSG00000090534		HOXD13	ENSG00000128714					VAX2	ENSG00000116035					HOXC10	ENSG00000180818		FGF5	ENSG00000138675		GPR153	ENSG00000158292		SCN5A	ENSG00000183873					C9orf53	ENSG00000224854		PSMG4	ENSG00000180822
			INA	ENSG00000148798		NKX2-1	ENSG00000136352					GREM1	ENSG00000166923					RP4-647C14.2	ENSG00000258376		FLT4	ENSG00000037280		MLXIPL	ENSG00000009950		LINGO3	ENSG00000220008					RNF39	ENSG00000204618		SIM1	ENSG00000112246
			BARX1	ENSG00000131668		FEZF1	ENSG00000128610					T	ENSG00000164458					DLX6-AS1	ENSG00000231764		BTN1A1	ENSG00000124557		NEUROG3	ENSG00000122859		PITX2	ENSG00000164093					CDH22	ENSG00000149654		DPYSL5	ENSG00000157851
			NOC2L	ENSG00000188976		TRIM36	ENSG00000152503					C14orf23	ENSG00000186960					AL109767.1	ENSG00000235785		VSX2	ENSG00000119614		LRRC7	ENSG00000033122		NEUROG2	ENSG00000178403					EPS8L1	ENSG00000131037		SIX3	ENSG00000138083
			CTD-2562J17.4	ENSG00000255136		TTLL8	ENSG00000138892					GOSR2	ENSG00000108433					RP11-66B24.8	ENSG00000272639		HMX3	ENSG00000188620		PITX2	ENSG00000164093		IGF2	ENSG00000167244					MEIS3	ENSG00000105419		DNAJC22	ENSG00000178401
			RET	ENSG00000165731		ICAM1	ENSG00000090339					HTR1B	ENSG00000135312					IRF4	ENSG00000137265		ESYT3	ENSG00000158220		RBP7	ENSG00000162444		ZIC5	ENSG00000139800					PRSS16	ENSG00000112812		FIP1L1	ENSG00000145216
			GATA5	ENSG00000130700		DDN	ENSG00000181418					RPRML	ENSG00000179673					DKK2	ENSG00000155011		RFX4	ENSG00000111783		FOXG1	ENSG00000176165		KCNK9	ENSG00000169427					ARID3C	ENSG00000205143		TRIM67	ENSG00000119283
			WNT9B	ENSG00000158955		SLC30A3	ENSG00000115194					HRH3	ENSG00000101180					C17orf82	ENSG00000187013		CD8A	ENSG00000153563		ERG	ENSG00000157554		S1PR5	ENSG00000180739					CYP7B1	ENSG00000172817		FOXD2	ENSG00000186564
			GABRA6	ENSG00000145863		PCDH8	ENSG00000136099					DKK2	ENSG00000155011					ISM1	ENSG00000101230		CELF4	ENSG00000101489		FEZF2	ENSG00000153266		NKX3-2	ENSG00000109705					FEZF2	ENSG00000153266		ZNF511	ENSG00000198546
			TBX1	ENSG00000184058		C1QL1	ENSG00000131094					HOXC5	ENSG00000172789					ROR2	ENSG00000169071		PYDC1	ENSG00000169900		TBX20	ENSG00000164532		SP6	ENSG00000189120					SOX9	ENSG00000125398		SYT6	ENSG00000134207
			AL645608.1	ENSG00000268179		BMP1	ENSG00000168487					BARX1	ENSG00000131668					RP11-619A14.3	ENSG00000255362		RORB	ENSG00000198963		EVX2	ENSG00000174279		ZIC1	ENSG00000152977					KCNK13	ENSG00000152315		POLA1	ENSG00000101868
			MLXIPL	ENSG00000009950		NKX2-3	ENSG00000119919					NRN1	ENSG00000124785					HOTAIR	ENSG00000228630		T	ENSG00000164458		NKX2-2	ENSG00000125820		HOXD13	ENSG00000128714					TRADD	ENSG00000102871		CALCA	ENSG00000110680
			VAX2	ENSG00000116035		OLIG2	ENSG00000205927					BARHL2	ENSG00000143032					UFSP1	ENSG00000176125		KDELR1	ENSG00000105438		GPR12	ENSG00000132975		DBX1	ENSG00000109851					SLC9A3	ENSG00000066230		ARID3A	ENSG00000116017
			RP11-736N17.8	ENSG00000259444		LHX5	ENSG00000089116					HOXB5	ENSG00000120075					BMI1	ENSG00000168283		SIX3	ENSG00000138083		HBM	ENSG00000206177		SLC35D3	ENSG00000182747					MAST1	ENSG00000105613		ULBP1	ENSG00000111981
			NXPH4	ENSG00000182379		HMX3	ENSG00000188620					GABBR2	ENSG00000136928					HAND2-AS1	ENSG00000237125		SNAPC2	ENSG00000104976		YIF1A	ENSG00000174851		ZIC2	ENSG00000043355					PHOX2A	ENSG00000165462		STMN2	ENSG00000104435
			BARX2	ENSG00000043039		KCNJ4	ENSG00000168135					PDE4A	ENSG00000065989					HOXB5	ENSG00000120075		ERG	ENSG00000157554		FAM71E2	ENSG00000180043		NPPC	ENSG00000163273					C14orf39	ENSG00000179008		CNIH3	ENSG00000143786
			VGF	ENSG00000128564		NPBWR1	ENSG00000183729					TMEM200C	ENSG00000206432					EXD3	ENSG00000187609		KIAA0895L	ENSG00000196123		FNDC1	ENSG00000164694		CDH23	ENSG00000107736					RTBDN	ENSG00000132026		MSC	ENSG00000178860
			RP11-54O7.16	ENSG00000272438		NR5A1	ENSG00000136931					INSRR	ENSG00000027644					KIRREL2	ENSG00000126259		RET	ENSG00000165731		ZIC2	ENSG00000043355		ZIC4	ENSG00000174963					ALX1	ENSG00000180318		EHBP1	ENSG00000115504
			PTHLH	ENSG00000087494		HAND1	ENSG00000113196					GSX1	ENSG00000169840					RGL3	ENSG00000205517		GATA2	ENSG00000179348		KDELR1	ENSG00000105438		KCNK4	ENSG00000182450					HOXA9	ENSG00000078399		VWA5B2	ENSG00000145198
			ADCYAP1	ENSG00000141433		FAM71E2	ENSG00000180043					LBX1	ENSG00000138136					KIFC2	ENSG00000167702		RAX	ENSG00000134438		SLC10A4	ENSG00000145248		NMU	ENSG00000109255					KCNH2	ENSG00000055118		FOXB1	ENSG00000171956
			RP11-54O7.1	ENSG00000230699		ONECUT1	ENSG00000169856					ZNF653	ENSG00000161914					C2CD4B	ENSG00000205502		OTX2	ENSG00000165588		ROBO3	ENSG00000154134		CYP24A1	ENSG00000019186					CHRD	ENSG00000090539		NKAIN4	ENSG00000101198
			OTX1	ENSG00000115507		NEUROD2	ENSG00000171532					ALDH1A2	ENSG00000128918					CYP24A1	ENSG00000019186		CHRM4	ENSG00000180720		FIGLA	ENSG00000183733		DLEU2	ENSG00000231607					EIF2B5	ENSG00000145191		KLHDC8A	ENSG00000162873
			BEAN1	ENSG00000166546		HOXC9	ENSG00000180806					HOXD9	ENSG00000128709					RP11-54O7.17	ENSG00000272512		EGFLAM	ENSG00000164318		PPP1R16A	ENSG00000160972		FOXB2	ENSG00000204612					RPP25	ENSG00000178718		RTBDN	ENSG00000132026
			AP1S1	ENSG00000106367		HS3ST3B1	ENSG00000125430					SCRT1	ENSG00000170616					TMEM132E	ENSG00000181291		SLC26A5	ENSG00000170615		EHBP1	ENSG00000115504		KLF14	ENSG00000174595					GPR158	ENSG00000151025		HOXA9	ENSG00000078399
			RP11-522B15.3	ENSG00000259275		MKX	ENSG00000150051					EMX1	ENSG00000135638					HLA-J	ENSG00000204622		SOX18	ENSG00000203883		WNT2B	ENSG00000134245		NKX2-3	ENSG00000119919					KCNK10	ENSG00000100433		CCKBR	ENSG00000110148
			HBM	ENSG00000206177		ARHGEF1	ENSG00000076928					CCDC140	ENSG00000163081					COMMD3	ENSG00000148444		POM121L2	ENSG00000158553		SLC1A2	ENSG00000110436		MTA3	ENSG00000057935					HES4	ENSG00000188290		DBX1	ENSG00000109851
			MKX	ENSG00000150051		BARHL2	ENSG00000143032					DPYSL2	ENSG00000092964					HOXB9	ENSG00000170689		SYT10	ENSG00000110975		KCNK12	ENSG00000184261								NOTO	ENSG00000214513		TRIM72	ENSG00000177238
			UNC5A	ENSG00000113763		SNCB	ENSG00000074317					KIRREL2	ENSG00000126259					HOXB7	ENSG00000260027		GAS2L1	ENSG00000185340		TMEM102	ENSG00000181284								GBX1	ENSG00000164900		KCNK10	ENSG00000100433
			SHISA3	ENSG00000178343		BAHD1	ENSG00000140320					DOC2A	ENSG00000149927					YIF1A	ENSG00000174851		GRID1	ENSG00000182771		EBF4	ENSG00000088881								LRRC26	ENSG00000184709		ANKRD34B	ENSG00000189127
			SALL1	ENSG00000103449		CHD5	ENSG00000116254					UCP1	ENSG00000109424					SLC1A2	ENSG00000110436		FGF17	ENSG00000158815		AQPEP	ENSG00000172901								NEFM	ENSG00000104722		OLIG3	ENSG00000177468
			RCN1	ENSG00000049449		OPLAH	ENSG00000178814					IDUA	ENSG00000127415					ASCL1	ENSG00000139352		FOXE1	ENSG00000178919		PCDH8	ENSG00000136099								NPAS3	ENSG00000151322		SOX14	ENSG00000168875
			MAPT	ENSG00000186868		OTX2	ENSG00000165588					MEIS3	ENSG00000105419					GABRA4	ENSG00000109158		COL15A1	ENSG00000204291		CACNA1E	ENSG00000198216								SIM1	ENSG00000112246		FNDC1	ENSG00000164694
			MT1JP	ENSG00000255986		MAPT	ENSG00000186868					FBXL8	ENSG00000135722					DLX6	ENSG00000006377		NRXN2	ENSG00000110076		TLX1	ENSG00000107807								CPLX1	ENSG00000168993		INSRR	ENSG00000027644
			IRF4	ENSG00000137265		SLC32A1	ENSG00000101438					FOXI3	ENSG00000214336					PAX9	ENSG00000198807		CDH23	ENSG00000107736		TRIM31	ENSG00000204616								FIP1L1	ENSG00000145216		FOXB2	ENSG00000204612
			ALDH1A2	ENSG00000128918		SIX1	ENSG00000126778					HOXA3	ENSG00000105997					NDRG4	ENSG00000103034		AVPR1A	ENSG00000166148		BHLHE23	ENSG00000125533								NEUROD1	ENSG00000162992		HS3ST1	ENSG00000002587
			AL162458.1	ENSG00000203346		IDUA	ENSG00000127415					NKAIN4	ENSG00000101198					AC093702.1	ENSG00000231156		DPYSL4	ENSG00000151640		OSR1	ENSG00000143867								ESR1	ENSG00000091831		MAFA	ENSG00000182759
			ESPN	ENSG00000187017		GRIN1	ENSG00000176884											ZNRD1-AS1	ENSG00000204623		FAM181B	ENSG00000182103		VSX2	ENSG00000119614								PAX3	ENSG00000135903		NEFH	ENSG00000100285
			PRDM16	ENSG00000142611		FOXQ1	ENSG00000164379											BMP6	ENSG00000153162		DPYSL5	ENSG00000157851		GPR88	ENSG00000181656								STK3	ENSG00000104375		PAQR9	ENSG00000188582
			RP11-429J17.7	ENSG00000254973		DLX1	ENSG00000144355											COMP	ENSG00000105664		TDRD10	ENSG00000163239		OTX1	ENSG00000115507								BTN1A1	ENSG00000124557		TACSTD2	ENSG00000184292
			RP11-909N17.3	ENSG00000254338		SLC9A2	ENSG00000115616											SLC30A3	ENSG00000115194		DDX31	ENSG00000125485		C17orf82	ENSG00000187013								PSMG4	ENSG00000180822		GATA4	ENSG00000136574
			KIAA1244	ENSG00000112379		SFTA3	ENSG00000229415											RP11-387A1.5	ENSG00000272729		NPM3	ENSG00000107833		GFRA2	ENSG00000168546								PYDC1	ENSG00000169900		TBX20	ENSG00000164532
			RP11-993B23.3	ENSG00000257042		SRP68	ENSG00000167881											WNT11	ENSG00000085741		NPHS1	ENSG00000161270		OTOP2	ENSG00000183034								NKX2-2	ENSG00000125820		LRAT	ENSG00000121207
			PRSS16	ENSG00000112812		ATP8A2	ENSG00000132932											EMILIN2	ENSG00000132205		HAND1	ENSG00000113196		SOX9	ENSG00000125398								DRD4	ENSG00000069696		HOXB2	ENSG00000173917
			FOXC1	ENSG00000054598		COCH	ENSG00000100473											FGF17	ENSG00000158815		TDH	ENSG00000154316		SOX7	ENSG00000258724								ROR2	ENSG00000169071		LBX2	ENSG00000179528
			STAC2	ENSG00000141750		SYT10	ENSG00000110975											DLL1	ENSG00000198719		TTLL8	ENSG00000138892		BARHL1	ENSG00000125492								DCHS2	ENSG00000197410		C19orf25	ENSG00000119559
			MMP25	ENSG00000008516		FAM163A	ENSG00000143340											ADRB1	ENSG00000043591		FOXB2	ENSG00000204612		TTLL8	ENSG00000138892								DPYSL5	ENSG00000157851		DDX31	ENSG00000125485
			MSX1	ENSG00000163132		FAM150A	ENSG00000196711											MIR3621	ENSG00000263697		KCNS3	ENSG00000170745		NR5A1	ENSG00000136931								SIX3	ENSG00000138083		CDH22	ENSG00000149654
			SOX6	ENSG00000110693		CD8A	ENSG00000153563											BARX2	ENSG00000043039		CERKL	ENSG00000188452		PRDM12	ENSG00000130711								SIM2	ENSG00000159263		DUOX2	ENSG00000140279
			NKX2-5	ENSG00000183072		GATA2	ENSG00000179348											CELF4	ENSG00000101489		FGF8	ENSG00000107831		SMUG1	ENSG00000123415								PAX5	ENSG00000196092		EGFLAM	ENSG00000164318
			GATA3	ENSG00000107485		C20orf26	ENSG00000089101											KCNJ12	ENSG00000184185		NKX1-2	ENSG00000229544		CABP1	ENSG00000157782								SOX14	ENSG00000168875		OSR2	ENSG00000164920
			AC009501.4	ENSG00000231609		C17orf82	ENSG00000187013											SIX3-AS1	ENSG00000236502		HES5	ENSG00000197921		ZIC4	ENSG00000174963								DBX1	ENSG00000109851		OVOL2	ENSG00000125850
			PAQR5	ENSG00000137819		EN2	ENSG00000164778											PPP1R11	ENSG00000204619		SCRT2	ENSG00000215397		BARHL2	ENSG00000143032								TBR1	ENSG00000136535		ONECUT3	ENSG00000205922
			SLC6A20	ENSG00000163817		DPYSL4	ENSG00000151640											NEUROG3	ENSG00000122859		PLCB2	ENSG00000137841		THPO	ENSG00000090534								OVOL2	ENSG00000125850		POM121L2	ENSG00000158553
			HOXB-AS3	ENSG00000233101		FGF5	ENSG00000138675											DLX6-AS2	ENSG00000271956		ADRA1D	ENSG00000171873		OXTR	ENSG00000180914								HSF4	ENSG00000102878		ALX4	ENSG00000052850
			RGL3	ENSG00000205517		FAM184B	ENSG00000047662											F12	ENSG00000131187		SPON1	ENSG00000152268		MEGF11	ENSG00000157890								HRH3	ENSG00000101180		ZDHHC22	ENSG00000177108
			RP11-463C8.4	ENSG00000259164		HNF1B	ENSG00000108753											MT1A	ENSG00000205362		BARHL1	ENSG00000125492		KCNA2	ENSG00000177301								KCNJ4	ENSG00000168135		LHX4	ENSG00000121454
			DLX3	ENSG00000064195		OLIG1	ENSG00000184221											SLC22A31	ENSG00000259803		RNF220	ENSG00000187147		SCN5A	ENSG00000183873								CNPY1	ENSG00000146910		TBR1	ENSG00000136535
			SNAPC2	ENSG00000104976		NHLH2	ENSG00000177551											NKX2-2-AS1	ENSG00000258197		ALK	ENSG00000171094		LRRC26	ENSG00000184709								LRAT	ENSG00000121207		HOXA3	ENSG00000105997
			HOXC-AS1	ENSG00000250451		NR2E1	ENSG00000112333											HOXA-AS4	ENSG00000253187		CHRD	ENSG00000090539		EN2	ENSG00000164778								NPPC	ENSG00000163273		FOXQ1	ENSG00000164379
			RTN4RL2	ENSG00000186907		HNF4G	ENSG00000164749											MSX2	ENSG00000120149		UNC5A	ENSG00000113763		NKX3-2	ENSG00000109705								ARID3A	ENSG00000116017		GAD2	ENSG00000136750
			FOXQ1	ENSG00000164379		CPLX4	ENSG00000166569											PRR18	ENSG00000176381		C1orf61	ENSG00000125462		RAX	ENSG00000134438								OLIG3	ENSG00000177468		FEZF2	ENSG00000153266
			LTBP4	ENSG00000090006		LEMD1	ENSG00000186007											CYP26C1	ENSG00000187553		DOC2A	ENSG00000149927		HOXC8	ENSG00000037965								ISL2	ENSG00000159556		ZBTB7C	ENSG00000184828
			CNNM1	ENSG00000119946		EVX1	ENSG00000106038											RIPK3	ENSG00000129465		GATA6	ENSG00000141448		RTN4RL1	ENSG00000185924								CACNA1G	ENSG00000006283		CCNA1	ENSG00000133101
			RP11-123K19.1	ENSG00000224842		NPTX1	ENSG00000171246											MEIS2	ENSG00000134138		SYT2	ENSG00000143858		SCRT2	ENSG00000215397								HOXB6	ENSG00000108511		COL27A1	ENSG00000196739
			MYO5B	ENSG00000167306		ONECUT3	ENSG00000205922											RP11-89K21.1	ENSG00000259439		ZIC1	ENSG00000152977		T	ENSG00000164458								PCP4L1	ENSG00000248485		GBX1	ENSG00000164900
			RORB	ENSG00000198963		HRK	ENSG00000135116											HOXB6	ENSG00000108511		GSX2	ENSG00000180613		SLC8A2	ENSG00000118160								TRIM72	ENSG00000177238		CCDC140	ENSG00000163081
			RP11-386G11.8	ENSG00000257346		SRRM3	ENSG00000177679											MIR1469	ENSG00000222651		C17orf82	ENSG00000187013		PPAP2C	ENSG00000141934								TBX20	ENSG00000164532		VSTM2B	ENSG00000187135
			TAC1	ENSG00000006128		CDX2	ENSG00000165556											AC005041.17	ENSG00000258821		CALCA	ENSG00000110680		MAPT	ENSG00000186868								CHRND	ENSG00000135902		SIX6	ENSG00000184302
			NEFL	ENSG00000104725		BLK	ENSG00000136573											MKX	ENSG00000150051		BDNF	ENSG00000176697		NPPC	ENSG00000163273								TTLL8	ENSG00000138892		RNF220	ENSG00000187147
			CNIH3	ENSG00000143786		NPHS1	ENSG00000161270											RORB	ENSG00000198963		SOX2	ENSG00000181449		LGI3	ENSG00000168481								LRFN2	ENSG00000156564		NEUROG3	ENSG00000122859
			HMX2	ENSG00000188816		RNF220	ENSG00000187147											GRIN1	ENSG00000176884		BTNL9	ENSG00000165810		TLX3	ENSG00000164438								UNC5A	ENSG00000113763		FGF17	ENSG00000158815
			CTD-2089N3.1	ENSG00000250360		APC2	ENSG00000115266											CPEB1	ENSG00000214575		KIAA1257	ENSG00000114656		OCA2	ENSG00000104044								ULBP2	ENSG00000131015		STK3	ENSG00000104375
			PRDM6	ENSG00000061455		FOXL1	ENSG00000176678											OCA2	ENSG00000104044		ARID3C	ENSG00000205143		HOXD12	ENSG00000170178								STMN2	ENSG00000104435		TMEM59L	ENSG00000105696
			PLXNA4	ENSG00000221866		ZACN	ENSG00000186919											HOXA10	ENSG00000253293		GSC	ENSG00000133937		GSX2	ENSG00000180613								ELAVL3	ENSG00000196361		LGR5	ENSG00000139292
			HOXB3	ENSG00000120093		CPNE5	ENSG00000124772											NR5A1	ENSG00000136931		WNT10B	ENSG00000169884		SP9	ENSG00000217236								NEURL	ENSG00000107954		ZNF512B	ENSG00000196700
			RP11-5A19.5	ENSG00000265690		FEV	ENSG00000163497											RP5-850E9.3	ENSG00000270299		TMEM151B	ENSG00000178233		BLK	ENSG00000136573								DMRT3	ENSG00000064218		FAM163A	ENSG00000143340
			LRFN5	ENSG00000165379		C1QL4	ENSG00000186897											FOXH1	ENSG00000160973		OLIG2	ENSG00000205927		HRK	ENSG00000135116								SIX6	ENSG00000184302		KLRG2	ENSG00000188883
			DRD1	ENSG00000184845		BARHL1	ENSG00000125492											CAMK2N2	ENSG00000163888		PNMA2	ENSG00000240694		NKX2-4	ENSG00000125816								CCKBR	ENSG00000110148		SATB2	ENSG00000119042
			ESRP1	ENSG00000104413		SLITRK3	ENSG00000121871											RP1-170O19.20	ENSG00000257184		NRN1	ENSG00000124785		NEUROG2	ENSG00000178403								PPP1R11	ENSG00000204619		ALX3	ENSG00000156150
						RPRM	ENSG00000177519											RP11-463O9.5	ENSG00000260944		ALX4	ENSG00000052850		CDCP1	ENSG00000163814								DRGX	ENSG00000165606		HS3ST3B1	ENSG00000125430
						C17orf102	ENSG00000197322											FOXG1	ENSG00000176165		GAD2	ENSG00000136750		FOXB1	ENSG00000171956								DUOX2	ENSG00000140279		PHOX2A	ENSG00000165462
						HOXD12	ENSG00000170178											C3orf80	ENSG00000180044		PPP2R2C	ENSG00000074211		KANK3	ENSG00000186994								COL15A1	ENSG00000204291		PROKR1	ENSG00000169618
						ADCYAP1	ENSG00000141433											AMN	ENSG00000166126		DCHS2	ENSG00000197410		ONECUT1	ENSG00000169856								SHISA3	ENSG00000178343		KCNH2	ENSG00000055118
						EGR4	ENSG00000135625											DRD1	ENSG00000184845		FLI1	ENSG00000151702		CDH22	ENSG00000149654								CLIC6	ENSG00000159212		BTN1A1	ENSG00000124557
						ZNF511	ENSG00000198546											PROX1	ENSG00000117707		UCP1	ENSG00000109424		TMEM151A	ENSG00000179292								HES3	ENSG00000173673		IGF2	ENSG00000167244
						HOXB3	ENSG00000120093											PRDM6	ENSG00000061455		HRK	ENSG00000135116		SP5	ENSG00000204335								SLC30A3	ENSG00000115194		SLC17A7	ENSG00000104888
						CA7	ENSG00000168748											STMN2	ENSG00000104435		MYO3A	ENSG00000095777		VGLL2	ENSG00000170162								IRF4	ENSG00000137265		INS-IGF2	ENSG00000129965
						GHSR	ENSG00000121853											RP11-19E11.1	ENSG00000258910		DPYSL2	ENSG00000092964		BUB3	ENSG00000154473								VSTM2B	ENSG00000187135		SLITRK5	ENSG00000165300
						ARX	ENSG00000004848											RP11-431I8.1	ENSG00000244078		INA	ENSG00000148798		DLL3	ENSG00000090932								CACNG8	ENSG00000142408		HRH3	ENSG00000101180
						KCNK10	ENSG00000100433											RTN4RL2	ENSG00000186907		CACNG4	ENSG00000075461		STAC2	ENSG00000141750								GRIN2A	ENSG00000183454		CHRND	ENSG00000135902
						CNPY1	ENSG00000146910											RP11-379F12.4	ENSG00000232638		GOSR2	ENSG00000108433		FAM162B	ENSG00000183807								RSPO3	ENSG00000146374		SP6	ENSG00000189120
						S1PR5	ENSG00000180739											RP11-573G6.9	ENSG00000272516		WNT4	ENSG00000162552		NEFL	ENSG00000104725								DNER	ENSG00000187957		GPR101	ENSG00000165370
						CHMP6	ENSG00000176108											LTK	ENSG00000062524		ULBP2	ENSG00000131015		EIF2B5	ENSG00000145191								COMMD3	ENSG00000148444		SV2B	ENSG00000185518
						CCNA1	ENSG00000133101											RP11-100E13.1	ENSG00000233384		KLRG2	ENSG00000188883		TLX2	ENSG00000115297								INPPL1	ENSG00000165458		VSX1	ENSG00000100987
						POU3F1	ENSG00000185668											TMEM59L	ENSG00000105696		PRDM16	ENSG00000142611		OLIG3	ENSG00000177468								WNT7B	ENSG00000188064		TMEM132B	ENSG00000139364
						DUSP4	ENSG00000120875											PALM3	ENSG00000187867		CCDC140	ENSG00000163081		IGF2	ENSG00000167244								HTR1B	ENSG00000135312		TRH	ENSG00000170893
						ANAPC2	ENSG00000176248											CCNO	ENSG00000152669		PTH2	ENSG00000142538		C14orf39	ENSG00000179008								DMRT1	ENSG00000137090		AATF	ENSG00000108270
						RGL3	ENSG00000205517											KCNK13	ENSG00000152315		FIP1L1	ENSG00000145216		BHLHE22	ENSG00000180828								FIBCD1	ENSG00000130720		ELAVL3	ENSG00000196361
						FOXB1	ENSG00000171956											LRRC10B	ENSG00000204950		GBX1	ENSG00000164900		ELFN2	ENSG00000166897								GRIN2C	ENSG00000161509		PRKCG	ENSG00000126583
						FOXI3	ENSG00000214336											CDK5R2	ENSG00000171450		NTNG2	ENSG00000196358		RPRML	ENSG00000179673								ALX4	ENSG00000052850		RFX4	ENSG00000111783
						RIPK3	ENSG00000129465											RP11-573G6.8	ENSG00000271981		C19orf25	ENSG00000119559		CYP26C1	ENSG00000187553								POU3F1	ENSG00000185668		NKX2-4	ENSG00000125816
						EBF4	ENSG00000088881											SOX21-AS1	ENSG00000227640		CYP24A1	ENSG00000019186		PHOX2A	ENSG00000165462								TLX3	ENSG00000164438		HS6ST3	ENSG00000185352
						UCP1	ENSG00000109424											RP4-773N10.6	ENSG00000258673		CHRNA3	ENSG00000080644		LOR	ENSG00000203782								ZACN	ENSG00000186919		FGF5	ENSG00000138675
						PAX5	ENSG00000196092											INSRR	ENSG00000027644		OXTR	ENSG00000180914		IRX4	ENSG00000113430								GABRA6	ENSG00000145863		RCN1	ENSG00000049449
						KCNC3	ENSG00000131398											SLITRK5	ENSG00000165300		GMPPA	ENSG00000144591		INS-IGF2	ENSG00000129965								POLA1	ENSG00000101868		GNAS	ENSG00000087460
						MSC	ENSG00000178860											RP11-672L10.2	ENSG00000265179		MT1A	ENSG00000205362		ONECUT2	ENSG00000119547								TCHH	ENSG00000159450		RNF39	ENSG00000204618
						OLIG3	ENSG00000177468											AC127496.1	ENSG00000175911		GSX1	ENSG00000169840		CRYBA2	ENSG00000163499								SLITRK5	ENSG00000165300		CA7	ENSG00000168748
						SOX14	ENSG00000168875											ALX3	ENSG00000156150		TMEM63C	ENSG00000165548		ECE2	ENSG00000145194								CNNM1	ENSG00000119946		T	ENSG00000164458
						INSM2	ENSG00000168348											DCHS2	ENSG00000197410		GALNT14	ENSG00000158089		TMEM132B	ENSG00000139364								MLNR	ENSG00000102539		WNT2B	ENSG00000134245
						DUSP9	ENSG00000130829											RP11-21C4.1	ENSG00000254102		PHOX2A	ENSG00000165462		CRHR1	ENSG00000120088								BHLHE22	ENSG00000180828		NOTUM	ENSG00000185269
						RTN4RL1	ENSG00000185924											TFAP2C	ENSG00000087510		PRDM12	ENSG00000130711		RPL22	ENSG00000116251								POU2F2	ENSG00000028277		NTF3	ENSG00000185652
						TBX3	ENSG00000135111											PPP2R2C	ENSG00000074211		WNT11	ENSG00000085741		TLX1NB	ENSG00000236311								UTS2R	ENSG00000181408		WNT4	ENSG00000162552
						FOXF2	ENSG00000137273											BHLHE22	ENSG00000180828		CPLX4	ENSG00000166569		INSM1	ENSG00000173404								RHBDL3	ENSG00000141314		PAX6	ENSG00000007372
						SCNN1G	ENSG00000166828											SKOR1	ENSG00000188779		SLC35D3	ENSG00000182747		GALR1	ENSG00000166573								ISM1	ENSG00000101230		HRK	ENSG00000135116
						GAD2	ENSG00000136750											AL022344.7	ENSG00000259869		FEZF2	ENSG00000153266		SNAPC2	ENSG00000104976								SOX2	ENSG00000181449		RET	ENSG00000165731
						NR2F2	ENSG00000185551											PDE1C	ENSG00000154678		FOXG1	ENSG00000176165		POU3F2	ENSG00000184486								ZDHHC22	ENSG00000177108		OCA2	ENSG00000104044
						NPPC	ENSG00000163273											RP11-523H20.3	ENSG00000272183		MEGF11	ENSG00000157890		ESAM	ENSG00000149564								SSTR2	ENSG00000180616		BARHL2	ENSG00000143032
						NKX2-6	ENSG00000180053											EN2	ENSG00000164778		POU3F2	ENSG00000184486		NPBWR1	ENSG00000183729								ARX	ENSG00000004848		NKX2-6	ENSG00000180053
						TCEA2	ENSG00000171703											RP11-54O7.1	ENSG00000230699		RTN4RL1	ENSG00000185924		MCTP1	ENSG00000175471								IGSF9B	ENSG00000080854		KLF14	ENSG00000174595
						C11orf58	ENSG00000110696											AC109583.1	ENSG00000268537		KCNH3	ENSG00000135519		DBX1	ENSG00000109851								PTH2	ENSG00000142538		FOXA1	ENSG00000129514
						VSTM2B	ENSG00000187135											BDNF-AS	ENSG00000245573		FOXF1	ENSG00000103241		ADCYAP1	ENSG00000141433								DOC2A	ENSG00000149927		MLNR	ENSG00000102539
						MYO3A	ENSG00000095777											RP11-143M1.4	ENSG00000231808		MAFB	ENSG00000204103		SP8	ENSG00000164651								FDXR	ENSG00000161513		GABRA6	ENSG00000145863
						VSX1	ENSG00000100987											KCNG1	ENSG00000026559		EIF2B5	ENSG00000145191		LRFN5	ENSG00000165379								EVX2	ENSG00000174279		SYT10	ENSG00000110975
						PALM3	ENSG00000187867											RP11-145E5.5	ENSG00000264545		DLX3	ENSG00000064195		CCKBR	ENSG00000110148								KCNA2	ENSG00000177301		KCNA1	ENSG00000111262
						PFN3	ENSG00000196570											VAT1L	ENSG00000171724		ESPN	ENSG00000187017		PAX5	ENSG00000196092								EBF3	ENSG00000108001		SCRT1	ENSG00000170616
						PCP4L1	ENSG00000248485											SNAPC2	ENSG00000104976		ERICH1	ENSG00000104714		PRDM13	ENSG00000112238								RGMA	ENSG00000182175		THPO	ENSG00000090534
						CCK	ENSG00000187094											HES5	ENSG00000197921		POMC	ENSG00000115138		SPON1	ENSG00000152268								WNT10B	ENSG00000169884		SSTR2	ENSG00000180616
						CRLF1	ENSG00000006016											KCNS3	ENSG00000170745		MKX	ENSG00000150051		NKX2-1	ENSG00000136352								GSX2	ENSG00000180613		CRHR2	ENSG00000106113
						TSPAN8	ENSG00000127324											CTD-2298J14.2	ENSG00000258636		BHLHE23	ENSG00000125533		HES3	ENSG00000173673								DLEU2	ENSG00000231607		HAND2	ENSG00000164107
						NOL3	ENSG00000140939											CTD-2369P2.8	ENSG00000267607		BAHD1	ENSG00000140320		PRSS16	ENSG00000112812								SFRP1	ENSG00000104332		CPXM1	ENSG00000088882
						NKX1-2	ENSG00000229544											RP4-683L5.1	ENSG00000255542		INS-IGF2	ENSG00000129965		CBX8	ENSG00000141570								EFHD1	ENSG00000115468		TMEM102	ENSG00000181284
						LGR5	ENSG00000139292											RP1-170O19.14	ENSG00000253508		HSF4	ENSG00000102878		GHSR	ENSG00000121853								TACSTD2	ENSG00000184292		DLL1	ENSG00000198719
						DRGX	ENSG00000165606											CNR1	ENSG00000118432		PRR18	ENSG00000176381		MSX2	ENSG00000120149								PPP1R1B	ENSG00000131771		KCNG3	ENSG00000171126
						NAE1	ENSG00000159593											DLGAP3	ENSG00000116544		ELMOD1	ENSG00000110675		SATB2	ENSG00000119042								NKX2-6	ENSG00000180053		GHSR	ENSG00000121853
						SP9	ENSG00000217236											NPAS3	ENSG00000151322		CACNA1G	ENSG00000006283		COL2A1	ENSG00000139219								MYO3A	ENSG00000095777		HES5	ENSG00000197921
						KLHDC8A	ENSG00000162873											PAQR5	ENSG00000137819		KCNA2	ENSG00000177301		PROK2	ENSG00000163421								GATA4	ENSG00000136574		GSX2	ENSG00000180613
						ERBB4	ENSG00000178568											ALDH1A2	ENSG00000128918		NAE1	ENSG00000159593		C19orf25	ENSG00000119559								LMO1	ENSG00000166407		CRLF1	ENSG00000006016
						IHH	ENSG00000163501											URAD	ENSG00000183463		KCNK10	ENSG00000100433		ZAR1	ENSG00000182223								VAT1L	ENSG00000171724		EIF4E1B	ENSG00000175766
						PRDM6	ENSG00000061455											MIR10A	ENSG00000257178		PAX3	ENSG00000135903		DKK2	ENSG00000155011								ALDH1A3	ENSG00000184254		ROR2	ENSG00000169071
						KIAA0895L	ENSG00000196123											CCNA1	ENSG00000133101		IGF2	ENSG00000167244		FOXD2	ENSG00000186564								PCDH8	ENSG00000136099		SRCIN1	ENSG00000017373
						MSX2	ENSG00000120149											HTR1B	ENSG00000135312		BMI1	ENSG00000168283		GBX1	ENSG00000164900								FOXB2	ENSG00000204612		KLHL35	ENSG00000149243
						FBXL8	ENSG00000135722											HOXA11-AS	ENSG00000240990		CRLF1	ENSG00000006016		VAX1	ENSG00000148704								INHBB	ENSG00000163083		DCHS2	ENSG00000197410
						SLC6A20	ENSG00000163817											DUSP4	ENSG00000120875		PAH	ENSG00000171759		KCNH2	ENSG00000055118								CPLX4	ENSG00000166569		EPS8L1	ENSG00000131037
						PSMG4	ENSG00000180822											ABCG4	ENSG00000172350		VWA5B2	ENSG00000145198		ZIC1	ENSG00000152977								SELV	ENSG00000186838		NPTX1	ENSG00000171246
						WDR63	ENSG00000162643											PYDC1	ENSG00000169900		PFN3	ENSG00000196570		EVX1	ENSG00000106038								FGF8	ENSG00000107831		EVX1	ENSG00000106038
						ALOX12B	ENSG00000179477											CLYBL	ENSG00000125246		OPA3	ENSG00000125741		HCN2	ENSG00000099822								CHMP6	ENSG00000176108		SOX6	ENSG00000110693
						NKX2-4	ENSG00000125816											RFPL1S	ENSG00000225465		CNNM1	ENSG00000119946		CCNA1	ENSG00000133101								SNAPC2	ENSG00000104976		TAC1	ENSG00000006128
						WNT10A	ENSG00000135925											HOXA11	ENSG00000005073		NKX2-1	ENSG00000136352		FEZF1	ENSG00000128610								HOXA3	ENSG00000105997		WNK4	ENSG00000126562
						GOSR2	ENSG00000108433											GATA4	ENSG00000136574		NOC2L	ENSG00000188976		COL25A1	ENSG00000188517								FGF5	ENSG00000138675		GPR88	ENSG00000181656
						STMN2	ENSG00000104435											SIM2	ENSG00000159263		ZNF511	ENSG00000198546		TBX18	ENSG00000112837								PAPLN	ENSG00000100767		GRIK5	ENSG00000105737
						OPA3	ENSG00000125741											ALOX12B	ENSG00000179477		CYS1	ENSG00000205795		ONECUT3	ENSG00000205922								MUC12	ENSG00000205277		ATOH1	ENSG00000172238
						CYP24A1	ENSG00000019186											LINGO3	ENSG00000220008		CCKBR	ENSG00000110148		CBX2	ENSG00000173894								STAC2	ENSG00000141750		BARHL1	ENSG00000125492
						LRRC43	ENSG00000158113											SLITRK3	ENSG00000121871		LOR	ENSG00000203782		MEIS1	ENSG00000143995								FOXL1	ENSG00000176678		ZACN	ENSG00000186919
						TP73	ENSG00000078900											CHMP6	ENSG00000176108		PTH1R	ENSG00000160801		VGF	ENSG00000128564								BMI1	ENSG00000168283		STAC2	ENSG00000141750
						RFPL1S	ENSG00000225465											FAM184B	ENSG00000047662		GRIK5	ENSG00000105737											PAX2	ENSG00000075891		AQPEP	ENSG00000172901
						POU2F2	ENSG00000028277											HOXC-AS3	ENSG00000251151		ZIC4	ENSG00000174963											DDX31	ENSG00000125485		EVX2	ENSG00000174279
																		NKAIN4	ENSG00000101198		C14orf23	ENSG00000186960											KCTD8	ENSG00000183783		ATP1A3	ENSG00000105409
																		HOXB4	ENSG00000182742		UNCX	ENSG00000164853											OLIG2	ENSG00000205927
																		ICAM4	ENSG00000105371		EBF4	ENSG00000088881											EXOC7	ENSG00000182473
																		DUOXA1	ENSG00000140254		NRARP	ENSG00000198435											CYP26C1	ENSG00000187553
																		CA4	ENSG00000167434		ESR1	ENSG00000091831											HS3ST3B1	ENSG00000125430
																		DLX3	ENSG00000064195		ABCB5	ENSG00000004846											ALK	ENSG00000171094
																		ZRANB2-AS1	ENSG00000235079		SAMD11	ENSG00000187634											SCRT1	ENSG00000170616
																		VSTM2B	ENSG00000187135		LINGO3	ENSG00000220008											HS6ST3	ENSG00000185352
																		EVX1-AS	ENSG00000253405		MUM1	ENSG00000160953											RPL22	ENSG00000116251
																		HOXA13	ENSG00000106031		UFSP1	ENSG00000176125											KLF14	ENSG00000174595
																		WNT9B	ENSG00000158955		KCNN1	ENSG00000105642											CELF4	ENSG00000101489
																		KCNK3	ENSG00000171303		LRP2	ENSG00000081479
																		GAD1	ENSG00000128683		TRADD	ENSG00000102871
																		DUX4L9	ENSG00000224807		RTN4RL2	ENSG00000186907
																		RP11-140A10.3	ENSG00000235010		NEUROG2	ENSG00000178403
																		PRSS16	ENSG00000112812		REEP1	ENSG00000068615
																		RP11-123K19.1	ENSG00000224842		ARHGEF7	ENSG00000102606
																		HOXC11	ENSG00000123388		JPH4	ENSG00000092051
																		RP11-624C23.1	ENSG00000253535		IGSF9B	ENSG00000080854
																		TMEM163	ENSG00000152128		WNT16	ENSG00000002745
																		EVX1	ENSG00000106038		INHBB	ENSG00000163083
																		AC012531.23	ENSG00000271090		NGEF	ENSG00000066248
																		RNF220	ENSG00000187147		LHX8	ENSG00000162624
																		PAH	ENSG00000171759		MSX1	ENSG00000163132
																		BHLHE23	ENSG00000125533		PAX2	ENSG00000075891
																		BEGAIN	ENSG00000183092		RASL10A	ENSG00000100276
																		ARHGEF7-AS2	ENSG00000235875		PRDM6	ENSG00000061455
																		SOX21	ENSG00000125285		VENTX	ENSG00000151650
																		CHRNB1	ENSG00000170175		CCK	ENSG00000187094
																		PAQR9	ENSG00000188582		NKX2-5	ENSG00000183072
																		HOTTIP	ENSG00000243766		CDC37	ENSG00000105401
																		RBM20	ENSG00000203867		ALX3	ENSG00000156150
																		RP11-738B7.1	ENSG00000242078		KCNK3	ENSG00000171303
																		CRLF1	ENSG00000006016		MAP2K7	ENSG00000076984
																		TMEM102	ENSG00000181284		NGFR	ENSG00000064300
																		SLC6A20	ENSG00000163817		PDGFRA	ENSG00000134853
																		RP11-104H15.9	ENSG00000262624		EBF3	ENSG00000108001
																		HOXC12	ENSG00000123407		HS6ST3	ENSG00000185352
																		SCN5A	ENSG00000183873		SCAMP5	ENSG00000198794
																		SALL1	ENSG00000103449		NR2F2	ENSG00000185551
																		RP11-1042B17.5	ENSG00000258952		CALCB	ENSG00000175868
																		HCG4P3	ENSG00000237669		CBX4	ENSG00000141582
																		KCNA1	ENSG00000111262		PANK4	ENSG00000157881
																		LHX2	ENSG00000106689		LHX6	ENSG00000106852
																		RP11-54O7.16	ENSG00000272438		INPPL1	ENSG00000165458
																		ICAM1	ENSG00000090339		ATOH1	ENSG00000172238
																		FAM150B	ENSG00000189292		VSTM2B	ENSG00000187135
																		ATF3	ENSG00000162772		UTS2R	ENSG00000181408
																		ARX	ENSG00000004848		SP5	ENSG00000204335
																		CBLN1	ENSG00000102924		SLC32A1	ENSG00000101438
																		CDKN2A	ENSG00000147889		PVALB	ENSG00000100362
																		AC097468.7	ENSG00000235024		EIF4E1B	ENSG00000175766
																		MT1JP	ENSG00000255986		KCNG1	ENSG00000026559
																		CTD-2561B21.7	ENSG00000263218		PROX1	ENSG00000117707
																		GABRB2	ENSG00000145864		SLC17A7	ENSG00000104888
																		SOX9	ENSG00000125398		ALOX12B	ENSG00000179477
																		FGF9	ENSG00000102678		CHD5	ENSG00000116254
																		ELOVL2	ENSG00000197977		BEGAIN	ENSG00000183092
																		GDNF	ENSG00000168621		PLXNA4	ENSG00000221866
																		HOXD12	ENSG00000170178		BMP6	ENSG00000153162
																		ANKRD19P	ENSG00000187984		PCDH8	ENSG00000136099
																		TRIM72	ENSG00000177238		TRHDE	ENSG00000072657
																		RNU1-143P	ENSG00000252105		KCNH2	ENSG00000055118
																		AC009501.4	ENSG00000231609		KL	ENSG00000133116
																		RP11-573G6.10	ENSG00000272366		DKK2	ENSG00000155011
																		INA	ENSG00000148798		PDE4A	ENSG00000065989
																		LRFN5	ENSG00000165379		GABRA6	ENSG00000145863
																		RP11-403I13.7	ENSG00000226067		DMRT2	ENSG00000173253
																		AC106786.1	ENSG00000223652		HS3ST3B1	ENSG00000125430
																		TCF21	ENSG00000118526		FEV	ENSG00000163497
																		CNTFR	ENSG00000122756		NEUROD1	ENSG00000162992
																		UTS2R	ENSG00000181408
DOWN
BLCA			BL			BRCA			CESC			COAD			ESCA			FL			HNSC			KIRC			KIRP			LIHC			LUAD			LUSC			PAAD			PRAD			READ			SKCM
TCF21	ENSG00000118526		GDPD5	ENSG00000158555		MYL3	ENSG00000160808		PTGER3	ENSG00000050628		OTOP2	ENSG00000183034		PTGER3	ENSG00000050628		DLX2	ENSG00000115844		GMDS	ENSG00000112699		SIM2	ENSG00000159263		DDN	ENSG00000181418		RSPO3	ENSG00000146374		KANK3	ENSG00000186994		TCF21	ENSG00000118526		NR5A1	ENSG00000136931		HOXB8	ENSG00000120068		NPTX1	ENSG00000171246		BLK	ENSG00000136573
MYH11	ENSG00000133392		GSX2	ENSG00000180613		AQPEP	ENSG00000172901		JPH4	ENSG00000092051		CA7	ENSG00000168748		SLC1A2	ENSG00000110436		RP11-432B6.3	ENSG00000248710		GPR12	ENSG00000132975		NPHS1	ENSG00000161270		SLC26A4	ENSG00000091137		LTK	ENSG00000062524		TAL1	ENSG00000162367		RAMP2	ENSG00000131477		NKX2-5	ENSG00000183072		EMX2	ENSG00000170370		CA7	ENSG00000168748		BEND4	ENSG00000188848
PDE1C	ENSG00000154678		ANKRD34B	ENSG00000189127		BTNL9	ENSG00000165810		MYH11	ENSG00000133392		GFRA2	ENSG00000168546		ZRANB2-AS1	ENSG00000235079		SLC6A4	ENSG00000108576		LRRC26	ENSG00000184709		DDN	ENSG00000181418		UNCX	ENSG00000164853		FAM150A	ENSG00000196711		RAMP2	ENSG00000131477		NPR1	ENSG00000169418		KLHL14	ENSG00000197705		EMX2OS	ENSG00000229847		CNR1	ENSG00000118432		NPHS1	ENSG00000161270
PSD	ENSG00000059915		MYRIP	ENSG00000170011		NPR1	ENSG00000169418		PSD	ENSG00000059915		TMEFF2	ENSG00000144339		MYRIP	ENSG00000170011		NMU	ENSG00000109255		CHRM1	ENSG00000168539		WNK4	ENSG00000126562		ATP6V1C2	ENSG00000143882		CYP26A1	ENSG00000095596		BTNL9	ENSG00000165810		KANK3	ENSG00000186994		PTGDR	ENSG00000168229		KLHL14	ENSG00000197705		MT1M	ENSG00000205364		IL17REL	ENSG00000188263
IGSF9B	ENSG00000080854		SHISA8	ENSG00000234965		EBF1	ENSG00000164330		HAND2	ENSG00000164107		SLC17A7	ENSG00000104888		CLIC6	ENSG00000159212		RP11-161H23.9	ENSG00000258334		MYRIP	ENSG00000170011		SLC4A11	ENSG00000088836		SLC9A3	ENSG00000066230		NTF3	ENSG00000185652		FOXF1	ENSG00000103241		ESAM	ENSG00000149564		TLX1NB	ENSG00000236311		NDRG4	ENSG00000103034		HPSE2	ENSG00000172987		PAX5	ENSG00000196092
FOXF1	ENSG00000103241		DLX2	ENSG00000115844		SYPL2	ENSG00000143028		EBF1	ENSG00000164330		MT1M	ENSG00000205364		FAM19A2	ENSG00000198673		TROAP	ENSG00000135451		TAC1	ENSG00000006128		UNCX	ENSG00000164853		WNT9B	ENSG00000158955		SFRP1	ENSG00000104332		SYT15	ENSG00000204176		SOX17	ENSG00000164736		POU2F2	ENSG00000028277		WNT9B	ENSG00000158955		GALR1	ENSG00000166573		SHISA3	ENSG00000178343
SOX17	ENSG00000164736		EBF1	ENSG00000164330		MLXIPL	ENSG00000009950		OSR2	ENSG00000164920		BMP3	ENSG00000152785		KL	ENSG00000133116		OVOL2	ENSG00000125850		MAPT	ENSG00000186868		DUSP9	ENSG00000130829		WNK4	ENSG00000126562		SYT10	ENSG00000110975		SLC6A4	ENSG00000108576		SYT15	ENSG00000204176		TLX1	ENSG00000107807		CRTAC1	ENSG00000095713		EPHA6	ENSG00000080224		FLI1	ENSG00000151702
LTBP4	ENSG00000090006		EGR4	ENSG00000135625		ACTA1	ENSG00000143632		MEIS3	ENSG00000105419		NKX2-3	ENSG00000119919		CCKBR	ENSG00000110148		PKMYT1	ENSG00000127564		ERBB4	ENSG00000178568		TCF21	ENSG00000118526		PROX1	ENSG00000117707		MT1M	ENSG00000205364		SOX17	ENSG00000164736		SLC6A4	ENSG00000108576		PAX5	ENSG00000196092		HOXB6	ENSG00000108511		CNGA3	ENSG00000144191		SLC1A2	ENSG00000110436
ATF3	ENSG00000162772		SLC6A4	ENSG00000108576		OXTR	ENSG00000180914		RSPO3	ENSG00000146374		NR5A2	ENSG00000116833		DNER	ENSG00000187957		NPAS1	ENSG00000130751		STAC2	ENSG00000141750		KLHL14	ENSG00000197705		HMX2	ENSG00000188816		ESR1	ENSG00000091831		CA4	ENSG00000167434		CA4	ENSG00000167434		MMP25	ENSG00000008516		STAC2	ENSG00000141750		FAM19A2	ENSG00000198673		FLT3	ENSG00000122025
REEP1	ENSG00000068615		CPNE5	ENSG00000124772		ABCB5	ENSG00000004846		ESAM	ENSG00000149564		AMN	ENSG00000166126		GRIK5	ENSG00000105737		TTLL8	ENSG00000138892		CACNB4	ENSG00000182389		PROX1	ENSG00000117707		SFRP1	ENSG00000104332		HAND2	ENSG00000164107		WNT3A	ENSG00000154342		ERG	ENSG00000157554		EOMES	ENSG00000163508		PAX2	ENSG00000075891		NKX2-3	ENSG00000119919		NAPSB	ENSG00000131401
TBX20	ENSG00000164532		DNER	ENSG00000187957		PLXNA4	ENSG00000221866		KANK3	ENSG00000186994		CA4	ENSG00000167434		KIT	ENSG00000157404		CTC-349C3.1	ENSG00000224186		MYL3	ENSG00000160808		SFRP1	ENSG00000104332		ATP1B2	ENSG00000129244		LRAT	ENSG00000121207		ERG	ENSG00000157554		SHE	ENSG00000169291		GDF7	ENSG00000143869		HOXB9	ENSG00000170689		GFRA2	ENSG00000168546		POU2F2	ENSG00000028277
CPEB1	ENSG00000214575		PAX5	ENSG00000196092		EBF3	ENSG00000108001		ATP1B2	ENSG00000129244		NPTX1	ENSG00000171246		PDE1C	ENSG00000154678		PAQR4	ENSG00000162073		LRRC10B	ENSG00000204950		WNT9B	ENSG00000158955		KIF26A	ENSG00000066735		MT1A	ENSG00000205362		ADCY4	ENSG00000129467		DPYSL2	ENSG00000092964		SPATC1	ENSG00000186583		PRDM16	ENSG00000142611		NTN1	ENSG00000065320
PRDM6	ENSG00000061455		CTC-467M3.1	ENSG00000245864		CA4	ENSG00000167434		LTBP4	ENSG00000090006		AQPEP	ENSG00000172901		ADCY5	ENSG00000173175		TMPOP1	ENSG00000229068		WDR63	ENSG00000162643		KCNK10	ENSG00000100433		GJA3	ENSG00000121743		TCF21	ENSG00000118526		JPH4	ENSG00000092051		ADCY4	ENSG00000129467		MCOLN2	ENSG00000153898		POU3F3	ENSG00000198914		FOXF2	ENSG00000137273
CNGA3	ENSG00000144191		ARHGEF7	ENSG00000102606		SLC17A7	ENSG00000104888		TCF21	ENSG00000118526		FOXF2	ENSG00000137273		PRPH	ENSG00000135406		PAK6	ENSG00000137843		BARX2	ENSG00000043039		FOXC1	ENSG00000054598		INSRR	ENSG00000027644		NGFR	ENSG00000064300		SOX7	ENSG00000258724		FOXF1	ENSG00000103241		PITPNM3	ENSG00000091622		HOXB5	ENSG00000120075		DNER	ENSG00000187957
FOXP2	ENSG00000128573		SYNGR3	ENSG00000127561		BMP3	ENSG00000152785		PTH1R	ENSG00000160801		SLC9A3	ENSG00000066230		MYH11	ENSG00000133392		TUBB2B	ENSG00000137285		HS3ST1	ENSG00000002587		EFHD1	ENSG00000115468		CALCA	ENSG00000110680		EGR2	ENSG00000122877		TCF21	ENSG00000118526		FLT4	ENSG00000037280		GDPD5	ENSG00000158555		SP6	ENSG00000189120		RBM20	ENSG00000203867
GATA6	ENSG00000141448		RGS20	ENSG00000147509		LTBP4	ENSG00000090006		WT1	ENSG00000184937		MYH11	ENSG00000133392		MT1M	ENSG00000205364		RP11-402J6.1	ENSG00000249509		EPS8L1	ENSG00000131037		PRDM16	ENSG00000142611		DUSP9	ENSG00000130829		ATF3	ENSG00000162772		TBX2	ENSG00000121068		CAV3	ENSG00000182533		BLK	ENSG00000136573		HOXB7	ENSG00000260027		HAND2	ENSG00000164107
EBF1	ENSG00000164330		ARHGEF1	ENSG00000076928		EBF2	ENSG00000221818		ADCY4	ENSG00000129467		STMN2	ENSG00000104435		GFRA2	ENSG00000168546		SV2C	ENSG00000122012		C9orf171	ENSG00000188523		MECOM	ENSG00000085276		PRDM16	ENSG00000142611		RIPK4	ENSG00000183421		CHRM1	ENSG00000168539		KL	ENSG00000133116		FLI1	ENSG00000151702		PALM3	ENSG00000187867		MYH11	ENSG00000133392
ATP1B2	ENSG00000129244		POU2F2	ENSG00000028277		TBX15	ENSG00000092607		CLDN5	ENSG00000184113		CNR1	ENSG00000118432		PTH1R	ENSG00000160801		BUB3	ENSG00000154473		CA4	ENSG00000167434		CYP27B1	ENSG00000111012		JPH4	ENSG00000092051		BEND4	ENSG00000188848		LGI3	ENSG00000168481		PDE1C	ENSG00000154678		BTNL9	ENSG00000165810		HOXD3	ENSG00000128652		PSD	ENSG00000059915
ADCY5	ENSG00000173175		TLX2	ENSG00000115297		KANK3	ENSG00000186994		MT1A	ENSG00000205362		NTN1	ENSG00000065320		CHD5	ENSG00000116254		RNF219-AS1	ENSG00000234377		SYPL2	ENSG00000143028		DEGS2	ENSG00000168350		NPHS1	ENSG00000161270		BLK	ENSG00000136573		NPR1	ENSG00000169418		MT1M	ENSG00000205364		PLCB2	ENSG00000137841		VWA5B2	ENSG00000145198		TMEFF2	ENSG00000144339
HAND2	ENSG00000164107		CYS1	ENSG00000205795		MYH11	ENSG00000133392		TACR1	ENSG00000115353		TCF21	ENSG00000118526		KCTD8	ENSG00000183783		MCOLN2	ENSG00000153898		FOXC1	ENSG00000054598		KCNK13	ENSG00000152315		HPSE2	ENSG00000172987		FLT3	ENSG00000122025		SCN4B	ENSG00000177098		SFTPC	ENSG00000168484		NAPSB	ENSG00000131401		PAQR5	ENSG00000137819		ZDHHC22	ENSG00000177108
LRFN5	ENSG00000165379		RAX	ENSG00000134438		SOX17	ENSG00000164736		SLITRK3	ENSG00000121871		PAQR5	ENSG00000137819		GALR1	ENSG00000166573		DLEU2	ENSG00000231607		TNFRSF11A	ENSG00000141655		PTH1R	ENSG00000160801		SIM2	ENSG00000159263		PVALB	ENSG00000100362		LTBP4	ENSG00000090006		CLDN5	ENSG00000184113		SCNN1G	ENSG00000166828		DCHS2	ENSG00000197410		SSTR2	ENSG00000180616
ESR1	ENSG00000091831		NPPC	ENSG00000163273		CABP1	ENSG00000157782		RAMP2	ENSG00000131477		CPNE5	ENSG00000124772		SV2C	ENSG00000122012		GALNT14	ENSG00000158089		MEIS2	ENSG00000134138		HOXD8	ENSG00000175879		TCF21	ENSG00000118526		PROK2	ENSG00000163421		FLI1	ENSG00000151702		MYRIP	ENSG00000170011		BEND4	ENSG00000188848		SIM1	ENSG00000112246		ATP1B2	ENSG00000129244
EBF2	ENSG00000221818		RASL10A	ENSG00000100276		SCN4B	ENSG00000177098		TAL1	ENSG00000162367		NEFM	ENSG00000104722		GRIN2A	ENSG00000183454		TCHH	ENSG00000159450		PAX9	ENSG00000198807		RAB11FIP4	ENSG00000131242		EFHD1	ENSG00000115468		GJB2	ENSG00000165474		SFTPC	ENSG00000168484		GPR4	ENSG00000177464		CD8A	ENSG00000153563		PDE1C	ENSG00000154678		NEFM	ENSG00000104722
HAND1	ENSG00000113196		LRRC37A17P	ENSG00000263142		EMX2OS	ENSG00000229847		GRID1	ENSG00000182771		HPSE2	ENSG00000172987		ATP1B2	ENSG00000129244		MYRIP	ENSG00000170011		C20orf26	ENSG00000089101		GATA3	ENSG00000107485		ADCY4	ENSG00000129467		IVD	ENSG00000128928		ESAM	ENSG00000149564		FAM162B	ENSG00000183807		GFRA2	ENSG00000168546		GATA3	ENSG00000107485		CPEB1	ENSG00000214575
SCN4B	ENSG00000177098		AC002059.10	ENSG00000273216		TRHDE	ENSG00000072657		FLT4	ENSG00000037280		ZNF536	ENSG00000198597		C11orf96	ENSG00000187479		GALR2	ENSG00000182687		GABRA4	ENSG00000109158		CASZ1	ENSG00000130940		KCNK10	ENSG00000100433		COL25A1	ENSG00000188517		FAM150B	ENSG00000189292		NR5A2	ENSG00000116833		EMILIN2	ENSG00000132205		LHX1	ENSG00000132130		JPH4	ENSG00000092051
GATA5	ENSG00000130700		RP11-154H12.3	ENSG00000267780		CLDN5	ENSG00000184113		HPSE2	ENSG00000172987		RBM20	ENSG00000203867		MAPT	ENSG00000186868		CPNE5	ENSG00000124772		CLYBL	ENSG00000125246		KLRG2	ENSG00000188883		CYP27B1	ENSG00000111012		ERG	ENSG00000157554		TBX3	ENSG00000135111		PTH1R	ENSG00000160801		HBM	ENSG00000206177		DMRT2	ENSG00000173253		KCNA1	ENSG00000111262
MKX	ENSG00000150051		LINC00925	ENSG00000255571		SHE	ENSG00000169291		RPRM	ENSG00000177519		SFRP1	ENSG00000104332		KLHDC8A	ENSG00000162873		ARHGEF7	ENSG00000102606		OSR1	ENSG00000143867		PAK6	ENSG00000137843		ERG	ENSG00000157554		C2CD4B	ENSG00000205502		FAM162B	ENSG00000183807		FLI1	ENSG00000151702		ADRA1D	ENSG00000171873		RHBDL3	ENSG00000141314		RPRM	ENSG00000177519
MEIS1	ENSG00000143995		EGR2	ENSG00000122877		EGFLAM	ENSG00000164318		CHRD	ENSG00000090539		PRPH	ENSG00000135406		NPR1	ENSG00000169418		INPPL1	ENSG00000165458		PPP1R1B	ENSG00000131771		KCNJ12	ENSG00000184185		SLITRK3	ENSG00000121871		FOXF1	ENSG00000103241		DKK2	ENSG00000155011		BTNL9	ENSG00000165810		CRTAC1	ENSG00000095713		SCN5A	ENSG00000183873		BMP3	ENSG00000152785
MEIS2	ENSG00000134138		RP1-170O19.21	ENSG00000270182		ADCY4	ENSG00000129467		SYPL2	ENSG00000143028		PSD	ENSG00000059915		FAM150B	ENSG00000189292		POU4F1	ENSG00000152192		PCDH1	ENSG00000156453		TACSTD2	ENSG00000184292		HOXD8	ENSG00000175879		TAL1	ENSG00000162367		RAPGEF4	ENSG00000091428		TBX4	ENSG00000121075		STAC3	ENSG00000185482		PCP4L1	ENSG00000248485		OTOP2	ENSG00000183034
DCHS2	ENSG00000197410		SSTR2	ENSG00000180616		CAV3	ENSG00000182533		MEIS2	ENSG00000134138		SSTR2	ENSG00000180616		MT1JP	ENSG00000255986		RP11-587D21.4	ENSG00000255496		RBM20	ENSG00000203867		KCTD8	ENSG00000183783		SSTR2	ENSG00000180616		LHX2	ENSG00000106689		ADRB1	ENSG00000043591		SLC6A20	ENSG00000163817		TDRD10	ENSG00000163239		ERBB4	ENSG00000178568		PCP4L1	ENSG00000248485
CLDN5	ENSG00000184113		RP11-262H14.1	ENSG00000238113		PTH1R	ENSG00000160801		PDGFRA	ENSG00000134853		PCP4L1	ENSG00000248485		COL2A1	ENSG00000139219		POU2F2	ENSG00000028277		TRH	ENSG00000170893		GJA3	ENSG00000121743		CA4	ENSG00000167434		HS3ST3B1	ENSG00000125430		TBX4	ENSG00000121075		DLL4	ENSG00000128917		S1PR5	ENSG00000180739		HOXB2	ENSG00000173917		CHRM4	ENSG00000180720
FAM19A2	ENSG00000198673		WNT16	ENSG00000002745		FAM162B	ENSG00000183807		MYL3	ENSG00000160808		CPEB1	ENSG00000214575		FOXF1	ENSG00000103241		CBX2	ENSG00000173894		TSPAN8	ENSG00000127324		BMP6	ENSG00000153162		NRN1	ENSG00000124785		PRR18	ENSG00000176381		PTH1R	ENSG00000160801		RASGRF1	ENSG00000058335		CDH23	ENSG00000107736		KIT	ENSG00000157404		FEV	ENSG00000163497
HPSE2	ENSG00000172987		STAC3	ENSG00000185482		DMRT2	ENSG00000173253		HOXA11	ENSG00000005073		HAND2	ENSG00000164107		SOX17	ENSG00000164736		CALCB	ENSG00000175868		EFHD1	ENSG00000115468		ERBB4	ENSG00000178568		SOX7	ENSG00000258724		CLYBL	ENSG00000125246		CLDN5	ENSG00000184113		GATA6	ENSG00000141448		RBP7	ENSG00000162444		NEFM	ENSG00000104722		SFTPC	ENSG00000168484
WNT2B	ENSG00000134245		TCHH	ENSG00000159450		TAL1	ENSG00000162367		AVPR1A	ENSG00000166148		CNTFR	ENSG00000122756		REEP1	ENSG00000068615		CTD-2575K13.6	ENSG00000268041		PITX1	ENSG00000069011		EMX1	ENSG00000135638		NR2F1	ENSG00000175745		TMEM132E	ENSG00000181291		MEIS1	ENSG00000143995		TAL1	ENSG00000162367		ARHGEF1	ENSG00000076928		HOXB4	ENSG00000182742		INA	ENSG00000148798
CACNB4	ENSG00000182389		INPPL1	ENSG00000165458		TDRD10	ENSG00000163239		FAM162B	ENSG00000183807		EPHA6	ENSG00000080224		SYPL2	ENSG00000143028		LINC00337	ENSG00000225077		CCDC108	ENSG00000181378		WNT7B	ENSG00000188064		GABRA4	ENSG00000109158		SLITRK3	ENSG00000121871		GATA2	ENSG00000179348		PCDH17	ENSG00000118946					CDH23	ENSG00000107736		FOXD3	ENSG00000187140
ADRA1D	ENSG00000171873		RNA5SP283	ENSG00000202474		EHBP1	ENSG00000115504		EMX2OS	ENSG00000229847		ALK	ENSG00000171094		HPSE2	ENSG00000172987		BTN1A1	ENSG00000124557		TLX1NB	ENSG00000236311		PAQR5	ENSG00000137819		KCNK13	ENSG00000152315		PTH1R	ENSG00000160801		DUOXA1	ENSG00000140254		CHRM1	ENSG00000168539					JPH4	ENSG00000092051		EVX2	ENSG00000174279
TBX4	ENSG00000121075		NPAS1	ENSG00000130751		SOX7	ENSG00000258724		NRXN2	ENSG00000110076		FOXD3	ENSG00000187140		CHRNA3	ENSG00000080644		LRRC7	ENSG00000033122		ACTA1	ENSG00000143632		SLC9A3	ENSG00000066230		AVPR1A	ENSG00000166148		TBX20	ENSG00000164532		DPYSL2	ENSG00000092964		ALDH1A2	ENSG00000128918					AQPEP	ENSG00000172901		SLC8A2	ENSG00000118160
MAPT	ENSG00000186868		GMDS	ENSG00000112699		STAC3	ENSG00000185482		EMX2	ENSG00000170370		SCNN1G	ENSG00000166828		ERBB4	ENSG00000178568		FIP1L1	ENSG00000145216		MEIS1	ENSG00000143995		HOXB6	ENSG00000108511		SYT7	ENSG00000011347		AVPR1A	ENSG00000166148		CRTAC1	ENSG00000095713		TBX2	ENSG00000121068					HOXB3	ENSG00000120093		CALY	ENSG00000130643
SYPL2	ENSG00000143028		RAB11FIP4	ENSG00000131242		HOXA5	ENSG00000106004		CYS1	ENSG00000205795		SCN4B	ENSG00000177098		PSD	ENSG00000059915		NODAL	ENSG00000156574		CNTFR	ENSG00000122756		HOXB9	ENSG00000170689		SOX17	ENSG00000164736		ARID3C	ENSG00000205143		HBM	ENSG00000206177		NR2F1	ENSG00000175745					DUOXA2	ENSG00000140274		GRIK5	ENSG00000105737
ABCB5	ENSG00000004846		PAX3	ENSG00000135903		ERG	ENSG00000157554		GRIK5	ENSG00000105737		CLDN5	ENSG00000184113		TCF21	ENSG00000118526		RP11-52L5.6	ENSG00000271776		KIT	ENSG00000157404		TSPAN8	ENSG00000127324		LMX1B	ENSG00000136944		GATA4	ENSG00000136574		KCNK3	ENSG00000171303		ADRB1	ENSG00000043591					GPR144	ENSG00000180264		GPR12	ENSG00000132975
PTH1R	ENSG00000160801		MCOLN2	ENSG00000153898		KIT	ENSG00000157404		NR2F2	ENSG00000185551		ELAVL3	ENSG00000196361		ADCYAP1	ENSG00000141433		MTA3	ENSG00000057935		RSPO3	ENSG00000146374		SYT7	ENSG00000011347		GATA2	ENSG00000179348		SALL1	ENSG00000103449		WNT2B	ENSG00000134245		HPSE2	ENSG00000172987					ALDH1A2	ENSG00000128918		PRPH	ENSG00000135406
GFRA2	ENSG00000168546		RP11-457M11.6	ENSG00000271071		CDH23	ENSG00000107736		ESR1	ENSG00000091831		IRF4	ENSG00000137265		NPTX1	ENSG00000171246		RAX	ENSG00000134438		SLC6A4	ENSG00000108576		ANKRD34B	ENSG00000189127		MECOM	ENSG00000085276		GATA6	ENSG00000141448		SOX18	ENSG00000203883		ESYT3	ENSG00000158220					MECOM	ENSG00000085276		TMEM132B	ENSG00000139364
EGR2	ENSG00000122877		PPAP2C	ENSG00000141934		ROBO3	ENSG00000154134		KCTD8	ENSG00000183783		ADCY5	ENSG00000173175		RPRM	ENSG00000177519		PAX5	ENSG00000196092		MYO5B	ENSG00000167306		SCNN1G	ENSG00000166828		DHH	ENSG00000139549		CCK	ENSG00000187094		KL	ENSG00000133116		CRTAC1	ENSG00000095713					GFRA2	ENSG00000168546		RGMA	ENSG00000182175
TACR1	ENSG00000115353		CHRM4	ENSG00000180720		NRN1	ENSG00000124785		SNAPC2	ENSG00000104976		FAM19A2	ENSG00000198673		LTBP4	ENSG00000090006		EBF1	ENSG00000164330		KLHDC8A	ENSG00000162873		TBX3	ENSG00000135111		LRRC10B	ENSG00000204950		PITPNM3	ENSG00000091622		PCDH17	ENSG00000118946		KCNK3	ENSG00000171303					DUOX2	ENSG00000140279		SCN4B	ENSG00000177098
SHE	ENSG00000169291		NAPSB	ENSG00000131401		ALDH1A2	ENSG00000128918		DHH	ENSG00000139549		GALR1	ENSG00000166573		KCNK3	ENSG00000171303		ANKRD34B	ENSG00000189127		ACHE	ENSG00000087085		SLC26A4	ENSG00000091137		ESAM	ENSG00000149564		GDF6	ENSG00000156466		GPR4	ENSG00000177464		ERBB4	ENSG00000178568					SYT10	ENSG00000110975		GDNF	ENSG00000168621
ADCYAP1	ENSG00000141433		RP11-175K6.1	ENSG00000245812		KL	ENSG00000133116		FLT1	ENSG00000102755		GRIK5	ENSG00000105737		FGF5	ENSG00000138675		NKX2-4	ENSG00000125816		OLIG1	ENSG00000184221		DLGAP3	ENSG00000116544		GPR12	ENSG00000132975		GALNT14	ENSG00000158089		REEP1	ENSG00000068615		PNMA2	ENSG00000240694					FOXQ1	ENSG00000164379		CRYBA2	ENSG00000163499
FAM150B	ENSG00000189292		OVOL2	ENSG00000125850		PDE1C	ENSG00000154678		GPR4	ENSG00000177464		PHOX2A	ENSG00000165462		NKX6-1	ENSG00000163623		LRRC37A17P	ENSG00000263142		TBX15	ENSG00000092607		JPH4	ENSG00000092051		FLT4	ENSG00000037280		NAPSB	ENSG00000131401		BDNF	ENSG00000176697		GATA2	ENSG00000179348					TBX2	ENSG00000121068		ELAVL3	ENSG00000196361
C2CD4B	ENSG00000205502		POU4F1	ENSG00000152192		ISM1	ENSG00000101230		MYRIP	ENSG00000170011		ATP1B2	ENSG00000129244		ISM2	ENSG00000100593		RP11-354P11.2	ENSG00000266120		ALDH1A2	ENSG00000128918		HOXB5	ENSG00000120075		CASZ1	ENSG00000130940		TAC1	ENSG00000006128		CAV3	ENSG00000182533		EMILIN2	ENSG00000132205					MYH11	ENSG00000133392		TMEM59L	ENSG00000105696
ACTA1	ENSG00000143632		CALCB	ENSG00000175868		RSPO3	ENSG00000146374		ERG	ENSG00000157554		VAT1L	ENSG00000171724		OSR1	ENSG00000143867		EGR4	ENSG00000135625		TCTE1	ENSG00000146221		INSRR	ENSG00000027644		COL25A1	ENSG00000188517		RET	ENSG00000165731		MYH11	ENSG00000133392		SFTA3	ENSG00000229415					DUOXA1	ENSG00000140254		SLC4A10	ENSG00000144290
PDGFRA	ENSG00000134853		MTA3	ENSG00000057935		RBP7	ENSG00000162444		TRH	ENSG00000170893		TRHDE	ENSG00000072657		NTN1	ENSG00000065320		SHMT2	ENSG00000182199		ALDH1A3	ENSG00000184254		CYS1	ENSG00000205795		PAK6	ENSG00000137843		KLHL14	ENSG00000197705		CACNB4	ENSG00000182389		ICAM1	ENSG00000090339					HOXD13	ENSG00000128714		SFRP1	ENSG00000104332
SPON1	ENSG00000152268		CBX4	ENSG00000141582		VGLL2	ENSG00000170162		NPR1	ENSG00000169418		LTBP4	ENSG00000090006		CYS1	ENSG00000205795		SHISA7	ENSG00000187902		RPRML	ENSG00000179673		PPP1R1B	ENSG00000131771		NTF3	ENSG00000185652		RASL10A	ENSG00000100276		ALOX15	ENSG00000161905		PLCB2	ENSG00000137841					TRH	ENSG00000170893		SYT10	ENSG00000110975
DPYSL2	ENSG00000092964		WNT10B	ENSG00000169884		GPR144	ENSG00000180264		RAPGEF4	ENSG00000091428		GPR12	ENSG00000132975		VAT1L	ENSG00000171724		GDPD5	ENSG00000158555		C2CD4B	ENSG00000205502		FSTL4	ENSG00000053108		NTRK1	ENSG00000198400		LRP1	ENSG00000123384		NDRG4	ENSG00000103034		LTBP4	ENSG00000090006					EMX1	ENSG00000135638		ZNF536	ENSG00000198597
SYT15	ENSG00000204176		WNT1	ENSG00000125084		RASL10A	ENSG00000100276		SNTG2	ENSG00000172554		SYT10	ENSG00000110975		INSRR	ENSG00000027644		ULBP1	ENSG00000111981		GDF7	ENSG00000143869		GRIK5	ENSG00000105737		KCNA1	ENSG00000111262		GRM8	ENSG00000179603		FLT4	ENSG00000037280		GFRA2	ENSG00000168546					POU3F1	ENSG00000185668		MEIS1	ENSG00000143995
HTR1B	ENSG00000135312		ULBP2	ENSG00000131015		LRP1	ENSG00000123384		C3orf72	ENSG00000206262		JPH4	ENSG00000092051		PALM3	ENSG00000187867		RP11-686F15.2	ENSG00000260030		STAC3	ENSG00000185482		OVOL1	ENSG00000172818		GDNF	ENSG00000168621					ADRA1D	ENSG00000171873		HOXA5	ENSG00000106004					DUSP4	ENSG00000120875		MEIS2	ENSG00000134138
SFRP1	ENSG00000104332		ANK1	ENSG00000029534		HPSE2	ENSG00000172987		WNT9B	ENSG00000158955		LRRC7	ENSG00000033122		NR2F2	ENSG00000185551		STAC3	ENSG00000185482		SIX1	ENSG00000126778		GMDS	ENSG00000112699		SYT15	ENSG00000204176					GATA6	ENSG00000141448		LGI3	ENSG00000168481					SPON1	ENSG00000152268		NR5A2	ENSG00000116833
KCNK3	ENSG00000171303		TMEM163	ENSG00000152128		CYP26B1	ENSG00000003137		CABP1	ENSG00000157782		LHX4	ENSG00000121454		CALY	ENSG00000130643		CBX4	ENSG00000141582		DEGS2	ENSG00000168350		HMX2	ENSG00000188816		PRMT8	ENSG00000111218					EGR2	ENSG00000122877		SCN4B	ENSG00000177098					TRHDE	ENSG00000072657		TACR1	ENSG00000115353
PITX2	ENSG00000164093		LINC00337	ENSG00000225077		EGR2	ENSG00000122877		FOXF1	ENSG00000103241		LRAT	ENSG00000121207		SHISA3	ENSG00000178343		EIF4E1B	ENSG00000175766		ANK1	ENSG00000029534		SIM1	ENSG00000112246		SOX18	ENSG00000203883					CASZ1	ENSG00000130940		HNF1B	ENSG00000108753					C1orf61	ENSG00000125462		KCNK3	ENSG00000171303
MYRIP	ENSG00000170011		GALNT14	ENSG00000158089		KCNA2	ENSG00000177301		VSX1	ENSG00000100987		TMEM59L	ENSG00000105696		ZNF536	ENSG00000198597		HSD17B12	ENSG00000149084		SV2C	ENSG00000122012		PDGFRA	ENSG00000134853		HOXD3	ENSG00000128652					GRID1	ENSG00000182771		LRP2	ENSG00000081479					SLITRK3	ENSG00000121871		NPPC	ENSG00000163273
SHISA3	ENSG00000178343		KCNC3	ENSG00000131398		ATF3	ENSG00000162772		SCN4B	ENSG00000177098		RIPK3	ENSG00000129465		ARHGEF25	ENSG00000240771		GNAS	ENSG00000087460		MLXIPL	ENSG00000009950		IVD	ENSG00000128928		MEIS2	ENSG00000134138					RASGRF1	ENSG00000058335		SYPL2	ENSG00000143028					CPEB1	ENSG00000214575		FOXP2	ENSG00000128573
NPR1	ENSG00000169418		SV2C	ENSG00000122012		DPYSL2	ENSG00000092964		HAPLN2	ENSG00000132702		SLC9A2	ENSG00000115616		PRDM16	ENSG00000142611		PPAP2C	ENSG00000141934		LRFN2	ENSG00000156564		HOXB8	ENSG00000120068		FGF9	ENSG00000102678					GFRA2	ENSG00000168546		FLT1	ENSG00000102755					SFRP5	ENSG00000120057		AQPEP	ENSG00000172901
B3GAT2	ENSG00000112309		FAM120B	ENSG00000112584		MT1M	ENSG00000205364		DLL4	ENSG00000128917		BMP6	ENSG00000153162		CPEB1	ENSG00000214575		RIPK4	ENSG00000183421		KIAA1244	ENSG00000112379		DLX3	ENSG00000064195		SYT6	ENSG00000134207					HOXA5	ENSG00000106004		MYL3	ENSG00000160808					BTN1A1	ENSG00000124557		LRFN5	ENSG00000165379
NR2F1	ENSG00000175745		NR1H2	ENSG00000131408		AVPR1A	ENSG00000166148		CA4	ENSG00000167434		BEND4	ENSG00000188848		STMN2	ENSG00000104435		C1QL1	ENSG00000131094		ABR	ENSG00000159842		SHISA2	ENSG00000180730		ERBB4	ENSG00000178568					TOX2	ENSG00000124191		WDR63	ENSG00000162643					ABCG4	ENSG00000172350		TCF21	ENSG00000118526
NTF3	ENSG00000185652		FLI1	ENSG00000151702		FOXP2	ENSG00000128573		ADRA1D	ENSG00000171873		WNT2B	ENSG00000134245		ALK	ENSG00000171094		MAP2K7	ENSG00000076984		NEURL	ENSG00000107954		TUBB2B	ENSG00000137285		RAPGEF4	ENSG00000091428					ATP1B2	ENSG00000129244		DHH	ENSG00000139549					MEIS2	ENSG00000134138		FAM163A	ENSG00000143340
PTGER3	ENSG00000050628		KLHL14	ENSG00000197705		COL25A1	ENSG00000188517		GATA6	ENSG00000141448		TMEM151B	ENSG00000178233		PLXNA4	ENSG00000221866		FOXI3	ENSG00000214336		VGLL2	ENSG00000170162		ALX1	ENSG00000180318		VAT1L	ENSG00000171724					CCDC151	ENSG00000198003		PRDM16	ENSG00000142611					SSTR2	ENSG00000180616		ADCY5	ENSG00000173175
CHD5	ENSG00000116254		SLC9A3	ENSG00000066230		HOXA6	ENSG00000106006		ISLR2	ENSG00000167178		KCNG3	ENSG00000171126		KANK3	ENSG00000186994		RP11-386G11.3	ENSG00000258283		TCHH	ENSG00000159450		OVOL2	ENSG00000125850		HMX3	ENSG00000188620					DHH	ENSG00000139549		TDRD10	ENSG00000163239					GAS2L1	ENSG00000185340		FAM181B	ENSG00000182103
FGF9	ENSG00000102678		TTLL8	ENSG00000138892		TACR1	ENSG00000115353		OSR1	ENSG00000143867		GDNF	ENSG00000168621		LRRC7	ENSG00000033122		ABR	ENSG00000159842		TACSTD2	ENSG00000184292		PLXNA4	ENSG00000221866		FAM162B	ENSG00000183807					MT1M	ENSG00000205364		STAC3	ENSG00000185482					HOXD8	ENSG00000175879		SNTG2	ENSG00000172554
HS3ST1	ENSG00000002587		LINGO3	ENSG00000220008		EMILIN2	ENSG00000132205		FLI1	ENSG00000151702		PTH1R	ENSG00000160801		PHOX2A	ENSG00000165462		FGF8	ENSG00000107831		SOX17	ENSG00000164736		HSD17B12	ENSG00000149084		FAM184B	ENSG00000047662					C20orf26	ENSG00000089101		FAM150B	ENSG00000189292					ADCY5	ENSG00000173175		CELF4	ENSG00000101489
EPHA6	ENSG00000080224		CASZ1	ENSG00000130940		BMP6	ENSG00000153162		LRFN5	ENSG00000165379		KCNA1	ENSG00000111262		RELN	ENSG00000189056		U2SURP	ENSG00000163714		SFRP1	ENSG00000104332		HPSE2	ENSG00000172987		CLDN5	ENSG00000184113					CNR1	ENSG00000118432		LRP1	ENSG00000123384					EFHD1	ENSG00000115468		SLC17A7	ENSG00000104888
KCNH2	ENSG00000055118		RP11-432B6.3	ENSG00000248710		MEIS2	ENSG00000134138		GATA2	ENSG00000179348		TDRD10	ENSG00000163239		PRDM6	ENSG00000061455		PPP1R42	ENSG00000178125		LRRC43	ENSG00000158113		PITPNM3	ENSG00000091622		PDGFRA	ENSG00000134853					MYL3	ENSG00000160808		ICAM4	ENSG00000105371					CYP26B1	ENSG00000003137		ADRA1D	ENSG00000171873
DUSP4	ENSG00000120875		HSD17B12	ENSG00000149084		ATP1B2	ENSG00000129244		FAM150B	ENSG00000189292		CYS1	ENSG00000205795		KCNA2	ENSG00000177301		DDN	ENSG00000181418		KCTD8	ENSG00000183783		LMX1B	ENSG00000136944		RAMP2	ENSG00000131477					WDR63	ENSG00000162643		SOX18	ENSG00000203883					MEIS1	ENSG00000143995		BEND4	ENSG00000188848
NRXN2	ENSG00000110076		STRIP1	ENSG00000143093		HOXA3	ENSG00000105997		SHE	ENSG00000169291		KCNK3	ENSG00000171303		BARX1	ENSG00000131668		MIR4757	ENSG00000266738		DNER	ENSG00000187957		FAM181B	ENSG00000182103		SHE	ENSG00000169291					CCDC108	ENSG00000181378		HLX	ENSG00000136630					CNTFR	ENSG00000122756		LRAT	ENSG00000121207
TCHH	ENSG00000159450		SLC1A2	ENSG00000110436		PDGFA	ENSG00000197461		NR2F1	ENSG00000175745		SHE	ENSG00000169291		GREM1	ENSG00000166923		HPSE2	ENSG00000172987		TBX3	ENSG00000135111		PALM3	ENSG00000187867		MYH11	ENSG00000133392					STAC3	ENSG00000185482		TMEM163	ENSG00000152128					TMEM132E	ENSG00000181291		GRIN2A	ENSG00000183454
FAM162B	ENSG00000183807		BDNF	ENSG00000176697		ESAM	ENSG00000149564		TBX2	ENSG00000121068		MEIS1	ENSG00000143995		SNTG2	ENSG00000172554		ULBP2	ENSG00000131015		KANK3	ENSG00000186994		UTS2R	ENSG00000181408		PTGER3	ENSG00000050628					TCTE1	ENSG00000146221		TRHDE	ENSG00000072657					SOX7	ENSG00000258724		SYT6	ENSG00000134207
EBF3	ENSG00000108001		ANAPC2	ENSG00000176248		LHX6	ENSG00000106852		MT1M	ENSG00000205364		CASZ1	ENSG00000130940		SPON1	ENSG00000152268		PANK4	ENSG00000157881		TRIM72	ENSG00000177238		KL	ENSG00000133116		ADRB1	ENSG00000043591					PAX6	ENSG00000007372		SOX7	ENSG00000258724					FOXP2	ENSG00000128573		MAPT	ENSG00000186868
MYL3	ENSG00000160808		TROAP	ENSG00000135451		SCN5A	ENSG00000183873		HOXD9	ENSG00000128709		ITPKA	ENSG00000137825		RSPO3	ENSG00000146374		RP11-752G15.3	ENSG00000259462		SLITRK5	ENSG00000165300		GATA5	ENSG00000130700		GFRA2	ENSG00000168546					EMILIN2	ENSG00000132205		CYS1	ENSG00000205795					PLXNA4	ENSG00000221866		PRDM6	ENSG00000061455
GRIK5	ENSG00000105737		GPR158-AS1	ENSG00000233642		FLT4	ENSG00000037280		VENTX	ENSG00000151650		RGMA	ENSG00000182175		HTR1B	ENSG00000135312		KIAA0895L	ENSG00000196123		KCNA1	ENSG00000111262		CYP26B1	ENSG00000003137		SLC6A4	ENSG00000108576					ATF3	ENSG00000162772		JPH4	ENSG00000092051					EVX2	ENSG00000174279		SHISA3	ENSG00000178343
BDNF	ENSG00000176697		SPATC1	ENSG00000186583		GFRA2	ENSG00000168546		ROR2	ENSG00000169071		ABCB5	ENSG00000004846		CNGA3	ENSG00000144191		ITPKA	ENSG00000137825		PDE4C	ENSG00000105650		HOXB7	ENSG00000260027		KIRREL2	ENSG00000126259					RASL10A	ENSG00000100276		NAPSB	ENSG00000131401					FAM162B	ENSG00000183807		NPAS3	ENSG00000151322
ZFHX4	ENSG00000091656		KCNK12	ENSG00000184261		FLI1	ENSG00000151702		SOX18	ENSG00000203883		TRIM36	ENSG00000152503		GATA5	ENSG00000130700		B3GAT2	ENSG00000112309		NTF3	ENSG00000185652		RPRM	ENSG00000177519		FOXC2	ENSG00000176692					PAQR5	ENSG00000137819		PAQR5	ENSG00000137819					TRIM31	ENSG00000204616		BLK	ENSG00000136573
SCAPER	ENSG00000140386		CACNA1E	ENSG00000198216		RELN	ENSG00000189056		FOXL2	ENSG00000183770		FEV	ENSG00000163497		SCNN1G	ENSG00000166828		PAX6	ENSG00000007372		MYH11	ENSG00000133392		GATA2	ENSG00000179348		GABRB2	ENSG00000145864					CDH23	ENSG00000107736		RAPGEF4	ENSG00000091428					WIF1	ENSG00000156076		VAT1L	ENSG00000171724
SLC8A2	ENSG00000118160		AC092594.1	ENSG00000236204		SYT15	ENSG00000204176		TWIST1	ENSG00000122691		HOXD1	ENSG00000128645		RAPGEF4	ENSG00000091428		KIAA1257	ENSG00000114656		CNGA3	ENSG00000144191		ESRP1	ENSG00000104413		RAB11FIP4	ENSG00000131242					NRN1	ENSG00000124785		CCDC108	ENSG00000181378					KCNK10	ENSG00000100433		HOXD1	ENSG00000128645
CYS1	ENSG00000205795		RP11-52L5.6	ENSG00000271776		HOXA7	ENSG00000122592		GLB1L3	ENSG00000166105		SLC8A2	ENSG00000118160		SLC9A2	ENSG00000115616		PPP1R14C	ENSG00000198729		ISM1	ENSG00000101230		PAH	ENSG00000171759		PCDH1	ENSG00000156453					C9orf171	ENSG00000188523		BMP6	ENSG00000153162					CA4	ENSG00000167434		PITPNM3	ENSG00000091622
LRRC7	ENSG00000033122		TP73	ENSG00000078900		CNTFR	ENSG00000122756		ADRA2A	ENSG00000150594		GPR88	ENSG00000181656		MEIS1	ENSG00000143995		GRM4	ENSG00000124493		MT1M	ENSG00000205364		CALCB	ENSG00000175868		RBP7	ENSG00000162444					NKD2	ENSG00000145506		C20orf26	ENSG00000089101					FAM163A	ENSG00000143340		LTBP4	ENSG00000090006
CNNM1	ENSG00000119946		EXOC7	ENSG00000182473		NGFR	ENSG00000064300		DPYSL2	ENSG00000092964		SYT15	ENSG00000204176		GPR88	ENSG00000181656		SPON1	ENSG00000152268		ADRB1	ENSG00000043591		SLC9A2	ENSG00000115616		LHX6	ENSG00000106852					ESYT3	ENSG00000158220		TCTE1	ENSG00000146221					ZBTB7C	ENSG00000184828		PHOX2A	ENSG00000165462
SFRP5	ENSG00000120057		C1orf61	ENSG00000125462		GDPD5	ENSG00000158555		BMP6	ENSG00000153162		FAM163A	ENSG00000143340		NEFH	ENSG00000100285		RGS20	ENSG00000147509		SCNN1G	ENSG00000166828		PTGER3	ENSG00000050628		FOXD2	ENSG00000186564					SLC1A2	ENSG00000110436		KIAA1244	ENSG00000112379					USH1G	ENSG00000182040		SYT15	ENSG00000204176
FAM120B	ENSG00000112584		AC018470.1	ENSG00000268241		LRFN5	ENSG00000165379		TCEA2	ENSG00000171703		ZBTB7C	ENSG00000184828		SLC22A31	ENSG00000259803		RP11-372E1.6	ENSG00000241570		WNK4	ENSG00000126562		DOC2B	ENSG00000272636		GOSR2	ENSG00000108433					LRRC10B	ENSG00000204950		EGR2	ENSG00000122877					WNT2B	ENSG00000134245		FOXF1	ENSG00000103241
RSPO3	ENSG00000146374		KISS1R	ENSG00000116014		NR5A2	ENSG00000116833		HOXA10	ENSG00000253293		NPR1	ENSG00000169418		HS6ST3	ENSG00000185352		RP11-144F15.1	ENSG00000257545		ARX	ENSG00000004848		SYPL2	ENSG00000143028		EBF1	ENSG00000164330					FOXF2	ENSG00000137273		GRID1	ENSG00000182771					ISL2	ENSG00000159556		CLDN5	ENSG00000184113
ADRA2A	ENSG00000150594		LRRC37A6P	ENSG00000230445		SV2B	ENSG00000185518		NR5A2	ENSG00000116833		BAHD1	ENSG00000140320		FOXF2	ENSG00000137273		PAX3	ENSG00000135903		NMU	ENSG00000109255		SLC6A4	ENSG00000108576		WT1	ENSG00000184937					SFRP5	ENSG00000120057		EBF1	ENSG00000164330					REEP1	ENSG00000068615		CYS1	ENSG00000205795
RORB	ENSG00000198963		GRIN3B	ENSG00000116032		CRHR2	ENSG00000106113		REEP1	ENSG00000068615		PDE1C	ENSG00000154678		AVPR1A	ENSG00000166148		AATF	ENSG00000108270		TACR1	ENSG00000115353		LHX1	ENSG00000132130		SIM1	ENSG00000112246					GATA5	ENSG00000130700		PROK2	ENSG00000163421					ROR2	ENSG00000169071		SLC9A2	ENSG00000115616
ADCY4	ENSG00000129467		AC079779.4	ENSG00000228643		EMX2	ENSG00000170370		LHX6	ENSG00000106852		FAM150B	ENSG00000189292		LRFN5	ENSG00000165379		CTC-467M3.1	ENSG00000245864		RGMA	ENSG00000182175		KIRREL2	ENSG00000126259		SLC9A2	ENSG00000115616					PROK2	ENSG00000163421		NKX2-1	ENSG00000136352					PITPNM3	ENSG00000091622		SHE	ENSG00000169291
ZNF536	ENSG00000198597		FOXI3	ENSG00000214336		PROX1	ENSG00000117707		SPON1	ENSG00000152268		RELN	ENSG00000189056		GDF7	ENSG00000143869		CHD5	ENSG00000116254		PAQR9	ENSG00000188582		NR2F2	ENSG00000185551		CYP26B1	ENSG00000003137					LHX6	ENSG00000106852		SCNN1G	ENSG00000166828					HOXA7	ENSG00000122592		CPNE5	ENSG00000124772
SNTG2	ENSG00000172554		PLCB2	ENSG00000137841		NODAL	ENSG00000156574		CPXM1	ENSG00000088882		SLITRK3	ENSG00000121871		SHE	ENSG00000169291		T	ENSG00000164458		FAM19A2	ENSG00000198673		HOXA7	ENSG00000122592		FLT1	ENSG00000102755					ERBB4	ENSG00000178568		OSR1	ENSG00000143867					PNMA2	ENSG00000240694		HOXD12	ENSG00000170178
KANK3	ENSG00000186994		CTD-3065J16.6	ENSG00000204791		MSX1	ENSG00000163132		EMILIN2	ENSG00000132205		GRIN2A	ENSG00000183454		MYL3	ENSG00000160808		RP11-686F15.3	ENSG00000260492		COL25A1	ENSG00000188517		LGR5	ENSG00000139292		ARID3A	ENSG00000116017					TMEM151B	ENSG00000178233		PALM3	ENSG00000187867					VSX1	ENSG00000100987		RELN	ENSG00000189056
PITX1	ENSG00000069011		RP11-161H23.9	ENSG00000258334		PDGFRA	ENSG00000134853		EFHD1	ENSG00000115468		DNER	ENSG00000187957		SLITRK3	ENSG00000121871		SYNGR3	ENSG00000127561		CA7	ENSG00000168748		WT1	ENSG00000184937		HOXD10	ENSG00000128710					OSTM1	ENSG00000081087		CACNB4	ENSG00000182389					TBX4	ENSG00000121075		SLITRK5	ENSG00000165300
FOXD3	ENSG00000187140		GALR2	ENSG00000182687		SFRP1	ENSG00000104332		GATA5	ENSG00000130700		SFRP5	ENSG00000120057		CHRD	ENSG00000090539		MNX1	ENSG00000130675		HNF1B	ENSG00000108753		HOXD10	ENSG00000128710		LMO1	ENSG00000166407					ELMOD1	ENSG00000110675		C9orf171	ENSG00000188523					LRFN5	ENSG00000165379		SFRP5	ENSG00000120057
SALL1	ENSG00000103449		RASGRF1	ENSG00000058335		KLF14	ENSG00000174595		IGF2	ENSG00000167244		KIT	ENSG00000157404		TMEM59L	ENSG00000105696		C20orf26	ENSG00000089101		BMP3	ENSG00000152785		CACNB4	ENSG00000182389		SCNN1G	ENSG00000166828					ZNF536	ENSG00000198597		PCDH1	ENSG00000156453					HOXD12	ENSG00000170178		NPR1	ENSG00000169418
FLT3	ENSG00000122025		RP11-143K11.5	ENSG00000264860		PRDM16	ENSG00000142611		THPO	ENSG00000090534		CHMP6	ENSG00000176108		ATP8A2	ENSG00000132932		AC104794.4	ENSG00000233502		SHISA3	ENSG00000178343		WDR63	ENSG00000162643		RHBDL3	ENSG00000141314					UCP1	ENSG00000109424		PDE4A	ENSG00000065989					CLIC6	ENSG00000159212		ABCB5	ENSG00000004846
ROR2	ENSG00000169071		RP1-170O19.23	ENSG00000272801		SNTG2	ENSG00000172554		COL15A1	ENSG00000204291		ADRA2A	ENSG00000150594		SLC9A3	ENSG00000066230		MEGF11	ENSG00000157890		TLX1	ENSG00000107807		TFAP2A	ENSG00000137203		TBX2	ENSG00000121068					OSR1	ENSG00000143867		ATP1B2	ENSG00000129244					WNT10A	ENSG00000135925		HAND1	ENSG00000113196
OSTM1	ENSG00000081087		AC005606.14	ENSG00000261790		CPEB1	ENSG00000214575		ALDH1A2	ENSG00000128918		NOTO	ENSG00000214513		MIR1469	ENSG00000222651		HMX2	ENSG00000188816		CAV3	ENSG00000182533		GREM1	ENSG00000166923		PAQR5	ENSG00000137819					TRHDE	ENSG00000072657		ABR	ENSG00000159842					SLC30A3	ENSG00000115194		GPR88	ENSG00000181656
TDRD10	ENSG00000163239					TWIST1	ENSG00000122691		MSX1	ENSG00000163132		PROKR1	ENSG00000169618		CABP1	ENSG00000157782		RFX4	ENSG00000111783		HOOK2	ENSG00000095066		HOXD3	ENSG00000128652		PFN3	ENSG00000196570					GRIN3B	ENSG00000116032		SPON1	ENSG00000152268					ZNF536	ENSG00000198597		SLC10A4	ENSG00000145248
LRP1	ENSG00000123384					MECOM	ENSG00000085276		SALL1	ENSG00000103449		HAND1	ENSG00000113196		TTC6	ENSG00000139865		RPRM	ENSG00000177519		CRTAC1	ENSG00000095713		KCNH3	ENSG00000135519		KLHL14	ENSG00000197705					LRP1	ENSG00000123384		ATF3	ENSG00000162772					BDNF	ENSG00000176697		DPYSL5	ENSG00000157851
MT1A	ENSG00000205362					ALDH1A3	ENSG00000184254		C11orf58	ENSG00000110696		FOXF1	ENSG00000103241		SLC26A4	ENSG00000091137		WDR63	ENSG00000162643		PCP4L1	ENSG00000248485		VAT1L	ENSG00000171724		HOXD9	ENSG00000128709					EBF1	ENSG00000164330		GATA5	ENSG00000130700					SV2B	ENSG00000185518		SCNN1G	ENSG00000166828
ERG	ENSG00000157554					KIF26A	ENSG00000066735		RPL22	ENSG00000116251		KCNK10	ENSG00000100433		HAND2	ENSG00000164107		AC009487.5	ENSG00000251621		DUOXA1	ENSG00000140254		TAC1	ENSG00000006128		KL	ENSG00000133116					PTGER3	ENSG00000050628		EXOC6	ENSG00000138190					PDE4A	ENSG00000065989		TMEM151B	ENSG00000178233
NEURL	ENSG00000107954					C2CD4B	ENSG00000205502		ABCB5	ENSG00000004846		FOXP2	ENSG00000128573		IGSF9B	ENSG00000080854		NOC2L	ENSG00000188976		CASZ1	ENSG00000130940		C9orf171	ENSG00000188523		GPR4	ENSG00000177464					SCAPER	ENSG00000140386		PDE4C	ENSG00000105650					KCNA2	ENSG00000177301		POU2F2	ENSG00000028277
CASZ1	ENSG00000130940					KCNA1	ENSG00000111262		PDE1C	ENSG00000154678		NKX3-2	ENSG00000109705		CNR1	ENSG00000118432		MNX1-AS2	ENSG00000235029		TRIM31	ENSG00000204616		SHISA3	ENSG00000178343		IVD	ENSG00000128928					LRRC43	ENSG00000158113		NR2F2	ENSG00000185551					RSPO3	ENSG00000146374		POU3F3	ENSG00000198914
SLC26A5	ENSG00000170615					GALR1	ENSG00000166573		GREM1	ENSG00000166923		C1QL1	ENSG00000131094		PAQR5	ENSG00000137819		POU3F3	ENSG00000198914		GNAS	ENSG00000087460		LRRC43	ENSG00000158113		EGR2	ENSG00000122877					HPSE2	ENSG00000172987		MMP25	ENSG00000008516					OSR2	ENSG00000164920		PROKR1	ENSG00000169618
PNMA2	ENSG00000240694					TCF21	ENSG00000118526		STAC2	ENSG00000141750		MCOLN2	ENSG00000153898		KCNH2	ENSG00000055118		CRNDE	ENSG00000245694		SLC26A4	ENSG00000091137		GDF7	ENSG00000143869		GATA5	ENSG00000130700					SHE	ENSG00000169291		LHX6	ENSG00000106852					RASGRF1	ENSG00000058335		KCTD8	ENSG00000183783
ABR	ENSG00000159842					GRID1	ENSG00000182771		KCNH2	ENSG00000055118		FOXD2	ENSG00000186564		CELF4	ENSG00000101489		EPS8L1	ENSG00000131037		RIPK4	ENSG00000183421		SCAMP5	ENSG00000198794		EMX1	ENSG00000135638					MEIS2	ENSG00000134138		HBM	ENSG00000206177					ZFHX4	ENSG00000091656		SHISA7	ENSG00000187902
PLXNA4	ENSG00000221866					MCTP1	ENSG00000175471		EGFLAM	ENSG00000164318		OSR1	ENSG00000143867		TAL1	ENSG00000162367		C14orf39	ENSG00000179008		FIGLA	ENSG00000183733		TACR1	ENSG00000115353		GAD1	ENSG00000128683					SNTG2	ENSG00000172554		DUOXA1	ENSG00000140254					C1QL1	ENSG00000131094		CA4	ENSG00000167434
EHBP1	ENSG00000115504					OSR1	ENSG00000143867		DCHS2	ENSG00000197410		NEFH	ENSG00000100285		SLITRK5	ENSG00000165300		POLR3KP2	ENSG00000265469		LTK	ENSG00000062524		HOXA11	ENSG00000005073		DMRT2	ENSG00000173253					GHSR	ENSG00000121853		TOX2	ENSG00000124191					NTF3	ENSG00000185652		SV2B	ENSG00000185518
NTN1	ENSG00000065320					ALX4	ENSG00000052850		ADCY5	ENSG00000173175		LRFN5	ENSG00000165379		CDH23	ENSG00000107736		RNU6-1	ENSG00000206625		PTGER3	ENSG00000050628		CLYBL	ENSG00000125246		FAM120B	ENSG00000112584					SCNN1G	ENSG00000166828		IVD	ENSG00000128928					GATA5	ENSG00000130700		EBF1	ENSG00000164330
DHH	ENSG00000139549					NMNAT2	ENSG00000157064		GPR88	ENSG00000181656		PRDM6	ENSG00000061455		CLDN5	ENSG00000184113		PCGF1	ENSG00000115289		TMEM200C	ENSG00000206432		PCDH1	ENSG00000156453		GATA3	ENSG00000107485					PTGDR	ENSG00000168229		DKK2	ENSG00000155011					LGI3	ENSG00000168481		CASZ1	ENSG00000130940
VSX1	ENSG00000100987					DLL4	ENSG00000128917		SFRP1	ENSG00000104332		TLX2	ENSG00000115297		RGL3	ENSG00000205517		GMDS	ENSG00000112699		NPAS3	ENSG00000151322		ALDH1A3	ENSG00000184254		PITPNM3	ENSG00000091622					NR2F1	ENSG00000175745		MT1A	ENSG00000205362					FAM19A2	ENSG00000198673		ATP8A2	ENSG00000132932
KCNA2	ENSG00000177301					ARHGEF7	ENSG00000102606		CACNA1G	ENSG00000006283		PCDH1	ENSG00000156453		SYT15	ENSG00000204176		CYS1	ENSG00000205795		GPR101	ENSG00000165370		HOXB2	ENSG00000173917		BTNL9	ENSG00000165810					PLCB2	ENSG00000137841		RIPK3	ENSG00000129465					NTRK1	ENSG00000198400		MAFA	ENSG00000182759
SLITRK3	ENSG00000121871					FGF17	ENSG00000158815		ADCYAP1	ENSG00000141433		NDRG4	ENSG00000103034		SLC8A2	ENSG00000118160					ZBTB7C	ENSG00000184828		WNT4	ENSG00000162552		PDE4C	ENSG00000105650					GABRA4	ENSG00000109158		MCTP1	ENSG00000175471					COL23A1	ENSG00000050767		HOXD13	ENSG00000128714
CBLN1	ENSG00000102924					TBX18	ENSG00000112837		TBX3	ENSG00000135111		SNTG2	ENSG00000172554		PDE4A	ENSG00000065989					ZDHHC22	ENSG00000177108		BAIAP3	ENSG00000007516		TACR1	ENSG00000115353					KIF26A	ENSG00000066735		ELFN2	ENSG00000166897					KCNG1	ENSG00000026559		ELMOD1	ENSG00000110675
LGI3	ENSG00000168481					CHRND	ENSG00000135902		OSTM1	ENSG00000081087		CDH23	ENSG00000107736		AQPEP	ENSG00000172901					RPL22	ENSG00000116251		EPS8L1	ENSG00000131037		PAH	ENSG00000171759					WIF1	ENSG00000156076		CNR1	ENSG00000118432					POU2F2	ENSG00000028277		KIT	ENSG00000157404
CLYBL	ENSG00000125246					ADRA2A	ENSG00000150594		RELN	ENSG00000189056		SYPL2	ENSG00000143028		NPAS3	ENSG00000151322					ATP6V1C2	ENSG00000143882		RSPO3	ENSG00000146374		UCP1	ENSG00000109424					HAPLN2	ENSG00000132702		MYH11	ENSG00000133392					FOXF1	ENSG00000103241		AMN	ENSG00000166126
POU2F2	ENSG00000028277					WNT10B	ENSG00000169884		FOXB2	ENSG00000204612		INA	ENSG00000148798		IVD	ENSG00000128928					CRHR2	ENSG00000106113		ALDH1A2	ENSG00000128918		PLXNA4	ENSG00000221866					S1PR5	ENSG00000180739		SCAPER	ENSG00000140386					NPR1	ENSG00000169418		ZBTB7C	ENSG00000184828
SOX7	ENSG00000258724					RNF39	ENSG00000204618		TRHDE	ENSG00000072657		CHRM4	ENSG00000180720		PITPNM3	ENSG00000091622					DOC2B	ENSG00000272636		KCNA1	ENSG00000111262		TAL1	ENSG00000162367					ICAM5	ENSG00000105376		CCDC151	ENSG00000198003					ATP1B2	ENSG00000129244		PTGDR	ENSG00000168229
CABP1	ENSG00000157782					MEIS1	ENSG00000143995		HOXD3	ENSG00000128652		CCNA1	ENSG00000133101		EBF1	ENSG00000164330					TMEFF2	ENSG00000144339		WNT11	ENSG00000085741		DRD1	ENSG00000184845					KCNH3	ENSG00000135519		PLXNA4	ENSG00000221866					GRIK5	ENSG00000105737		PTH1R	ENSG00000160801
C11orf58	ENSG00000110696					FLT1	ENSG00000102755		EBF2	ENSG00000221818		CAV3	ENSG00000182533		CNTFR	ENSG00000122756					GRIN2C	ENSG00000161509		STK3	ENSG00000104375		WNT11	ENSG00000085741					CYS1	ENSG00000205795		WIF1	ENSG00000156076					PTGER3	ENSG00000050628		PAQR5	ENSG00000137819
RBP7	ENSG00000162444					JPH4	ENSG00000092051		HOXD8	ENSG00000175879		POU2F2	ENSG00000028277		SSTR2	ENSG00000180616					DUOXA2	ENSG00000140274		HS3ST3B1	ENSG00000125430		TMEM200C	ENSG00000206432					ERICH1	ENSG00000104714		LRRC43	ENSG00000158113					SLC4A11	ENSG00000088836		NAPSB	ENSG00000131401
PRPH	ENSG00000135406					CITED1	ENSG00000125931					PITPNM3	ENSG00000091622		SLC26A5	ENSG00000170615					RPRM	ENSG00000177519		MEIS2	ENSG00000134138		TSPAN8	ENSG00000127324					PDE1C	ENSG00000154678		LTK	ENSG00000062524					GRIN2A	ENSG00000183454		C1QL1	ENSG00000131094
RGMA	ENSG00000182175					HOXA10	ENSG00000253293					NEFL	ENSG00000104725		RBM20	ENSG00000203867					RELN	ENSG00000189056		FGF9	ENSG00000102678		PTH1R	ENSG00000160801					CROCC	ENSG00000058453		MEGF11	ENSG00000157890					SIX2	ENSG00000170577		NKX3-2	ENSG00000109705
TAL1	ENSG00000162367					VENTX	ENSG00000151650					CALY	ENSG00000130643		PDGFRA	ENSG00000134853					RBP7	ENSG00000162444		SOX6	ENSG00000110693		ESPN	ENSG00000187017					FAM120B	ENSG00000112584		LRRC10B	ENSG00000204950					KIF26A	ENSG00000066735		CNTFR	ENSG00000122756
SHH	ENSG00000164690					ZFHX4	ENSG00000091656					FLI1	ENSG00000151702		HCN2	ENSG00000099822					CHMP6	ENSG00000176108		DNER	ENSG00000187957		SLC4A11	ENSG00000088836					C17orf82	ENSG00000187013		C2CD4B	ENSG00000205502					GALR1	ENSG00000166573		ATF3	ENSG00000162772
RAPGEF4	ENSG00000091428					DOC2B	ENSG00000272636					NAPSB	ENSG00000131401		GATA6	ENSG00000141448					SLC4A11	ENSG00000088836		NTRK1	ENSG00000198400		RGMA	ENSG00000182175					MYRIP	ENSG00000170011		IHH	ENSG00000163501					KCNH2	ENSG00000055118		WNT2B	ENSG00000134245
RBM20	ENSG00000203867					CACNA1G	ENSG00000006283					SOX17	ENSG00000164736		TMEM151A	ENSG00000179292					CDH22	ENSG00000149654		WIF1	ENSG00000156076		RSPO3	ENSG00000146374					MUM1	ENSG00000160953		ADCYAP1	ENSG00000141433					ADRA1D	ENSG00000171873		IRF4	ENSG00000137265
OVOL1	ENSG00000172818					RAMP2	ENSG00000131477					TACR1	ENSG00000115353		ADRB1	ENSG00000043591					SYT15	ENSG00000204176		ESYT3	ENSG00000158220		RPRM	ENSG00000177519					MLXIPL	ENSG00000009950		SFRP5	ENSG00000120057					OCA2	ENSG00000104044		RORB	ENSG00000198963
NPTX1	ENSG00000171246					DMRT3	ENSG00000064218					BLK	ENSG00000136573		TACR1	ENSG00000115353					OTOP2	ENSG00000183034		TFAP2C	ENSG00000087510		DLL4	ENSG00000128917					DLL4	ENSG00000128917		RGL3	ENSG00000205517					PSD	ENSG00000059915		FLT3	ENSG00000122025
INHBB	ENSG00000163083					CLYBL	ENSG00000125246					MMP25	ENSG00000008516		B3GAT2	ENSG00000112309					CLIC6	ENSG00000159212		GOSR2	ENSG00000108433		DOC2B	ENSG00000272636					CYP26B1	ENSG00000003137		MECOM	ENSG00000085276					C1QL4	ENSG00000186897		TNFRSF11A	ENSG00000141655
HOXA13	ENSG00000106031					ISLR2	ENSG00000167178					LTK	ENSG00000062524		SCAPER	ENSG00000140386					IRX5	ENSG00000176842		CA4	ENSG00000167434		FSTL4	ENSG00000053108					FLT1	ENSG00000102755		PTGDR	ENSG00000168229					DPYSL2	ENSG00000092964		SLITRK3	ENSG00000121871
PITPNM3	ENSG00000091622					HOOK2	ENSG00000095066					MAPT	ENSG00000186868		SYT10	ENSG00000110975					RAB11FIP4	ENSG00000131242		SFTPC	ENSG00000168484		LTBP4	ENSG00000090006					EXOC6	ENSG00000138190		FLT3	ENSG00000122025					CHD5	ENSG00000116254		SPON1	ENSG00000152268
NR5A2	ENSG00000116833					DLL1	ENSG00000198719					MEIS2	ENSG00000134138		UNC5A	ENSG00000113763					OLIG3	ENSG00000177468		FAM184B	ENSG00000047662		ISM2	ENSG00000100593					CNTFR	ENSG00000122756		CERKL	ENSG00000188452					TMEM200C	ENSG00000206432		TDRD10	ENSG00000163239
IRF4	ENSG00000137265					HOXA9	ENSG00000078399					BARX2	ENSG00000043039		FOXP2	ENSG00000128573					EMX2	ENSG00000170370		EMX2OS	ENSG00000229847		OLIG1	ENSG00000184221					WNT11	ENSG00000085741		DRD1	ENSG00000184845					GABRB2	ENSG00000145864		STAC2	ENSG00000141750
GABRA4	ENSG00000109158					STAC2	ENSG00000141750					COL23A1	ENSG00000050767		SCN4B	ENSG00000177098					VAT1L	ENSG00000171724		HOXD1	ENSG00000128645		HS3ST3B1	ENSG00000125430					HLX	ENSG00000136630		NTRK1	ENSG00000198400					HOXD11	ENSG00000128713		CHRNA3	ENSG00000080644
JPH4	ENSG00000092051					GRIK5	ENSG00000105737					EBF1	ENSG00000164330		TRIM36	ENSG00000152503					SLC1A2	ENSG00000110436		CNGA3	ENSG00000144191		PCDH17	ENSG00000118946					TACR1	ENSG00000115353		TBX3	ENSG00000135111					SLC8A2	ENSG00000118160		C14orf39	ENSG00000179008
AVPR1A	ENSG00000166148					HOXD9	ENSG00000128709					HNF4G	ENSG00000164749		MEIS2	ENSG00000134138					EMX2OS	ENSG00000229847		MYO5B	ENSG00000167306		CERKL	ENSG00000188452					SYPL2	ENSG00000143028		PRDM6	ENSG00000061455					S1PR5	ENSG00000180739		OSR1	ENSG00000143867
ELOVL2	ENSG00000197977					SCAPER	ENSG00000140386					KCNG1	ENSG00000026559		MECOM	ENSG00000085276					ALOX15	ENSG00000161905		HOXB3	ENSG00000120093		CAV3	ENSG00000182533					C14orf23	ENSG00000186960		C1QL3	ENSG00000165985					SCN4B	ENSG00000177098		SYPL2	ENSG00000143028
MT1M	ENSG00000205364					ACHE	ENSG00000087085					ERBB4	ENSG00000178568		NKX2-3	ENSG00000119919					NPR1	ENSG00000169418		ATF3	ENSG00000162772		ALX1	ENSG00000180318					ICAM1	ENSG00000090339		VENTX	ENSG00000151650					PRDM6	ENSG00000061455		PDE4C	ENSG00000105650
KIF26A	ENSG00000066735					PTGER3	ENSG00000050628					NRARP	ENSG00000198435		BEGAIN	ENSG00000183092					TMEM132E	ENSG00000181291		CALCA	ENSG00000110680		HOXB6	ENSG00000108511					NR5A2	ENSG00000116833		CACNG4	ENSG00000075461					RIPK4	ENSG00000183421		FLI1	ENSG00000151702
BHLHE22	ENSG00000180828					HOXD3	ENSG00000128652					ESPN	ENSG00000187017		ESAM	ENSG00000149564					AQPEP	ENSG00000172901		HOXA5	ENSG00000106004		PALM3	ENSG00000187867					ICAM4	ENSG00000105371		KIF26A	ENSG00000066735					TNFRSF11A	ENSG00000141655		POMC	ENSG00000115138
CHRD	ENSG00000090539					COL15A1	ENSG00000204291					SLC4A10	ENSG00000144290		WNK4	ENSG00000126562					LBX1	ENSG00000138136		HOXA6	ENSG00000106006		KCNJ12	ENSG00000184185					PPP1R14C	ENSG00000198729		ICAM5	ENSG00000105376					B4GALNT1	ENSG00000135454		APC2	ENSG00000115266
NAPSB	ENSG00000131401					PROKR1	ENSG00000169618					ATP8A2	ENSG00000132932		ADCY4	ENSG00000129467					SNTG2	ENSG00000172554		PRR18	ENSG00000176381		ATF3	ENSG00000162772					PDE4C	ENSG00000105650		RORB	ENSG00000198963					HTR1B	ENSG00000135312		FAM150B	ENSG00000189292
RAMP2	ENSG00000131477					KCTD8	ENSG00000183783					CHRNA3	ENSG00000080644		SOX21	ENSG00000125285					KCNJ12	ENSG00000184185		EGR2	ENSG00000122877		SLC17A7	ENSG00000104888					CCNA1	ENSG00000133101		RTN4RL1	ENSG00000185924					FOXE1	ENSG00000178919		LRRC7	ENSG00000033122
FLI1	ENSG00000151702					VAT1L	ENSG00000171724					HLX	ENSG00000136630		ATP1A3	ENSG00000105409					PDE1C	ENSG00000154678		EGR4	ENSG00000135625		RET	ENSG00000165731					PDGFA	ENSG00000197461		INSM2	ENSG00000168348					PPP1R14C	ENSG00000198729		REEP1	ENSG00000068615
GALR1	ENSG00000166573					HAND2	ENSG00000164107					GATA5	ENSG00000130700		CACNB4	ENSG00000182389					ASCL1	ENSG00000139352		FOXD3	ENSG00000187140		BMP3	ENSG00000152785					ALDH1A2	ENSG00000128918		GDPD5	ENSG00000158555					GDF7	ENSG00000143869		SLC26A4	ENSG00000091137
SFRP2	ENSG00000145423					COL23A1	ENSG00000050767					KCNK12	ENSG00000184261		CHRM4	ENSG00000180720					KLHL14	ENSG00000197705		MCOLN3	ENSG00000055732		CYS1	ENSG00000205795					FIGLA	ENSG00000183733		AMZ1	ENSG00000174945					FAM181B	ENSG00000182103		TAL1	ENSG00000162367
LHX6	ENSG00000106852					PAQR9	ENSG00000188582					CELF4	ENSG00000101489		NR2F1	ENSG00000175745					IHH	ENSG00000163501		GABRB2	ENSG00000145864		ADRA2A	ENSG00000150594					PRDM6	ENSG00000061455		BAHD1	ENSG00000140320					RIPK3	ENSG00000129465		HS6ST3	ENSG00000185352
ALDH1A3	ENSG00000184254					PAPLN	ENSG00000100767					HOXB13	ENSG00000159184		HBM	ENSG00000206177					LTBP4	ENSG00000090006		GDNF	ENSG00000168621		CNTFR	ENSG00000122756					FAM19A2	ENSG00000198673		TRIM36	ENSG00000152503					ELMOD1	ENSG00000110675		FAM162B	ENSG00000183807
OSR1	ENSG00000143867					TMEFF2	ENSG00000144339					NR1H2	ENSG00000131408		PDE4C	ENSG00000105650					SRCIN1	ENSG00000017373		RHBDL3	ENSG00000141314		BMP6	ENSG00000153162					C2CD4B	ENSG00000205502		WNT3A	ENSG00000154342					WNT16	ENSG00000002745		ROR2	ENSG00000169071
BLK	ENSG00000136573					ERICH1	ENSG00000104714					NPAS3	ENSG00000151322		ROR2	ENSG00000169071					LMO1	ENSG00000166407		SALL1	ENSG00000103449		CACNB4	ENSG00000182389					GAS2L1	ENSG00000185340		PRMT8	ENSG00000111218					CCK	ENSG00000187094		CAV3	ENSG00000182533
MSX1	ENSG00000163132					KCNJ12	ENSG00000184185					SHISA3	ENSG00000178343		TAC1	ENSG00000006128					CCDC151	ENSG00000198003		GABRA4	ENSG00000109158		DLGAP3	ENSG00000116544					RTN4RL1	ENSG00000185924		EBF2	ENSG00000221818					CPNE5	ENSG00000124772		RFPL1S	ENSG00000225465
TMEM132B	ENSG00000139364					SOX18	ENSG00000203883					SOX18	ENSG00000203883		ELAVL3	ENSG00000196361					NOL3	ENSG00000140939		FOXQ1	ENSG00000164379		DLX3	ENSG00000064195					OTP	ENSG00000171540		ERICH1	ENSG00000104714					CNR1	ENSG00000118432		SLC1A2	ENSG00000110436
RPRM	ENSG00000177519					NOTO	ENSG00000214513					KCTD8	ENSG00000183783		ALDH1A2	ENSG00000128918					OVOL1	ENSG00000172818		BAHD1	ENSG00000140320		LRRC7	ENSG00000033122					PRDM16	ENSG00000142611		MEIS1	ENSG00000143995					PRSS16	ENSG00000112812		GALR2	ENSG00000182687
FIGLA	ENSG00000183733					RGMA	ENSG00000182175					RFPL1S	ENSG00000225465		HSD17B12	ENSG00000149084					SOX7	ENSG00000258724		PRMT8	ENSG00000111218		RORB	ENSG00000198963					KLRG2	ENSG00000188883		CNTFR	ENSG00000122756					SALL1	ENSG00000103449		PAX5	ENSG00000196092
TBX18	ENSG00000112837					SHOX2	ENSG00000168779					EVX2	ENSG00000174279		RET	ENSG00000165731					COMMD3	ENSG00000148444		PCP4L1	ENSG00000248485		GABRB1	ENSG00000163288					FOXC2	ENSG00000176692		FOXF2	ENSG00000137273					PITX1	ENSG00000069011		LOC440461	ENSG00000267472
EBF4	ENSG00000088881					HBM	ENSG00000206177					CRYBA2	ENSG00000163499		SLC17A7	ENSG00000104888					BAIAP3	ENSG00000007516		CITED1	ENSG00000125931		KIT	ENSG00000157404					RBP7	ENSG00000162444		KIT	ENSG00000157404					MKX	ENSG00000150051		HRK	ENSG00000135116
SOX6	ENSG00000110693					FAM150B	ENSG00000189292					FAM120B	ENSG00000112584		POU3F3	ENSG00000198914					DLEU1	ENSG00000176124		MYL3	ENSG00000160808		FGF5	ENSG00000138675					ZAR1	ENSG00000182223		FGF9	ENSG00000102678					FOXF2	ENSG00000137273		LTK	ENSG00000062524
SAMD11	ENSG00000187634					HOXD10	ENSG00000128710					LGI3	ENSG00000168481		COL15A1	ENSG00000204291					RNF39	ENSG00000204618		GABRB1	ENSG00000163288		SCAMP5	ENSG00000198794					PRMT8	ENSG00000111218		OSTM1	ENSG00000081087					CHRNB1	ENSG00000170175		BARX2	ENSG00000043039
PRDM16	ENSG00000142611					NPAS3	ENSG00000151322					ESR1	ENSG00000091831		RORB	ENSG00000198963					HPSE2	ENSG00000172987		WNT10A	ENSG00000135925		EHBP1	ENSG00000115504					ABCB5	ENSG00000004846		FAM19A2	ENSG00000198673					HOXA13	ENSG00000106031		SNCB	ENSG00000074317
GRIN2A	ENSG00000183454					MYRIP	ENSG00000170011					SV2B	ENSG00000185518		LRRC26	ENSG00000184709					RIPK3	ENSG00000129465		NEFH	ENSG00000100285		OVOL1	ENSG00000172818					MMP25	ENSG00000008516		VAT1L	ENSG00000171724					MYO3A	ENSG00000095777		HLX	ENSG00000136630
SLC17A7	ENSG00000104888					INHBB	ENSG00000163083					ELMOD1	ENSG00000110675		MT1A	ENSG00000205362					PITPNM3	ENSG00000091622		HOXD11	ENSG00000128713		EGFLAM	ENSG00000164318					ARHGEF7	ENSG00000102606		PTGER3	ENSG00000050628					SCAPER	ENSG00000140386		WNT16	ENSG00000002745
CRTAC1	ENSG00000095713					SHISA3	ENSG00000178343					PDGFRA	ENSG00000134853		ERG	ENSG00000157554					HOXB2	ENSG00000173917		TMEM63C	ENSG00000165548		HOXD11	ENSG00000128713					ARHGEF1	ENSG00000076928		ARHGEF7	ENSG00000102606					ELAVL3	ENSG00000196361		EBF4	ENSG00000088881
NRN1	ENSG00000124785					OSTM1	ENSG00000081087					SLC10A4	ENSG00000145248		CRTAC1	ENSG00000095713					NKX2-3	ENSG00000119919		CCK	ENSG00000187094		LHX1	ENSG00000132130					NR2F2	ENSG00000185551		CITED1	ENSG00000125931					RPRM	ENSG00000177519		PTGER3	ENSG00000050628
COL25A1	ENSG00000188517					PROK2	ENSG00000163421					TMEM132B	ENSG00000139364		ITPKA	ENSG00000137825					SIX2	ENSG00000170577		SLITRK3	ENSG00000121871		TBX3	ENSG00000135111					NR1H2	ENSG00000131408		CDH23	ENSG00000107736					SHE	ENSG00000169291		CDH23	ENSG00000107736
GSC	ENSG00000133937					WNT11	ENSG00000085741					PTGDR	ENSG00000168229		C1QL3	ENSG00000165985					C14orf39	ENSG00000179008		CAV3	ENSG00000182533		NR5A2	ENSG00000116833					EMX2OS	ENSG00000229847		NTNG2	ENSG00000196358					SYPL2	ENSG00000143028		ITPKA	ENSG00000137825
TOX2	ENSG00000124191					CRTAC1	ENSG00000095713					EFHD1	ENSG00000115468		LRP1	ENSG00000123384					MECOM	ENSG00000085276		DRD1	ENSG00000184845		LEF1	ENSG00000138795					MCOLN3	ENSG00000055732		ESR1	ENSG00000091831					EGFLAM	ENSG00000164318		MCOLN2	ENSG00000153898
KIT	ENSG00000157404					FEZF2	ENSG00000153266					KCNS3	ENSG00000170745		RBP7	ENSG00000162444					FAM162B	ENSG00000183807		FAM120B	ENSG00000112584		GDF7	ENSG00000143869					NAPSB	ENSG00000131401		CASZ1	ENSG00000130940					CYS1	ENSG00000205795		CHMP6	ENSG00000176108
GDNF	ENSG00000168621					ADCY5	ENSG00000173175					TBX1	ENSG00000184058		ELMOD1	ENSG00000110675					NTN1	ENSG00000065320		PFN3	ENSG00000196570		NOTUM	ENSG00000185269					MECOM	ENSG00000085276		HOXD1	ENSG00000128645					NGFR	ENSG00000064300		HOXB13	ENSG00000159184
LOR	ENSG00000203782					RPL22	ENSG00000116251					MYO5B	ENSG00000167306		COL25A1	ENSG00000188517					ADCY5	ENSG00000173175		NPR1	ENSG00000169418		LINGO1	ENSG00000169783					ADCYAP1	ENSG00000141433		RSPO3	ENSG00000146374					NTN1	ENSG00000065320		CHD5	ENSG00000116254
CPXM1	ENSG00000088882					PAX3	ENSG00000135903					TNFRSF11A	ENSG00000141655		GPR12	ENSG00000132975					TMEM132B	ENSG00000139364		RET	ENSG00000165731		GRIK5	ENSG00000105737					LRP2	ENSG00000081479		IDUA	ENSG00000127415					SYT15	ENSG00000204176		PDGFRA	ENSG00000134853
PROX1	ENSG00000117707					SOX6	ENSG00000110693					MAFA	ENSG00000182759		IDUA	ENSG00000127415					CLDN5	ENSG00000184113		HS3ST1	ENSG00000002587		WNT10A	ENSG00000135925					PITPNM3	ENSG00000091622		PPP1R1B	ENSG00000131771					CCKBR	ENSG00000110148		PDE1C	ENSG00000154678
					RIPK4	ENSG00000183421					HS6ST3	ENSG00000185352		VENTX	ENSG00000151650					HBM	ENSG00000206177		KIAA1244	ENSG00000112379		KIAA1244	ENSG00000112379					B3GAT2	ENSG00000112309		OLIG1	ENSG00000184221					BMP4	ENSG00000125378		TRIM36	ENSG00000152503
					ADRB1	ENSG00000043591					KANK3	ENSG00000186994		CASZ1	ENSG00000130940					EBF2	ENSG00000221818		NOTUM	ENSG00000185269		GRIN2A	ENSG00000183454					KIAA1244	ENSG00000112379		HLA-J	ENSG00000204622					CPXM1	ENSG00000088882		TOX2	ENSG00000124191
					CNR1	ENSG00000118432					CYP26B1	ENSG00000003137		BMP3	ENSG00000152785					TCF21	ENSG00000118526		SCAPER	ENSG00000140386		WNT6	ENSG00000115596					PALM3	ENSG00000187867		BAIAP3	ENSG00000007516					KCNK3	ENSG00000171303		ESR1	ENSG00000091831
					TMEM132B	ENSG00000139364					C14orf39	ENSG00000179008		TDRD10	ENSG00000163239					SLC9A3	ENSG00000066230		BMP3	ENSG00000152785		GREM1	ENSG00000166923					GATA3	ENSG00000107485		GRIN3B	ENSG00000116032					DLEU1	ENSG00000176124		OSTM1	ENSG00000081087
					MUM1	ENSG00000160953					SALL1	ENSG00000103449		EBF2	ENSG00000221818					ATF3	ENSG00000162772		CHRNA3	ENSG00000080644		FOXD3	ENSG00000187140					CPEB1	ENSG00000214575		RAB11FIP4	ENSG00000131242					WNT3A	ENSG00000154342		CCNA1	ENSG00000133101
					RORB	ENSG00000198963					NGFR	ENSG00000064300		GABRB2	ENSG00000145864					SFRP5	ENSG00000120057		ISM2	ENSG00000100593		BAHD1	ENSG00000140320					FGF17	ENSG00000158815		REEP1	ENSG00000068615					POM121L2	ENSG00000158553		CYP26B1	ENSG00000003137
					HOXC8	ENSG00000037965					SLC1A2	ENSG00000110436		FAM163A	ENSG00000143340					IVD	ENSG00000128928		MT1M	ENSG00000205364		CACNA1E	ENSG00000198216					NEUROD2	ENSG00000171532		BDNF	ENSG00000176697					GPR153	ENSG00000158292		KCNG3	ENSG00000171126
					WNT9B	ENSG00000158955					CRTAC1	ENSG00000095713								FOXA1	ENSG00000129514		LTBP4	ENSG00000090006		PDE1C	ENSG00000154678					NODAL	ENSG00000156574		SHISA3	ENSG00000178343					HOXD10	ENSG00000128710		HBM	ENSG00000206177
					SYT2	ENSG00000143858					SPON1	ENSG00000152268								CYP7B1	ENSG00000172817		FIP1L1	ENSG00000145216		SCAPER	ENSG00000140386					IVD	ENSG00000128928		HTR1B	ENSG00000135312					NR2F2	ENSG00000185551		ROBO3	ENSG00000154134
					WNT2B	ENSG00000134245					FLT3	ENSG00000122025								CALY	ENSG00000130643		NPAS3	ENSG00000151322		DNER	ENSG00000187957					CHRM4	ENSG00000180720		BHLHE22	ENSG00000180828					RGMA	ENSG00000182175		CRTAC1	ENSG00000095713
					ALK	ENSG00000171094					ADRA1D	ENSG00000171873								PROKR1	ENSG00000169618		FGFR3	ENSG00000068078		MAFA	ENSG00000182759					ABR	ENSG00000159842		GABRB2	ENSG00000145864					HS3ST3B1	ENSG00000125430		SYT2	ENSG00000143858
					SIM1	ENSG00000112246					OSTM1	ENSG00000081087								LMX1B	ENSG00000136944		CYP24A1	ENSG00000019186		ADCY5	ENSG00000173175					KLHL14	ENSG00000197705		ARHGEF1	ENSG00000076928					NHLH2	ENSG00000177551		NDRG4	ENSG00000103034
					CACNB4	ENSG00000182389					ZDHHC22	ENSG00000177108								BMP4	ENSG00000125378		EMX2	ENSG00000170370		NTN1	ENSG00000065320					WNT9B	ENSG00000158955		TACR1	ENSG00000115353					CRHR2	ENSG00000106113		HOXB2	ENSG00000173917
					WIF1	ENSG00000156076					TMEM63C	ENSG00000165548								CRHR1	ENSG00000120088		HOXA9	ENSG00000078399		SALL1	ENSG00000103449					IHH	ENSG00000163501		INPPL1	ENSG00000165458					OSR1	ENSG00000143867		KL	ENSG00000133116
					ICAM4	ENSG00000105371					MUC12	ENSG00000205277								RGL3	ENSG00000205517		CNTFR	ENSG00000122756		ISLR2	ENSG00000167178					ATP8A2	ENSG00000132932								OSTM1	ENSG00000081087		ERBB4	ENSG00000178568
					CBLN1	ENSG00000102924					FAM181B	ENSG00000182103								GABRB2	ENSG00000145864		KIAA1257	ENSG00000114656		KCNC3	ENSG00000131398					RELN	ENSG00000189056								TCF21	ENSG00000118526		ALK	ENSG00000171094
					GABRA4	ENSG00000109158					CLYBL	ENSG00000125246								FGF9	ENSG00000102678		MAFA	ENSG00000182759		HOOK2	ENSG00000095066					SLC6A20	ENSG00000163817								PITX2	ENSG00000164093		EHBP1	ENSG00000115504
					CDH22	ENSG00000149654					EFNA2	ENSG00000099617								PITX2	ENSG00000164093		DUOX2	ENSG00000140279		HS6ST3	ENSG00000185352					EBF2	ENSG00000221818								IGSF9B	ENSG00000080854		SLC32A1	ENSG00000101438
					KCNH3	ENSG00000135519					FGF9	ENSG00000102678								EBF1	ENSG00000164330		OPLAH	ENSG00000178814		TFAP2A	ENSG00000137203					SFTA3	ENSG00000229415								SLC35D3	ENSG00000182747		RBP7	ENSG00000162444
					CHRNB1	ENSG00000170175					EBF4	ENSG00000088881								DUOX2	ENSG00000140279		PDX1	ENSG00000139515		FAM181B	ENSG00000182103					DLL1	ENSG00000198719								CDH22	ENSG00000149654		PVALB	ENSG00000100362
					TAC1	ENSG00000006128					CNGA3	ENSG00000144191								FAM150B	ENSG00000189292		ESR1	ENSG00000091831		ESR1	ENSG00000091831					NTRK1	ENSG00000198400								SFTPC	ENSG00000168484		TRHDE	ENSG00000072657
					SV2C	ENSG00000122012					HOXD3	ENSG00000128652								GDPD5	ENSG00000158555		CYP7B1	ENSG00000172817		FOXF1	ENSG00000103241					PRPH	ENSG00000135406								HAPLN2	ENSG00000132702		NEFH	ENSG00000100285
					TUBB2B	ENSG00000137285					SCAPER	ENSG00000140386								EXOC7	ENSG00000182473		KCNG3	ENSG00000171126		KANK3	ENSG00000186994					MCTP1	ENSG00000175471								CABP1	ENSG00000157782		NEURL	ENSG00000107954
					POU3F3	ENSG00000198914					GDF7	ENSG00000143869								HSD17B12	ENSG00000149084		SYT6	ENSG00000134207		MEIS1	ENSG00000143995					TDRD10	ENSG00000163239								ITPKA	ENSG00000137825		NRARP	ENSG00000198435
					BEGAIN	ENSG00000183092					SYT2	ENSG00000143858								NEUROG3	ENSG00000122859		DHH	ENSG00000139549		NEURL	ENSG00000107954					SPON1	ENSG00000152268								CCDC151	ENSG00000198003		TLX2	ENSG00000115297
					GLB1L3	ENSG00000166105					BAI1	ENSG00000181790								SLC4A10	ENSG00000144290		ADRB1	ENSG00000043591		KLHDC8A	ENSG00000162873					MYO5B	ENSG00000167306								NPTX1	ENSG00000171246		KANK3	ENSG00000186994
					DUOX2	ENSG00000140279					TAL1	ENSG00000162367								MAFA	ENSG00000182759		TMEM200C	ENSG00000206432		LHX4	ENSG00000121454					MAP2K7	ENSG00000076984								DLX3	ENSG00000064195		RIPK3	ENSG00000129465
					CYP7B1	ENSG00000172817					SLC32A1	ENSG00000101438								SLC6A20	ENSG00000163817		DMRT2	ENSG00000173253		C2CD4B	ENSG00000205502					OXTR	ENSG00000180914								POMC	ENSG00000115138		RTBDN	ENSG00000132026
					SPON1	ENSG00000152268					PAX5	ENSG00000196092								PALM3	ENSG00000187867		PRDM14	ENSG00000147596		OPA3	ENSG00000125741					OPA3	ENSG00000125741								LGR5	ENSG00000139292		GAS2L1	ENSG00000185340
					DHH	ENSG00000139549					RPRM	ENSG00000177519								OPLAH	ENSG00000178814		RELN	ENSG00000189056		SHISA3	ENSG00000178343					MSX1	ENSG00000163132								NEFL	ENSG00000104725		STMN2	ENSG00000104435
					HLX	ENSG00000136630					PANK4	ENSG00000157881								FGFR3	ENSG00000068078		CCNO	ENSG00000152669		CNIH3	ENSG00000143786					PDE4A	ENSG00000065989								TBR1	ENSG00000136535		B4GALNT1	ENSG00000135454
					SLC26A5	ENSG00000170615					FAM162B	ENSG00000183807								CHRNB1	ENSG00000170175		ESPN	ENSG00000187017		CCK	ENSG00000187094					VENTX	ENSG00000151650								LRRC43	ENSG00000158113		NGFR	ENSG00000064300
					DCHS2	ENSG00000197410					DHH	ENSG00000139549								OCA2	ENSG00000104044		RSRC1	ENSG00000174891		KCTD8	ENSG00000183783					RFX4	ENSG00000111783								SOX2	ENSG00000181449		KCNK10	ENSG00000100433
					UTS2R	ENSG00000181408					GALR2	ENSG00000182687								WIF1	ENSG00000156076		RNF39	ENSG00000204618		WNT3A	ENSG00000154342														PHOX2A	ENSG00000165462		COL25A1	ENSG00000188517
					WNT1	ENSG00000125084					TCEA2	ENSG00000171703								SIM2	ENSG00000159263		ADRA2A	ENSG00000150594		FGF8	ENSG00000107831														HOXD9	ENSG00000128709		MUC12	ENSG00000205277
					PTHLH	ENSG00000087494					SATB2	ENSG00000119042								VPS25	ENSG00000131475		ATP6V1C2	ENSG00000143882		CHRM1	ENSG00000168539														ATP6V1C2	ENSG00000143882		ACHE	ENSG00000087085
					ICAM5	ENSG00000105376					WNT1	ENSG00000125084								USH1G	ENSG00000182040		VPS25	ENSG00000131475		SLC26A5	ENSG00000170615														EBF1	ENSG00000164330		KCNK12	ENSG00000184261
					NDRG4	ENSG00000103034					HES5	ENSG00000197921								TMEM59L	ENSG00000105696		GALR2	ENSG00000182687		NGFR	ENSG00000064300														LEMD1	ENSG00000186007		GHSR	ENSG00000121853
					FOXB2	ENSG00000204612					STAC2	ENSG00000141750								STMN2	ENSG00000104435		ADRA1D	ENSG00000171873		HTR1B	ENSG00000135312														TP73	ENSG00000078900		ZFHX4	ENSG00000091656
					SLC26A4	ENSG00000091137					CD8A	ENSG00000153563								SOX9	ENSG00000125398		SYT10	ENSG00000110975		SLC1A2	ENSG00000110436														BMI1	ENSG00000168283		LGI3	ENSG00000168481
					FIGLA	ENSG00000183733					PDE4C	ENSG00000105650								PAK6	ENSG00000137843		HMX3	ENSG00000188620		DEGS2	ENSG00000168350														KCNH3	ENSG00000135519		ATP1A3	ENSG00000105409
					MT1A	ENSG00000205362					GHSR	ENSG00000121853								GATA3	ENSG00000107485		MLNR	ENSG00000102539		EGR4	ENSG00000135625														BHLHE22	ENSG00000180828		KCNN1	ENSG00000105642
					PTGDR	ENSG00000168229					OLIG1	ENSG00000184221								CNR1	ENSG00000118432		HTR1B	ENSG00000135312		HOXB9	ENSG00000170689														HMX2	ENSG00000188816		VSX2	ENSG00000119614
					GBX1	ENSG00000164900					SYT6	ENSG00000134207								OVOL2	ENSG00000125850		KIT	ENSG00000157404		PAX5	ENSG00000196092														CDCP1	ENSG00000163814		SOX17	ENSG00000164736
					PITX2	ENSG00000164093					PPP1R11	ENSG00000204619								FAM150A	ENSG00000196711		NR2F1	ENSG00000175745		ALX4	ENSG00000052850														RBM20	ENSG00000203867		GDF6	ENSG00000156466
					GRIN2A	ENSG00000183454					NEURL	ENSG00000107954								KCNK12	ENSG00000184261		PPP1R11	ENSG00000204619		FOXD1	ENSG00000251493														ABR	ENSG00000159842		CLIC6	ENSG00000159212
					CPXM1	ENSG00000088882					GRID1	ENSG00000182771								SCAPER	ENSG00000140386		HOXC9	ENSG00000180806		CYP7B1	ENSG00000172817														FOXC1	ENSG00000054598		NKX2-2	ENSG00000125820
					CYS1	ENSG00000205795					SNCB	ENSG00000074317								DHH	ENSG00000139549		POMC	ENSG00000115138		HOXD1	ENSG00000128645														SFTA3	ENSG00000229415		ASCL1	ENSG00000139352
					HSF4	ENSG00000102878					POMC	ENSG00000115138								ZNF536	ENSG00000198597		LTK	ENSG00000062524		CACNG4	ENSG00000075461														LOC440461	ENSG00000267472		EFHD1	ENSG00000115468
					INS-IGF2	ENSG00000129965					KL	ENSG00000133116								FDXR	ENSG00000161513		OPA3	ENSG00000125741		LBX1	ENSG00000138136														PTH1R	ENSG00000160801		FGF9	ENSG00000102678
					FGF9	ENSG00000102678					HOXD12	ENSG00000170178								TUBB2B	ENSG00000137285		AVPR1A	ENSG00000166148		CNGA3	ENSG00000144191														MSX2	ENSG00000120149		NR1H2	ENSG00000131408
					HSD17B12	ENSG00000149084					ABR	ENSG00000159842								FAM184B	ENSG00000047662		C2CD4B	ENSG00000205502		FLI1	ENSG00000151702														INSRR	ENSG00000027644		INSM1	ENSG00000173404
					C1orf61	ENSG00000125462					SCAMP5	ENSG00000198794								SOX21	ENSG00000125285		TRHDE	ENSG00000072657		BEND4	ENSG00000188848														PROK2	ENSG00000163421		PANK4	ENSG00000157881
					FAM120B	ENSG00000112584					TMEM102	ENSG00000181284								RAMP2	ENSG00000131477		GAD1	ENSG00000128683		OVOL2	ENSG00000125850														LTBP4	ENSG00000090006		LMO1	ENSG00000166407
					BTN1A1	ENSG00000124557					LOC440461	ENSG00000267472								SLITRK3	ENSG00000121871		RORB	ENSG00000198963		NEUROD1	ENSG00000162992														NR2F1	ENSG00000175745		MYO5B	ENSG00000167306
					TNFRSF11A	ENSG00000141655					HNF1B	ENSG00000108753								HOXB4	ENSG00000182742		CA7	ENSG00000168748		ELMOD1	ENSG00000110675														CACNB4	ENSG00000182389		KCNA2	ENSG00000177301
					FGF8	ENSG00000107831					NRXN2	ENSG00000110076								GALR1	ENSG00000166573		CBX4	ENSG00000141582		B3GNT4	ENSG00000176383														EIF4E1B	ENSG00000175766		FOXA1	ENSG00000129514
					CNNM1	ENSG00000119946					PVALB	ENSG00000100362								VSX1	ENSG00000100987		SYT15	ENSG00000204176		CBLN1	ENSG00000102924														PDGFRA	ENSG00000134853		EFNA2	ENSG00000099617
					IGF2	ENSG00000167244					SOX6	ENSG00000110693								ZNF512B	ENSG00000196700		TMEFF2	ENSG00000144339		WNT7B	ENSG00000188064														NEFH	ENSG00000100285		TCEA2	ENSG00000171703
					GPR4	ENSG00000177464					ROR2	ENSG00000169071								ADCY4	ENSG00000129467		INA	ENSG00000148798		HOXA6	ENSG00000106006														FGF11	ENSG00000161958		ATOH1	ENSG00000172238
					NTF3	ENSG00000185652					POU3F3	ENSG00000198914								PRDM14	ENSG00000147596		GATA6	ENSG00000141448		SFTA3	ENSG00000229415														GAD2	ENSG00000136750		RET	ENSG00000165731
					HOXD8	ENSG00000175879					REEP1	ENSG00000068615								SCRT1	ENSG00000170616		SIX2	ENSG00000170577		C11orf58	ENSG00000110696														VAT1L	ENSG00000171724		FIGLA	ENSG00000183733
					TFAP2C	ENSG00000087510					RORB	ENSG00000198963								THPO	ENSG00000090534		PANK4	ENSG00000157881		KLRG2	ENSG00000188883														EVX1	ENSG00000106038		NEUROG3	ENSG00000122859
					ABR	ENSG00000159842					CHD5	ENSG00000116254								SP6	ENSG00000189120		ACTA1	ENSG00000143632		MCOLN3	ENSG00000055732														KCNA1	ENSG00000111262		CHRM1	ENSG00000168539
					TMEM163	ENSG00000152128					CRLF1	ENSG00000006016								EGR2	ENSG00000122877		ATP1B2	ENSG00000129244		MAPT	ENSG00000186868														GRID1	ENSG00000182771		BMP6	ENSG00000153162
					GPR153	ENSG00000158292					RSPO3	ENSG00000146374								CPEB1	ENSG00000214575		EXOC6	ENSG00000138190		SCN4B	ENSG00000177098														DOC2B	ENSG00000272636		EBF3	ENSG00000108001
					LRRC7	ENSG00000033122					USH1G	ENSG00000182040								PPP1R16A	ENSG00000160972		NKX1-2	ENSG00000229544		ESRP1	ENSG00000104413														CYP24A1	ENSG00000019186		NEFL	ENSG00000104725
					NR2F1	ENSG00000175745					LRRC26	ENSG00000184709								GRIN1	ENSG00000176884		MTA3	ENSG00000057935		CALCB	ENSG00000175868														AVPR1A	ENSG00000166148		MMP25	ENSG00000008516
					C3orf72	ENSG00000206262					GATA2	ENSG00000179348								EXOC6	ENSG00000138190		POU3F3	ENSG00000198914		DLL1	ENSG00000198719														COL27A1	ENSG00000196739		VWA5B2	ENSG00000145198
					COL27A1	ENSG00000196739					NGEF	ENSG00000066248								POU3F3	ENSG00000198914		DUOXA1	ENSG00000140254		STK3	ENSG00000104375														TMEM132B	ENSG00000139364		BAI1	ENSG00000181790
					NEUROG2	ENSG00000178403					COX6B2	ENSG00000160471								NKX2-6	ENSG00000180053		CCDC108	ENSG00000181378		NRARP	ENSG00000198435														LRP2	ENSG00000081479		RSPO3	ENSG00000146374
					INSRR	ENSG00000027644					TSPAN8	ENSG00000127324								NKX2-8	ENSG00000136327		ABCG4	ENSG00000172350		REEP1	ENSG00000068615														ATP1A3	ENSG00000105409		ADRB1	ENSG00000043591
					ALX1	ENSG00000180318					ATOH1	ENSG00000172238								SIX6	ENSG00000184302		SSTR2	ENSG00000180616		SFTPC	ENSG00000168484														RNF39	ENSG00000204618		MYO3A	ENSG00000095777
					CHRM1	ENSG00000168539					GAS2L1	ENSG00000185340								C1QL3	ENSG00000165985		NPM3	ENSG00000107833		GDF6	ENSG00000156466														DRD1	ENSG00000184845		LOR	ENSG00000203782
					GDF7	ENSG00000143869					TOX2	ENSG00000124191								B3GAT2	ENSG00000112309		ISM1	ENSG00000101230		POMC	ENSG00000115138														SOX17	ENSG00000164736		CNNM1	ENSG00000119946
					ALOX15	ENSG00000161905					DPYSL5	ENSG00000157851								ISL2	ENSG00000159556		DUOXA2	ENSG00000140274		MLNR	ENSG00000102539														SRRM3	ENSG00000177679		LRRC26	ENSG00000184709
					ESYT3	ENSG00000158220					TUBB2B	ENSG00000137285								ATP1B2	ENSG00000129244		OSR2	ENSG00000164920		HAPLN2	ENSG00000132702														GATA6	ENSG00000141448		CCK	ENSG00000187094
					IRX4	ENSG00000113430					ABCG4	ENSG00000172350								EPHA6	ENSG00000080224		HNF1B	ENSG00000108753		RIPK3	ENSG00000129465														BEGAIN	ENSG00000183092		TDH	ENSG00000154316
					OSR2	ENSG00000164920					ICAM4	ENSG00000105371								SYT7	ENSG00000011347		CHD5	ENSG00000116254		FLT3	ENSG00000122025														SAMD11	ENSG00000187634		ZNF512B	ENSG00000196700
					GPR88	ENSG00000181656					PTGER3	ENSG00000050628								HNF4G	ENSG00000164749					CPXM1	ENSG00000088882														HAND2	ENSG00000164107		TUBB2B	ENSG00000137285
					ISM2	ENSG00000100593					ACHE	ENSG00000087085								ESRP1	ENSG00000104413					VSTM2B	ENSG00000187135														HOXA5	ENSG00000106004
					FOXE1	ENSG00000178919					VSX2	ENSG00000119614								CITED1	ENSG00000125931					FGFR3	ENSG00000068078														TAL1	ENSG00000162367
					ELMOD1	ENSG00000110675					HBM	ENSG00000206177								NR2F1	ENSG00000175745					GATA6	ENSG00000141448														COCH	ENSG00000100473
					DKK2	ENSG00000155011					TCTE1	ENSG00000146221								SLC9A2	ENSG00000115616					HOXB8	ENSG00000120068														HAND1	ENSG00000113196
					PITPNM3	ENSG00000091622					TRIM31	ENSG00000204616								LRFN5	ENSG00000165379																				PTGDR	ENSG00000168229
					SELV	ENSG00000186838					DNAJC22	ENSG00000178401								ESAM	ENSG00000149564																				WNT6	ENSG00000115596
					BARX2	ENSG00000043039					HRK	ENSG00000135116								HOXB3	ENSG00000120093																				HMX3	ENSG00000188620
					MCOLN3	ENSG00000055732					KCNK13	ENSG00000152315								CCNO	ENSG00000152669																				SOX6	ENSG00000110693
					CRHR1	ENSG00000120088					ADRB1	ENSG00000043591								PRSS16	ENSG00000112812																				GDF6	ENSG00000156466
					CYP26A1	ENSG00000095596					DLGAP3	ENSG00000116544								FBXL8	ENSG00000135722																				CYP7B1	ENSG00000172817
					TRIM72	ENSG00000177238					COL25A1	ENSG00000188517								CBLN1	ENSG00000102924																				ISM2	ENSG00000100593
					HS3ST1	ENSG00000002587					EIF4E1B	ENSG00000175766								ZACN	ENSG00000186919																				SYT2	ENSG00000143858
					C1QL3	ENSG00000165985					HMX2	ENSG00000188816								EFNA3	ENSG00000251246																				PANK4	ENSG00000157881
					C14orf39	ENSG00000179008					ZNF512B	ENSG00000196700								FAM120B	ENSG00000112584																				EBF4	ENSG00000088881
					BHLHE22	ENSG00000180828					ASCL1	ENSG00000139352								SHE	ENSG00000169291																				ICAM4	ENSG00000105371
											HES2	ENSG00000069812								ATP1A3	ENSG00000105409																				GDNF	ENSG00000168621
											CLIC6	ENSG00000159212								ADCYAP1	ENSG00000141433																				TBX20	ENSG00000164532
											APC2	ENSG00000115266								MTA3	ENSG00000057935																				BMP1	ENSG00000168487
											RBP7	ENSG00000162444								NAPSB	ENSG00000131401																				OVOL1	ENSG00000172818
											CDCP1	ENSG00000163814								LGI3	ENSG00000168481																				PRPH	ENSG00000135406
											LMO1	ENSG00000166407								EXD3	ENSG00000187609																				C17orf102	ENSG00000197322
											FOXA1	ENSG00000129514								GABRB1	ENSG00000163288																				HPSE2	ENSG00000172987
											POM121L2	ENSG00000158553								KIAA1024	ENSG00000169330																				PAX6	ENSG00000007372
											OVOL2	ENSG00000125850								C11orf58	ENSG00000110696																				TBX18	ENSG00000112837
											B4GALNT1	ENSG00000135454								PPP1R11	ENSG00000204619																				NKX1-2	ENSG00000229544
											CCDC151	ENSG00000198003								GPR88	ENSG00000181656																				KLHDC8A	ENSG00000162873
											GDF6	ENSG00000156466								TBX1	ENSG00000184058																				PROX1	ENSG00000117707
											LRP1	ENSG00000123384								PAX7	ENSG00000009709																				NPAS3	ENSG00000151322
											MLNR	ENSG00000102539								NODAL	ENSG00000156574																				CYP26C1	ENSG00000187553
											SLITRK5	ENSG00000165300								SOX6	ENSG00000110693																				PTHLH	ENSG00000087494
											IGSF9B	ENSG00000080854								SIM1	ENSG00000112246																				IRX5	ENSG00000176842
											OLIG2	ENSG00000205927								SFTA3	ENSG00000229415																				DUSP9	ENSG00000130829
											ZFHX4	ENSG00000091656								GATA5	ENSG00000130700																				ZIC1	ENSG00000152977
											NTF3	ENSG00000185652								PRPH	ENSG00000135406																				FLT4	ENSG00000037280
											ACTA1	ENSG00000143632								ABCG4	ENSG00000172350																				FGF9	ENSG00000102678
											OPA3	ENSG00000125741								SFTPC	ENSG00000168484																				FAM120B	ENSG00000112584
											OSR2	ENSG00000164920								SCN4B	ENSG00000177098																				NR1H2	ENSG00000131408
											RAMP2	ENSG00000131477								GFRA2	ENSG00000168546																				TBX3	ENSG00000135111
											MT1A	ENSG00000205362								SV2B	ENSG00000185518																				BAHD1	ENSG00000140320
											ERG	ENSG00000157554								SRRM3	ENSG00000177679																				TMEM102	ENSG00000181284
											KCNH2	ENSG00000055118								FOXP2	ENSG00000128573																				KCNC3	ENSG00000131398
											SLC6A4	ENSG00000108576								EFNA2	ENSG00000099617																				PAK6	ENSG00000137843
											PCDH8	ENSG00000136099								TMEM102	ENSG00000181284																				ATF3	ENSG00000162772
											ADCYAP1	ENSG00000141433								FOXQ1	ENSG00000164379																				INS-IGF2	ENSG00000129965
											SOX7	ENSG00000258724								NPPC	ENSG00000163273																				CALY	ENSG00000130643
											FOXH1	ENSG00000160973								DMRT3	ENSG00000064218																				NEURL	ENSG00000107954
											MAFB	ENSG00000204103								CHRND	ENSG00000135902																				WNT4	ENSG00000162552
											TBX2	ENSG00000121068								DUSP4	ENSG00000120875																				FLT3	ENSG00000122025
											HS3ST3B1	ENSG00000125430								HRH3	ENSG00000101180																				PVALB	ENSG00000100362
											HOXD8	ENSG00000175879								GALR2	ENSG00000182687																				ICAM5	ENSG00000105376
											PAPLN	ENSG00000100767								ROBO3	ENSG00000154134																				GABRB1	ENSG00000163288
											HOXA5	ENSG00000106004								DDN	ENSG00000181418																				PAX7	ENSG00000009709
											WNT16	ENSG00000002745								SYT6	ENSG00000134207																				SCNN1G	ENSG00000166828
											DCHS2	ENSG00000197410								SLC10A4	ENSG00000145248																				PAPLN	ENSG00000100767
											ROBO3	ENSG00000154134								DRD1	ENSG00000184845																				SFRP1	ENSG00000104332
											PPP1R14C	ENSG00000198729								HCN2	ENSG00000099822																				KCTD8	ENSG00000183783
											CDX2	ENSG00000165556								TFAP2C	ENSG00000087510																				CAV3	ENSG00000182533
											IVD	ENSG00000128928								LOC440461	ENSG00000267472																				BMP3	ENSG00000152785
											C1QL3	ENSG00000165985								TAL1	ENSG00000162367																				FGF19	ENSG00000162344
											DLL1	ENSG00000198719								GABBR2	ENSG00000136928																				CACNG4	ENSG00000075461
											NKX2-2	ENSG00000125820								IDUA	ENSG00000127415																				TACR1	ENSG00000115353
											RET	ENSG00000165731								LRRC7	ENSG00000033122																				POLA1	ENSG00000101868
											EXOC7	ENSG00000182473								F12	ENSG00000131187																				ESPN	ENSG00000187017
											NPPC	ENSG00000163273								SELV	ENSG00000186838																				HSD17B12	ENSG00000149084
											B3GAT2	ENSG00000112309								OTX1	ENSG00000115507																				PYDC1	ENSG00000169900
											FAM184B	ENSG00000047662								EGR4	ENSG00000135625																				GATA2	ENSG00000179348
											KCNA2	ENSG00000177301								C17orf102	ENSG00000197322																				ESYT3	ENSG00000158220
											CNNM1	ENSG00000119946								BHLHE22	ENSG00000180828																				CHRM1	ENSG00000168539
											SFRP2	ENSG00000145423								CPLX1	ENSG00000168993																				GSX2	ENSG00000180613
											FGFR3	ENSG00000068078								GJB2	ENSG00000165474																				DLX5	ENSG00000105880
											TRIM67	ENSG00000119283								NHLH2	ENSG00000177551																				NMU	ENSG00000109255
											PITX2	ENSG00000164093								GLB1L3	ENSG00000166105																				NTNG2	ENSG00000196358
																				HOXA3	ENSG00000105997																				CRHR1	ENSG00000120088
																				ZNF653	ENSG00000161914																				GABRA4	ENSG00000109158
																				TCEA2	ENSG00000171703																				SLC17A7	ENSG00000104888
																				ZAR1	ENSG00000182223
																				NR5A2	ENSG00000116833
																				WNT1	ENSG00000125084
																				SRP68	ENSG00000167881
																				PSMG4	ENSG00000180822
																				ANAPC2	ENSG00000176248
																				ADRA2A	ENSG00000150594
																				HOXA5	ENSG00000106004
																				AMN	ENSG00000166126
																				ELAVL3	ENSG00000196361
																				PAQR5	ENSG00000137819
																				GRK6	ENSG00000198055
																				EHBP1	ENSG00000115504
																				HAND2	ENSG00000164107
																				NR1H2	ENSG00000131408
																				BAI1	ENSG00000181790
																				FLT3	ENSG00000122025
																				GRIN3B	ENSG00000116032
																				DLL1	ENSG00000198719
																				CDCP1	ENSG00000163814
																				PPAP2C	ENSG00000141934
[truncated: 2 more columns]

## Sheet: Homeobox
BLCA			BL			BRCA			CESC			COAD			ESCA			FL			HNSC			KIRC			KIRP			LIHC			LUAD			LUSC			PAAD			PRAD			READ			SKCM
LBX2	ENSG00000179528		HLX	ENSG00000136630		PITX1	ENSG00000069011		OTX1	ENSG00000115507		PDX1	ENSG00000139515		HOXC8	ENSG00000037965		HLX	ENSG00000136630		HOXD11	ENSG00000128713		DLX5	ENSG00000105880		LBX2	ENSG00000179528		HOXD9	ENSG00000128709		ONECUT1	ENSG00000169856		PITX1	ENSG00000069011					NKX2-3	ENSG00000119919		PDX1	ENSG00000139515
OTX1	ENSG00000115507		HOXD8	ENSG00000175879		NKX3-2	ENSG00000109705		PITX1	ENSG00000069011		OTX1	ENSG00000115507		HOXC9	ENSG00000180806		HOXD8	ENSG00000175879		HOXC6	ENSG00000197757		HLX	ENSG00000136630		MNX1	ENSG00000130675		OTX1	ENSG00000115507		PITX2	ENSG00000164093		HOXD11	ENSG00000128713					LMX1B	ENSG00000136944		PITX2	ENSG00000164093
BARX1	ENSG00000131668		PITX1	ENSG00000069011		LHX2	ENSG00000106689		IRX5	ENSG00000176842		MSX2	ENSG00000120149		HOXC11	ENSG00000123388		EN1	ENSG00000163064		HOXD10	ENSG00000128710		BARX2	ENSG00000043039		DLX4	ENSG00000108813		HOXA13	ENSG00000106031		OTX1	ENSG00000115507		DLX6	ENSG00000006377					GSC	ENSG00000133937		TLX1	ENSG00000107807
MNX1	ENSG00000130675		HOXD3	ENSG00000128652		HOXC11	ENSG00000123388		LHX2	ENSG00000106689		MSX1	ENSG00000163132		HOXA11	ENSG00000005073		HOXD9	ENSG00000128709		HOXC9	ENSG00000180806		DLX1	ENSG00000144355		HOXA3	ENSG00000105997		SIX2	ENSG00000170577		PITX1	ENSG00000069011		OTX1	ENSG00000115507					HOXC6	ENSG00000197757		OTX1	ENSG00000115507
HOXC6	ENSG00000197757		HOXD9	ENSG00000128709		GBX2	ENSG00000168505		MNX1	ENSG00000130675		IRX5	ENSG00000176842		HOXC10	ENSG00000180818		HOXB2	ENSG00000173917		GBX2	ENSG00000168505		SIX1	ENSG00000126778		ONECUT2	ENSG00000119547		HOXD8	ENSG00000175879		ONECUT2	ENSG00000119547		SHOX2	ENSG00000168779					HOXC5	ENSG00000172789		HOXB8	ENSG00000120068
SIX1	ENSG00000126778		MEIS3	ENSG00000105419		HOXC10	ENSG00000180818		DLX4	ENSG00000108813		TLX1	ENSG00000107807		HOXA13	ENSG00000106031		HOXD3	ENSG00000128652		HOXC11	ENSG00000123388		POU2F2	ENSG00000028277		HOXC11	ENSG00000123388		PITX1	ENSG00000069011		BARX2	ENSG00000043039		DLX5	ENSG00000105880					DLX1	ENSG00000144355		DLX4	ENSG00000108813
ISL2	ENSG00000159556		MEIS1	ENSG00000143995		LBX2	ENSG00000179528		TLX2	ENSG00000115297		DLX4	ENSG00000108813		DLX4	ENSG00000108813		HOXC9	ENSG00000180806		HOXA11	ENSG00000005073		LBX2	ENSG00000179528		MEIS3	ENSG00000105419		HOXD10	ENSG00000128710		MNX1	ENSG00000130675		HOXA13	ENSG00000106031					ONECUT2	ENSG00000119547		PROX1	ENSG00000117707
LHX5	ENSG00000089116		HOXC6	ENSG00000197757		HOXB9	ENSG00000170689		ISL2	ENSG00000159556		SIX1	ENSG00000126778		OTX1	ENSG00000115507		MEIS1	ENSG00000143995		HOXD9	ENSG00000128709		DLX6	ENSG00000006377		SATB2	ENSG00000119042		EMX1	ENSG00000135638		LBX2	ENSG00000179528		BARX1	ENSG00000131668					LHX6	ENSG00000106852		MSX1	ENSG00000163132
NKX3-2	ENSG00000109705		DLX5	ENSG00000105880		OTX1	ENSG00000115507		LBX2	ENSG00000179528		PITX1	ENSG00000069011		HOXC6	ENSG00000197757		HOXC6	ENSG00000197757		HOXC5	ENSG00000172789		VENTX	ENSG00000151650		MSX2	ENSG00000120149		DLX5	ENSG00000105880		BARX1	ENSG00000131668		PITX2	ENSG00000164093					OTX1	ENSG00000115507		ONECUT2	ENSG00000119547
HOXC9	ENSG00000180806		SHOX2	ENSG00000168779		TLX1	ENSG00000107807		SIX2	ENSG00000170577		HOXB8	ENSG00000120068		HOXD9	ENSG00000128709		HOXD1	ENSG00000128645		HOXC8	ENSG00000037965		DLX4	ENSG00000108813		NKX2-4	ENSG00000125816		HOXD3	ENSG00000128652		PDX1	ENSG00000139515		HOXA11	ENSG00000005073					DLX2	ENSG00000115844		SIX1	ENSG00000126778
EN2	ENSG00000164778		HOXC9	ENSG00000180806		DLX4	ENSG00000108813		BARX2	ENSG00000043039		GBX2	ENSG00000168505		LHX1	ENSG00000132130		HOXC8	ENSG00000037965		LBX2	ENSG00000179528		HOXD13	ENSG00000128714		HNF1B	ENSG00000108753		HOXD1	ENSG00000128645		LHX2	ENSG00000106689		LHX5	ENSG00000089116					NKX6-1	ENSG00000163623		MSX2	ENSG00000120149
DLX6	ENSG00000006377		SIX2	ENSG00000170577		EMX1	ENSG00000135638		EN2	ENSG00000164778		PROX1	ENSG00000117707		HOXB9	ENSG00000170689		MEIS3	ENSG00000105419		SHOX2	ENSG00000168779		MSX1	ENSG00000163132		NKX2-8	ENSG00000136327		PITX2	ENSG00000164093		HOXB9	ENSG00000170689		LHX2	ENSG00000106689					VAX1	ENSG00000148704		GBX2	ENSG00000168505
HMX2	ENSG00000188816		LHX6	ENSG00000106852		MNX1	ENSG00000130675					EN2	ENSG00000164778		SIX1	ENSG00000126778		DLX5	ENSG00000105880		DLX1	ENSG00000144355		DLX2	ENSG00000115844		HOXB13	ENSG00000159184		SIX1	ENSG00000126778		SHOX2	ENSG00000168779		HOXD13	ENSG00000128714					HOXB13	ENSG00000159184		EN2	ENSG00000164778
HOXC8	ENSG00000037965		SATB2	ENSG00000119042		ONECUT2	ENSG00000119547					ONECUT2	ENSG00000119547		ONECUT2	ENSG00000119547		LHX6	ENSG00000106852		HOXC10	ENSG00000180818		GSC	ENSG00000133937		EN1	ENSG00000163064		HOXC5	ENSG00000172789		HOXB13	ENSG00000159184		HOXC11	ENSG00000123388					VAX2	ENSG00000116035		IRX5	ENSG00000176842
DLX4	ENSG00000108813		IRX5	ENSG00000176842		NKX6-1	ENSG00000163623					LBX2	ENSG00000179528		CDX2	ENSG00000165556		NKX3-2	ENSG00000109705		LHX5	ENSG00000089116		GBX2	ENSG00000168505		LHX2	ENSG00000106689		VAX2	ENSG00000116035		HOXC10	ENSG00000180818		DLX1	ENSG00000144355					BARX1	ENSG00000131668		DLX6	ENSG00000006377
ARX	ENSG00000004848		HOXD1	ENSG00000128645		HOXB13	ENSG00000159184					VENTX	ENSG00000151650		SHOX2	ENSG00000168779		HOXC5	ENSG00000172789		HOXA13	ENSG00000106031		LHX2	ENSG00000106689		IRX5	ENSG00000176842		HOXB8	ENSG00000120068		POU4F1	ENSG00000152192		EMX1	ENSG00000135638					POU4F1	ENSG00000152192		LBX2	ENSG00000179528
VAX2	ENSG00000116035		HOXB2	ENSG00000173917		DLX5	ENSG00000105880					EVX1	ENSG00000106038		VAX2	ENSG00000116035		HOXB8	ENSG00000120068		HOXB9	ENSG00000170689		EN1	ENSG00000163064		PITX1	ENSG00000069011		DLX6	ENSG00000006377		NKX3-2	ENSG00000109705		EN1	ENSG00000163064					HOXA9	ENSG00000078399		POU4F1	ENSG00000152192
TLX2	ENSG00000115297		HOXB8	ENSG00000120068		SIX2	ENSG00000170577					DLX6	ENSG00000006377		LHX2	ENSG00000106689		VENTX	ENSG00000151650		ONECUT2	ENSG00000119547		LHX8	ENSG00000162624		VENTX	ENSG00000151650		HOXB9	ENSG00000170689		DLX6	ENSG00000006377		ISL2	ENSG00000159556					GBX2	ENSG00000168505		DLX3	ENSG00000064195
HOXC5	ENSG00000172789		HOXB5	ENSG00000120075		IRX5	ENSG00000176842					SIX2	ENSG00000170577		DLX5	ENSG00000105880		HOXD10	ENSG00000128710		HOXD13	ENSG00000128714		VSX1	ENSG00000100987		EN2	ENSG00000164778		HOXA3	ENSG00000105997		DLX5	ENSG00000105880		SIX2	ENSG00000170577					EN2	ENSG00000164778		VENTX	ENSG00000151650
HOXB5	ENSG00000120075		MEIS2	ENSG00000134138		HOXC12	ENSG00000123407					SHOX2	ENSG00000168779		HOXB8	ENSG00000120068		SIX1	ENSG00000126778		LHX1	ENSG00000132130		POU4F1	ENSG00000152192		NKX2-2	ENSG00000125820		HOXA11	ENSG00000005073		HOXC6	ENSG00000197757		IRX4	ENSG00000113430					IRX4	ENSG00000113430		PITX1	ENSG00000069011
PDX1	ENSG00000139515		NKX3-2	ENSG00000109705		NKX2-2	ENSG00000125820					ONECUT3	ENSG00000205922		GSC	ENSG00000133937		SATB2	ENSG00000119042		EN1	ENSG00000163064		SHOX2	ENSG00000168779		DLX1	ENSG00000144355		MNX1	ENSG00000130675		HOXC11	ENSG00000123388		HOXD10	ENSG00000128710					OTP	ENSG00000171540		SIX2	ENSG00000170577
HOXB6	ENSG00000108511		VENTX	ENSG00000151650		POU3F2	ENSG00000184486					GSC	ENSG00000133937		LHX9	ENSG00000143355		SHOX2	ENSG00000168779		DLX2	ENSG00000115844		MNX1	ENSG00000130675		BARX1	ENSG00000131668		GBX2	ENSG00000168505		VSX1	ENSG00000100987		HOXB13	ENSG00000159184					HOXC12	ENSG00000123407		HOXC11	ENSG00000123388
GBX1	ENSG00000164900		SIX1	ENSG00000126778		HMX2	ENSG00000188816					POU4F1	ENSG00000152192		HOXA9	ENSG00000078399		EMX2	ENSG00000170370		EN2	ENSG00000164778		PITX1	ENSG00000069011		VSX1	ENSG00000100987		HOXC6	ENSG00000197757		SIX2	ENSG00000170577		HOXB9	ENSG00000170689					SIX1	ENSG00000126778		GSC	ENSG00000133937
OTP	ENSG00000171540		NKX2-3	ENSG00000119919		DLX3	ENSG00000064195					DLX5	ENSG00000105880		HOXD10	ENSG00000128710		MSX1	ENSG00000163132		DLX6	ENSG00000006377		HOXA13	ENSG00000106031		NKX2-5	ENSG00000183072		DLX4	ENSG00000108813		HOXC8	ENSG00000037965		NKX3-2	ENSG00000109705					SHOX2	ENSG00000168779		HOXB6	ENSG00000108511
LHX9	ENSG00000143355		ONECUT2	ENSG00000119547		TLX3	ENSG00000164438					DLX3	ENSG00000064195		OTP	ENSG00000171540		SIX2	ENSG00000170577		HOXD8	ENSG00000175879		MEIS3	ENSG00000105419		SHOX2	ENSG00000168779		HOXC8	ENSG00000037965		SIX1	ENSG00000126778		HOXC10	ENSG00000180818					HLX	ENSG00000136630		DLX5	ENSG00000105880
DLX1	ENSG00000144355		ZFHX4	ENSG00000091656		LHX1	ENSG00000132130					HOXB3	ENSG00000120093		LMX1B	ENSG00000136944		ZFHX4	ENSG00000091656		HOXD1	ENSG00000128645		NKX2-5	ENSG00000183072		ARX	ENSG00000004848		HOXA6	ENSG00000106006		EN2	ENSG00000164778		SIX1	ENSG00000126778					NKX3-2	ENSG00000109705		EVX1	ENSG00000106038
DLX2	ENSG00000115844		HOXC5	ENSG00000172789		MEIS3	ENSG00000105419					NKX2-1	ENSG00000136352		HOXA6	ENSG00000106006		NKX2-2	ENSG00000125820		TLX2	ENSG00000115297		ARX	ENSG00000004848		SIX1	ENSG00000126778		EN2	ENSG00000164778		EMX1	ENSG00000135638		EN2	ENSG00000164778					MSX1	ENSG00000163132		MNX1	ENSG00000130675
LHX1	ENSG00000132130		EN1	ENSG00000163064		SIX3	ENSG00000138083					HOXA9	ENSG00000078399		HOXD12	ENSG00000170178		LBX2	ENSG00000179528		LHX9	ENSG00000143355		BARX1	ENSG00000131668		LHX9	ENSG00000143355		ALX3	ENSG00000156150		TLX1	ENSG00000107807		VAX1	ENSG00000148704					BARHL1	ENSG00000125492		HOXB9	ENSG00000170689
GBX2	ENSG00000168505		HOXC11	ENSG00000123388		HOXB2	ENSG00000173917					MNX1	ENSG00000130675		EVX1	ENSG00000106038		GSC	ENSG00000133937		NKX6-1	ENSG00000163623		POU3F1	ENSG00000185668		GBX2	ENSG00000168505		HOXB13	ENSG00000159184		CDX2	ENSG00000165556		ONECUT2	ENSG00000119547					HOXC9	ENSG00000180806		HOXC6	ENSG00000197757
NKX2-5	ENSG00000183072		EMX2	ENSG00000170370		PDX1	ENSG00000139515					SIX3	ENSG00000138083		EN1	ENSG00000163064		HOXB3	ENSG00000120093		ONECUT1	ENSG00000169856		ISL2	ENSG00000159556		HOXA13	ENSG00000106031		SHOX2	ENSG00000168779		HOXA13	ENSG00000106031		HOXC8	ENSG00000037965					LHX2	ENSG00000106689		TLX3	ENSG00000164438
SHOX2	ENSG00000168779		HOXC8	ENSG00000037965		TLX2	ENSG00000115297					HOXC11	ENSG00000123388		HOXA7	ENSG00000122592		VAX2	ENSG00000116035		HOXD12	ENSG00000170178		HOXB13	ENSG00000159184		ZFHX4	ENSG00000091656		CDX2	ENSG00000165556		POU3F2	ENSG00000184486		DLX2	ENSG00000115844					DRGX	ENSG00000165606		HOXA9	ENSG00000078399
ONECUT2	ENSG00000119547		BARX1	ENSG00000131668		OTP	ENSG00000171540					HOXB6	ENSG00000108511		HOXB6	ENSG00000108511		HOXC10	ENSG00000180818		EMX1	ENSG00000135638		VAX2	ENSG00000116035		POU4F1	ENSG00000152192		MSX1	ENSG00000163132		DLX3	ENSG00000064195		TLX3	ENSG00000164438					MNX1	ENSG00000130675		SHOX2	ENSG00000168779
HOXC11	ENSG00000123388		VAX2	ENSG00000116035		EN1	ENSG00000163064					EN1	ENSG00000163064		HOXB13	ENSG00000159184		HOXB5	ENSG00000120075		POU2F2	ENSG00000028277		NKX2-3	ENSG00000119919		TLX1	ENSG00000107807		LHX4	ENSG00000121454		LHX1	ENSG00000132130		HOXC9	ENSG00000180806					ARX	ENSG00000004848		NKX2-1	ENSG00000136352
VAX1	ENSG00000148704		BARX2	ENSG00000043039		ISL2	ENSG00000159556					PAX7	ENSG00000009709		OTX2	ENSG00000165588		HOXB9	ENSG00000170689		ONECUT3	ENSG00000205922		LHX9	ENSG00000143355		OTX1	ENSG00000115507		HOXD13	ENSG00000128714		DLX1	ENSG00000144355		GBX2	ENSG00000168505					LHX4	ENSG00000121454		HOXA3	ENSG00000105997
CDX2	ENSG00000165556		OTX1	ENSG00000115507		LHX9	ENSG00000143355					LHX1	ENSG00000132130		POU4F1	ENSG00000152192		DLX6	ENSG00000006377		HOXB8	ENSG00000120068		NKX6-1	ENSG00000163623		DLX2	ENSG00000115844		TLX3	ENSG00000164438		HOXB8	ENSG00000120068		NKX2-5	ENSG00000183072					TLX1	ENSG00000107807		HOXC8	ENSG00000037965
EMX1	ENSG00000135638		MKX	ENSG00000150051		HOXB5	ENSG00000120075					NKX2-8	ENSG00000136327		HOXC12	ENSG00000123407		BARX2	ENSG00000043039		LHX2	ENSG00000106689		LHX6	ENSG00000106852		RAX	ENSG00000134438		ALX1	ENSG00000180318		SATB2	ENSG00000119042		ONECUT1	ENSG00000169856					HOXC11	ENSG00000123388		HOXB3	ENSG00000120093
POU4F1	ENSG00000152192		MSX1	ENSG00000163132		BARX1	ENSG00000131668					HOXC6	ENSG00000197757		ALX1	ENSG00000180318		MSX2	ENSG00000120149		TLX3	ENSG00000164438		NKX2-8	ENSG00000136327		TLX3	ENSG00000164438		EN1	ENSG00000163064		HOXB2	ENSG00000173917		BARX2	ENSG00000043039					NKX2-5	ENSG00000183072		BARX1	ENSG00000131668
NKX2-2	ENSG00000125820		NKX2-5	ENSG00000183072		LMX1B	ENSG00000136944					TLX3	ENSG00000164438		SATB2	ENSG00000119042		MEIS2	ENSG00000134138		ALX1	ENSG00000180318		HOXC12	ENSG00000123407		SIX6	ENSG00000184302		GSC	ENSG00000133937		NKX2-5	ENSG00000183072		HOXC6	ENSG00000197757					SIX3	ENSG00000138083
LMX1B	ENSG00000136944		DLX3	ENSG00000064195		VAX2	ENSG00000116035					LHX5	ENSG00000089116		ISL2	ENSG00000159556		HOXB6	ENSG00000108511		HOXB13	ENSG00000159184		OTP	ENSG00000171540		HOXA9	ENSG00000078399					HOXD13	ENSG00000128714		NKX6-1	ENSG00000163623					SATB2	ENSG00000119042
HOXB4	ENSG00000182742		HMX2	ENSG00000188816		HOXB6	ENSG00000108511					RAX	ENSG00000134438		DLX6	ENSG00000006377		MKX	ENSG00000150051		NKX2-4	ENSG00000125816		HOXA3	ENSG00000105997		NKX6-1	ENSG00000163623					VAX2	ENSG00000116035		POU4F1	ENSG00000152192					PDX1	ENSG00000139515
NKX2-8	ENSG00000136327		HOXB3	ENSG00000120093		LHX4	ENSG00000121454					HOXC12	ENSG00000123407		SIX3	ENSG00000138083		PROX1	ENSG00000117707		DLX5	ENSG00000105880		HOXC11	ENSG00000123388		ISL2	ENSG00000159556					HOXA11	ENSG00000005073		POU3F1	ENSG00000185668					LBX2	ENSG00000179528
DLX3	ENSG00000064195					VAX1	ENSG00000148704					HOXB9	ENSG00000170689		ONECUT1	ENSG00000169856		ALX3	ENSG00000156150		HOXB6	ENSG00000108511		PITX2	ENSG00000164093		HOXC8	ENSG00000037965					PAX7	ENSG00000009709		PAX3	ENSG00000135903					BARHL2	ENSG00000143032
LHX4	ENSG00000121454					DLX2	ENSG00000115844					VAX1	ENSG00000148704		HOXD13	ENSG00000128714		EN2	ENSG00000164778		SATB2	ENSG00000119042		EVX2	ENSG00000174279		LHX8	ENSG00000162624					BARHL2	ENSG00000143032		TLX2	ENSG00000115297					UNCX	ENSG00000164853
OTX2	ENSG00000165588					DLX6	ENSG00000006377					POU3F2	ENSG00000184486		HOXD11	ENSG00000128713		HOXA11	ENSG00000005073		HLX	ENSG00000136630		NKX2-2	ENSG00000125820		DLX6	ENSG00000006377					VAX1	ENSG00000148704		TLX1	ENSG00000107807					POU3F2	ENSG00000184486
NKX2-1	ENSG00000136352					POU4F1	ENSG00000152192					OTP	ENSG00000171540		LHX8	ENSG00000162624		HOXB4	ENSG00000182742		CDX2	ENSG00000165556		TLX1	ENSG00000107807		DLX5	ENSG00000105880					HOXD11	ENSG00000128713		HOXD12	ENSG00000170178					RAX	ENSG00000134438
LHX2	ENSG00000106689					RAX	ENSG00000134438					OTX2	ENSG00000165588		HOXD8	ENSG00000175879		DLX3	ENSG00000064195		HMX2	ENSG00000188816		VSX2	ENSG00000119614		TLX2	ENSG00000115297					HOXC5	ENSG00000172789		POU3F2	ENSG00000184486					ALX3	ENSG00000156150
HOXB9	ENSG00000170689					PAX7	ENSG00000009709					NKX6-1	ENSG00000163623		EMX1	ENSG00000135638		HOXA13	ENSG00000106031		NKX3-2	ENSG00000109705		OTX1	ENSG00000115507		SIX3	ENSG00000138083					LHX8	ENSG00000162624		CDX2	ENSG00000165556
RAX	ENSG00000134438					HOXA11	ENSG00000005073					UNCX	ENSG00000164853		HOXB5	ENSG00000120075		HOXC11	ENSG00000123388		POU4F1	ENSG00000152192		BARHL1	ENSG00000125492		POU2F2	ENSG00000028277					HOXC12	ENSG00000123407		PDX1	ENSG00000139515
DLX5	ENSG00000105880					NKX2-5	ENSG00000183072					HOXA11	ENSG00000005073		TLX1	ENSG00000107807		EVX1	ENSG00000106038		MEIS3	ENSG00000105419		BARHL2	ENSG00000143032		PAX7	ENSG00000009709					LHX5	ENSG00000089116		GSC	ENSG00000133937
HOXC10	ENSG00000180818					HOXD13	ENSG00000128714					ALX1	ENSG00000180318		VAX1	ENSG00000148704		HOXC12	ENSG00000123407		VAX2	ENSG00000116035		EN2	ENSG00000164778		LHX5	ENSG00000089116					MSX2	ENSG00000120149		HOXD3	ENSG00000128652
ONECUT1	ENSG00000169856					NKX2-1	ENSG00000136352					HOXC9	ENSG00000180806		GBX2	ENSG00000168505		LHX2	ENSG00000106689		IRX4	ENSG00000113430		NKX3-2	ENSG00000109705		BARHL1	ENSG00000125492					NKX6-1	ENSG00000163623		MNX1	ENSG00000130675
POU3F2	ENSG00000184486					NKX2-3	ENSG00000119919					PAX3	ENSG00000135903		EN2	ENSG00000164778		ARX	ENSG00000004848		PDX1	ENSG00000139515		RAX	ENSG00000134438		CDX2	ENSG00000165556					EN1	ENSG00000163064		HMX2	ENSG00000188816
HOXB3	ENSG00000120093					LHX5	ENSG00000089116					DLX2	ENSG00000115844		DLX1	ENSG00000144355		HOXD12	ENSG00000170178		VAX1	ENSG00000148704		HOXC8	ENSG00000037965		PITX2	ENSG00000164093					IRX4	ENSG00000113430		PAX7	ENSG00000009709
NKX6-1	ENSG00000163623					HMX3	ENSG00000188620					ONECUT1	ENSG00000169856		ALX4	ENSG00000052850					HOXB5	ENSG00000120075		TLX3	ENSG00000164438		NKX3-2	ENSG00000109705					HMX2	ENSG00000188816		LHX1	ENSG00000132130
EN1	ENSG00000163064					ONECUT1	ENSG00000169856					HOXB4	ENSG00000182742		DLX2	ENSG00000115844					ZFHX4	ENSG00000091656		HOXD12	ENSG00000170178		HOXD13	ENSG00000128714					NKX2-4	ENSG00000125816		HOXC5	ENSG00000172789
SIX3	ENSG00000138083					HOXC9	ENSG00000180806					HOXC10	ENSG00000180818		SIX2	ENSG00000170577					BARHL2	ENSG00000143032		GSX2	ENSG00000180613		NKX2-3	ENSG00000119919					HOXD12	ENSG00000170178		ALX1	ENSG00000180318
TLX1	ENSG00000107807					MKX	ENSG00000150051					NKX2-5	ENSG00000183072		BARHL2	ENSG00000143032					NOTO	ENSG00000214513		NKX2-4	ENSG00000125816								HOXC9	ENSG00000180806		LHX8	ENSG00000162624
BARHL1	ENSG00000125492					BARHL2	ENSG00000143032					IRX4	ENSG00000113430								NKX2-2	ENSG00000125820		ONECUT1	ENSG00000169856								DLX2	ENSG00000115844		HOXB8	ENSG00000120068
						OTX2	ENSG00000165588					VAX2	ENSG00000116035								DLX4	ENSG00000108813		TLX2	ENSG00000115297								HOXD3	ENSG00000128652		DLX3	ENSG00000064195
						SIX1	ENSG00000126778					HOXC5	ENSG00000172789								PAX6	ENSG00000007372		PHOX2A	ENSG00000165462								ONECUT3	ENSG00000205922		HOXD8	ENSG00000175879
						DLX1	ENSG00000144355					BARX1	ENSG00000131668								HOXC12	ENSG00000123407		IRX4	ENSG00000113430								GSC	ENSG00000133937		DLX4	ENSG00000108813
						EN2	ENSG00000164778					BARHL2	ENSG00000143032								BARX1	ENSG00000131668		ONECUT2	ENSG00000119547								EVX1	ENSG00000106038		HOXB3	ENSG00000120093
						HNF1B	ENSG00000108753					HOXB5	ENSG00000120075								HOXD3	ENSG00000128652		POU3F2	ENSG00000184486								ZFHX4	ENSG00000091656		HOXC12	ENSG00000123407
						EVX1	ENSG00000106038					GSX1	ENSG00000169840								MSX2	ENSG00000120149		NKX2-1	ENSG00000136352								HOXB3	ENSG00000120093		OTP	ENSG00000171540
						ONECUT3	ENSG00000205922					LBX1	ENSG00000138136								EVX2	ENSG00000174279		MSX2	ENSG00000120149								NKX2-3	ENSG00000119919		ZFHX4	ENSG00000091656
						CDX2	ENSG00000165556					HOXD9	ENSG00000128709								HOXA9	ENSG00000078399		SATB2	ENSG00000119042								DLX4	ENSG00000108813		RAX	ENSG00000134438
						BARHL1	ENSG00000125492					EMX1	ENSG00000135638								OTP	ENSG00000171540		GBX1	ENSG00000164900								TLX2	ENSG00000115297		MSX2	ENSG00000120149
						HOXD12	ENSG00000170178					MEIS3	ENSG00000105419								POU3F1	ENSG00000185668		VAX1	ENSG00000148704								POU3F3	ENSG00000198914		HOXD9	ENSG00000128709
						HOXB3	ENSG00000120093					HOXA3	ENSG00000105997								HOXA6	ENSG00000106006		EVX1	ENSG00000106038								OTX2	ENSG00000165588		NKX2-3	ENSG00000119919
						ARX	ENSG00000004848														MNX1	ENSG00000130675		ONECUT3	ENSG00000205922								HOXD1	ENSG00000128645		VAX2	ENSG00000116035
						POU3F1	ENSG00000185668														HOXA7	ENSG00000122592		MEIS1	ENSG00000143995								RAX	ENSG00000134438		EMX2	ENSG00000170370
						NKX2-6	ENSG00000180053														DRGX	ENSG00000165606											GBX2	ENSG00000168505		NKX2-2	ENSG00000125820
						VSX1	ENSG00000100987														EVX1	ENSG00000106038											MEIS3	ENSG00000105419		OTX2	ENSG00000165588
						DRGX	ENSG00000165606														LHX4	ENSG00000121454											PHOX2A	ENSG00000165462		LMX1B	ENSG00000136944
						MSX2	ENSG00000120149														VSX2	ENSG00000119614											ALX1	ENSG00000180318		POU3F3	ENSG00000198914
						NKX2-4	ENSG00000125816														HMX3	ENSG00000188620											HOXA9	ENSG00000078399		SIX3	ENSG00000138083
						POU2F2	ENSG00000028277														SIX3	ENSG00000138083											NOTO	ENSG00000214513		HOXA9	ENSG00000078399
																					RAX	ENSG00000134438											GBX1	ENSG00000164900		HOXB2	ENSG00000173917
																					OTX2	ENSG00000165588											PAX3	ENSG00000135903		LBX2	ENSG00000179528
																					BARHL1	ENSG00000125492											NKX2-2	ENSG00000125820		ONECUT3	ENSG00000205922
																					GSX2	ENSG00000180613											SIX3	ENSG00000138083		ALX4	ENSG00000052850
																					GSC	ENSG00000133937											ISL2	ENSG00000159556		LHX4	ENSG00000121454
																					ALX4	ENSG00000052850											HOXB6	ENSG00000108511		HOXA3	ENSG00000105997
																					GBX1	ENSG00000164900											SIX6	ENSG00000184302		GBX1	ENSG00000164900
																					GSX1	ENSG00000169840											DRGX	ENSG00000165606		SIX6	ENSG00000184302
																					PHOX2A	ENSG00000165462											ALX4	ENSG00000052850		SATB2	ENSG00000119042
																					POU3F2	ENSG00000184486											POU3F1	ENSG00000185668		ALX3	ENSG00000156150
																					DLX3	ENSG00000064195											TLX3	ENSG00000164438		PHOX2A	ENSG00000165462
																					MKX	ENSG00000150051											POU2F2	ENSG00000028277		VSX1	ENSG00000100987
																					PAX3	ENSG00000135903											ARX	ENSG00000004848		NKX2-4	ENSG00000125816
																					NKX2-1	ENSG00000136352											EVX2	ENSG00000174279		PAX6	ENSG00000007372
																					UNCX	ENSG00000164853											GSX2	ENSG00000180613		BARHL2	ENSG00000143032
																					LHX8	ENSG00000162624											NKX2-6	ENSG00000180053		NKX2-6	ENSG00000180053
																					MSX1	ENSG00000163132											HOXA3	ENSG00000105997		GSX2	ENSG00000180613
																					VENTX	ENSG00000151650														EVX1	ENSG00000106038
																					NKX2-5	ENSG00000183072														BARHL1	ENSG00000125492
																					ALX3	ENSG00000156150														EVX2	ENSG00000174279
																					LHX6	ENSG00000106852
																					PROX1	ENSG00000117707
DOWN
BLCA			BL			BRCA			CESC			COAD			ESCA			FL			HNSC			KIRC			KIRP			LIHC			LUAD			LUSC			PAAD			PRAD			READ			SKCM
MKX	ENSG00000150051		GSX2	ENSG00000180613		HOXA5	ENSG00000106004		MEIS3	ENSG00000105419		NKX2-3	ENSG00000119919		NKX6-1	ENSG00000163623		DLX2	ENSG00000115844		BARX2	ENSG00000043039		UNCX	ENSG00000164853		UNCX	ENSG00000164853		LHX2	ENSG00000106689		MEIS1	ENSG00000143995		HOXA5	ENSG00000106004		NKX2-5	ENSG00000183072		HOXB8	ENSG00000120068		NKX2-3	ENSG00000119919		POU2F2	ENSG00000028277
MEIS1	ENSG00000143995		DLX2	ENSG00000115844		HOXA6	ENSG00000106006		MEIS2	ENSG00000134138		PHOX2A	ENSG00000165462		PHOX2A	ENSG00000165462		POU4F1	ENSG00000152192		MEIS2	ENSG00000134138		PROX1	ENSG00000117707		PROX1	ENSG00000117707					HOXA5	ENSG00000106004		HNF1B	ENSG00000108753		POU2F2	ENSG00000028277		EMX2	ENSG00000170370		EVX2	ENSG00000174279
MEIS2	ENSG00000134138		POU2F2	ENSG00000028277		MEIS2	ENSG00000134138		HOXA11	ENSG00000005073		LHX4	ENSG00000121454		BARX1	ENSG00000131668		POU2F2	ENSG00000028277		PITX1	ENSG00000069011		HOXD8	ENSG00000175879		HMX2	ENSG00000188816					PAX6	ENSG00000007372		HLX	ENSG00000136630		TLX1	ENSG00000107807		HOXB6	ENSG00000108511		MEIS1	ENSG00000143995
PITX2	ENSG00000164093		TLX2	ENSG00000115297		HOXA3	ENSG00000105997		EMX2	ENSG00000170370		MEIS1	ENSG00000143995		MEIS1	ENSG00000143995		RAX	ENSG00000134438		MEIS1	ENSG00000143995		EMX1	ENSG00000135638		HOXD8	ENSG00000175879					LHX6	ENSG00000106852		NKX2-1	ENSG00000136352					HOXB9	ENSG00000170689		MEIS2	ENSG00000134138
ZFHX4	ENSG00000091656		RAX	ENSG00000134438		LHX6	ENSG00000106852		VSX1	ENSG00000100987		HOXD1	ENSG00000128645		MEIS2	ENSG00000134138		NKX2-4	ENSG00000125816		SIX1	ENSG00000126778		HOXB6	ENSG00000108511		LMX1B	ENSG00000136944					MEIS2	ENSG00000134138		LHX6	ENSG00000106852					POU3F3	ENSG00000198914		HOXD1	ENSG00000128645
PITX1	ENSG00000069011		PAX3	ENSG00000135903		HOXA7	ENSG00000122592		HOXD9	ENSG00000128709		NOTO	ENSG00000214513		NKX2-3	ENSG00000119919		PAX6	ENSG00000007372		ARX	ENSG00000004848		HOXB9	ENSG00000170689		HOXD3	ENSG00000128652					HLX	ENSG00000136630		VENTX	ENSG00000151650					HOXB5	ENSG00000120075		PHOX2A	ENSG00000165462
VSX1	ENSG00000100987		POU4F1	ENSG00000152192		EMX2	ENSG00000170370		VENTX	ENSG00000151650		NKX3-2	ENSG00000109705		POU3F3	ENSG00000198914		PAX3	ENSG00000135903		HNF1B	ENSG00000108753		HOXB5	ENSG00000120075		MEIS2	ENSG00000134138					OTP	ENSG00000171540		MEIS1	ENSG00000143995					HOXD3	ENSG00000128652		HOXD12	ENSG00000170178
POU2F2	ENSG00000028277					PROX1	ENSG00000117707		LHX6	ENSG00000106852		TLX2	ENSG00000115297		VENTX	ENSG00000151650		MNX1	ENSG00000130675		TLX1	ENSG00000107807		HMX2	ENSG00000188816		HMX3	ENSG00000188620					MSX1	ENSG00000163132		HOXD1	ENSG00000128645					LHX1	ENSG00000132130		POU2F2	ENSG00000028277
HOXA13	ENSG00000106031					MSX1	ENSG00000163132		MSX1	ENSG00000163132		POU2F2	ENSG00000028277					HMX2	ENSG00000188816		IRX5	ENSG00000176842		HOXB8	ENSG00000120068		LHX6	ENSG00000106852					VENTX	ENSG00000151650								HOXB2	ENSG00000173917		POU3F3	ENSG00000198914
LHX6	ENSG00000106852					ALX4	ENSG00000052850		HOXD3	ENSG00000128652		MEIS2	ENSG00000134138					POU3F3	ENSG00000198914		EMX2	ENSG00000170370		DLX3	ENSG00000064195		HOXD10	ENSG00000128710														HOXB4	ENSG00000182742		HOXD13	ENSG00000128714
MSX1	ENSG00000163132					MEIS1	ENSG00000143995		HOXD8	ENSG00000175879		BARX2	ENSG00000043039								LBX1	ENSG00000138136		ALX1	ENSG00000180318		HOXD9	ENSG00000128709														HOXB3	ENSG00000120093		NKX3-2	ENSG00000109705
GSC	ENSG00000133937					VENTX	ENSG00000151650					HLX	ENSG00000136630								HOXB2	ENSG00000173917		LMX1B	ENSG00000136944		EMX1	ENSG00000135638														HOXD13	ENSG00000128714		BARX2	ENSG00000043039
PROX1	ENSG00000117707					ZFHX4	ENSG00000091656					HOXB13	ENSG00000159184								NKX2-3	ENSG00000119919		LHX1	ENSG00000132130		ALX1	ENSG00000180318														EMX1	ENSG00000135638		HLX	ENSG00000136630
						HOXA9	ENSG00000078399					EVX2	ENSG00000174279								SIX2	ENSG00000170577		HOXA7	ENSG00000122592		HOXB6	ENSG00000108511														POU3F1	ENSG00000185668		HOXB13	ENSG00000159184
						HOXD9	ENSG00000128709					HOXD3	ENSG00000128652								LMX1B	ENSG00000136944		HOXD10	ENSG00000128710		DLX3	ENSG00000064195														MEIS2	ENSG00000134138		HOXB2	ENSG00000173917
						HOXD3	ENSG00000128652					SATB2	ENSG00000119042								PITX2	ENSG00000164093		HOXD3	ENSG00000128652		HOXD11	ENSG00000128713														HOXD8	ENSG00000175879		TLX2	ENSG00000115297
						NOTO	ENSG00000214513					HOXD12	ENSG00000170178								HOXB4	ENSG00000182742		HOXA11	ENSG00000005073		LHX1	ENSG00000132130														MEIS1	ENSG00000143995		ZFHX4	ENSG00000091656
						SHOX2	ENSG00000168779					HNF1B	ENSG00000108753								VSX1	ENSG00000100987		HOXB2	ENSG00000173917		MEIS1	ENSG00000143995														EVX2	ENSG00000174279		VSX2	ENSG00000119614
						HOXD10	ENSG00000128710					POU3F3	ENSG00000198914								POU3F3	ENSG00000198914		MEIS2	ENSG00000134138		LHX4	ENSG00000121454														ISL2	ENSG00000159556		NKX2-2	ENSG00000125820
						PAX3	ENSG00000135903					VSX2	ENSG00000119614								NKX2-6	ENSG00000180053		HOXD1	ENSG00000128645		HOXB9	ENSG00000170689														HOXA7	ENSG00000122592
						HOXC8	ENSG00000037965					HMX2	ENSG00000188816								NKX2-8	ENSG00000136327		HOXB3	ENSG00000120093		ALX4	ENSG00000052850														VSX1	ENSG00000100987
						POU3F3	ENSG00000198914					ZFHX4	ENSG00000091656								SIX6	ENSG00000184302		HOXA5	ENSG00000106004		HOXD1	ENSG00000128645														HOXD12	ENSG00000170178
						HLX	ENSG00000136630					HOXD8	ENSG00000175879								ISL2	ENSG00000159556		HOXA6	ENSG00000106006		LBX1	ENSG00000138136														ZFHX4	ENSG00000091656
						GBX1	ENSG00000164900					HOXA5	ENSG00000106004								HOXB3	ENSG00000120093		HOXD11	ENSG00000128713		HOXA6	ENSG00000106006														POU2F2	ENSG00000028277
						PITX2	ENSG00000164093					CDX2	ENSG00000165556								PAX7	ENSG00000009709		EMX2	ENSG00000170370		HOXB8	ENSG00000120068														SIX2	ENSG00000170577
						HOXD8	ENSG00000175879					NKX2-2	ENSG00000125820								OTX1	ENSG00000115507		HOXA9	ENSG00000078399																	HOXD11	ENSG00000128713
						ALX1	ENSG00000180318					PITX2	ENSG00000164093								HOXA3	ENSG00000105997		PDX1	ENSG00000139515																	PITX1	ENSG00000069011
						IRX4	ENSG00000113430														HOXA5	ENSG00000106004		HMX3	ENSG00000188620																	MKX	ENSG00000150051
						BARX2	ENSG00000043039																	HOXC9	ENSG00000180806																	HOXA13	ENSG00000106031
																								SIX2	ENSG00000170577																	HOXD10	ENSG00000128710
																								POU3F3	ENSG00000198914																	PITX2	ENSG00000164093
																								HNF1B	ENSG00000108753																	DLX3	ENSG00000064195
																																										PHOX2A	ENSG00000165462
																																										HOXD9	ENSG00000128709
																																										HMX2	ENSG00000188816
																																										MSX2	ENSG00000120149
																																										EVX1	ENSG00000106038
																																										HOXA5	ENSG00000106004
																																										HMX3	ENSG00000188620
																																										PAX6	ENSG00000007372
																																										PROX1	ENSG00000117707
																																										IRX5	ENSG00000176842
																																										PAX7	ENSG00000009709
																																										GSX2	ENSG00000180613
																																										DLX5	ENSG00000105880

## Sheet: Transcriptional regulation
UP
BLCA			BL			BRCA			CESC			COAD			ESCA			FL			HNSC			KIRC			KIRP			LIHC			LUAD			LUSC			PAAD			PRAD			READ			SKCM
CBX8	ENSG00000141570		LEF1	ENSG00000138795		CBX4	ENSG00000141582		TFAP2A	ENSG00000137203		FOXQ1	ENSG00000164379		HOXC8	ENSG00000037965		NR2F2	ENSG00000185551		HOXD11	ENSG00000128713		CDKN2A	ENSG00000147889		CDKN2A	ENSG00000147889		HOXD9	ENSG00000128709		ONECUT1	ENSG00000169856		TFAP2A	ENSG00000137203					SIM2	ENSG00000159263		FOXQ1	ENSG00000164379
LBX2	ENSG00000179528		SOX18	ENSG00000203883		PITX1	ENSG00000069011		CDKN2A	ENSG00000147889		PDX1	ENSG00000139515		HOXC9	ENSG00000180806		MSC	ENSG00000178860		FOXD2	ENSG00000186564		HSF4	ENSG00000102878		LBX2	ENSG00000179528		OTX1	ENSG00000115507		CBX8	ENSG00000141570		PITX1	ENSG00000069011					NKX2-3	ENSG00000119919		CBX8	ENSG00000141570
PCGF1	ENSG00000115289		TBX2	ENSG00000121068		FOXH1	ENSG00000160973		OTX1	ENSG00000115507		SIM2	ENSG00000159263		HOXC11	ENSG00000123388		TBX2	ENSG00000121068		HOXC6	ENSG00000197757		HLX	ENSG00000136630		MNX1	ENSG00000130675		HOXA13	ENSG00000106031		TFAP2A	ENSG00000137203		HOXD11	ENSG00000128713					LMX1B	ENSG00000136944		SIM2	ENSG00000159263
VPS25	ENSG00000131475		NR2F2	ENSG00000185551		CBX8	ENSG00000141570		TP73	ENSG00000078900		CBX2	ENSG00000173894		HOXA11	ENSG00000005073		SOX18	ENSG00000203883		HOXD10	ENSG00000128710		PCGF1	ENSG00000115289		PRDM12	ENSG00000130711		CDKN2A	ENSG00000147889		OTX1	ENSG00000115507		OTX1	ENSG00000115507					GSC	ENSG00000133937		SOX9	ENSG00000125398
OTX1	ENSG00000115507		TBX3	ENSG00000135111		LEF1	ENSG00000138795		PITX1	ENSG00000069011		CBX8	ENSG00000141570		HOXC10	ENSG00000180818		BCL11B	ENSG00000127152		HOXC9	ENSG00000180806		BARX2	ENSG00000043039		VPS25	ENSG00000131475		CBX2	ENSG00000173894		PITX1	ENSG00000069011		ZFP64	ENSG00000020256					HOXC6	ENSG00000197757		PDX1	ENSG00000139515
SIM2	ENSG00000159263		SOX17	ENSG00000164736		LHX2	ENSG00000106689		FOXA1	ENSG00000129514		OTX1	ENSG00000115507		HOXA13	ENSG00000106031		HLX	ENSG00000136630		GBX2	ENSG00000168505		EBF2	ENSG00000221818		HOXA3	ENSG00000105997		HOXD8	ENSG00000175879		TBX15	ENSG00000092607		FOXE1	ENSG00000178919					HOXC5	ENSG00000172789		CBX2	ENSG00000173894
BARX1	ENSG00000131668		MAFB	ENSG00000204103		CBX2	ENSG00000173894		OVOL1	ENSG00000172818		SOX9	ENSG00000125398		ZFP64	ENSG00000020256		EOMES	ENSG00000163508		HOXC11	ENSG00000123388		EOMES	ENSG00000163508		HSF4	ENSG00000102878		PITX1	ENSG00000069011		HNF4G	ENSG00000164749		PRDM13	ENSG00000112238					HES4	ENSG00000188290		CBX4	ENSG00000141582
MNX1	ENSG00000130675		HLX	ENSG00000136630		HOXC11	ENSG00000123388		OVOL2	ENSG00000125850		CBX4	ENSG00000141582		OTX1	ENSG00000115507		HOXD8	ENSG00000175879		HOXA11	ENSG00000005073		MSC	ENSG00000178860		ONECUT2	ENSG00000119547		HOXD10	ENSG00000128710		CBX4	ENSG00000141582		FOXD3	ENSG00000187140					TWIST1	ENSG00000122691		OTX1	ENSG00000115507
HOXC6	ENSG00000197757		TAL1	ENSG00000162367		GBX2	ENSG00000168505		LHX2	ENSG00000106689		MSX2	ENSG00000120149		BCL11B	ENSG00000127152		NR2F1	ENSG00000175745		HOXD9	ENSG00000128709		HES4	ENSG00000188290		HOXC11	ENSG00000123388		HOXD3	ENSG00000128652		PRDM12	ENSG00000130711		HOXA13	ENSG00000106031					ONECUT2	ENSG00000119547		MLXIPL	ENSG00000009950
LHX5	ENSG00000089116		ERG	ENSG00000157554		ZFP64	ENSG00000020256		CBX8	ENSG00000141570		PRDM12	ENSG00000130711		FEZF1	ENSG00000128610		FOXF1	ENSG00000103241		HOXC5	ENSG00000172789		FLI1	ENSG00000151702		TBX15	ENSG00000092607		EBF1	ENSG00000164330		ONECUT2	ENSG00000119547		BARX1	ENSG00000131668					CBX4	ENSG00000141582		ARID3A	ENSG00000116017
HOXC9	ENSG00000180806		HOXD8	ENSG00000175879		WT1	ENSG00000184937		HES2	ENSG00000069812		MSX1	ENSG00000163132		HOXC6	ENSG00000197757		ERG	ENSG00000157554		HOXC8	ENSG00000037965		TOX2	ENSG00000124191		PCGF1	ENSG00000115289		FOXD2	ENSG00000186564		BARX2	ENSG00000043039		OVOL1	ENSG00000172818					LHX6	ENSG00000106852		SP6	ENSG00000189120
CDKN2A	ENSG00000147889		PITX1	ENSG00000069011		FOXD2	ENSG00000186564		MNX1	ENSG00000130675		SP5	ENSG00000204335		CBX8	ENSG00000141570		EN1	ENSG00000163064		LBX2	ENSG00000179528		TBX15	ENSG00000092607		SATB2	ENSG00000119042		HES4	ENSG00000188290		CDKN2A	ENSG00000147889		SOX2	ENSG00000181449					FOXA1	ENSG00000129514		HOXB8	ENSG00000120068
CBX2	ENSG00000173894		MSC	ENSG00000178860		HOXC10	ENSG00000180818		CBX4	ENSG00000141582		FEZF1	ENSG00000128610		HOXD9	ENSG00000128709		TBX3	ENSG00000135111		HOXC10	ENSG00000180818		POU2F2	ENSG00000028277		SOX9	ENSG00000125398		HOXD1	ENSG00000128645		MNX1	ENSG00000130675		CBX2	ENSG00000173894					ZNF511	ENSG00000198546		ZFP64	ENSG00000020256
EN2	ENSG00000164778		GATA6	ENSG00000141448		CDKN2A	ENSG00000147889		FOXE1	ENSG00000178919		LEF1	ENSG00000138795		CBX2	ENSG00000173894		TAL1	ENSG00000162367		LHX5	ENSG00000089116		LBX2	ENSG00000179528		MSC	ENSG00000178860		TBX4	ENSG00000121075		CBX2	ENSG00000173894		HOXA11	ENSG00000005073					PRDM12	ENSG00000130711		SP5	ENSG00000204335
ZFP64	ENSG00000020256		HES4	ENSG00000188290		SNAPC2	ENSG00000104976		SOX21	ENSG00000125285		MLXIPL	ENSG00000009950		LHX1	ENSG00000132130		MAFB	ENSG00000204103		HOXA13	ENSG00000106031		TP73	ENSG00000078900		TP73	ENSG00000078900		CBX8	ENSG00000141570		LBX2	ENSG00000179528		LHX5	ENSG00000089116					HSF4	ENSG00000102878		PROX1	ENSG00000117707
ARID3A	ENSG00000116017		HOXD3	ENSG00000128652		OVOL1	ENSG00000172818		SOX9	ENSG00000125398		PAX9	ENSG00000198807		HOXB9	ENSG00000170689		GATA6	ENSG00000141448		HOXB9	ENSG00000170689		HES5	ENSG00000197921		MSX2	ENSG00000120149		LEF1	ENSG00000138795		BARX1	ENSG00000131668		LHX2	ENSG00000106689					CBX8	ENSG00000141570		PRDM12	ENSG00000130711
FOXH1	ENSG00000160973		HOXD9	ENSG00000128709		LBX2	ENSG00000179528		PAX9	ENSG00000198807		TFAP2A	ENSG00000137203		ONECUT2	ENSG00000119547		HOXD9	ENSG00000128709		ONECUT2	ENSG00000119547		HOXD13	ENSG00000128714		HNF1B	ENSG00000108753		HOXC5	ENSG00000172789		OVOL1	ENSG00000172818		TFAP2C	ENSG00000087510					FEV	ENSG00000163497		MSX1	ENSG00000163132
HMX2	ENSG00000188816		FOXL1	ENSG00000176678		GATA3	ENSG00000107485		FOXH1	ENSG00000160973		TP73	ENSG00000078900		CDX2	ENSG00000165556		GATA3	ENSG00000107485		HOXD13	ENSG00000128714		MSX1	ENSG00000163132		HOXB13	ENSG00000159184		VAX2	ENSG00000116035		FOXI3	ENSG00000214336		HOXD13	ENSG00000128714					TBX1	ENSG00000184058		ONECUT2	ENSG00000119547
HOXC8	ENSG00000037965		EOMES	ENSG00000163508		HOXB9	ENSG00000170689		SOX2	ENSG00000181449		PITX1	ENSG00000069011		FOXD2	ENSG00000186564		SOX17	ENSG00000164736		LHX1	ENSG00000132130		BCL11B	ENSG00000127152		CBX8	ENSG00000141570		HOXB8	ENSG00000120068		FEZF1	ENSG00000128610		HOXC11	ENSG00000123388					OTX1	ENSG00000115507		LEF1	ENSG00000138795
ARX	ENSG00000004848		NR2F1	ENSG00000175745		INSM1	ENSG00000173404		CBX2	ENSG00000173894		TBX15	ENSG00000092607		TFAP2A	ENSG00000137203		EBF3	ENSG00000108001		TOX2	ENSG00000124191		ZNF653	ENSG00000161914		EN1	ENSG00000163064		FOXF2	ENSG00000137273		PDX1	ENSG00000139515		CBX8	ENSG00000141570					FOXB2	ENSG00000204612		MSX2	ENSG00000120149
TBX1	ENSG00000184058		TBX18	ENSG00000112837		OTX1	ENSG00000115507		LBX2	ENSG00000179528		HOXB8	ENSG00000120068		TBX4	ENSG00000121075		EBF4	ENSG00000088881		ZFP64	ENSG00000020256		NR5A2	ENSG00000116833		LHX2	ENSG00000106689		SOX2	ENSG00000181449		LHX2	ENSG00000106689		SOX21	ENSG00000125285					NKX6-1	ENSG00000163623		GBX2	ENSG00000168505
FOXL2	ENSG00000183770		GATA2	ENSG00000179348		FOXA1	ENSG00000129514		NPAS1	ENSG00000130751		ZNF511	ENSG00000198546		CBX4	ENSG00000141582		GATA2	ENSG00000179348		FOXL2	ENSG00000183770		FOXF1	ENSG00000103241		FOXH1	ENSG00000160973		MECOM	ENSG00000085276		SALL1	ENSG00000103449		TWIST1	ENSG00000122691					SP5	ENSG00000204335		HSF4	ENSG00000102878
TP73	ENSG00000078900		EBF3	ENSG00000108001		VPS25	ENSG00000131475		BCL11B	ENSG00000127152		ARID3A	ENSG00000116017		FOXL2	ENSG00000183770		HOXB2	ENSG00000173917		EN1	ENSG00000163064		GSC	ENSG00000133937		PITX1	ENSG00000069011		SP6	ENSG00000189120		VPS25	ENSG00000131475		EN1	ENSG00000163064					CBX2	ENSG00000173894		SOX14	ENSG00000168875
VAX2	ENSG00000116035		EBF2	ENSG00000221818		MNX1	ENSG00000130675		CASZ1	ENSG00000130940		SOX14	ENSG00000168875		NR5A1	ENSG00000136931		TBX18	ENSG00000112837		EN2	ENSG00000164778		ZFP64	ENSG00000020256		SCRT1	ENSG00000170616		HOXB9	ENSG00000170689		HOXB9	ENSG00000170689		HOXD10	ENSG00000128710					NR2E1	ENSG00000112333		WT1	ENSG00000184937
HOXC5	ENSG00000172789		HOXC6	ENSG00000197757		ONECUT2	ENSG00000119547		BARX2	ENSG00000043039		GBX2	ENSG00000168505		FOXB1	ENSG00000171956		HES4	ENSG00000188290		FOXF2	ENSG00000137273		GBX2	ENSG00000168505		EN2	ENSG00000164778		HOXA3	ENSG00000105997		HOXB13	ENSG00000159184		HOXB13	ENSG00000159184					FOXL2	ENSG00000183770		TBX15	ENSG00000092607
PRDM12	ENSG00000130711		BCL11B	ENSG00000127152		NKX6-1	ENSG00000163623		EN2	ENSG00000164778		WT1	ENSG00000184937		VAX2	ENSG00000116035		HOXD3	ENSG00000128652		FOXL1	ENSG00000176678		NR2E1	ENSG00000112333		HES4	ENSG00000188290		TP73	ENSG00000078900		HOXC10	ENSG00000180818		PAX9	ENSG00000198807					ERG	ENSG00000157554		EN2	ENSG00000164778
PRDM13	ENSG00000112238		HOXC9	ENSG00000180806		HOXB13	ENSG00000159184					HSF4	ENSG00000102878		LHX2	ENSG00000106689		HOXC9	ENSG00000180806		CBX2	ENSG00000173894		LHX2	ENSG00000106689		TBX4	ENSG00000121075		PRDM12	ENSG00000130711		TWIST1	ENSG00000122691		HOXB9	ENSG00000170689					VAX1	ENSG00000148704		FEZF1	ENSG00000128610
HOXB5	ENSG00000120075		EBF4	ENSG00000088881		OVOL2	ENSG00000125850					PROX1	ENSG00000117707		HOXB8	ENSG00000120068		HOXC6	ENSG00000197757		HOXD8	ENSG00000175879		EN1	ENSG00000163064		OLIG3	ENSG00000177468		MSC	ENSG00000178860		POU4F1	ENSG00000152192		HOXC10	ENSG00000180818					PCGF1	ENSG00000115289		PRDM13	ENSG00000112238
CBX4	ENSG00000141582		NR5A2	ENSG00000116833		SIM2	ENSG00000159263					EN2	ENSG00000164778		TBR1	ENSG00000136535		FOXF2	ENSG00000137273		HOXD1	ENSG00000128645		IRF4	ENSG00000137265		PAX9	ENSG00000198807		HOXA11	ENSG00000005073		HOXC6	ENSG00000197757		EN2	ENSG00000164778					HOXB13	ENSG00000159184		LBX2	ENSG00000179528
FOXD2	ENSG00000186564		FOXF1	ENSG00000103241		TFAP2A	ENSG00000137203					SP6	ENSG00000189120		ZNF511	ENSG00000198546		TOX2	ENSG00000124191		TBX2	ENSG00000121068		EBF3	ENSG00000108001		GATA4	ENSG00000136574		MNX1	ENSG00000130675		HOXC11	ENSG00000123388		FOXL2	ENSG00000183770					ARID3A	ENSG00000116017		POU4F1	ENSG00000152192
PDX1	ENSG00000139515		DMRT3	ENSG00000064218		PAX9	ENSG00000198807					ONECUT2	ENSG00000119547		GSC	ENSG00000133937		LEF1	ENSG00000138795		NKX6-1	ENSG00000163623		FOXF2	ENSG00000137273		TCEA2	ENSG00000171703		ARID3A	ENSG00000116017		T	ENSG00000164458		VAX1	ENSG00000148704					VAX2	ENSG00000116035		TP73	ENSG00000078900
DMRT2	ENSG00000173253		LHX6	ENSG00000106852		FOXD3	ENSG00000187140					CDKN2A	ENSG00000147889		PCGF1	ENSG00000115289		SP6	ENSG00000189120		ONECUT1	ENSG00000169856		LHX8	ENSG00000162624		SNAPC2	ENSG00000104976		GBX2	ENSG00000168505		FOXD2	ENSG00000186564		FOXI3	ENSG00000214336					BARX1	ENSG00000131668		PITX1	ENSG00000069011
HOXB6	ENSG00000108511		SATB2	ENSG00000119042		GATA4	ENSG00000136574					LBX2	ENSG00000179528		HES4	ENSG00000188290		TBX15	ENSG00000092607		MSC	ENSG00000178860		MAFB	ENSG00000204103		FOXQ1	ENSG00000164379		HOXC6	ENSG00000197757		ZFP64	ENSG00000020256		ONECUT2	ENSG00000119547					CDKN2A	ENSG00000147889		CDKN2A	ENSG00000147889
TFAP2A	ENSG00000137203		ZNF511	ENSG00000198546		ARID3A	ENSG00000116017					DMRT3	ENSG00000064218		HOXA9	ENSG00000078399		HOXD1	ENSG00000128645		HOXD12	ENSG00000170178		DMRT1	ENSG00000137090		NEUROD2	ENSG00000171532		PAX2	ENSG00000075891		PRDM13	ENSG00000112238		HOXC8	ENSG00000037965					POU4F1	ENSG00000152192		TBX3	ENSG00000135111
GBX1	ENSG00000164900		HOXD1	ENSG00000128645		HOXC12	ENSG00000123407					TWIST1	ENSG00000122691		FOXL1	ENSG00000176678		HOXC8	ENSG00000037965		CBX8	ENSG00000141570		VSX1	ENSG00000100987		FOXF2	ENSG00000137273		MAFA	ENSG00000182759		VSX1	ENSG00000100987		VPS25	ENSG00000131475					HOXA9	ENSG00000078399		NEUROG2	ENSG00000178403
OTP	ENSG00000171540		HOXB2	ENSG00000173917		PCGF1	ENSG00000115289					ZFP64	ENSG00000020256		HOXD10	ENSG00000128710		INSM1	ENSG00000173404		ARID3A	ENSG00000116017		TBX4	ENSG00000121075		DMRT1	ENSG00000137090		FOXL1	ENSG00000176678		FOXD3	ENSG00000187140		CDKN2A	ENSG00000147889					FEZF2	ENSG00000153266		HOXC11	ENSG00000123388
TBR1	ENSG00000136535		HSF4	ENSG00000102878		PAX2	ENSG00000075891					PCGF1	ENSG00000115289		OTP	ENSG00000171540		TBX1	ENSG00000184058		CDKN2A	ENSG00000147889		POU4F1	ENSG00000152192		ASCL1	ENSG00000139352		SOX21	ENSG00000125285		FOXB1	ENSG00000171956		FEZF1	ENSG00000128610					GBX2	ENSG00000168505		BCL11B	ENSG00000127152
LHX1	ENSG00000132130		HOXB8	ENSG00000120068		POU3F2	ENSG00000184486					NEUROG2	ENSG00000178403		LMX1B	ENSG00000136944		DMRT3	ENSG00000064218		POU2F2	ENSG00000028277		FOXH1	ENSG00000160973		BARX1	ENSG00000131668		HOXC8	ENSG00000037965		HOXC8	ENSG00000037965		DMRT3	ENSG00000064218					EGR4	ENSG00000135625		GSC	ENSG00000133937
GBX2	ENSG00000168505		TCEA2	ENSG00000171703		PRDM12	ENSG00000130711					TBX4	ENSG00000121075		GATA3	ENSG00000107485		NR5A2	ENSG00000116833		ONECUT3	ENSG00000205922		FOXC2	ENSG00000176692		VSX1	ENSG00000100987		HOXA6	ENSG00000106006		EN2	ENSG00000164778		CBX4	ENSG00000141582					OLIG1	ENSG00000184221		TBX20	ENSG00000164532
NR5A1	ENSG00000136931		CDKN2A	ENSG00000147889		HMX2	ENSG00000188816					PRDM13	ENSG00000112238		HOXA6	ENSG00000106006		LHX6	ENSG00000106852		NR5A1	ENSG00000136931		DMRT3	ENSG00000064218		FOXL2	ENSG00000183770		EBF2	ENSG00000221818		FOXE1	ENSG00000178919		HOXC9	ENSG00000180806					GATA4	ENSG00000136574		HOXB6	ENSG00000108511
DMRT3	ENSG00000064218		MECOM	ENSG00000085276		ASCL1	ENSG00000139352					ONECUT3	ENSG00000205922		ARID3A	ENSG00000116017		SP5	ENSG00000204335		EOMES	ENSG00000163508		ARID3C	ENSG00000205143		NHLH2	ENSG00000177551		CBX4	ENSG00000141582		CDX2	ENSG00000165556		GBX2	ENSG00000168505					EN2	ENSG00000164778		TWIST1	ENSG00000122691
ONECUT2	ENSG00000119547		FOXF2	ENSG00000137273		SCRT1	ENSG00000170616					GSC	ENSG00000133937		HOXD12	ENSG00000170178		HOXC5	ENSG00000172789		TBX4	ENSG00000121075		MNX1	ENSG00000130675		EOMES	ENSG00000163508		EN2	ENSG00000164778		PAX9	ENSG00000198807		DMRT1	ENSG00000137090					FOXG1	ENSG00000176165		FOXC2	ENSG00000176692
KLF14	ENSG00000174595		TCF21	ENSG00000118526		BMI1	ENSG00000168283					EGR4	ENSG00000135625		TBX15	ENSG00000092607		HSF4	ENSG00000102878		HOXB8	ENSG00000120068		PITX1	ENSG00000069011		ARX	ENSG00000004848		KLF14	ENSG00000174595		HOXA13	ENSG00000106031		PCGF1	ENSG00000115289					ZNF653	ENSG00000161914		TFAP2A	ENSG00000137203
HOXC11	ENSG00000123388		TFAP2C	ENSG00000087510		ESR1	ENSG00000091831					POU4F1	ENSG00000152192		TWIST1	ENSG00000122691		HOXB8	ENSG00000120068		PAX5	ENSG00000196092		PAX9	ENSG00000198807		PRDM13	ENSG00000112238		TBX18	ENSG00000112837		POU3F2	ENSG00000184486		HES2	ENSG00000069812					OTP	ENSG00000171540		MNX1	ENSG00000130675
FEZF1	ENSG00000128610		HOXB5	ENSG00000120075		LHX1	ENSG00000132130					TBX20	ENSG00000164532		EN1	ENSG00000163064		FOXC1	ENSG00000054598		LHX2	ENSG00000106689		NR1H2	ENSG00000131408		NR1H2	ENSG00000131408		ALX3	ENSG00000156150		LHX1	ENSG00000132130		ONECUT1	ENSG00000169856					HOXC12	ENSG00000123407		PCGF1	ENSG00000115289
DMRT1	ENSG00000137090		PRDM13	ENSG00000112238		SOX2	ENSG00000181449					DMRT1	ENSG00000137090		EGR4	ENSG00000135625		HOXD10	ENSG00000128710		WT1	ENSG00000184937		HOXA13	ENSG00000106031		EBF4	ENSG00000088881		HOXB13	ENSG00000159184		HOXB8	ENSG00000120068		BARX2	ENSG00000043039					FOXH1	ENSG00000160973		HOXB9	ENSG00000170689
VAX1	ENSG00000148704		TBX15	ENSG00000092607		HES4	ENSG00000188290					HOXB3	ENSG00000120093		LEF1	ENSG00000138795		SATB2	ENSG00000119042		FOXC2	ENSG00000176692		FOXL1	ENSG00000176678		GBX2	ENSG00000168505		FOXH1	ENSG00000160973		SATB2	ENSG00000119042		SIM2	ENSG00000159263					INSM1	ENSG00000173404		FOXL2	ENSG00000183770
CDX2	ENSG00000165556		SP6	ENSG00000189120		HOXB2	ENSG00000173917					NKX2-1	ENSG00000136352		HOXA7	ENSG00000122592		FOXL1	ENSG00000176678		TBX18	ENSG00000112837		ARX	ENSG00000004848		FOXA1	ENSG00000129514		SIM1	ENSG00000112246		HOXB2	ENSG00000173917		TP73	ENSG00000078900					EBF2	ENSG00000221818		HOXC6	ENSG00000197757
POU4F1	ENSG00000152192		HAND2	ENSG00000164107		PDX1	ENSG00000139515					HOXA9	ENSG00000078399		TP73	ENSG00000078900		MSX1	ENSG00000163132		DMRT1	ENSG00000137090		BARX1	ENSG00000131668		HOXA13	ENSG00000106031		FOXC1	ENSG00000054598		TFAP2C	ENSG00000087510		TBX18	ENSG00000112837					FEZF1	ENSG00000128610		ZNF511	ENSG00000198546
HES4	ENSG00000188290		MAFA	ENSG00000182759		FOXG1	ENSG00000176165					MNX1	ENSG00000130675		PRDM12	ENSG00000130711		FOXC2	ENSG00000176692		HOXB13	ENSG00000159184		SOX18	ENSG00000203883		ZFHX4	ENSG00000091656		CDX2	ENSG00000165556		FOXH1	ENSG00000160973		HOXC6	ENSG00000197757					SCRT1	ENSG00000170616		HOXA9	ENSG00000078399
LMX1B	ENSG00000136944		FOXC2	ENSG00000176692		GATA5	ENSG00000130700					HOXC11	ENSG00000123388		HOXB6	ENSG00000108511		EBF2	ENSG00000221818		HOXB6	ENSG00000108511		NPAS1	ENSG00000130751		POU4F1	ENSG00000152192		SP5	ENSG00000204335		FOXL2	ENSG00000183770		NKX6-1	ENSG00000163623					HLX	ENSG00000136630		FOXC1	ENSG00000054598
HOXB4	ENSG00000182742		INSM1	ENSG00000173404		HES2	ENSG00000069812					GATA4	ENSG00000136574		CDKN2A	ENSG00000147889		HAND2	ENSG00000164107		SATB2	ENSG00000119042		NEUROD2	ENSG00000171532		TBX20	ENSG00000164532		MSX1	ENSG00000163132		SP5	ENSG00000204335		POU4F1	ENSG00000152192					INSM2	ENSG00000168348		MSC	ENSG00000178860
SP6	ENSG00000189120		TWIST1	ENSG00000122691		ZNF653	ENSG00000161914					FOXC1	ENSG00000054598		HOXB13	ENSG00000159184		TCEA2	ENSG00000171703		HLX	ENSG00000136630		GATA4	ENSG00000136574		OTX1	ENSG00000115507		LHX4	ENSG00000121454		NR2E1	ENSG00000112333		POU3F1	ENSG00000185668					SOX14	ENSG00000168875		NKX2-1	ENSG00000136352
FOXI3	ENSG00000214336		NKX2-3	ENSG00000119919		OTP	ENSG00000171540					HOXB6	ENSG00000108511		POU4F1	ENSG00000152192		FOXQ1	ENSG00000164379		CDX2	ENSG00000165556		ZNF536	ENSG00000198597		RAX	ENSG00000134438		ZNF512B	ENSG00000196700		HOXD13	ENSG00000128714		PAX3	ENSG00000135903					MSX1	ENSG00000163132		HOXA3	ENSG00000105997
LHX4	ENSG00000121454		CBX2	ENSG00000173894		TBX1	ENSG00000184058					EN1	ENSG00000163064		HOXC12	ENSG00000123407		ZFHX4	ENSG00000091656		FOXB1	ENSG00000171956		TAL1	ENSG00000162367		SCRT2	ENSG00000215397		HOXD13	ENSG00000128714		SOX21	ENSG00000125285		HNF4G	ENSG00000164749					LEF1	ENSG00000138795		HOXC8	ENSG00000037965
SOX9	ENSG00000125398		ONECUT2	ENSG00000119547		EN1	ENSG00000163064					MSC	ENSG00000178860		SATB2	ENSG00000119042		PRDM16	ENSG00000142611		HMX2	ENSG00000188816		OLIG2	ENSG00000205927		HOXA9	ENSG00000078399		EN1	ENSG00000163064		PCGF1	ENSG00000115289		FOXH1	ENSG00000160973					BARHL1	ENSG00000125492		HOXB3	ENSG00000120093
ARID3C	ENSG00000205143		ZFHX4	ENSG00000091656		TBR1	ENSG00000136535					PAX7	ENSG00000009709		TBX1	ENSG00000184058		LBX2	ENSG00000179528		GATA4	ENSG00000136574		TWIST1	ENSG00000122691		NKX6-1	ENSG00000163623		FOXC2	ENSG00000176692		FOXA1	ENSG00000129514		HOXD12	ENSG00000170178					NEUROG2	ENSG00000178403		BARX1	ENSG00000131668
NKX2-1	ENSG00000136352		HOXC5	ENSG00000172789		CASZ1	ENSG00000130940					HES4	ENSG00000188290		MSC	ENSG00000178860		TWIST1	ENSG00000122691		NR2E1	ENSG00000112333		HES2	ENSG00000069812		HOXC8	ENSG00000037965		GSC	ENSG00000133937		VAX2	ENSG00000116035		LEF1	ENSG00000138795					SCRT2	ENSG00000215397		GATA4	ENSG00000136574
LHX2	ENSG00000106689		EN1	ENSG00000163064		HOXB5	ENSG00000120075					LHX1	ENSG00000132130		MLXIPL	ENSG00000009950		GSC	ENSG00000133937		HES2	ENSG00000069812		POU3F1	ENSG00000185668		MLXIPL	ENSG00000009950		PRDM16	ENSG00000142611		HOXA11	ENSG00000005073		PRDM12	ENSG00000130711					FOXD3	ENSG00000187140		PAX9	ENSG00000198807
HOXB9	ENSG00000170689		WT1	ENSG00000184937		DMRT1	ENSG00000137090					TBX3	ENSG00000135111		ONECUT1	ENSG00000169856		FOXB1	ENSG00000171956		TWIST1	ENSG00000122691		EBF1	ENSG00000164330		ZNF512B	ENSG00000196700					PAX7	ENSG00000009709		DMRT2	ENSG00000173253					HOXC9	ENSG00000180806		DMRT3	ENSG00000064218
RAX	ENSG00000134438		HOXC11	ENSG00000123388		NEUROD1	ENSG00000162992					HOXC6	ENSG00000197757		TBX3	ENSG00000135111		HOXB3	ENSG00000120093		PRDM13	ENSG00000112238		HOXB13	ENSG00000159184		LHX8	ENSG00000162624					BARHL2	ENSG00000143032		SALL1	ENSG00000103449					LHX2	ENSG00000106689		SOX21	ENSG00000125285
FOXB1	ENSG00000171956		HOXC8	ENSG00000037965		NPAS1	ENSG00000130751					BCL11B	ENSG00000127152		PAX2	ENSG00000075891		VAX2	ENSG00000116035		SALL1	ENSG00000103449		VAX2	ENSG00000116035		NR5A1	ENSG00000136931					LEF1	ENSG00000138795		POU3F2	ENSG00000184486					MNX1	ENSG00000130675		PAX2	ENSG00000075891
HOXC10	ENSG00000180818		TBX20	ENSG00000164532		BARX1	ENSG00000131668					LHX5	ENSG00000089116		ATOH1	ENSG00000172238		HOXC10	ENSG00000180818		INSM1	ENSG00000173404		SOX21	ENSG00000125285		FOXE1	ENSG00000178919					VAX1	ENSG00000148704		CDX2	ENSG00000165556					ARX	ENSG00000004848
TFAP2C	ENSG00000087510		BARX1	ENSG00000131668		PRDM13	ENSG00000112238					FOXL2	ENSG00000183770		FOXH1	ENSG00000160973		IRF4	ENSG00000137265		POU4F1	ENSG00000152192		LEF1	ENSG00000138795		POU2F2	ENSG00000028277					TBX18	ENSG00000112837		HSF4	ENSG00000102878					PRDM13	ENSG00000112238
ONECUT1	ENSG00000169856		GATA5	ENSG00000130700		SP6	ENSG00000189120					PAX2	ENSG00000075891		HES2	ENSG00000069812		BMI1	ENSG00000168283		INSM2	ENSG00000168348		NKX2-3	ENSG00000119919		ZFP64	ENSG00000020256					HOXD11	ENSG00000128713		PDX1	ENSG00000139515					LHX4	ENSG00000121454
SOX14	ENSG00000168875		TBX1	ENSG00000184058		LMX1B	ENSG00000136944					TBX18	ENSG00000112837		HOXD13	ENSG00000128714		HOXB5	ENSG00000120075		VAX2	ENSG00000116035		FOXL2	ENSG00000183770		FOXG1	ENSG00000176165					HOXC5	ENSG00000172789		NEUROG2	ENSG00000178403					OLIG3	ENSG00000177468
NEUROG2	ENSG00000178403		MLXIPL	ENSG00000009950		VAX2	ENSG00000116035					RAX	ENSG00000134438		HOXD11	ENSG00000128713		HOXB9	ENSG00000170689		FEZF1	ENSG00000128610		ZNF512B	ENSG00000196700		DMRT3	ENSG00000064218					LHX8	ENSG00000162624		GSC	ENSG00000133937					SNAPC2	ENSG00000104976
ATOH1	ENSG00000172238		VAX2	ENSG00000116035		HOXB6	ENSG00000108511					HOXC12	ENSG00000123407		LHX8	ENSG00000162624		ASCL1	ENSG00000139352		PCGF1	ENSG00000115289		NKX6-1	ENSG00000163623		PAX7	ENSG00000009709					HOXC12	ENSG00000123407		HOXD3	ENSG00000128652					CASZ1	ENSG00000130940
POU3F2	ENSG00000184486		BARX2	ENSG00000043039		SCRT2	ENSG00000215397					SOX21	ENSG00000125285		DMRT2	ENSG00000173253		PAX9	ENSG00000198807		PDX1	ENSG00000139515		ASCL1	ENSG00000139352		LHX5	ENSG00000089116					LHX5	ENSG00000089116		MNX1	ENSG00000130675					HOXC11	ENSG00000123388
HES2	ENSG00000069812		OTX1	ENSG00000115507		LHX4	ENSG00000121454					FOXG1	ENSG00000176165		HOXD8	ENSG00000175879		BARX2	ENSG00000043039		NEUROD2	ENSG00000171532		FOXB2	ENSG00000204612		BARHL1	ENSG00000125492					MSX2	ENSG00000120149		NEUROD2	ENSG00000171532					OVOL2	ENSG00000125850
NR2E1	ENSG00000112333		SALL1	ENSG00000103449		VAX1	ENSG00000148704					NR2F1	ENSG00000175745		HOXB5	ENSG00000120075		NEUROG3	ENSG00000122859		VAX1	ENSG00000148704		LHX6	ENSG00000106852		ARID3C	ENSG00000205143					NKX6-1	ENSG00000163623		HMX2	ENSG00000188816					HNF4G	ENSG00000164749
HES5	ENSG00000197921		IRF4	ENSG00000137265		POU4F1	ENSG00000152192					HOXB9	ENSG00000170689		VAX1	ENSG00000148704		MSX2	ENSG00000120149		FOXH1	ENSG00000160973		RFX4	ENSG00000111783		VGLL2	ENSG00000170162					VGLL2	ENSG00000170162		PAX7	ENSG00000009709					NEUROD2	ENSG00000171532
HOXB3	ENSG00000120093		PRDM16	ENSG00000142611		ZNF512B	ENSG00000196700					ARID3C	ENSG00000205143		FOXC2	ENSG00000176692		HOXB6	ENSG00000108511		FOXI3	ENSG00000214336		INSM2	ENSG00000168348		CDX2	ENSG00000165556					EN1	ENSG00000163064		LHX1	ENSG00000132130					FOXB1	ENSG00000171956
TBX15	ENSG00000092607		FOXC1	ENSG00000054598		SP5	ENSG00000204335					VAX1	ENSG00000148704		DMRT3	ENSG00000064218		RORB	ENSG00000198963		LEF1	ENSG00000138795		HOXC12	ENSG00000123407		NEUROG2	ENSG00000178403					NR5A1	ENSG00000136931		NR5A1	ENSG00000136931					SATB2	ENSG00000119042
INSM1	ENSG00000173404		MSX1	ENSG00000163132		EOMES	ENSG00000163508					POU3F2	ENSG00000184486		GBX2	ENSG00000168505		NR5A1	ENSG00000136931		TP73	ENSG00000078900		ZNF511	ENSG00000198546		SP6	ENSG00000189120					HMX2	ENSG00000188816		HOXC5	ENSG00000172789					PDX1	ENSG00000139515
OLIG3	ENSG00000177468		SOX6	ENSG00000110693		RAX	ENSG00000134438					OTP	ENSG00000171540		EN2	ENSG00000164778		FOXH1	ENSG00000160973		HOXB5	ENSG00000120075		OTP	ENSG00000171540		HOXD13	ENSG00000128714					HOXD12	ENSG00000170178		NR2E1	ENSG00000112333					LBX2	ENSG00000179528
NKX6-1	ENSG00000163623		GATA3	ENSG00000107485		PAX7	ENSG00000009709					TFAP2C	ENSG00000087510		ARID3C	ENSG00000205143		FOXG1	ENSG00000176165		TBX20	ENSG00000164532		HOXA3	ENSG00000105997		FOXB2	ENSG00000204612					HOXC9	ENSG00000180806		LHX8	ENSG00000162624					BARHL2	ENSG00000143032
INSM2	ENSG00000168348		SNAPC2	ENSG00000104976		NEUROG3	ENSG00000122859					NKX6-1	ENSG00000163623		ALX4	ENSG00000052850		PROX1	ENSG00000117707		TBR1	ENSG00000136535		HOXC11	ENSG00000123388		KLF14	ENSG00000174595					ZNF511	ENSG00000198546		HOXB8	ENSG00000120068					VPS25	ENSG00000131475
NEUROD2	ENSG00000171532		FOXQ1	ENSG00000164379		HOXA11	ENSG00000005073					FOXC2	ENSG00000176692		SOX14	ENSG00000168875		PRDM6	ENSG00000061455		ZFHX4	ENSG00000091656		SCRT1	ENSG00000170616		NKX2-3	ENSG00000119919					FOXG1	ENSG00000176165		TBX1	ENSG00000184058					UNCX	ENSG00000164853
FEZF2	ENSG00000153266		RORB	ENSG00000198963		TBX20	ENSG00000164532					UNCX	ENSG00000164853		VPS25	ENSG00000131475		ALX3	ENSG00000156150		BARHL2	ENSG00000143032		MLXIPL	ENSG00000009950								HOXD3	ENSG00000128652		ARID3C	ENSG00000205143					T	ENSG00000164458
EN1	ENSG00000163064		HMX2	ENSG00000188816		HOXD13	ENSG00000128714					HOXA11	ENSG00000005073		NEUROG2	ENSG00000178403		TFAP2C	ENSG00000087510		NOTO	ENSG00000214513		NEUROG3	ENSG00000122859								ASCL1	ENSG00000139352		INSM1	ENSG00000173404					POU3F2	ENSG00000184486
ASCL1	ENSG00000139352		PRDM6	ENSG00000061455		NKX2-1	ENSG00000136352					HOXC9	ENSG00000180806		FOXE1	ENSG00000178919		BHLHE22	ENSG00000180828		PAX6	ENSG00000007372		FOXG1	ENSG00000176165								ONECUT3	ENSG00000205922		TBX15	ENSG00000092607					RAX	ENSG00000134438
TBX2	ENSG00000121068		HOXB3	ENSG00000120093		FEZF1	ENSG00000128610					PAX3	ENSG00000135903		BARHL2	ENSG00000143032		SKOR1	ENSG00000188779		HOXC12	ENSG00000123407		ERG	ENSG00000157554								GSC	ENSG00000133937		HOXD8	ENSG00000175879					DMRT3	ENSG00000064218
SCRT2	ENSG00000215397					NKX2-3	ENSG00000119919					SOX2	ENSG00000181449					EN2	ENSG00000164778		BARX1	ENSG00000131668		FEZF2	ENSG00000153266								ZFHX4	ENSG00000091656		HOXB3	ENSG00000120093					SOX18	ENSG00000203883
SCRT1	ENSG00000170616					OLIG2	ENSG00000205927					BMI1	ENSG00000168283					SNAPC2	ENSG00000104976		FOXD3	ENSG00000187140		TBX20	ENSG00000164532								HOXB3	ENSG00000120093		HOXC12	ENSG00000123407					EOMES	ENSG00000163508
GATA3	ENSG00000107485					LHX5	ENSG00000089116					NR2E1	ENSG00000112333					HES5	ENSG00000197921		IRF4	ENSG00000137265		FIGLA	ENSG00000183733								NKX2-3	ENSG00000119919		OTP	ENSG00000171540					NR5A1	ENSG00000136931
ZNF511	ENSG00000198546					HMX3	ENSG00000188620					NHLH2	ENSG00000177551					NPAS3	ENSG00000151322		HOXD3	ENSG00000128652		EBF4	ENSG00000088881								INSM1	ENSG00000173404		ZFHX4	ENSG00000091656					ALX3	ENSG00000156150
BARHL1	ENSG00000125492					NR5A1	ENSG00000136931					RFX4	ENSG00000111783					HOXA11	ENSG00000005073		MSX2	ENSG00000120149		BHLHE23	ENSG00000125533								POU3F3	ENSG00000198914		RAX	ENSG00000134438					NPAS1	ENSG00000130751
MLXIPL	ENSG00000009950					HAND1	ENSG00000113196					ONECUT1	ENSG00000169856					GATA4	ENSG00000136574		HES4	ENSG00000188290		VSX2	ENSG00000119614								MSC	ENSG00000178860		HES4	ENSG00000188290					ZFP64	ENSG00000020256
						ONECUT1	ENSG00000169856					HOXB4	ENSG00000182742					SIM2	ENSG00000159263		HOXA9	ENSG00000078399		OTX1	ENSG00000115507								ZNF512B	ENSG00000196700		NPAS1	ENSG00000130751					ATOH1	ENSG00000172238
						NEUROD2	ENSG00000171532					HOXC10	ENSG00000180818					HOXB4	ENSG00000182742		OTP	ENSG00000171540		SOX9	ENSG00000125398								FOXQ1	ENSG00000164379		PAX2	ENSG00000075891
						HOXC9	ENSG00000180806					NR5A1	ENSG00000136931					HOXA13	ENSG00000106031		TFAP2A	ENSG00000137203		BARHL1	ENSG00000125492								EGR4	ENSG00000135625		MSX2	ENSG00000120149
						BARHL2	ENSG00000143032					TBR1	ENSG00000136535					HOXC11	ENSG00000123388		POU3F1	ENSG00000185668		NR5A1	ENSG00000136931								HOXD1	ENSG00000128645		HOXD9	ENSG00000128709
						BAHD1	ENSG00000140320					VAX2	ENSG00000116035					BHLHE23	ENSG00000125533		KLF14	ENSG00000174595		PRDM12	ENSG00000130711								RAX	ENSG00000134438		NKX2-3	ENSG00000119919
						CHD5	ENSG00000116254					T	ENSG00000164458					SOX21	ENSG00000125285		NPAS1	ENSG00000130751		BARHL2	ENSG00000143032								ATOH1	ENSG00000172238		SOX9	ENSG00000125398
						FOXQ1	ENSG00000164379					HOXC5	ENSG00000172789					HOXC12	ENSG00000123407		HOXA6	ENSG00000106006		EN2	ENSG00000164778								GBX2	ENSG00000168505		ASCL1	ENSG00000139352
						GATA2	ENSG00000179348					BARX1	ENSG00000131668					SALL1	ENSG00000103449		HES3	ENSG00000173673		RAX	ENSG00000134438								ARID3C	ENSG00000205143		VAX2	ENSG00000116035
						EN2	ENSG00000164778					BARHL2	ENSG00000143032					LHX2	ENSG00000106689		SOX14	ENSG00000168875		HOXC8	ENSG00000037965								FEZF2	ENSG00000153266		FOXG1	ENSG00000176165
						HNF1B	ENSG00000108753					HOXB5	ENSG00000120075					ATF3	ENSG00000162772		MNX1	ENSG00000130675		SCRT2	ENSG00000215397								SOX9	ENSG00000125398		BCL11B	ENSG00000127152
						OLIG1	ENSG00000184221					GSX1	ENSG00000169840					ARX	ENSG00000004848		HOXA7	ENSG00000122592		T	ENSG00000164458								PHOX2A	ENSG00000165462		LMX1B	ENSG00000136944
						NHLH2	ENSG00000177551					LBX1	ENSG00000138136					CDKN2A	ENSG00000147889		BCL11B	ENSG00000127152		HOXD12	ENSG00000170178								HOXA9	ENSG00000078399		POU3F3	ENSG00000198914
						NR2E1	ENSG00000112333					ZNF653	ENSG00000161914					SOX9	ENSG00000125398		LHX4	ENSG00000121454		GSX2	ENSG00000180613								HES4	ENSG00000188290		SIM1	ENSG00000112246
						HNF4G	ENSG00000164749					HOXD9	ENSG00000128709					HOXD12	ENSG00000170178		VSX2	ENSG00000119614		NEUROG2	ENSG00000178403								NOTO	ENSG00000214513		FOXD2	ENSG00000186564
						ONECUT3	ENSG00000205922					SCRT1	ENSG00000170616					TCF21	ENSG00000118526		HMX3	ENSG00000188620		FOXB1	ENSG00000171956								GBX1	ENSG00000164900		ZNF511	ENSG00000198546
						CDX2	ENSG00000165556					FOXI3	ENSG00000214336								RFX4	ENSG00000111783		ONECUT1	ENSG00000169856								NPAS3	ENSG00000151322		ARID3A	ENSG00000116017
						FOXL1	ENSG00000176678					HOXA3	ENSG00000105997								RORB	ENSG00000198963		SP5	ENSG00000204335								SIM1	ENSG00000112246		MSC	ENSG00000178860
						FEV	ENSG00000163497														T	ENSG00000164458		VGLL2	ENSG00000170162								NEUROD1	ENSG00000162992		FOXB1	ENSG00000171956
						BARHL1	ENSG00000125492														SNAPC2	ENSG00000104976		OLIG3	ENSG00000177468								ESR1	ENSG00000091831		HOXA9	ENSG00000078399
						HOXD12	ENSG00000170178														ERG	ENSG00000157554		BHLHE22	ENSG00000180828								PAX3	ENSG00000135903		OLIG3	ENSG00000177468
						EGR4	ENSG00000135625														GATA2	ENSG00000179348		PHOX2A	ENSG00000165462								SIM2	ENSG00000159263		SOX14	ENSG00000168875
						ZNF511	ENSG00000198546														RAX	ENSG00000134438		ONECUT2	ENSG00000119547								PAX5	ENSG00000196092		FOXB2	ENSG00000204612
						HOXB3	ENSG00000120093														SOX18	ENSG00000203883		INSM1	ENSG00000173404								SOX14	ENSG00000168875		MAFA	ENSG00000182759
						ARX	ENSG00000004848														FOXE1	ENSG00000178919		SNAPC2	ENSG00000104976								TBR1	ENSG00000136535		GATA4	ENSG00000136574
						POU3F1	ENSG00000185668														HAND1	ENSG00000113196		POU3F2	ENSG00000184486								OVOL2	ENSG00000125850		TBX20	ENSG00000164532
						FOXB1	ENSG00000171956														FOXB2	ENSG00000204612		PAX5	ENSG00000196092								HSF4	ENSG00000102878		HOXB2	ENSG00000173917
						FOXI3	ENSG00000214336														HES5	ENSG00000197921		PRDM13	ENSG00000112238								ARID3A	ENSG00000116017		LBX2	ENSG00000179528
						EBF4	ENSG00000088881														SCRT2	ENSG00000215397		NKX2-1	ENSG00000136352								OLIG3	ENSG00000177468		OVOL2	ENSG00000125850
						PAX5	ENSG00000196092														BARHL1	ENSG00000125492		HES3	ENSG00000173673								HOXB6	ENSG00000108511		ONECUT3	ENSG00000205922
						MSC	ENSG00000178860														GATA6	ENSG00000141448		CBX8	ENSG00000141570								TBX20	ENSG00000164532		ALX4	ENSG00000052850
						OLIG3	ENSG00000177468														GSX2	ENSG00000180613		MSX2	ENSG00000120149								DMRT3	ENSG00000064218		LHX4	ENSG00000121454
						SOX14	ENSG00000168875														SOX2	ENSG00000181449		SATB2	ENSG00000119042								HES3	ENSG00000173673		TBR1	ENSG00000136535
						INSM2	ENSG00000168348														ARID3C	ENSG00000205143		FOXD2	ENSG00000186564								IRF4	ENSG00000137265		HOXA3	ENSG00000105997
						TBX3	ENSG00000135111														GSC	ENSG00000133937		GBX1	ENSG00000164900								DMRT1	ENSG00000137090		FOXQ1	ENSG00000164379
						FOXF2	ENSG00000137273														OLIG2	ENSG00000205927		VAX1	ENSG00000148704								ALX4	ENSG00000052850		FEZF2	ENSG00000153266
						NR2F2	ENSG00000185551														ALX4	ENSG00000052850		FEZF1	ENSG00000128610								POU3F1	ENSG00000185668		GBX1	ENSG00000164900
						TCEA2	ENSG00000171703														FLI1	ENSG00000151702		TBX18	ENSG00000112837								BHLHE22	ENSG00000180828		NEUROG3	ENSG00000122859
						VSX1	ENSG00000100987														PRDM16	ENSG00000142611		ONECUT3	ENSG00000205922								POU2F2	ENSG00000028277		ZNF512B	ENSG00000196700
						PRDM6	ENSG00000061455														GBX1	ENSG00000164900		CBX2	ENSG00000173894								SOX2	ENSG00000181449		SATB2	ENSG00000119042
						MSX2	ENSG00000120149														GSX1	ENSG00000169840											ARX	ENSG00000004848		ALX3	ENSG00000156150
						TP73	ENSG00000078900														PHOX2A	ENSG00000165462											EBF3	ENSG00000108001		PHOX2A	ENSG00000165462
						POU2F2	ENSG00000028277														PRDM12	ENSG00000130711											GSX2	ENSG00000180613		SP6	ENSG00000189120
																					FEZF2	ENSG00000153266											GATA4	ENSG00000136574		VSX1	ENSG00000100987
																					FOXG1	ENSG00000176165											FOXB2	ENSG00000204612		RFX4	ENSG00000111783
																					POU3F2	ENSG00000184486											SNAPC2	ENSG00000104976		T	ENSG00000164458
																					FOXF1	ENSG00000103241											HOXA3	ENSG00000105997		PAX6	ENSG00000007372
																					MAFB	ENSG00000204103											FOXL1	ENSG00000176678		BARHL2	ENSG00000143032
																					BHLHE23	ENSG00000125533											BMI1	ENSG00000168283		KLF14	ENSG00000174595
																					BAHD1	ENSG00000140320											PAX2	ENSG00000075891		FOXA1	ENSG00000129514
																					HSF4	ENSG00000102878											OLIG2	ENSG00000205927		SCRT1	ENSG00000170616
																					PAX3	ENSG00000135903											SCRT1	ENSG00000170616		HAND2	ENSG00000164107
																					BMI1	ENSG00000168283											KLF14	ENSG00000174595		HES5	ENSG00000197921
																					NKX2-1	ENSG00000136352														GSX2	ENSG00000180613
																					ZNF511	ENSG00000198546														SOX6	ENSG00000110693
																					UNCX	ENSG00000164853														ATOH1	ENSG00000172238
																					EBF4	ENSG00000088881														BARHL1	ENSG00000125492
																					ESR1	ENSG00000091831
																					NEUROG2	ENSG00000178403
																					LHX8	ENSG00000162624
																					MSX1	ENSG00000163132
																					PAX2	ENSG00000075891
																					PRDM6	ENSG00000061455
																					ALX3	ENSG00000156150
																					EBF3	ENSG00000108001
																					NR2F2	ENSG00000185551
																					CBX4	ENSG00000141582
																					LHX6	ENSG00000106852
																					ATOH1	ENSG00000172238
																					SP5	ENSG00000204335
																					PROX1	ENSG00000117707
																					CHD5	ENSG00000116254
																					DMRT2	ENSG00000173253
																					FEV	ENSG00000163497
																					NEUROD1	ENSG00000162992
DOWN
BLCA			BL			BRCA			CESC			COAD			ESCA			FL			HNSC			KIRC			KIRP			LIHC			LUAD			LUSC			PAAD			PRAD			READ			SKCM
TCF21	ENSG00000118526		GSX2	ENSG00000180613		EBF1	ENSG00000164330		HAND2	ENSG00000164107		NKX2-3	ENSG00000119919		CHD5	ENSG00000116254		OVOL2	ENSG00000125850		BARX2	ENSG00000043039		SIM2	ENSG00000159263		UNCX	ENSG00000164853		ESR1	ENSG00000091831		TAL1	ENSG00000162367		TCF21	ENSG00000118526		NR5A1	ENSG00000136931		HOXB8	ENSG00000120068		NKX2-3	ENSG00000119919		PAX5	ENSG00000196092
FOXF1	ENSG00000103241		EBF1	ENSG00000164330		MLXIPL	ENSG00000009950		EBF1	ENSG00000164330		NR5A2	ENSG00000116833		FOXF1	ENSG00000103241		NPAS1	ENSG00000130751		FOXC1	ENSG00000054598		UNCX	ENSG00000164853		PROX1	ENSG00000117707		HAND2	ENSG00000164107		FOXF1	ENSG00000103241		SOX17	ENSG00000164736		POU2F2	ENSG00000028277		HOXB6	ENSG00000108511		FOXF2	ENSG00000137273		FLI1	ENSG00000151702
SOX17	ENSG00000164736		EGR4	ENSG00000135625		EBF3	ENSG00000108001		TCF21	ENSG00000118526		FOXF2	ENSG00000137273		SOX17	ENSG00000164736		POU4F1	ENSG00000152192		PAX9	ENSG00000198807		TCF21	ENSG00000118526		HMX2	ENSG00000188816		TCF21	ENSG00000118526		SOX17	ENSG00000164736		ERG	ENSG00000157554		PAX5	ENSG00000196092		PAX2	ENSG00000075891		HAND2	ENSG00000164107		POU2F2	ENSG00000028277
ATF3	ENSG00000162772		PAX5	ENSG00000196092		EBF2	ENSG00000221818		WT1	ENSG00000184937		TCF21	ENSG00000118526		TCF21	ENSG00000118526		POU2F2	ENSG00000028277		PITX1	ENSG00000069011		PROX1	ENSG00000117707		PRDM16	ENSG00000142611		EGR2	ENSG00000122877		ERG	ENSG00000157554		FOXF1	ENSG00000103241		EOMES	ENSG00000163508		HOXB9	ENSG00000170689		FEV	ENSG00000163497
TBX20	ENSG00000164532		POU2F2	ENSG00000028277		TBX15	ENSG00000092607		TAL1	ENSG00000162367		ZNF536	ENSG00000198597		NKX6-1	ENSG00000163623		CBX2	ENSG00000173894		OLIG1	ENSG00000184221		FOXC1	ENSG00000054598		SIM2	ENSG00000159263		ATF3	ENSG00000162772		TCF21	ENSG00000118526		NR5A2	ENSG00000116833		FLI1	ENSG00000151702		PRDM16	ENSG00000142611		FOXD3	ENSG00000187140
PRDM6	ENSG00000061455		RAX	ENSG00000134438		SOX17	ENSG00000164736		HOXA11	ENSG00000005073		HAND2	ENSG00000164107		NR2F2	ENSG00000185551		RAX	ENSG00000134438		TBX15	ENSG00000092607		PRDM16	ENSG00000142611		TCF21	ENSG00000118526		ERG	ENSG00000157554		TBX2	ENSG00000121068		FLI1	ENSG00000151702					POU3F3	ENSG00000198914		ZNF536	ENSG00000198597
FOXP2	ENSG00000128573		EGR2	ENSG00000122877		DMRT2	ENSG00000173253		NR2F2	ENSG00000185551		FOXD3	ENSG00000187140		ZNF536	ENSG00000198597		PAX5	ENSG00000196092		MLXIPL	ENSG00000009950		MECOM	ENSG00000085276		ERG	ENSG00000157554		FOXF1	ENSG00000103241		FLI1	ENSG00000151702		TBX4	ENSG00000121075					HOXB5	ENSG00000120075		NR5A2	ENSG00000116833
GATA6	ENSG00000141448		NPAS1	ENSG00000130751		TAL1	ENSG00000162367		ESR1	ENSG00000091831		IRF4	ENSG00000137265		PRDM16	ENSG00000142611		EBF1	ENSG00000164330		VGLL2	ENSG00000170162		HOXD8	ENSG00000175879		HOXD8	ENSG00000175879		TAL1	ENSG00000162367		TBX3	ENSG00000135111		GATA6	ENSG00000141448					SP6	ENSG00000189120		FOXP2	ENSG00000128573
EBF1	ENSG00000164330		PAX3	ENSG00000135903		HOXA5	ENSG00000106004		SNAPC2	ENSG00000104976		PHOX2A	ENSG00000165462		PHOX2A	ENSG00000165462		EGR4	ENSG00000135625		SOX17	ENSG00000164736		GATA3	ENSG00000107485		NR2F1	ENSG00000175745		LHX2	ENSG00000106689		TBX4	ENSG00000121075		TAL1	ENSG00000162367					HOXD3	ENSG00000128652		TCF21	ENSG00000118526
HAND2	ENSG00000164107		OVOL2	ENSG00000125850		ERG	ENSG00000157554		ERG	ENSG00000157554		LHX4	ENSG00000121454		PRDM6	ENSG00000061455		CBX4	ENSG00000141582		TBX3	ENSG00000135111		CASZ1	ENSG00000130940		SOX17	ENSG00000164736		TBX20	ENSG00000164532		GATA2	ENSG00000179348		TBX2	ENSG00000121068					SIM1	ENSG00000112246		PRDM6	ENSG00000061455
ESR1	ENSG00000091831		POU4F1	ENSG00000152192		VGLL2	ENSG00000170162		FOXF1	ENSG00000103241		CASZ1	ENSG00000130940		BARX1	ENSG00000131668		FOXI3	ENSG00000214336		ARX	ENSG00000004848		HOXB6	ENSG00000108511		LMX1B	ENSG00000136944		ARID3C	ENSG00000205143		SOX18	ENSG00000203883		NR2F1	ENSG00000175745					GATA3	ENSG00000107485		NPAS3	ENSG00000151322
EBF2	ENSG00000221818		CBX4	ENSG00000141582		EGR2	ENSG00000122877		VSX1	ENSG00000100987		FEV	ENSG00000163497		GATA5	ENSG00000130700		PAX6	ENSG00000007372		HNF1B	ENSG00000108753		HOXB9	ENSG00000170689		GATA2	ENSG00000179348		GATA4	ENSG00000136574		GATA6	ENSG00000141448		GATA2	ENSG00000179348					LHX1	ENSG00000132130		HOXD1	ENSG00000128645
HAND1	ENSG00000113196		FAM120B	ENSG00000112584		ATF3	ENSG00000162772		GATA6	ENSG00000141448		HOXD1	ENSG00000128645		FOXF2	ENSG00000137273		PAX3	ENSG00000135903		CASZ1	ENSG00000130940		TBX3	ENSG00000135111		MECOM	ENSG00000085276		SALL1	ENSG00000103449		EGR2	ENSG00000122877		HOXA5	ENSG00000106004					DMRT2	ENSG00000173253		PHOX2A	ENSG00000165462
GATA5	ENSG00000130700		NR1H2	ENSG00000131408		FOXP2	ENSG00000128573		FLI1	ENSG00000151702		BAHD1	ENSG00000140320		HAND2	ENSG00000164107		CHD5	ENSG00000116254		FIGLA	ENSG00000183733		HOXB5	ENSG00000120075		CASZ1	ENSG00000130940		GATA6	ENSG00000141448		CASZ1	ENSG00000130940		HNF1B	ENSG00000108753					HOXB2	ENSG00000173917		FOXF1	ENSG00000103241
TBX4	ENSG00000121075		FLI1	ENSG00000151702		HOXA6	ENSG00000106006		GATA2	ENSG00000179348		NOTO	ENSG00000214513		TAL1	ENSG00000162367		T	ENSG00000164458		NPAS3	ENSG00000151322		OVOL1	ENSG00000172818		SOX18	ENSG00000203883					HOXA5	ENSG00000106004		PRDM16	ENSG00000142611					HOXB4	ENSG00000182742		HOXD12	ENSG00000170178
EGR2	ENSG00000122877		CASZ1	ENSG00000130940		HOXA3	ENSG00000105997		NR2F1	ENSG00000175745		HAND1	ENSG00000113196		NPAS3	ENSG00000151322		MNX1	ENSG00000130675		OLIG3	ENSG00000177468		HMX2	ENSG00000188816		HOXD3	ENSG00000128652					TOX2	ENSG00000124191		SOX18	ENSG00000203883					HOXB3	ENSG00000120093		HAND1	ENSG00000113196
NR2F1	ENSG00000175745		TP73	ENSG00000078900		LHX6	ENSG00000106852		TBX2	ENSG00000121068		FOXF1	ENSG00000103241		EBF1	ENSG00000164330		HMX2	ENSG00000188816		LBX1	ENSG00000138136		SIM1	ENSG00000112246		HMX3	ENSG00000188620					PAX6	ENSG00000007372		HLX	ENSG00000136630					MECOM	ENSG00000085276		POU2F2	ENSG00000028277
CHD5	ENSG00000116254		FOXI3	ENSG00000214336		FLI1	ENSG00000151702		HOXD9	ENSG00000128709		FOXP2	ENSG00000128573		GATA6	ENSG00000141448		RFX4	ENSG00000111783		ASCL1	ENSG00000139352		HOXB8	ENSG00000120068		FOXC2	ENSG00000176692					ATF3	ENSG00000162772		EGR2	ENSG00000122877					FOXQ1	ENSG00000164379		POU3F3	ENSG00000198914
EBF3	ENSG00000108001					HOXA7	ENSG00000122592		SOX18	ENSG00000203883		FOXD2	ENSG00000186564		FOXP2	ENSG00000128573		POU3F3	ENSG00000198914		OVOL1	ENSG00000172818		OVOL2	ENSG00000125850		LHX6	ENSG00000106852					FOXF2	ENSG00000137273		EBF1	ENSG00000164330					TBX2	ENSG00000121068		EBF1	ENSG00000164330
ZFHX4	ENSG00000091656					NR5A2	ENSG00000116833		FOXL2	ENSG00000183770		PRDM6	ENSG00000061455		MECOM	ENSG00000085276		PCGF1	ENSG00000115289		HOXB2	ENSG00000173917		LMX1B	ENSG00000136944		FOXD2	ENSG00000186564					GATA5	ENSG00000130700		NKX2-1	ENSG00000136352					HOXD13	ENSG00000128714		CASZ1	ENSG00000130940
FAM120B	ENSG00000112584					PROX1	ENSG00000117707		TWIST1	ENSG00000122691		POU2F2	ENSG00000028277		NKX2-3	ENSG00000119919					NKX2-3	ENSG00000119919		GATA5	ENSG00000130700		EBF1	ENSG00000164330					LHX6	ENSG00000106852		ATF3	ENSG00000162772					POU3F1	ENSG00000185668		MAFA	ENSG00000182759
RORB	ENSG00000198963					MSX1	ENSG00000163132		TCEA2	ENSG00000171703		FLI1	ENSG00000151702		SOX21	ENSG00000125285					MECOM	ENSG00000085276		GATA2	ENSG00000179348		WT1	ENSG00000184937					ZNF536	ENSG00000198597		GATA5	ENSG00000130700					HOXD8	ENSG00000175879		HOXD13	ENSG00000128714
ZNF536	ENSG00000198597					KLF14	ENSG00000174595		NR5A2	ENSG00000116833		SOX17	ENSG00000164736		NR2F1	ENSG00000175745					EBF2	ENSG00000221818		LHX1	ENSG00000132130		SIM1	ENSG00000112246					EBF1	ENSG00000164330		NR2F2	ENSG00000185551					FOXP2	ENSG00000128573		ATF3	ENSG00000162772
PITX1	ENSG00000069011					PRDM16	ENSG00000142611		LHX6	ENSG00000106852		BARX2	ENSG00000043039		POU3F3	ENSG00000198914					TCF21	ENSG00000118526		NR2F2	ENSG00000185551		ARID3A	ENSG00000116017					NR2F1	ENSG00000175745		LHX6	ENSG00000106852					HOXA7	ENSG00000122592		IRF4	ENSG00000137265
FOXD3	ENSG00000187140					TWIST1	ENSG00000122691		GATA5	ENSG00000130700		EBF1	ENSG00000164330		RORB	ENSG00000198963					ATF3	ENSG00000162772		HOXA7	ENSG00000122592		HOXD10	ENSG00000128710					FAM120B	ENSG00000112584		TOX2	ENSG00000124191					VSX1	ENSG00000100987		RORB	ENSG00000198963
SALL1	ENSG00000103449					MECOM	ENSG00000085276		MSX1	ENSG00000163132		HNF4G	ENSG00000164749		ERG	ENSG00000157554					FOXA1	ENSG00000129514		WT1	ENSG00000184937		TBX2	ENSG00000121068					MLXIPL	ENSG00000009950		MECOM	ENSG00000085276					TBX4	ENSG00000121075		FLI1	ENSG00000151702
ERG	ENSG00000157554					TCF21	ENSG00000118526		SALL1	ENSG00000103449		HLX	ENSG00000136630		CASZ1	ENSG00000130940					LMX1B	ENSG00000136944		HOXD10	ENSG00000128710		HOXD9	ENSG00000128709					HLX	ENSG00000136630		TBX3	ENSG00000135111					HOXD12	ENSG00000170178		TAL1	ENSG00000162367
CASZ1	ENSG00000130940					ALX4	ENSG00000052850		TBX3	ENSG00000135111		GATA5	ENSG00000130700		EBF2	ENSG00000221818					EBF1	ENSG00000164330		TFAP2A	ENSG00000137203		EGR2	ENSG00000122877					NR5A2	ENSG00000116833		PRDM6	ENSG00000061455					ZNF536	ENSG00000198597		PAX5	ENSG00000196092
VSX1	ENSG00000100987					TBX18	ENSG00000112837		FOXB2	ENSG00000204612		HOXB13	ENSG00000159184								NEUROG3	ENSG00000122859		HOXD3	ENSG00000128652		GATA5	ENSG00000130700					FIGLA	ENSG00000183733		RORB	ENSG00000198963					ZFHX4	ENSG00000091656		BARX2	ENSG00000043039
POU2F2	ENSG00000028277					ZFHX4	ENSG00000091656		HOXD3	ENSG00000128652		NR1H2	ENSG00000131408								MAFA	ENSG00000182759		HOXA11	ENSG00000005073		DMRT2	ENSG00000173253					PRDM6	ENSG00000061455		INSM2	ENSG00000168348					GATA5	ENSG00000130700		HLX	ENSG00000136630
TAL1	ENSG00000162367					DMRT3	ENSG00000064218		EBF2	ENSG00000221818		NPAS3	ENSG00000151322								SIM2	ENSG00000159263		HOXB2	ENSG00000173917		FAM120B	ENSG00000112584					OTP	ENSG00000171540		BAHD1	ENSG00000140320					POU2F2	ENSG00000028277		EBF4	ENSG00000088881
OVOL1	ENSG00000172818					HOXA9	ENSG00000078399		HOXD8	ENSG00000175879		SOX18	ENSG00000203883								VPS25	ENSG00000131475		SOX6	ENSG00000110693		GATA3	ENSG00000107485					PRDM16	ENSG00000142611		EBF2	ENSG00000221818					FOXF1	ENSG00000103241		HOXB13	ENSG00000159184
HOXA13	ENSG00000106031					HOXD9	ENSG00000128709					FAM120B	ENSG00000112584								SOX9	ENSG00000125398		TFAP2C	ENSG00000087510		TAL1	ENSG00000162367					FOXC2	ENSG00000176692		FOXF2	ENSG00000137273					CHD5	ENSG00000116254		CHD5	ENSG00000116254
NR5A2	ENSG00000116833					HOXD3	ENSG00000128652					ESR1	ENSG00000091831								GATA3	ENSG00000107485		HOXD1	ENSG00000128645		OLIG1	ENSG00000184221					NR2F2	ENSG00000185551		ESR1	ENSG00000091831					HOXD11	ENSG00000128713		TOX2	ENSG00000124191
IRF4	ENSG00000137265					HAND2	ENSG00000164107					TBX1	ENSG00000184058								OVOL2	ENSG00000125850		HOXB3	ENSG00000120093		HOXB6	ENSG00000108511					NR1H2	ENSG00000131408		CASZ1	ENSG00000130940					PRDM6	ENSG00000061455		ESR1	ENSG00000091831
BHLHE22	ENSG00000180828					SOX18	ENSG00000203883					MAFA	ENSG00000182759								ZNF536	ENSG00000198597		ATF3	ENSG00000162772		ATF3	ENSG00000162772					MECOM	ENSG00000085276		HOXD1	ENSG00000128645					FOXE1	ENSG00000178919		HOXB2	ENSG00000173917
FLI1	ENSG00000151702					NOTO	ENSG00000214513					SALL1	ENSG00000103449								SOX21	ENSG00000125285		HOXA5	ENSG00000106004		RORB	ENSG00000198963					GATA3	ENSG00000107485		OLIG1	ENSG00000184221					SALL1	ENSG00000103449		ZFHX4	ENSG00000091656
LHX6	ENSG00000106852					HOXD10	ENSG00000128710					EBF4	ENSG00000088881								HOXB4	ENSG00000182742		HOXA6	ENSG00000106006		OVOL1	ENSG00000172818					NEUROD2	ENSG00000171532		BHLHE22	ENSG00000180828					PITX1	ENSG00000069011		VSX2	ENSG00000119614
MSX1	ENSG00000163132					NPAS3	ENSG00000151322					HOXD3	ENSG00000128652								VSX1	ENSG00000100987		EGR2	ENSG00000122877		HOXD11	ENSG00000128713					EBF2	ENSG00000221818								FOXF2	ENSG00000137273		SOX17	ENSG00000164736
FIGLA	ENSG00000183733					FEZF2	ENSG00000153266					TAL1	ENSG00000162367								ZNF512B	ENSG00000196700		EGR4	ENSG00000135625		LHX1	ENSG00000132130					MSX1	ENSG00000163132								HOXA13	ENSG00000106031		ASCL1	ENSG00000139352
TBX18	ENSG00000112837					PAX3	ENSG00000135903					PAX5	ENSG00000196092								PRDM14	ENSG00000147596		FOXD3	ENSG00000187140		TBX3	ENSG00000135111					RFX4	ENSG00000111783								HOXD10	ENSG00000128710		NR1H2	ENSG00000131408
EBF4	ENSG00000088881					SOX6	ENSG00000110693					TCEA2	ENSG00000171703								SCRT1	ENSG00000170616		SALL1	ENSG00000103449		NR5A2	ENSG00000116833														NR2F2	ENSG00000185551		INSM1	ENSG00000173404
SOX6	ENSG00000110693					RORB	ENSG00000198963					SATB2	ENSG00000119042								SP6	ENSG00000189120		FOXQ1	ENSG00000164379		LEF1	ENSG00000138795														NHLH2	ENSG00000177551		FOXA1	ENSG00000129514
PRDM16	ENSG00000142611					HOXC8	ENSG00000037965					HES5	ENSG00000197921								EGR2	ENSG00000122877		BAHD1	ENSG00000140320		FOXD3	ENSG00000187140														TCF21	ENSG00000118526		TCEA2	ENSG00000171703
GSC	ENSG00000133937					SIM1	ENSG00000112246					OLIG1	ENSG00000184221								POU3F3	ENSG00000198914		HOXD11	ENSG00000128713		BAHD1	ENSG00000140320														TBR1	ENSG00000136535		ATOH1	ENSG00000172238
TOX2	ENSG00000124191					POU3F3	ENSG00000198914					HOXD12	ENSG00000170178								HNF4G	ENSG00000164749		FAM120B	ENSG00000112584		MAFA	ENSG00000182759														SOX2	ENSG00000181449		FIGLA	ENSG00000183733
PROX1	ENSG00000117707					HLX	ENSG00000136630					HNF1B	ENSG00000108753								NR2F1	ENSG00000175745		NPAS3	ENSG00000151322		SALL1	ENSG00000103449														PHOX2A	ENSG00000165462		NEUROG3	ENSG00000122859
						FOXB2	ENSG00000204612					SOX6	ENSG00000110693								HOXB3	ENSG00000120093		HOXA9	ENSG00000078399		TFAP2A	ENSG00000137203														HOXD9	ENSG00000128709		EBF3	ENSG00000108001
						FIGLA	ENSG00000183733					POU3F3	ENSG00000198914								FAM120B	ENSG00000112584		MAFA	ENSG00000182759		ESR1	ENSG00000091831														EBF1	ENSG00000164330		ZNF512B	ENSG00000196700
						GBX1	ENSG00000164900					RORB	ENSG00000198963								TBX1	ENSG00000184058		PDX1	ENSG00000139515		FOXF1	ENSG00000103241														TP73	ENSG00000078900
						HSF4	ENSG00000102878					CHD5	ENSG00000116254								PAX7	ENSG00000009709		ESR1	ENSG00000091831		LHX4	ENSG00000121454														BMI1	ENSG00000168283
						FAM120B	ENSG00000112584					GATA2	ENSG00000179348								SOX6	ENSG00000110693		DMRT2	ENSG00000173253		EGR4	ENSG00000135625														BHLHE22	ENSG00000180828
						HOXD8	ENSG00000175879					ATOH1	ENSG00000172238								SIM1	ENSG00000112246		PRDM14	ENSG00000147596		HOXB9	ENSG00000170689														HMX2	ENSG00000188816
						TFAP2C	ENSG00000087510					TOX2	ENSG00000124191								GATA5	ENSG00000130700		VPS25	ENSG00000131475		PAX5	ENSG00000196092														FOXC1	ENSG00000054598
						NR2F1	ENSG00000175745					VSX2	ENSG00000119614								FOXP2	ENSG00000128573		HMX3	ENSG00000188620		ALX4	ENSG00000052850														MSX2	ENSG00000120149
						NEUROG2	ENSG00000178403					HMX2	ENSG00000188816								FOXQ1	ENSG00000164379		NR2F1	ENSG00000175745		HOXD1	ENSG00000128645														NR2F1	ENSG00000175745
						FOXE1	ENSG00000178919					ZNF512B	ENSG00000196700								DMRT3	ENSG00000064218		HOXC9	ENSG00000180806		LBX1	ENSG00000138136														SOX17	ENSG00000164736
						BARX2	ENSG00000043039					ASCL1	ENSG00000139352								TFAP2C	ENSG00000087510		RORB	ENSG00000198963		FLI1	ENSG00000151702														GATA6	ENSG00000141448
						BHLHE22	ENSG00000180828					HES2	ENSG00000069812								TAL1	ENSG00000162367		CBX4	ENSG00000141582		OVOL2	ENSG00000125850														HAND2	ENSG00000164107
												FOXA1	ENSG00000129514								OTX1	ENSG00000115507		GATA6	ENSG00000141448		NEUROD1	ENSG00000162992														HOXA5	ENSG00000106004
												OVOL2	ENSG00000125850								EGR4	ENSG00000135625		POU3F3	ENSG00000198914		HOXA6	ENSG00000106006														TAL1	ENSG00000162367
												OLIG2	ENSG00000205927								BHLHE22	ENSG00000180828		HNF1B	ENSG00000108753		GATA6	ENSG00000141448														HAND1	ENSG00000113196
												ZFHX4	ENSG00000091656								NHLH2	ENSG00000177551		CHD5	ENSG00000116254		HOXB8	ENSG00000120068														HMX3	ENSG00000188620
												ERG	ENSG00000157554								HOXA3	ENSG00000105997																				SOX6	ENSG00000110693
												FOXH1	ENSG00000160973								ZNF653	ENSG00000161914																				EBF4	ENSG00000088881
												MAFB	ENSG00000204103								TCEA2	ENSG00000171703																				TBX20	ENSG00000164532
												TBX2	ENSG00000121068								NR5A2	ENSG00000116833																				OVOL1	ENSG00000172818
												HOXD8	ENSG00000175879								HOXA5	ENSG00000106004																				PAX6	ENSG00000007372
												HOXA5	ENSG00000106004								HAND2	ENSG00000164107																				TBX18	ENSG00000112837
												CDX2	ENSG00000165556								NR1H2	ENSG00000131408																				PROX1	ENSG00000117707
																																										NPAS3	ENSG00000151322
																																										FAM120B	ENSG00000112584
																																										NR1H2	ENSG00000131408
																																										TBX3	ENSG00000135111
																																										BAHD1	ENSG00000140320
																																										ATF3	ENSG00000162772
																																										PAX7	ENSG00000009709
																																										GATA2	ENSG00000179348
																																										GSX2	ENSG00000180613

## Sheet: developmental genes
UP
BLCA			BL			BRCA			CESC			COAD			ESCA			FL			HNSC			KIRC			KIRP			LIHC			LUAD			LUSC			PAAD			PRAD			READ			SKCM
WNT3	ENSG00000108379		TBX2	ENSG00000121068		PITX1	ENSG00000069011		OTX1	ENSG00000115507		PDX1	ENSG00000139515		HOXC8	ENSG00000037965		TBX2	ENSG00000121068		HOXD11	ENSG00000128713		DLX5	ENSG00000105880		BMP1	ENSG00000168487		COL15A1	ENSG00000204291		PITX2	ENSG00000164093		PITX1	ENSG00000069011		ZIC2	ENSG00000043355		SIM2	ENSG00000159263		SIM2	ENSG00000159263
OTX1	ENSG00000115507		LRP1	ENSG00000123384		HOXC11	ENSG00000123388		PITX1	ENSG00000069011		SIM2	ENSG00000159263		HOXC9	ENSG00000180806		FLT1	ENSG00000102755		HOXC6	ENSG00000197757		BMP1	ENSG00000168487		DLX4	ENSG00000108813		ZIC2	ENSG00000043355		OTX1	ENSG00000115507		HOXD11	ENSG00000128713					LMX1B	ENSG00000136944		PDX1	ENSG00000139515
SIM2	ENSG00000159263		FLT1	ENSG00000102755		HOXC10	ENSG00000180818		FOXA1	ENSG00000129514		OTX1	ENSG00000115507		HOXC11	ENSG00000123388		EOMES	ENSG00000163508		HOXD10	ENSG00000128710		DLL4	ENSG00000128917		HOXA3	ENSG00000105997		HOXD9	ENSG00000128709		PITX1	ENSG00000069011		ZIC2	ENSG00000043355					GSC	ENSG00000133937		PITX2	ENSG00000164093
HOXC6	ENSG00000197757		TBX3	ENSG00000135111		WNT7B	ENSG00000188064		WNT7B	ENSG00000188064		MSX2	ENSG00000120149		HOXA11	ENSG00000005073		HOXD8	ENSG00000175879		BMP1	ENSG00000168487		EBF2	ENSG00000221818		HOXC11	ENSG00000123388		OTX1	ENSG00000115507		WNT3	ENSG00000108379		DLX6	ENSG00000006377					HOXC6	ENSG00000197757		TLX1	ENSG00000107807
SIX1	ENSG00000126778		TAL1	ENSG00000162367		HOXB9	ENSG00000170689		ZIC2	ENSG00000043355		MSX1	ENSG00000163132		HOXC10	ENSG00000180818		COL15A1	ENSG00000204291		HOXC9	ENSG00000180806		DLX1	ENSG00000144355		UNC5A	ENSG00000113763		HOXA13	ENSG00000106031		DLL3	ENSG00000090932		OTX1	ENSG00000115507					HOXC5	ENSG00000172789		OTX1	ENSG00000115507
ISL2	ENSG00000159556		COL15A1	ENSG00000204291		OTX1	ENSG00000115507		ZIC5	ENSG00000139800		WNT3	ENSG00000108379		HOXA13	ENSG00000106031		EN1	ENSG00000163064		ZIC2	ENSG00000043355		EOMES	ENSG00000163508		SATB2	ENSG00000119042		ZIC5	ENSG00000139800		NGEF	ENSG00000066248		ZIC5	ENSG00000139800					HES4	ENSG00000188290		HOXB8	ENSG00000120068
HOXC9	ENSG00000180806		DLL4	ENSG00000128917		TLX1	ENSG00000107807		DLL3	ENSG00000090932		TLX1	ENSG00000107807		ZIC5	ENSG00000139800		TBX3	ENSG00000135111		HOXC11	ENSG00000123388		HES4	ENSG00000188290		DLL3	ENSG00000090932		PAQR5	ENSG00000137819		FEZF1	ENSG00000128610		SHOX2	ENSG00000168779					DLX1	ENSG00000144355		SHISA2	ENSG00000180730
EN2	ENSG00000164778		HOXD8	ENSG00000175879		DLX4	ENSG00000108813		DLX4	ENSG00000108813		WNT7B	ENSG00000188064		ZIC2	ENSG00000043355		NTNG2	ENSG00000196358		ZIC5	ENSG00000139800		UNC5A	ENSG00000113763		MSX2	ENSG00000120149		SIX2	ENSG00000170577		PDX1	ENSG00000139515		DLX5	ENSG00000105880					TWIST1	ENSG00000122691		DLX4	ENSG00000108813
DLX6	ENSG00000006377		PITX1	ENSG00000069011		FOXA1	ENSG00000129514		TLX2	ENSG00000115297		FEZF1	ENSG00000128610		DLX4	ENSG00000108813		DLL4	ENSG00000128917		HOXA11	ENSG00000005073		SIX1	ENSG00000126778		NKX2-4	ENSG00000125816		HOXD8	ENSG00000175879		HOXB9	ENSG00000170689		FOXD3	ENSG00000187140					LHX6	ENSG00000106852		WNT3	ENSG00000108379
HMX2	ENSG00000188816		CHRD	ENSG00000090539		EMX1	ENSG00000135638		PAX9	ENSG00000198807		SHISA2	ENSG00000180730		OTX1	ENSG00000115507		TAL1	ENSG00000162367		HOXD9	ENSG00000128709		NRARP	ENSG00000198435		NKX2-8	ENSG00000136327		PITX1	ENSG00000069011		SHOX2	ENSG00000168779		HOXA13	ENSG00000106031					FOXA1	ENSG00000129514		SHH	ENSG00000164690
HOXC8	ENSG00000037965		HES4	ENSG00000188290		NKX6-1	ENSG00000163623		ISL2	ENSG00000159556		SHH	ENSG00000164690		FEZF1	ENSG00000128610		HOXD9	ENSG00000128709		HOXC5	ENSG00000172789		HES5	ENSG00000197921		WNT10B	ENSG00000169884		HOXD10	ENSG00000128710		HOXB13	ENSG00000159184		PITX2	ENSG00000164093					ZIC2	ENSG00000043355		PROX1	ENSG00000117707
DLX4	ENSG00000108813		HOXD3	ENSG00000128652		HOXB13	ENSG00000159184		SIX2	ENSG00000170577		DLX4	ENSG00000108813		HOXC6	ENSG00000197757		CHRD	ENSG00000090539		HOXC8	ENSG00000037965		FLT1	ENSG00000102755		RELN	ENSG00000189056		EMX1	ENSG00000135638		ZIC2	ENSG00000043355		HOXA11	ENSG00000005073					C14orf39	ENSG00000179008		MSX1	ENSG00000163132
ZIC5	ENSG00000139800		HOXD9	ENSG00000128709		SIM2	ENSG00000159263		EN2	ENSG00000164778		SIX1	ENSG00000126778		NRARP	ENSG00000198435		EBF3	ENSG00000108001		SHOX2	ENSG00000168779		DLX6	ENSG00000006377		HOXB13	ENSG00000159184		DLX5	ENSG00000105880		HOXC10	ENSG00000180818		HOXD13	ENSG00000128714					FEV	ENSG00000163497		SIX1	ENSG00000126778
DKK2	ENSG00000155011		EOMES	ENSG00000163508		DLX5	ENSG00000105880					PAX9	ENSG00000198807		HOXD9	ENSG00000128709		BMP4	ENSG00000125378		DLX1	ENSG00000144355		NODAL	ENSG00000156574		EN1	ENSG00000163064		HOXD3	ENSG00000128652		TWIST1	ENSG00000122691		HOXC11	ENSG00000123388					OTX1	ENSG00000115507		MSX2	ENSG00000120149
ARX	ENSG00000004848		BMP1	ENSG00000168487		SIX2	ENSG00000170577					PITX1	ENSG00000069011		LHX1	ENSG00000132130		EBF4	ENSG00000088881		HOXC10	ENSG00000180818		VENTX	ENSG00000151650		WNT1	ENSG00000125084		EBF1	ENSG00000164330		POU4F1	ENSG00000152192		NGEF	ENSG00000066248					DLX2	ENSG00000115844		EN2	ENSG00000164778
DLL3	ENSG00000090932		AMN	ENSG00000166126		PAX9	ENSG00000198807					HOXB8	ENSG00000120068		HOXB9	ENSG00000170689		HOXB2	ENSG00000173917		HOXA13	ENSG00000106031		DLX4	ENSG00000108813		INA	ENSG00000148798		UNC5A	ENSG00000113763		DLX6	ENSG00000006377		DLX1	ENSG00000144355					DLL3	ENSG00000090932		FEZF1	ENSG00000128610
VAX2	ENSG00000116035		BMP4	ENSG00000125378		INA	ENSG00000148798					BMP4	ENSG00000125378		SIX1	ENSG00000126778		HES4	ENSG00000188290		HOXB9	ENSG00000170689		HOXD13	ENSG00000128714		PITX1	ENSG00000069011		HES4	ENSG00000188290		DLX5	ENSG00000105880		EMX1	ENSG00000135638					NKX6-1	ENSG00000163623		WNT7B	ENSG00000188064
TLX2	ENSG00000115297		NGFR	ENSG00000064300		UNC5A	ENSG00000113763					ZIC2	ENSG00000043355		WNT3	ENSG00000108379		HOXD3	ENSG00000128652		HOXD13	ENSG00000128714		MSX1	ENSG00000163132		VENTX	ENSG00000151650		HOXD1	ENSG00000128645		HOXC6	ENSG00000197757		TWIST1	ENSG00000122691					NR2E1	ENSG00000112333		ZIC2	ENSG00000043355
HOXC5	ENSG00000172789		BMP3	ENSG00000152785		FOXD3	ENSG00000187140					ZIC5	ENSG00000139800		CDX2	ENSG00000165556		NGFR	ENSG00000064300		LHX1	ENSG00000132130		DLX2	ENSG00000115844		EN2	ENSG00000164778		PITX2	ENSG00000164093		HOXC11	ENSG00000123388		EN1	ENSG00000163064					ZIC5	ENSG00000139800		DLL4	ENSG00000128917
HOXB5	ENSG00000120075		MEIS1	ENSG00000143995		HOXC12	ENSG00000123407					PROX1	ENSG00000117707		TBX4	ENSG00000121075		HOXC9	ENSG00000180806		EN1	ENSG00000163064		NGFR	ENSG00000064300		HES4	ENSG00000188290		TBX4	ENSG00000121075		T	ENSG00000164458		ISL2	ENSG00000159556					VAX1	ENSG00000148704		DLX6	ENSG00000006377
PDX1	ENSG00000139515		FGF9	ENSG00000102678		NKX2-2	ENSG00000125820					EN2	ENSG00000164778		BMP1	ENSG00000168487		MEIS1	ENSG00000143995		DLX2	ENSG00000115844		WNT1	ENSG00000125084		NKX2-2	ENSG00000125820		SIX1	ENSG00000126778		VSX1	ENSG00000100987		SIX2	ENSG00000170577					HOXB13	ENSG00000159184		BMP4	ENSG00000125378
SHISA2	ENSG00000180730		EBF3	ENSG00000108001		PAX2	ENSG00000075891					DMRT3	ENSG00000064218		SHOX2	ENSG00000168779		HOXC6	ENSG00000197757		EN2	ENSG00000164778		GSC	ENSG00000133937		TBX4	ENSG00000121075		HOXC5	ENSG00000172789		FOXD3	ENSG00000187140		HOXD10	ENSG00000128710					VAX2	ENSG00000116035		POU4F1	ENSG00000152192
HOXB6	ENSG00000108511		WNT3	ENSG00000108379		NRARP	ENSG00000198435					TWIST1	ENSG00000122691		VAX2	ENSG00000116035		ROBO3	ENSG00000154134		DLX6	ENSG00000006377		NR2E1	ENSG00000112333		SHH	ENSG00000164690		VAX2	ENSG00000116035		SIX2	ENSG00000170577		HOXB13	ENSG00000159184					CHRD	ENSG00000090539		DLX3	ENSG00000064195
OTP	ENSG00000171540		EBF2	ENSG00000221818		DLL3	ENSG00000090932					VENTX	ENSG00000151650		DLX5	ENSG00000105880		BMP1	ENSG00000168487		ROR2	ENSG00000169071		LRP1	ENSG00000123384		NDRG4	ENSG00000103034		HOXB8	ENSG00000120068		HOXC8	ENSG00000037965		PAX9	ENSG00000198807					UNC5A	ENSG00000113763		VENTX	ENSG00000151650
AMN	ENSG00000166126		HOXC6	ENSG00000197757		NTNG2	ENSG00000196358					EVX1	ENSG00000106038		HOXB8	ENSG00000120068		HOXD1	ENSG00000128645		HOXD8	ENSG00000175879		EN1	ENSG00000163064		DLX1	ENSG00000144355		DLX6	ENSG00000006377		SIX1	ENSG00000126778		DLL3	ENSG00000090932					POU4F1	ENSG00000152192		WNT11	ENSG00000085741
DLX1	ENSG00000144355		DLX5	ENSG00000105880		ELAVL3	ENSG00000196361					NEUROG2	ENSG00000178403		GSC	ENSG00000133937		SHISA2	ENSG00000180730		HOXD1	ENSG00000128645		COL15A1	ENSG00000204291		PAX9	ENSG00000198807		WNT3A	ENSG00000154342		EN2	ENSG00000164778		HOXB9	ENSG00000170689					HOXA9	ENSG00000078399		PITX1	ENSG00000069011
DLX2	ENSG00000115844		SHOX2	ENSG00000168779		PAQR5	ENSG00000137819					WNT11	ENSG00000085741		WNT7B	ENSG00000188064		HOXC8	ENSG00000037965		TLX2	ENSG00000115297		EBF3	ENSG00000108001		WNT2B	ENSG00000134245		MECOM	ENSG00000085276		ZIC5	ENSG00000139800		HOXC10	ENSG00000180818					FEZF2	ENSG00000153266		TBX3	ENSG00000135111
LHX1	ENSG00000132130		HOXC9	ENSG00000180806		HMX2	ENSG00000188816					DLX6	ENSG00000006377		HES4	ENSG00000188290		DLX5	ENSG00000105880		TBX2	ENSG00000121068		DPYSL2	ENSG00000092964		NEUROD2	ENSG00000171532		HOXB9	ENSG00000170689		EMX1	ENSG00000135638		SIX1	ENSG00000126778					OLIG1	ENSG00000184221		ZIC5	ENSG00000139800
NKX2-5	ENSG00000183072		SIX2	ENSG00000170577		ASCL1	ENSG00000139352					SIX2	ENSG00000170577		HOXA9	ENSG00000078399		LRP1	ENSG00000123384		NKX6-1	ENSG00000163623		DMRT1	ENSG00000137090		DMRT1	ENSG00000137090		HOXA3	ENSG00000105997		TLX1	ENSG00000107807		EN2	ENSG00000164778					EN2	ENSG00000164778		SIX2	ENSG00000170577
DMRT3	ENSG00000064218		EBF4	ENSG00000088881		ZIC2	ENSG00000043355					TBX4	ENSG00000121075		HOXD10	ENSG00000128710		UNC5A	ENSG00000113763		HOXD12	ENSG00000170178		VSX1	ENSG00000100987		ASCL1	ENSG00000139352		WNT1	ENSG00000125084		CDX2	ENSG00000165556		VAX1	ENSG00000148704					FOXG1	ENSG00000176165		NEUROG2	ENSG00000178403
SHOX2	ENSG00000168779		DMRT3	ENSG00000064218		DLX3	ENSG00000064195					SHOX2	ENSG00000168779		OTP	ENSG00000171540		DMRT3	ENSG00000064218		DLL3	ENSG00000090932		TBX4	ENSG00000121075		VSX1	ENSG00000100987		NTNG2	ENSG00000196358		PAX9	ENSG00000198807		INA	ENSG00000148798					OTP	ENSG00000171540		HOXC11	ENSG00000123388
HOXC11	ENSG00000123388		SFRP2	ENSG00000145423		TLX3	ENSG00000164438					GSC	ENSG00000133937		LMX1B	ENSG00000136944		ISLR2	ENSG00000167178		EMX1	ENSG00000135638		POU4F1	ENSG00000152192		NKX2-5	ENSG00000183072		WNT7B	ENSG00000188064		INA	ENSG00000148798		HOXC8	ENSG00000037965					HOXC12	ENSG00000123407		GSC	ENSG00000133937
FEZF1	ENSG00000128610		LHX6	ENSG00000106852		LHX1	ENSG00000132130					POU4F1	ENSG00000152192		HOXA6	ENSG00000106006		LHX6	ENSG00000106852		WNT7B	ENSG00000188064		WNT10B	ENSG00000169884		SHOX2	ENSG00000168779		HOXA11	ENSG00000005073		HOXA13	ENSG00000106031		DLX2	ENSG00000115844					SIX1	ENSG00000126778		HOXB6	ENSG00000108511
DMRT1	ENSG00000137090		SATB2	ENSG00000119042		HES4	ENSG00000188290					DLL3	ENSG00000090932		HOXD12	ENSG00000170178		SFRP1	ENSG00000104332		DLL4	ENSG00000128917		NTNG2	ENSG00000196358		NHLH2	ENSG00000177551		HOXC6	ENSG00000197757		DLX3	ENSG00000064195		FEZF1	ENSG00000128610					EBF2	ENSG00000221818		DLL3	ENSG00000090932
VAX1	ENSG00000148704		HOXD1	ENSG00000128645		SIX3	ENSG00000138083					DLX5	ENSG00000105880		EVX1	ENSG00000106038		HOXC5	ENSG00000172789		EOMES	ENSG00000163508		SHOX2	ENSG00000168779		EOMES	ENSG00000163508		PAX2	ENSG00000075891		LHX1	ENSG00000132130		DMRT3	ENSG00000064218					SHOX2	ENSG00000168779		TWIST1	ENSG00000122691
CDX2	ENSG00000165556		HOXB2	ENSG00000173917		HOXB2	ENSG00000173917					DLX3	ENSG00000064195		TWIST1	ENSG00000122691		WNT10A	ENSG00000135925		TBX4	ENSG00000121075		FOXC2	ENSG00000176692		ARX	ENSG00000004848		BMP4	ENSG00000125378		WNT16	ENSG00000002745		TLX3	ENSG00000164438					FEZF1	ENSG00000128610		NODAL	ENSG00000156574
EMX1	ENSG00000135638		ROR2	ENSG00000169071		PDX1	ENSG00000139515					DMRT1	ENSG00000137090		EN1	ENSG00000163064		HOXB8	ENSG00000120068		HOXB8	ENSG00000120068		DMRT3	ENSG00000064218		SIX1	ENSG00000126778		DLX4	ENSG00000108813		DLX1	ENSG00000144355		HOXC9	ENSG00000180806					MSX1	ENSG00000163132		FOXC2	ENSG00000176692
POU4F1	ENSG00000152192		HOXB8	ENSG00000120068		FOXG1	ENSG00000176165					HOXB3	ENSG00000120093		DLL3	ENSG00000090932		VENTX	ENSG00000151650		NTRK1	ENSG00000198400		PITX1	ENSG00000069011		EBF4	ENSG00000088881		HOXC8	ENSG00000037965		HOXB8	ENSG00000120068		DMRT1	ENSG00000137090					NEUROG2	ENSG00000178403		DLX5	ENSG00000105880
HES4	ENSG00000188290		NTNG2	ENSG00000196358		TLX2	ENSG00000115297					UNC5A	ENSG00000113763		HOXA7	ENSG00000122592		RELN	ENSG00000189056		PAX5	ENSG00000196092		PAX9	ENSG00000198807		FOXA1	ENSG00000129514		HOXA6	ENSG00000106006		SATB2	ENSG00000119042		NKX2-5	ENSG00000183072					WNT10B	ENSG00000169884		EVX1	ENSG00000106038
NKX2-2	ENSG00000125820		MECOM	ENSG00000085276		SFRP2	ENSG00000145423					NODAL	ENSG00000156574		HOXB6	ENSG00000108511		DHH	ENSG00000139549		FLT1	ENSG00000102755		HOXA13	ENSG00000106031		HOXA13	ENSG00000106031		EBF2	ENSG00000221818		HOXB2	ENSG00000173917		NRARP	ENSG00000198435					FOXD3	ENSG00000187140		HOXB9	ENSG00000170689
LMX1B	ENSG00000136944		ROBO3	ENSG00000154134		ROR2	ENSG00000169071					HOXA9	ENSG00000078399		HOXB13	ENSG00000159184		HOXD10	ENSG00000128710		TLX3	ENSG00000164438		NKX2-5	ENSG00000183072		POU4F1	ENSG00000152192		EN2	ENSG00000164778		NKX2-5	ENSG00000183072		SIM2	ENSG00000159263					HOXC9	ENSG00000180806		HOXC6	ENSG00000197757
HOXB4	ENSG00000182742		HOXB5	ENSG00000120075		OTP	ENSG00000171540					SIX3	ENSG00000138083		OTX2	ENSG00000165588		SIX1	ENSG00000126778		FOXC2	ENSG00000176692		ARX	ENSG00000004848		TLX1	ENSG00000107807		ALX3	ENSG00000156150		NR2E1	ENSG00000112333		HOXC6	ENSG00000197757					ARX	ENSG00000004848		TLX3	ENSG00000164438
NKX2-8	ENSG00000136327		WNT10A	ENSG00000135925		CHRD	ENSG00000090539					HOXC11	ENSG00000123388		POU4F1	ENSG00000152192		SATB2	ENSG00000119042		ALX1	ENSG00000180318		NEUROD2	ENSG00000171532		OTX1	ENSG00000115507		NRARP	ENSG00000198435		HOXD13	ENSG00000128714		NKX6-1	ENSG00000163623					TLX1	ENSG00000107807		FLT1	ENSG00000102755
DLX3	ENSG00000064195		ISLR2	ENSG00000167178		EN1	ENSG00000163064					HOXB6	ENSG00000108511		HOXC12	ENSG00000123407		SHOX2	ENSG00000168779		DMRT1	ENSG00000137090		TAL1	ENSG00000162367		DLX2	ENSG00000115844		HOXB13	ENSG00000159184		FOXA1	ENSG00000129514		POU4F1	ENSG00000152192					BMP6	ENSG00000153162		WIF1	ENSG00000156076
ZIC2	ENSG00000043355		VENTX	ENSG00000151650		ISL2	ENSG00000159556					EN1	ENSG00000163064		ALX1	ENSG00000180318		EMX2	ENSG00000170370		HOXB13	ENSG00000159184		DLL1	ENSG00000198719		RAX	ENSG00000134438		SHOX2	ENSG00000168779		VAX2	ENSG00000116035		PAX3	ENSG00000135903					HOXC11	ENSG00000123388		HOXA9	ENSG00000078399
WNT6	ENSG00000115596		HAND2	ENSG00000164107		HOXB5	ENSG00000120075					PAX7	ENSG00000009709		SATB2	ENSG00000119042		MSX1	ENSG00000163132		NKX2-4	ENSG00000125816		OLIG2	ENSG00000205927		NODAL	ENSG00000156574		SIM1	ENSG00000112246		HOXA11	ENSG00000005073		TLX2	ENSG00000115297					NKX2-5	ENSG00000183072		UNC5A	ENSG00000113763
OTX2	ENSG00000165588		DLL3	ENSG00000090932		DMRT1	ENSG00000137090					HES4	ENSG00000188290		ISL2	ENSG00000159556		FOXC2	ENSG00000176692		SHISA2	ENSG00000180730		TWIST1	ENSG00000122691		TLX3	ENSG00000164438		CDX2	ENSG00000165556		PAX7	ENSG00000009709		TLX1	ENSG00000107807					NEUROD2	ENSG00000171532		SHOX2	ENSG00000168779
INA	ENSG00000148798		NTRK1	ENSG00000198400		NEUROD1	ENSG00000162992					LHX1	ENSG00000132130		DLX6	ENSG00000006377		EBF2	ENSG00000221818		DLX5	ENSG00000105880		ISL2	ENSG00000159556		SIX6	ENSG00000184302		WNT4	ENSG00000162552		VAX1	ENSG00000148704		WNT10B	ENSG00000169884					SIX3	ENSG00000138083		HOXA3	ENSG00000105997
HOXB9	ENSG00000170689		DHH	ENSG00000139549		SHH	ENSG00000164690					WNT3A	ENSG00000154342		SIX3	ENSG00000138083		SFRP2	ENSG00000145423		HOXB6	ENSG00000108511		EBF1	ENSG00000164330		HOXA9	ENSG00000078399		MSX1	ENSG00000163132		WNT10A	ENSG00000135925		HOXD12	ENSG00000170178					SATB2	ENSG00000119042		HOXC8	ENSG00000037965
RAX	ENSG00000134438		FOXC2	ENSG00000176692		LMX1B	ENSG00000136944					NKX2-8	ENSG00000136327		TBX3	ENSG00000135111		HAND2	ENSG00000164107		SATB2	ENSG00000119042		HOXB13	ENSG00000159184		NKX6-1	ENSG00000163623		HOXD13	ENSG00000128714		HOXD11	ENSG00000128713		CDX2	ENSG00000165556					PDX1	ENSG00000139515		HOXB3	ENSG00000120093
DLX5	ENSG00000105880		SHISA2	ENSG00000180730		WNT3	ENSG00000108379					TBX3	ENSG00000135111		PAX2	ENSG00000075891		SIX2	ENSG00000170577		CDX2	ENSG00000165556		VAX2	ENSG00000116035		ISL2	ENSG00000159556		TLX3	ENSG00000164438		HOXC5	ENSG00000172789		WNT16	ENSG00000002745					UNCX	ENSG00000164853		WNT3A	ENSG00000154342
HOXC10	ENSG00000180818		SFRP1	ENSG00000104332		ZIC1	ENSG00000152977					WIF1	ENSG00000156076		HOXD13	ENSG00000128714		NTRK1	ENSG00000198400		HMX2	ENSG00000188816		WNT6	ENSG00000115596		HOXC8	ENSG00000037965		ALX1	ENSG00000180318		HOXC12	ENSG00000123407		WNT7B	ENSG00000188064					T	ENSG00000164458		PAX9	ENSG00000198807
ELAVL3	ENSG00000196361		SIX1	ENSG00000126778		VAX2	ENSG00000116035					HOXC6	ENSG00000197757		HOXD11	ENSG00000128713		NKX2-2	ENSG00000125820		NR2E1	ENSG00000112333		SFRP2	ENSG00000145423		DLX6	ENSG00000006377		EN1	ENSG00000163064		MSX2	ENSG00000120149		PDX1	ENSG00000139515					RAX	ENSG00000134438		DMRT3	ENSG00000064218
NEUROG2	ENSG00000178403		TWIST1	ENSG00000122691		HOXB6	ENSG00000108511					TLX3	ENSG00000164438		HOXD8	ENSG00000175879		TWIST1	ENSG00000122691		TWIST1	ENSG00000122691		NKX6-1	ENSG00000163623		DLX5	ENSG00000105880		DLL4	ENSG00000128917		NKX6-1	ENSG00000163623		NEUROG2	ENSG00000178403					WNT11	ENSG00000085741		PAX2	ENSG00000075891
WNT16	ENSG00000002745		WNT4	ENSG00000162552		ZIC5	ENSG00000139800					DLL4	ENSG00000128917		EMX1	ENSG00000135638		GSC	ENSG00000133937		WNT3	ENSG00000108379		ASCL1	ENSG00000139352		TLX2	ENSG00000115297		FOXC2	ENSG00000176692		EN1	ENSG00000163064		GSC	ENSG00000133937					DMRT3	ENSG00000064218
NR2E1	ENSG00000112333		RELN	ENSG00000189056		VAX1	ENSG00000148704					PAX2	ENSG00000075891		HOXB5	ENSG00000120075		SHISA3	ENSG00000178343		POU4F1	ENSG00000152192		CHRD	ENSG00000090539		SIX3	ENSG00000138083		GSC	ENSG00000133937		HMX2	ENSG00000188816		HOXD3	ENSG00000128652					RELN	ENSG00000189056
HES5	ENSG00000197921		HOXC5	ENSG00000172789		DLX2	ENSG00000115844					RAX	ENSG00000134438		TLX1	ENSG00000107807		HOXB3	ENSG00000120093		VAX2	ENSG00000116035		LHX6	ENSG00000106852		FOXG1	ENSG00000176165					NKX2-4	ENSG00000125816		WNT3	ENSG00000108379					EOMES	ENSG00000163508
HOXB3	ENSG00000120093		EN1	ENSG00000163064		DLX6	ENSG00000006377					HOXC12	ENSG00000123407		VAX1	ENSG00000148704		VAX2	ENSG00000116035		FEZF1	ENSG00000128610		ZIC5	ENSG00000139800		DMRT3	ENSG00000064218					HOXD12	ENSG00000170178		NEUROD2	ENSG00000171532					ZAR1	ENSG00000182223
NKX6-1	ENSG00000163623		HOXC11	ENSG00000123388		POU4F1	ENSG00000152192					NTNG2	ENSG00000196358		FOXC2	ENSG00000176692		HOXC10	ENSG00000180818		PDX1	ENSG00000139515		NKX2-8	ENSG00000136327		PAX7	ENSG00000009709					HOXC9	ENSG00000180806		HMX2	ENSG00000188816					ALX3	ENSG00000156150
NEUROD2	ENSG00000171532		EMX2	ENSG00000170370		NGEF	ENSG00000066248					FOXG1	ENSG00000176165		DMRT3	ENSG00000064218		DKK2	ENSG00000155011		NEUROD2	ENSG00000171532		HOXC12	ENSG00000123407		NTNG2	ENSG00000196358					WNT6	ENSG00000115596		PAX7	ENSG00000009709					WNT7B	ENSG00000188064
FEZF2	ENSG00000153266		HOXC8	ENSG00000037965		EOMES	ENSG00000163508					HOXB9	ENSG00000170689		EN2	ENSG00000164778		ROR2	ENSG00000169071		VAX1	ENSG00000148704		ELAVL3	ENSG00000196361		LRP1	ENSG00000123384					FOXG1	ENSG00000176165		LHX1	ENSG00000132130
EN1	ENSG00000163064		BMP6	ENSG00000153162		RAX	ENSG00000134438					VAX1	ENSG00000148704		DLX1	ENSG00000144355		HOXB5	ENSG00000120075		WNT10A	ENSG00000135925		OTP	ENSG00000171540		CDX2	ENSG00000165556					SFRP2	ENSG00000145423		ZIC1	ENSG00000152977
ASCL1	ENSG00000139352		INA	ENSG00000148798		SHISA2	ENSG00000180730					OTP	ENSG00000171540		ALX4	ENSG00000052850		HOXB9	ENSG00000170689		HOXB5	ENSG00000120075		HOXA3	ENSG00000105997		PITX2	ENSG00000164093					DLX2	ENSG00000115844		HOXC5	ENSG00000172789
SIX3	ENSG00000138083		WNT9B	ENSG00000158955		PAX7	ENSG00000009709					OTX2	ENSG00000165588		WNT11	ENSG00000085741		ASCL1	ENSG00000139352		WNT2B	ENSG00000134245		HOXC11	ENSG00000123388		NEUROG2	ENSG00000178403					AMN	ENSG00000166126		ALX1	ENSG00000180318
TBX2	ENSG00000121068		VAX2	ENSG00000116035		NEUROG3	ENSG00000122859					NKX6-1	ENSG00000163623		ZAR1	ENSG00000182223		DLX6	ENSG00000006377		NOTO	ENSG00000214513		NEUROG3	ENSG00000122859		ZIC5	ENSG00000139800					HOXD3	ENSG00000128652		NR2E1	ENSG00000112333
TLX1	ENSG00000107807		OTX1	ENSG00000115507		HOXA11	ENSG00000005073					FLT1	ENSG00000102755		DLX2	ENSG00000115844		PAX9	ENSG00000198807		NKX2-2	ENSG00000125820		PITX2	ENSG00000164093		ZIC1	ENSG00000152977					ASCL1	ENSG00000139352		WNT6	ENSG00000115596
			MKX	ENSG00000150051		NKX2-5	ENSG00000183072					FOXC2	ENSG00000176692		SIX2	ENSG00000170577		NDRG4	ENSG00000103034		DLX4	ENSG00000108813		FOXG1	ENSG00000176165		HOXD13	ENSG00000128714					GSC	ENSG00000133937		HOXB8	ENSG00000120068
			UNC5A	ENSG00000113763		HOXD13	ENSG00000128714					UNCX	ENSG00000164853		WNT10A	ENSG00000135925		BMP6	ENSG00000153162		PAX6	ENSG00000007372		FEZF2	ENSG00000153266		ZIC2	ENSG00000043355					EVX1	ENSG00000106038		C14orf39	ENSG00000179008
			SHISA3	ENSG00000178343		FEZF1	ENSG00000128610					HOXA11	ENSG00000005073		NEUROG2	ENSG00000178403		WNT11	ENSG00000085741		HOXC12	ENSG00000123407		EVX2	ENSG00000174279								HOXB3	ENSG00000120093		DLX3	ENSG00000064195
			MSX1	ENSG00000163132		BMP1	ENSG00000168487					ALX1	ENSG00000180318					DLL1	ENSG00000198719		WNT3A	ENSG00000154342		NKX2-2	ENSG00000125820								DLX4	ENSG00000108813		HOXD8	ENSG00000175879
			SOX6	ENSG00000110693		OLIG2	ENSG00000205927					HOXC9	ENSG00000180806					NEUROG3	ENSG00000122859		FOXD3	ENSG00000187140		ZIC2	ENSG00000043355								TLX2	ENSG00000115297		DLX4	ENSG00000108813
			NKX2-5	ENSG00000183072		HMX3	ENSG00000188620					PAX3	ENSG00000135903					MSX2	ENSG00000120149		NDRG4	ENSG00000103034		ROBO3	ENSG00000154134								POU3F3	ENSG00000198914		HOXB3	ENSG00000120093
			PAQR5	ENSG00000137819		HAND1	ENSG00000113196					DLX2	ENSG00000115844					HOXB6	ENSG00000108511		HOXD3	ENSG00000128652		FIGLA	ENSG00000183733								OTX2	ENSG00000165588		WNT10A	ENSG00000135925
			DLX3	ENSG00000064195		NEUROD2	ENSG00000171532					NR2E1	ENSG00000112333					MKX	ENSG00000150051		MSX2	ENSG00000120149		WNT2B	ENSG00000134245								ZIC1	ENSG00000152977		HOXC12	ENSG00000123407
			RORB	ENSG00000198963		HOXC9	ENSG00000180806					NHLH2	ENSG00000177551					RORB	ENSG00000198963		HES4	ENSG00000188290		EBF4	ENSG00000088881								HOXD1	ENSG00000128645		OTP	ENSG00000171540
			HMX2	ENSG00000188816		MKX	ENSG00000150051					COL15A1	ENSG00000204291					FOXG1	ENSG00000176165		EVX2	ENSG00000174279		TLX1	ENSG00000107807								RAX	ENSG00000134438		RAX	ENSG00000134438
			HOXB3	ENSG00000120093		OTX2	ENSG00000165588					HOXB4	ENSG00000182742					AMN	ENSG00000166126		HOXA9	ENSG00000078399		VSX2	ENSG00000119614								FEZF2	ENSG00000153266		HES4	ENSG00000188290
						SIX1	ENSG00000126778					HOXC10	ENSG00000180818					PROX1	ENSG00000117707		OTP	ENSG00000171540		OTX1	ENSG00000115507								C14orf39	ENSG00000179008		PAX2	ENSG00000075891
						DLX1	ENSG00000144355					NKX2-5	ENSG00000183072					ALX3	ENSG00000156150		SHH	ENSG00000164690		EN2	ENSG00000164778								ALX1	ENSG00000180318		MSX2	ENSG00000120149
						EN2	ENSG00000164778					VAX2	ENSG00000116035					EN2	ENSG00000164778		LRP1	ENSG00000123384		RAX	ENSG00000134438								HOXA9	ENSG00000078399		HOXD9	ENSG00000128709
						OLIG1	ENSG00000184221					T	ENSG00000164458					HES5	ENSG00000197921		WNT6	ENSG00000115596		HOXC8	ENSG00000037965								CHRD	ENSG00000090539		ASCL1	ENSG00000139352
						NHLH2	ENSG00000177551					DKK2	ENSG00000155011					PAQR5	ENSG00000137819		SFRP2	ENSG00000145423		T	ENSG00000164458								HES4	ENSG00000188290		VAX2	ENSG00000116035
						NR2E1	ENSG00000112333					HOXC5	ENSG00000172789					HOXA11	ENSG00000005073		HOXA6	ENSG00000106006		TLX3	ENSG00000164438								NOTO	ENSG00000214513		NGFR	ENSG00000064300
						EVX1	ENSG00000106038					HOXB5	ENSG00000120075					SIM2	ENSG00000159263		WNT9B	ENSG00000158955		HOXD12	ENSG00000170178								SIM1	ENSG00000112246		EMX2	ENSG00000170370
						CDX2	ENSG00000165556					GSX1	ENSG00000169840					HOXB4	ENSG00000182742		HOXA7	ENSG00000122592		GSX2	ENSG00000180613								NEUROD1	ENSG00000162992		FOXG1	ENSG00000176165
						FEV	ENSG00000163497					LBX1	ENSG00000138136					DLX3	ENSG00000064195		EVX1	ENSG00000106038		NKX2-4	ENSG00000125816								PAX3	ENSG00000135903		NKX2-2	ENSG00000125820
						HOXD12	ENSG00000170178					HOXD9	ENSG00000128709					HOXA13	ENSG00000106031		ISLR2	ENSG00000167178		NEUROG2	ENSG00000178403								NKX2-2	ENSG00000125820		OTX2	ENSG00000165588
						HOXB3	ENSG00000120093					EMX1	ENSG00000135638					WNT9B	ENSG00000158955		VSX2	ENSG00000119614		DLL3	ENSG00000090932								ROR2	ENSG00000169071		LMX1B	ENSG00000136944
						ARX	ENSG00000004848					DPYSL2	ENSG00000092964					HOXC11	ENSG00000123388		HMX3	ENSG00000188620		TLX2	ENSG00000115297								SIX3	ENSG00000138083		AMN	ENSG00000166126
						EBF4	ENSG00000088881					HOXA3	ENSG00000105997					EVX1	ENSG00000106038		RORB	ENSG00000198963		C14orf39	ENSG00000179008								SIM2	ENSG00000159263		POU3F3	ENSG00000198914
						PAX5	ENSG00000196092											HOXC12	ENSG00000123407		T	ENSG00000164458		PAX5	ENSG00000196092								PAX5	ENSG00000196092		SIM1	ENSG00000112246
						TBX3	ENSG00000135111											ARX	ENSG00000004848		SIX3	ENSG00000138083		MSX2	ENSG00000120149								ISL2	ENSG00000159556		SIX3	ENSG00000138083
						VSX1	ENSG00000100987											FGF9	ENSG00000102678		RAX	ENSG00000134438		SATB2	ENSG00000119042								HOXB6	ENSG00000108511		HOXA9	ENSG00000078399
						IHH	ENSG00000163501											HOXD12	ENSG00000170178		OTX2	ENSG00000165588		ZAR1	ENSG00000182223								UNC5A	ENSG00000113763		HOXB2	ENSG00000173917
						MSX2	ENSG00000120149											INA	ENSG00000148798		COL15A1	ENSG00000204291		DKK2	ENSG00000155011								ELAVL3	ENSG00000196361		ALX4	ENSG00000052850
						NKX2-4	ENSG00000125816														HAND1	ENSG00000113196		VAX1	ENSG00000148704								DMRT3	ENSG00000064218		HOXA3	ENSG00000105997
						WNT10A	ENSG00000135925														HES5	ENSG00000197921		ZIC1	ENSG00000152977								SIX6	ENSG00000184302		FEZF2	ENSG00000153266
																					CHRD	ENSG00000090539		EVX1	ENSG00000106038								COL15A1	ENSG00000204291		SIX6	ENSG00000184302
																					UNC5A	ENSG00000113763		FEZF1	ENSG00000128610								SHISA3	ENSG00000178343		NEUROG3	ENSG00000122859
																					ZIC1	ENSG00000152977		MEIS1	ENSG00000143995								WNT7B	ENSG00000188064		SATB2	ENSG00000119042
																					GSX2	ENSG00000180613											DMRT1	ENSG00000137090		ALX3	ENSG00000156150
																					GSC	ENSG00000133937											ALX4	ENSG00000052850		VSX1	ENSG00000100987
																					WNT10B	ENSG00000169884											TLX3	ENSG00000164438		ELAVL3	ENSG00000196361
																					OLIG2	ENSG00000205927											ARX	ENSG00000004848		NKX2-4	ENSG00000125816
																					ALX4	ENSG00000052850											EVX2	ENSG00000174279		T	ENSG00000164458
																					DPYSL2	ENSG00000092964											EBF3	ENSG00000108001		WNT2B	ENSG00000134245
																					INA	ENSG00000148798											WNT10B	ENSG00000169884		WNT4	ENSG00000162552
																					WNT4	ENSG00000162552											GSX2	ENSG00000180613		PAX6	ENSG00000007372
																					NTNG2	ENSG00000196358											SFRP1	ENSG00000104332		FOXA1	ENSG00000129514
																					GSX1	ENSG00000169840											HOXA3	ENSG00000105997		HAND2	ENSG00000164107
																					WNT11	ENSG00000085741											PAX2	ENSG00000075891		DLL1	ENSG00000198719
																					FEZF2	ENSG00000153266											OLIG2	ENSG00000205927		HES5	ENSG00000197921
																					FOXG1	ENSG00000176165														GSX2	ENSG00000180613
																					DLX3	ENSG00000064195														ROR2	ENSG00000169071
																					MKX	ENSG00000150051														EVX1	ENSG00000106038
																					PAX3	ENSG00000135903														SOX6	ENSG00000110693
																					UNCX	ENSG00000164853														EVX2	ENSG00000174279
																					EBF4	ENSG00000088881
																					NRARP	ENSG00000198435
																					NEUROG2	ENSG00000178403
																					WNT16	ENSG00000002745
																					NGEF	ENSG00000066248
																					MSX1	ENSG00000163132
																					PAX2	ENSG00000075891
																					VENTX	ENSG00000151650
																					NKX2-5	ENSG00000183072
																					ALX3	ENSG00000156150
																					NGFR	ENSG00000064300
																					EBF3	ENSG00000108001
																					LHX6	ENSG00000106852
																					PROX1	ENSG00000117707
																					BMP6	ENSG00000153162
																					DKK2	ENSG00000155011
																					FEV	ENSG00000163497
																					NEUROD1	ENSG00000162992
DOWN
BLCA			BL			BRCA			CESC			COAD			ESCA			FL			HNSC			KIRC			KIRP			LIHC			LUAD			LUSC			PAAD			PRAD			READ			SKCM
EBF1	ENSG00000164330		GSX2	ENSG00000180613		EBF1	ENSG00000164330		HAND2	ENSG00000164107		BMP3	ENSG00000152785		NKX6-1	ENSG00000163623		DLX2	ENSG00000115844		PAX9	ENSG00000198807		SIM2	ENSG00000159263		UNCX	ENSG00000164853		SFRP1	ENSG00000104332		TAL1	ENSG00000162367		DPYSL2	ENSG00000092964		NKX2-5	ENSG00000183072		HOXB8	ENSG00000120068		HAND2	ENSG00000164107		PAX5	ENSG00000196092
HAND2	ENSG00000164107		DLX2	ENSG00000115844		EBF3	ENSG00000108001		EBF1	ENSG00000164330		AMN	ENSG00000166126		SHISA3	ENSG00000178343		POU4F1	ENSG00000152192		PITX1	ENSG00000069011		UNCX	ENSG00000164853		WNT9B	ENSG00000158955		HAND2	ENSG00000164107		WNT3A	ENSG00000154342		TBX4	ENSG00000121075		TLX1	ENSG00000107807		EMX2	ENSG00000170370		BMP3	ENSG00000152785		SHISA3	ENSG00000178343
EBF2	ENSG00000221818		EBF1	ENSG00000164330		BMP3	ENSG00000152785		TAL1	ENSG00000162367		PAQR5	ENSG00000137819		RELN	ENSG00000189056		NODAL	ENSG00000156574		MEIS1	ENSG00000143995		PROX1	ENSG00000117707		PROX1	ENSG00000117707		NGFR	ENSG00000064300		TBX2	ENSG00000121068		DLL4	ENSG00000128917		PAX5	ENSG00000196092		NDRG4	ENSG00000103034		FEV	ENSG00000163497
HAND1	ENSG00000113196		PAX5	ENSG00000196092		EBF2	ENSG00000221818		CHRD	ENSG00000090539		SFRP1	ENSG00000104332		MEIS1	ENSG00000143995		RAX	ENSG00000134438		OLIG1	ENSG00000184221		SFRP1	ENSG00000104332		HMX2	ENSG00000188816		TAL1	ENSG00000162367		TBX3	ENSG00000135111		TAL1	ENSG00000162367		EOMES	ENSG00000163508		WNT9B	ENSG00000158955		INA	ENSG00000148798
MKX	ENSG00000150051		TLX2	ENSG00000115297		TAL1	ENSG00000162367		HOXA11	ENSG00000005073		HAND2	ENSG00000164107		CHRD	ENSG00000090539		PAX5	ENSG00000196092		SIX1	ENSG00000126778		WNT9B	ENSG00000158955		SFRP1	ENSG00000104332		LRP1	ENSG00000123384		DKK2	ENSG00000155011		TBX2	ENSG00000121068					HOXB6	ENSG00000108511		FOXD3	ENSG00000187140
MEIS1	ENSG00000143995		RAX	ENSG00000134438		HOXA5	ENSG00000106004		EMX2	ENSG00000170370		FOXD3	ENSG00000187140		HAND2	ENSG00000164107		EBF1	ENSG00000164330		SFRP1	ENSG00000104332		MECOM	ENSG00000085276		SIM2	ENSG00000159263					TBX4	ENSG00000121075		HOXA5	ENSG00000106004					PAX2	ENSG00000075891		EVX2	ENSG00000174279
WNT2B	ENSG00000134245		WNT16	ENSG00000002745		ROBO3	ENSG00000154134		DHH	ENSG00000139549		ELAVL3	ENSG00000196361		PAQR5	ENSG00000137819		NKX2-4	ENSG00000125816		TBX3	ENSG00000135111		HOXD8	ENSG00000175879		HOXD8	ENSG00000175879					MEIS1	ENSG00000143995		FLT1	ENSG00000102755					HOXB9	ENSG00000170689		ELAVL3	ENSG00000196361
TBX4	ENSG00000121075		PAX3	ENSG00000135903		LRP1	ENSG00000123384		FLT1	ENSG00000102755		BMP6	ENSG00000153162		TAL1	ENSG00000162367		PAX6	ENSG00000007372		ARX	ENSG00000004848		BMP6	ENSG00000153162		LMX1B	ENSG00000136944					DPYSL2	ENSG00000092964		DHH	ENSG00000139549					POU3F3	ENSG00000198914		SFRP1	ENSG00000104332
DPYSL2	ENSG00000092964		POU4F1	ENSG00000152192		DPYSL2	ENSG00000092964		WNT9B	ENSG00000158955		WNT2B	ENSG00000134245		EBF1	ENSG00000164330		PAX3	ENSG00000135903		BMP3	ENSG00000152785		EMX1	ENSG00000135638		MECOM	ENSG00000085276					WNT2B	ENSG00000134245		LRP1	ENSG00000123384					HOXB5	ENSG00000120075		MEIS1	ENSG00000143995
SFRP1	ENSG00000104332		WNT10B	ENSG00000169884		HOXA6	ENSG00000106006		VSX1	ENSG00000100987		MEIS1	ENSG00000143995		UNC5A	ENSG00000113763		T	ENSG00000164458		SHISA3	ENSG00000178343		WNT7B	ENSG00000188064		DHH	ENSG00000139549					NDRG4	ENSG00000103034		PAQR5	ENSG00000137819					HOXD3	ENSG00000128652		SHISA3	ENSG00000178343
PITX2	ENSG00000164093		WNT1	ENSG00000125084		BMP6	ENSG00000153162		DLL4	ENSG00000128917		FEV	ENSG00000163497		MECOM	ENSG00000085276		HMX2	ENSG00000188816		TLX1	ENSG00000107807		PAQR5	ENSG00000137819		NTRK1	ENSG00000198400					HOXA5	ENSG00000106004		BMP6	ENSG00000153162					PAQR5	ENSG00000137819		HOXD1	ENSG00000128645
SHISA3	ENSG00000178343					HOXA3	ENSG00000105997		ISLR2	ENSG00000167178		HOXD1	ENSG00000128645		ROR2	ENSG00000169071		POU3F3	ENSG00000198914		FIGLA	ENSG00000183733		HOXB6	ENSG00000108511		HOXD3	ENSG00000128652					DHH	ENSG00000139549		EBF1	ENSG00000164330					SIM1	ENSG00000112246		HOXD12	ENSG00000170178
FGF9	ENSG00000102678					LHX6	ENSG00000106852		TBX2	ENSG00000121068		RELN	ENSG00000189056		ELAVL3	ENSG00000196361		C14orf39	ENSG00000179008		RELN	ENSG00000189056		HOXB9	ENSG00000170689		FGF9	ENSG00000102678					PAX6	ENSG00000007372		LHX6	ENSG00000106852					LHX1	ENSG00000132130		RELN	ENSG00000189056
EBF3	ENSG00000108001					RELN	ENSG00000189056		HOXD9	ENSG00000128709		SFRP5	ENSG00000120057		POU3F3	ENSG00000198914					EMX2	ENSG00000170370		TBX3	ENSG00000135111		HMX3	ENSG00000188620					PAQR5	ENSG00000137819		DKK2	ENSG00000155011					HOXB2	ENSG00000173917		SFRP5	ENSG00000120057
SFRP5	ENSG00000120057					HOXA7	ENSG00000122592		VENTX	ENSG00000151650		NOTO	ENSG00000214513		COL15A1	ENSG00000204291					LBX1	ENSG00000138136		HOXB5	ENSG00000120075		FOXC2	ENSG00000176692					SFRP5	ENSG00000120057		WIF1	ENSG00000156076					HOXB4	ENSG00000182742		HAND1	ENSG00000113196
RORB	ENSG00000198963					NGFR	ENSG00000064300		ROR2	ENSG00000169071		HAND1	ENSG00000113196		RORB	ENSG00000198963					ASCL1	ENSG00000139352		HMX2	ENSG00000188816		LHX6	ENSG00000106852					LHX6	ENSG00000106852		IHH	ENSG00000163501					HOXB3	ENSG00000120093		POU3F3	ENSG00000198914
PITX1	ENSG00000069011					EMX2	ENSG00000170370		TWIST1	ENSG00000122691		TLX2	ENSG00000115297		LRP1	ENSG00000123384					IHH	ENSG00000163501		SIM1	ENSG00000112246		EBF1	ENSG00000164330					LRP1	ENSG00000123384		SFRP5	ENSG00000120057					MECOM	ENSG00000085276		EBF1	ENSG00000164330
FOXD3	ENSG00000187140					PROX1	ENSG00000117707		DPYSL2	ENSG00000092964		NDRG4	ENSG00000103034		VENTX	ENSG00000151650					HOXB2	ENSG00000173917		HOXB8	ENSG00000120068		SIM1	ENSG00000112246					EBF1	ENSG00000164330		MECOM	ENSG00000085276					TBX2	ENSG00000121068		HOXD13	ENSG00000128714
ROR2	ENSG00000169071					NODAL	ENSG00000156574		BMP6	ENSG00000153162		INA	ENSG00000148798		BMP3	ENSG00000152785					SIX2	ENSG00000170577		DLX3	ENSG00000064195		FLT1	ENSG00000102755					WIF1	ENSG00000156076		NTRK1	ENSG00000198400					HOXD13	ENSG00000128714		AMN	ENSG00000166126
LRP1	ENSG00000123384					MSX1	ENSG00000163132		LHX6	ENSG00000106852		EBF1	ENSG00000164330		EBF2	ENSG00000221818					C14orf39	ENSG00000179008		SHISA2	ENSG00000180730		HOXD10	ENSG00000128710					DLL4	ENSG00000128917		TBX3	ENSG00000135111					EMX1	ENSG00000135638		PAQR5	ENSG00000137819
DHH	ENSG00000139549					SFRP1	ENSG00000104332		COL15A1	ENSG00000204291		NRARP	ENSG00000198435								MECOM	ENSG00000085276		ALX1	ENSG00000180318		TBX2	ENSG00000121068					FLT1	ENSG00000102755		VENTX	ENSG00000151650					SFRP5	ENSG00000120057		WNT2B	ENSG00000134245
VSX1	ENSG00000100987					TWIST1	ENSG00000122691		MSX1	ENSG00000163132		HOXB13	ENSG00000159184								EBF2	ENSG00000221818		LMX1B	ENSG00000136944		PAQR5	ENSG00000137819					WNT11	ENSG00000085741		RORB	ENSG00000198963					HOXD8	ENSG00000175879		RORB	ENSG00000198963
TAL1	ENSG00000162367					MECOM	ENSG00000085276		SFRP1	ENSG00000104332		SHISA3	ENSG00000178343								SFRP5	ENSG00000120057		LHX1	ENSG00000132130		HOXD9	ENSG00000128709					FIGLA	ENSG00000183733		WNT3A	ENSG00000154342					MEIS1	ENSG00000143995		C14orf39	ENSG00000179008
SHH	ENSG00000164690					ALX4	ENSG00000052850		TBX3	ENSG00000135111		EVX2	ENSG00000174279								FOXA1	ENSG00000129514		HOXA7	ENSG00000122592		EMX1	ENSG00000135638					OTP	ENSG00000171540		EBF2	ENSG00000221818					EVX2	ENSG00000174279		TAL1	ENSG00000162367
HOXA13	ENSG00000106031					DLL4	ENSG00000128917		RELN	ENSG00000189056		C14orf39	ENSG00000179008								LMX1B	ENSG00000136944		HOXD10	ENSG00000128710		TAL1	ENSG00000162367					FOXC2	ENSG00000176692		MEIS1	ENSG00000143995					WIF1	ENSG00000156076		ROR2	ENSG00000169071
CHRD	ENSG00000090539					WNT10B	ENSG00000169884		HOXD3	ENSG00000128652		NGFR	ENSG00000064300								BMP4	ENSG00000125378		HOXD3	ENSG00000128652		WNT11	ENSG00000085741					ZAR1	ENSG00000182223		FGF9	ENSG00000102678					WNT2B	ENSG00000134245		PAX5	ENSG00000196092
SFRP2	ENSG00000145423					MEIS1	ENSG00000143995		EBF2	ENSG00000221818		FGF9	ENSG00000102678								FGF9	ENSG00000102678		SHISA3	ENSG00000178343		DLL4	ENSG00000128917					MECOM	ENSG00000085276		NTNG2	ENSG00000196358					ISL2	ENSG00000159556		WNT16	ENSG00000002745
LHX6	ENSG00000106852					FLT1	ENSG00000102755		HOXD8	ENSG00000175879		EBF4	ENSG00000088881								PITX2	ENSG00000164093		HOXA11	ENSG00000005073		OLIG1	ENSG00000184221					NEUROD2	ENSG00000171532		HOXD1	ENSG00000128645					ROR2	ENSG00000169071		EBF4	ENSG00000088881
MSX1	ENSG00000163132					VENTX	ENSG00000151650					HOXD3	ENSG00000128652								EBF1	ENSG00000164330		HOXB2	ENSG00000173917		ALX1	ENSG00000180318					NODAL	ENSG00000156574		OLIG1	ENSG00000184221					HOXA7	ENSG00000122592		HOXB13	ENSG00000159184
FIGLA	ENSG00000183733					DMRT3	ENSG00000064218					TAL1	ENSG00000162367								NEUROG3	ENSG00000122859		WNT4	ENSG00000162552		HOXB6	ENSG00000108511					WNT9B	ENSG00000158955		SHISA3	ENSG00000178343					VSX1	ENSG00000100987		ROBO3	ENSG00000154134
EBF4	ENSG00000088881					ISLR2	ENSG00000167178					PAX5	ENSG00000196092								WIF1	ENSG00000156076		WNT11	ENSG00000085741		BMP3	ENSG00000152785					IHH	ENSG00000163501								TBX4	ENSG00000121075		NDRG4	ENSG00000103034
SOX6	ENSG00000110693					DLL1	ENSG00000198719					DHH	ENSG00000139549								SIM2	ENSG00000159263		FGF9	ENSG00000102678		BMP6	ENSG00000153162					RELN	ENSG00000189056								HOXD12	ENSG00000170178		HOXB2	ENSG00000173917
GSC	ENSG00000133937					HOXA9	ENSG00000078399					SATB2	ENSG00000119042								DHH	ENSG00000139549		SOX6	ENSG00000110693		DLX3	ENSG00000064195					EBF2	ENSG00000221818								WNT10A	ENSG00000135925		NRARP	ENSG00000198435
PROX1	ENSG00000117707					HOXD9	ENSG00000128709					WNT1	ENSG00000125084								HOXB4	ENSG00000182742		NTRK1	ENSG00000198400		RORB	ENSG00000198963					DLL1	ENSG00000198719								NTRK1	ENSG00000198400		TLX2	ENSG00000115297
						HOXD3	ENSG00000128652					HES5	ENSG00000197921								VSX1	ENSG00000100987		WIF1	ENSG00000156076		HOXD11	ENSG00000128713					NTRK1	ENSG00000198400								SIX2	ENSG00000170577		NGFR	ENSG00000064300
						COL15A1	ENSG00000204291					OLIG1	ENSG00000184221								POU3F3	ENSG00000198914		HOXD1	ENSG00000128645		LHX1	ENSG00000132130					MSX1	ENSG00000163132								DPYSL2	ENSG00000092964		VSX2	ENSG00000119614
						HAND2	ENSG00000164107					HOXD12	ENSG00000170178								NKX2-8	ENSG00000136327		HOXB3	ENSG00000120093		TBX3	ENSG00000135111					VENTX	ENSG00000151650								HOXD11	ENSG00000128713		NKX2-2	ENSG00000125820
						NOTO	ENSG00000214513					SOX6	ENSG00000110693								SIX6	ENSG00000184302		HOXA5	ENSG00000106004		WNT10A	ENSG00000135925														WNT16	ENSG00000002745		ASCL1	ENSG00000139352
						SHOX2	ENSG00000168779					ROR2	ENSG00000169071								ISL2	ENSG00000159556		HOXA6	ENSG00000106006		WNT6	ENSG00000115596														PITX1	ENSG00000069011		FGF9	ENSG00000102678
						HOXD10	ENSG00000128710					POU3F3	ENSG00000198914								HOXB3	ENSG00000120093		FOXD3	ENSG00000187140		FOXD3	ENSG00000187140														MKX	ENSG00000150051		FOXA1	ENSG00000129514
						SHISA3	ENSG00000178343					RORB	ENSG00000198963								PAX7	ENSG00000009709		WNT10A	ENSG00000135925		ISLR2	ENSG00000167178														HOXA13	ENSG00000106031		FIGLA	ENSG00000183733
						WNT11	ENSG00000085741					NGEF	ENSG00000066248								NODAL	ENSG00000156574		HOXD11	ENSG00000128713		MEIS1	ENSG00000143995														ELAVL3	ENSG00000196361		NEUROG3	ENSG00000122859
						FEZF2	ENSG00000153266					VSX2	ENSG00000119614								SOX6	ENSG00000110693		BMP3	ENSG00000152785		SHISA3	ENSG00000178343														NGFR	ENSG00000064300		BMP6	ENSG00000153162
						PAX3	ENSG00000135903					HMX2	ENSG00000188816								SIM1	ENSG00000112246		EMX2	ENSG00000170370		WNT3A	ENSG00000154342														BMP4	ENSG00000125378		EBF3	ENSG00000108001
						SOX6	ENSG00000110693					ASCL1	ENSG00000139352								DMRT3	ENSG00000064218		HOXA9	ENSG00000078399		NGFR	ENSG00000064300														WNT3A	ENSG00000154342
						RORB	ENSG00000198963					FOXA1	ENSG00000129514								ROBO3	ENSG00000154134		PDX1	ENSG00000139515		HOXB9	ENSG00000170689														HOXD10	ENSG00000128710
						HOXC8	ENSG00000037965					LRP1	ENSG00000123384								TAL1	ENSG00000162367		DHH	ENSG00000139549		PAX5	ENSG00000196092														NHLH2	ENSG00000177551
						WNT9B	ENSG00000158955					OLIG2	ENSG00000205927								OTX1	ENSG00000115507		RELN	ENSG00000189056		ALX4	ENSG00000052850														PITX2	ENSG00000164093
						WNT2B	ENSG00000134245					TBX2	ENSG00000121068								NHLH2	ENSG00000177551		HMX3	ENSG00000188620		HOXD1	ENSG00000128645														DLX3	ENSG00000064195
						SIM1	ENSG00000112246					HOXD8	ENSG00000175879								HOXA3	ENSG00000105997		HOXC9	ENSG00000180806		LBX1	ENSG00000138136														HOXD9	ENSG00000128709
						WIF1	ENSG00000156076					HOXA5	ENSG00000106004								ZAR1	ENSG00000182223		RORB	ENSG00000198963		NEUROD1	ENSG00000162992														EBF1	ENSG00000164330
						POU3F3	ENSG00000198914					WNT16	ENSG00000002745								WNT1	ENSG00000125084		INA	ENSG00000148798		WNT7B	ENSG00000188064														HMX2	ENSG00000188816
						DHH	ENSG00000139549					ROBO3	ENSG00000154134								HOXA5	ENSG00000106004		SIX2	ENSG00000170577		HOXA6	ENSG00000106006														MSX2	ENSG00000120149
						WNT1	ENSG00000125084					CDX2	ENSG00000165556								AMN	ENSG00000166126		POU3F3	ENSG00000198914		DLL1	ENSG00000198719														EVX1	ENSG00000106038
						NDRG4	ENSG00000103034					DLL1	ENSG00000198719								ELAVL3	ENSG00000196361					NRARP	ENSG00000198435														HAND2	ENSG00000164107
						FIGLA	ENSG00000183733					NKX2-2	ENSG00000125820								PAQR5	ENSG00000137819					HOXB8	ENSG00000120068														HOXA5	ENSG00000106004
						PITX2	ENSG00000164093					SFRP2	ENSG00000145423								HAND2	ENSG00000164107																				TAL1	ENSG00000162367
						FGF9	ENSG00000102678					PITX2	ENSG00000164093								DLL1	ENSG00000198719																				HAND1	ENSG00000113196
						HOXD8	ENSG00000175879																																			WNT6	ENSG00000115596
						NEUROG2	ENSG00000178403																																			HMX3	ENSG00000188620
						ALX1	ENSG00000180318																																			SOX6	ENSG00000110693
						DKK2	ENSG00000155011																																			EBF4	ENSG00000088881
						C14orf39	ENSG00000179008																																			BMP1	ENSG00000168487
																																										PAX6	ENSG00000007372
																																										PROX1	ENSG00000117707
																																										ZIC1	ENSG00000152977
																																										FGF9	ENSG00000102678
																																										TBX3	ENSG00000135111
																																										WNT4	ENSG00000162552
																																										PAX7	ENSG00000009709
																																										SFRP1	ENSG00000104332
																																										BMP3	ENSG00000152785
																																										GSX2	ENSG00000180613
																																										DLX5	ENSG00000105880
																																										NTNG2	ENSG00000196358

## Sheet: Glycoprotein
UP
BLCA			BL			BRCA			CESC			COAD			ESCA			FL			HNSC			KIRC			KIRP			LIHC			LUAD			LUSC			PAAD			PRAD			READ			SKCM
ECE2	ENSG00000145194		RAMP2	ENSG00000131477		COMP	ENSG00000105664		F12	ENSG00000131187		GRIN2D	ENSG00000105464		ULBP2	ENSG00000131015		ACHE	ENSG00000087085		GRIN2D	ENSG00000105464		INHBB	ENSG00000163083		RCN1	ENSG00000049449		COL15A1	ENSG00000204291		GREM1	ENSG00000166923		ECE2	ENSG00000145194					RTN4RL2	ENSG00000186907		GRIN2D	ENSG00000105464
B3GNT4	ENSG00000176383		LRP1	ENSG00000123384		GRM8	ENSG00000179603		CDCP1	ENSG00000163814		ULBP1	ENSG00000111981		GRIN2D	ENSG00000105464		MMP9	ENSG00000100985		BMP1	ENSG00000168487		NXPH4	ENSG00000182379		BMP1	ENSG00000168487		NXPH4	ENSG00000182379		ECE2	ENSG00000145194		NXPH4	ENSG00000182379					F12	ENSG00000131187		RCN1	ENSG00000049449
WNT3	ENSG00000108379		MMP9	ENSG00000100985		GRM4	ENSG00000124493		ECE2	ENSG00000145194		RCN1	ENSG00000049449		ULBP1	ENSG00000111981		RAMP2	ENSG00000131477		MMP9	ENSG00000100985		BMP1	ENSG00000168487		MUC12	ENSG00000205277		PDGFA	ENSG00000197461		F12	ENSG00000131187		F12	ENSG00000131187					ULBP1	ENSG00000111981		OXTR	ENSG00000180914
GRIN2D	ENSG00000105464		FLT1	ENSG00000102755		F12	ENSG00000131187		NXPH4	ENSG00000182379		SLC4A11	ENSG00000088836		GPR144	ENSG00000180264		FLT4	ENSG00000037280		COL27A1	ENSG00000196739		DLL4	ENSG00000128917		F12	ENSG00000131187		MAPT	ENSG00000186868		KISS1R	ENSG00000116014		PPAP2C	ENSG00000141934					KISS1R	ENSG00000116014		GDPD5	ENSG00000158555
ULBP1	ENSG00000111981		NPR1	ENSG00000169418		ECE2	ENSG00000145194		WNT7B	ENSG00000188064		NOTUM	ENSG00000185269		ECE2	ENSG00000145194		ADRA2A	ENSG00000150594		NXPH4	ENSG00000182379		S1PR5	ENSG00000180739		CD70	ENSG00000125726		B4GALNT1	ENSG00000135454		PPAP2C	ENSG00000141934		B3GNT4	ENSG00000176383					EFNA2	ENSG00000099617		SLC4A11	ENSG00000088836
NXPH4	ENSG00000182379		PCDH1	ENSG00000156453		KREMEN2	ENSG00000131650		ULBP2	ENSG00000131015		ULBP2	ENSG00000131015		MMP9	ENSG00000100985		EGFLAM	ENSG00000164318		GREM1	ENSG00000166923		GPR4	ENSG00000177464		EMILIN2	ENSG00000132205		DUOXA2	ENSG00000140274		TMEM63C	ENSG00000165548		RGS20	ENSG00000147509					IDUA	ENSG00000127415		LGR5	ENSG00000139292
ULBP2	ENSG00000131015		FLT4	ENSG00000037280		HCN2	ENSG00000099822		B3GNT4	ENSG00000176383		OXTR	ENSG00000180914		WNT3	ENSG00000108379		FLT1	ENSG00000102755		ICAM5	ENSG00000105376		EMILIN2	ENSG00000132205		RGS20	ENSG00000147509		DUOX2	ENSG00000140279		COCH	ENSG00000100473		GREM1	ENSG00000166923					HCN2	ENSG00000099822		NOTUM	ENSG00000185269
CHRNB1	ENSG00000170175		CDCP1	ENSG00000163814		PCDH17	ENSG00000118946		TACSTD2	ENSG00000184292		GDPD5	ENSG00000158555		F12	ENSG00000131187		CD8A	ENSG00000153563		GPR158	ENSG00000151025		CD8A	ENSG00000153563		IDUA	ENSG00000127415		COCH	ENSG00000100473		NXPH4	ENSG00000182379		KREMEN2	ENSG00000131650					ECE2	ENSG00000145194		ULBP1	ENSG00000111981
GRIN3B	ENSG00000116032		COL27A1	ENSG00000196739		GRIN2D	ENSG00000105464		PRSS16	ENSG00000112812		WNT3	ENSG00000108379		RCN1	ENSG00000049449		COL15A1	ENSG00000204291		ROR2	ENSG00000169071		MMP25	ENSG00000008516		ELFN2	ENSG00000166897		CPXM1	ENSG00000088882		KREMEN2	ENSG00000131650		B4GALNT1	ENSG00000135454					ADRB1	ENSG00000043591		COMP	ENSG00000105664
KIAA1024	ENSG00000169330		COL15A1	ENSG00000204291		LINGO1	ENSG00000169783		KREMEN2	ENSG00000131650		ECE2	ENSG00000145194		NXPH4	ENSG00000182379		COL27A1	ENSG00000196739		PCDH17	ENSG00000118946		LINGO1	ENSG00000169783		ACHE	ENSG00000087085		GRIN2A	ENSG00000183454		RTN4RL2	ENSG00000186907		ISM2	ENSG00000100593					COMP	ENSG00000105664		WNT3	ENSG00000108379
RGS20	ENSG00000147509		DLL4	ENSG00000128917		RTN4RL2	ENSG00000186907		S1PR5	ENSG00000180739		WNT7B	ENSG00000188064		PPAP2C	ENSG00000141934		ADCY4	ENSG00000129467		B4GALNT1	ENSG00000135454		KCNK9	ENSG00000169427		HS3ST1	ENSG00000002587		UNC5A	ENSG00000113763		WNT3	ENSG00000108379		SLC4A11	ENSG00000088836					ADRA2A	ENSG00000150594		SHH	ENSG00000164690
COL2A1	ENSG00000139219		EGFLAM	ENSG00000164318		LRFN2	ENSG00000156564		DUOXA1	ENSG00000140254		COMP	ENSG00000105664		ICAM5	ENSG00000105376		NPR1	ENSG00000169418		B3GNT4	ENSG00000176383		PTGDR	ENSG00000168229		CHRNB1	ENSG00000170175		DNER	ENSG00000187957		LINGO1	ENSG00000169783		TMEM63C	ENSG00000165548					B3GNT4	ENSG00000176383		ULBP2	ENSG00000131015
S1PR5	ENSG00000180739		CHRD	ENSG00000090539		RET	ENSG00000165731		GRIN2D	ENSG00000105464		TACSTD2	ENSG00000184292		EFNA2	ENSG00000099617		NTNG2	ENSG00000196358		KREMEN2	ENSG00000131650		GDF6	ENSG00000156466		CNR1	ENSG00000118432		PPAP2C	ENSG00000141934		B4GALNT1	ENSG00000135454		INA	ENSG00000148798					KCNK12	ENSG00000184261		CPXM1	ENSG00000088882
KCNC3	ENSG00000131398		ADRA2A	ENSG00000150594		KISS1R	ENSG00000116014		FGFR3	ENSG00000068078		SHH	ENSG00000164690		BMP1	ENSG00000168487		DLL4	ENSG00000128917		NOTUM	ENSG00000185269		UNC5A	ENSG00000113763		UNC5A	ENSG00000113763		ELFN2	ENSG00000166897		CPXM1	ENSG00000088882		ULBP2	ENSG00000131015					CHRD	ENSG00000090539		COL27A1	ENSG00000196739
KCNK13	ENSG00000152315		PDGFRA	ENSG00000134853		WNT7B	ENSG00000188064		RGS20	ENSG00000147509		LGR5	ENSG00000139292		FGF8	ENSG00000107831		RSPO3	ENSG00000146374		CD70	ENSG00000125726		ICAM1	ENSG00000090339		SLC6A20	ENSG00000163817		MUC12	ENSG00000205277		KIAA1024	ENSG00000169330		SLC9A2	ENSG00000115616					THPO	ENSG00000090534		TACSTD2	ENSG00000184292
PRSS16	ENSG00000112812		ESAM	ENSG00000149564		CACNG4	ENSG00000075461		GRIN1	ENSG00000176884		BMP4	ENSG00000125378		B3GNT4	ENSG00000176383		CDH23	ENSG00000107736		KCNK9	ENSG00000169427		KISS1R	ENSG00000116014		KCNH2	ENSG00000055118		FSTL4	ENSG00000053108		RGS20	ENSG00000147509		COCH	ENSG00000100473					UNC5A	ENSG00000113763		SLC6A20	ENSG00000163817
DKK2	ENSG00000155011		ACHE	ENSG00000087085		MMP9	ENSG00000100985		KCNC3	ENSG00000131398		NXPH4	ENSG00000182379		KCNK13	ENSG00000152315		ESAM	ENSG00000149564		ECE2	ENSG00000145194		CD70	ENSG00000125726		GRIN2D	ENSG00000105464		LINGO1	ENSG00000169783		RCN1	ENSG00000049449		RGMA	ENSG00000182175					MMP9	ENSG00000100985		GPR4	ENSG00000177464
GRM4	ENSG00000124493		CD8A	ENSG00000153563		FGFR3	ENSG00000068078		MMP9	ENSG00000100985		F12	ENSG00000131187		RGS20	ENSG00000147509		PCDH1	ENSG00000156453		WNT7B	ENSG00000188064		GDPD5	ENSG00000158555		SLC8A2	ENSG00000118160		IDUA	ENSG00000127415		EFNA2	ENSG00000099617		SLC9A3	ENSG00000066230					COL2A1	ENSG00000139219		PPAP2C	ENSG00000141934
KISS1R	ENSG00000116014		SLC4A11	ENSG00000088836		HS6ST3	ENSG00000185352		ULBP1	ENSG00000111981		COL27A1	ENSG00000196739		CDCP1	ENSG00000163814		CHRD	ENSG00000090539		GDF6	ENSG00000156466		FLT1	ENSG00000102755		PDGFA	ENSG00000197461		OCA2	ENSG00000104044		COMP	ENSG00000105664		GRM4	ENSG00000124493					LINGO3	ENSG00000220008		INHBB	ENSG00000163083
CDCP1	ENSG00000163814		SLITRK5	ENSG00000165300		KCNK9	ENSG00000169427		GALR2	ENSG00000182687		KIAA1024	ENSG00000169330		COCH	ENSG00000100473		KCNA2	ENSG00000177301		CPXM1	ENSG00000088882		MUC12	ENSG00000205277		GRM8	ENSG00000179603		KCNK9	ENSG00000169427		B3GNT4	ENSG00000176383		KISS1R	ENSG00000116014					GRIN3B	ENSG00000116032		ISM2	ENSG00000100593
GRIN1	ENSG00000176884		GPR4	ENSG00000177464		RTBDN	ENSG00000132026		KCNK13	ENSG00000152315		INHBB	ENSG00000163083		MUC12	ENSG00000205277		ADCY5	ENSG00000173175		DLL4	ENSG00000128917		MMP9	ENSG00000100985		CCKBR	ENSG00000110148		CALY	ENSG00000130643		GRIN1	ENSG00000176884		KCNK9	ENSG00000169427					NOTUM	ENSG00000185269		WNT7B	ENSG00000188064
LRP2	ENSG00000081479		SCN4B	ENSG00000177098		B3GNT4	ENSG00000176383		SP9	ENSG00000217236		KCNK9	ENSG00000169427		COL27A1	ENSG00000196739		BMP4	ENSG00000125378		DRD4	ENSG00000069696		NODAL	ENSG00000156574		ALK	ENSG00000171094		COL2A1	ENSG00000139219		MMP9	ENSG00000100985		DRD4	ENSG00000069696					ELFN2	ENSG00000166897		NXPH4	ENSG00000182379
KREMEN2	ENSG00000131650		BMP1	ENSG00000168487		CDCP1	ENSG00000163814					GPR4	ENSG00000177464		WNT7B	ENSG00000188064		B4GALNT1	ENSG00000135454		NPBWR1	ENSG00000183729		PCDH17	ENSG00000118946		GABBR2	ENSG00000136928		SLC4A11	ENSG00000088836		GRIN2D	ENSG00000105464		GPR144	ENSG00000180264					ULBP2	ENSG00000131015		ECE2	ENSG00000145194
OXTR	ENSG00000180914		ECE2	ENSG00000145194		TMEM63C	ENSG00000165548					PPAP2C	ENSG00000141934		S1PR5	ENSG00000180739		NGFR	ENSG00000064300		GPR4	ENSG00000177464		SCN4B	ENSG00000177098		KREMEN2	ENSG00000131650		CHRNA3	ENSG00000080644		TMEM59L	ENSG00000105696		KCNK12	ENSG00000184261					TMEM63C	ENSG00000165548		S1PR5	ENSG00000180739
GALR2	ENSG00000182687		PCDH17	ENSG00000118946		NXPH4	ENSG00000182379					CPXM1	ENSG00000088882		BTN1A1	ENSG00000124557		TACSTD2	ENSG00000184292		ULBP1	ENSG00000111981		GRIN2D	ENSG00000105464		PPAP2C	ENSG00000141934		HCN2	ENSG00000099822		KIRREL2	ENSG00000126259		KIAA1024	ENSG00000169330					FGF17	ENSG00000158815		SLC6A4	ENSG00000108576
FNDC1	ENSG00000164694		AMN	ENSG00000166126		KIAA1024	ENSG00000169330					KREMEN2	ENSG00000131650		SLC4A11	ENSG00000088836		GREM1	ENSG00000166923		S1PR5	ENSG00000180739		IDUA	ENSG00000127415		OXTR	ENSG00000180914		WNT3A	ENSG00000154342		CACNA1E	ENSG00000198216		NPBWR1	ENSG00000183729					GRM4	ENSG00000124493		DLL4	ENSG00000128917
CACNG4	ENSG00000075461		BMP4	ENSG00000125378		CACNA1E	ENSG00000198216					S1PR5	ENSG00000180739		KISS1R	ENSG00000116014		INHBB	ENSG00000163083		FNDC1	ENSG00000164694		COL27A1	ENSG00000196739		WNT10B	ENSG00000169884		LGI3	ENSG00000168481		CRLF1	ENSG00000006016		SP9	ENSG00000217236					GRIN1	ENSG00000176884		BMP4	ENSG00000125378
LGR5	ENSG00000139292		NGFR	ENSG00000064300		NOTUM	ENSG00000185269					WNT11	ENSG00000085741		RTN4RL2	ENSG00000186907		HS3ST1	ENSG00000002587		PDGFA	ENSG00000197461		BTNL9	ENSG00000165810		SPON1	ENSG00000152268		NPTX1	ENSG00000171246		THPO	ENSG00000090534		S1PR5	ENSG00000180739					SLC10A4	ENSG00000145248		WNT11	ENSG00000085741
MMP9	ENSG00000100985		AVPR1A	ENSG00000166148		INA	ENSG00000148798					CACNG4	ENSG00000075461		OXTR	ENSG00000180914		GPR4	ENSG00000177464		NTRK1	ENSG00000198400		ICAM4	ENSG00000105371		RELN	ENSG00000189056		RGMA	ENSG00000182175		SYT2	ENSG00000143858		WNT10B	ENSG00000169884					RET	ENSG00000165731		GRM8	ENSG00000179603
ICAM5	ENSG00000105376		BMP3	ENSG00000152785		SLC6A4	ENSG00000108576					ISM2	ENSG00000100593		NPBWR1	ENSG00000183729		HS3ST3B1	ENSG00000125430		PAX5	ENSG00000196092		RCN1	ENSG00000049449		DRD4	ENSG00000069696		CRLF1	ENSG00000006016		CHRNB1	ENSG00000170175		GRIN2D	ENSG00000105464					LRFN2	ENSG00000156564		CACNG4	ENSG00000075461
CACNA1E	ENSG00000198216		S1PR5	ENSG00000180739		UNC5A	ENSG00000113763					RTN4RL2	ENSG00000186907		ICAM1	ENSG00000090339		PDGFRA	ENSG00000134853		FLT1	ENSG00000102755		LINGO3	ENSG00000220008		NEFL	ENSG00000104725		GPR158	ENSG00000151025		GPR88	ENSG00000181656		LINGO1	ENSG00000169783					HS6ST3	ENSG00000185352		KREMEN2	ENSG00000131650
LINGO1	ENSG00000169783		INHBB	ENSG00000163083		KCNH2	ENSG00000055118					RGS20	ENSG00000147509		KCNC3	ENSG00000131398		RGMA	ENSG00000182175		MUC12	ENSG00000205277		NGFR	ENSG00000064300		SLITRK5	ENSG00000165300		KCNH2	ENSG00000055118		KCNK9	ENSG00000169427		NEFL	ENSG00000104725					EMILIN2	ENSG00000132205		RTN4RL2	ENSG00000186907
AMN	ENSG00000166126		ADCY4	ENSG00000129467		ULBP2	ENSG00000131015					GRM8	ENSG00000179603		ELFN2	ENSG00000166897		ROBO3	ENSG00000154134		SHISA7	ENSG00000187902		CDH23	ENSG00000107736		GRIN1	ENSG00000176884		CHRND	ENSG00000135902		FNDC1	ENSG00000164694		KIRREL2	ENSG00000126259					SLC26A5	ENSG00000170615		ICAM5	ENSG00000105376
SLC10A4	ENSG00000145248		FGF9	ENSG00000102678		PPAP2C	ENSG00000141934					SLC6A20	ENSG00000163817		NOTUM	ENSG00000185269		SCN4B	ENSG00000177098		KCNK4	ENSG00000182450		DRD4	ENSG00000069696		WNT1	ENSG00000125084		KREMEN2	ENSG00000131650		NPTX1	ENSG00000171246		EFNA2	ENSG00000099617					SV2C	ENSG00000122012		DUOXA2	ENSG00000140274
GPR158	ENSG00000151025		RSPO3	ENSG00000146374		ELFN2	ENSG00000166897					B3GNT4	ENSG00000176383		CD70	ENSG00000125726		PCDH17	ENSG00000118946		NEFL	ENSG00000104725		B4GALNT1	ENSG00000135454		COL27A1	ENSG00000196739		OXTR	ENSG00000180914		GRM4	ENSG00000124493		WNT16	ENSG00000002745					SP9	ENSG00000217236		NODAL	ENSG00000156574
FGF8	ENSG00000107831		WNT3	ENSG00000108379		DRD4	ENSG00000069696					PCDH17	ENSG00000118946		B4GALNT1	ENSG00000135454		SLC4A11	ENSG00000088836		GRM8	ENSG00000179603		WNT1	ENSG00000125084		EFNA2	ENSG00000099617		PCDH17	ENSG00000118946		TNFRSF11A	ENSG00000141655		WNT7B	ENSG00000188064					WNT10B	ENSG00000169884		KIAA1024	ENSG00000169330
KCNK9	ENSG00000169427		NRN1	ENSG00000124785		KCNK12	ENSG00000184261					KISS1R	ENSG00000116014		GPR158	ENSG00000151025		PTH1R	ENSG00000160801		GRM4	ENSG00000124493		F12	ENSG00000131187		INA	ENSG00000148798		GRM4	ENSG00000124493		HS3ST1	ENSG00000002587		MMP9	ENSG00000100985					GRIN2C	ENSG00000161509		BDNF	ENSG00000176697
GNAS	ENSG00000087460		HS3ST1	ENSG00000002587		FSTL4	ENSG00000053108					FGF8	ENSG00000107831		GRM4	ENSG00000124493		BMP1	ENSG00000168487		GPR144	ENSG00000180264		FLT4	ENSG00000037280		MMP25	ENSG00000008516		WNT1	ENSG00000125084		COL2A1	ENSG00000139219		GDNF	ENSG00000168621					INHBB	ENSG00000163083		MMP9	ENSG00000100985
LRFN2	ENSG00000156564		GFRA2	ENSG00000168546		SSTR2	ENSG00000180616					MEGF11	ENSG00000157890		LGR5	ENSG00000139292		PDGFA	ENSG00000197461		ICAM4	ENSG00000105371		KREMEN2	ENSG00000131650		CD8A	ENSG00000153563		RGS20	ENSG00000147509		INA	ENSG00000148798		CDCP1	ENSG00000163814					SLC6A20	ENSG00000163817		F12	ENSG00000131187
COCH	ENSG00000100473		B4GALNT1	ENSG00000135454		SLC8A2	ENSG00000118160					UNC5A	ENSG00000113763		GDPD5	ENSG00000158555		CDCP1	ENSG00000163814		MMP25	ENSG00000008516		BDNF	ENSG00000176697		NPBWR1	ENSG00000183729		NTNG2	ENSG00000196358		ACHE	ENSG00000087085		WNT3	ENSG00000108379					EPHA6	ENSG00000080224		MEGF11	ENSG00000157890
HCN2	ENSG00000099822		COMP	ENSG00000105664		GPR158	ENSG00000151025					BTN1A1	ENSG00000124557		KCNK9	ENSG00000169427		LTBP4	ENSG00000090006		SP9	ENSG00000217236		RTBDN	ENSG00000132026		GRIN3B	ENSG00000116032		WNT7B	ENSG00000188064		KCNK12	ENSG00000184261		PCDH8	ENSG00000136099					PDGFA	ENSG00000197461		OCA2	ENSG00000104044
RTN4RL2	ENSG00000186907		NRXN2	ENSG00000110076		EFNA2	ENSG00000099617					NODAL	ENSG00000156574		FSTL4	ENSG00000053108		RET	ENSG00000165731		RGS20	ENSG00000147509		LRP1	ENSG00000123384		MMP9	ENSG00000100985		TMEM132B	ENSG00000139364		WNT16	ENSG00000002745		HCN2	ENSG00000099822					RGS20	ENSG00000147509		LRP2	ENSG00000081479
ZACN	ENSG00000186919		GREM1	ENSG00000166923		NTNG2	ENSG00000196358					BDNF	ENSG00000176697		MMP25	ENSG00000008516		MMP25	ENSG00000008516		ELFN2	ENSG00000166897		GRM8	ENSG00000179603		LRFN5	ENSG00000165379		BMP4	ENSG00000125378		HCN2	ENSG00000099822		SCN5A	ENSG00000183873					HRH3	ENSG00000101180		ISM1	ENSG00000101230
SLC4A11	ENSG00000088836		ROR2	ENSG00000169071		THPO	ENSG00000090534					COCH	ENSG00000100473		BDNF	ENSG00000176697		KL	ENSG00000133116		OSTM1	ENSG00000081087		EGFLAM	ENSG00000164318		SHH	ENSG00000164690		CRHR1	ENSG00000120088		SCN5A	ENSG00000183873		WNT6	ENSG00000115596					PCDH17	ENSG00000118946		FLT1	ENSG00000102755
COMP	ENSG00000105664		KCNH2	ENSG00000055118		GABBR2	ENSG00000136928					FGF17	ENSG00000158815		POMC	ENSG00000115138		AVPR1A	ENSG00000166148		HTR1B	ENSG00000135312		SLITRK5	ENSG00000165300		FGF17	ENSG00000158815		GRIN3B	ENSG00000116032		COL25A1	ENSG00000188517		CACNA1E	ENSG00000198216					BMP6	ENSG00000153162		KISS1R	ENSG00000116014
WNT6	ENSG00000115596		NTNG2	ENSG00000196358		ESR1	ENSG00000091831					GABRB1	ENSG00000163288		CHRNB1	ENSG00000170175		PTGER3	ENSG00000050628		COL2A1	ENSG00000139219		PDGFA	ENSG00000197461		BDNF	ENSG00000176697		CA4	ENSG00000167434		RET	ENSG00000165731		GPR158	ENSG00000151025					TACSTD2	ENSG00000184292		WIF1	ENSG00000156076
NEFL	ENSG00000104725		PTH1R	ENSG00000160801		B4GALNT1	ENSG00000135454					ELFN2	ENSG00000166897		WNT11	ENSG00000085741		LRP1	ENSG00000123384		WNT3	ENSG00000108379		COL15A1	ENSG00000204291		CALY	ENSG00000130643		GABRB2	ENSG00000145864		TMEM132E	ENSG00000181291		CRHR1	ENSG00000120088					ICAM1	ENSG00000090339		KCNK9	ENSG00000169427
NOTUM	ENSG00000185269		LINGO1	ENSG00000169783		TMEM132E	ENSG00000181291					MMP9	ENSG00000100985		GRIN3B	ENSG00000116032		SV2B	ENSG00000185518		NPTX1	ENSG00000171246		KCNK3	ENSG00000171303		ZACN	ENSG00000186919		TSPAN8	ENSG00000127324		CBLN1	ENSG00000102924		SYT2	ENSG00000143858					KCNK9	ENSG00000169427		UNC5A	ENSG00000113763
INA	ENSG00000148798		GABRB2	ENSG00000145864		GRIN2C	ENSG00000161509					BTNL9	ENSG00000165810		KREMEN2	ENSG00000131650		UNC5A	ENSG00000113763		PTGDR	ENSG00000168229		CHRNB1	ENSG00000170175		SV2B	ENSG00000185518		SYT2	ENSG00000143858		BAI1	ENSG00000181790		SHISA7	ENSG00000187902					LINGO1	ENSG00000169783		GRIN3B	ENSG00000116032
KIRREL2	ENSG00000126259		SV2B	ENSG00000185518		FNDC1	ENSG00000164694					ICAM5	ENSG00000105376		ADRA2A	ENSG00000150594		S1PR5	ENSG00000180739		SLC8A2	ENSG00000118160		B3GAT2	ENSG00000112309		LGI3	ENSG00000168481		KISS1R	ENSG00000116014		TSPAN8	ENSG00000127324		COL2A1	ENSG00000139219					NRN1	ENSG00000124785		FSTL4	ENSG00000053108
COL27A1	ENSG00000196739		PTGDR	ENSG00000168229		CCKBR	ENSG00000110148					LRP2	ENSG00000081479		ACHE	ENSG00000087085		PTGDR	ENSG00000168229		KIRREL2	ENSG00000126259		NRXN2	ENSG00000110076		ULBP2	ENSG00000131015		PROKR1	ENSG00000169618		GALR2	ENSG00000182687		WNT10A	ENSG00000135925					FGF8	ENSG00000107831		FGF17	ENSG00000158815
DRD4	ENSG00000069696		PTGER3	ENSG00000050628		GNAS	ENSG00000087460					CACNA1E	ENSG00000198216		WNT10A	ENSG00000135925		RCN1	ENSG00000049449		KISS1R	ENSG00000116014		CHRND	ENSG00000135902		NEFM	ENSG00000104722		LRFN2	ENSG00000156564		CDCP1	ENSG00000163814		POMC	ENSG00000115138					MMP25	ENSG00000008516		CBLN1	ENSG00000102924
GABBR2	ENSG00000136928		PDGFA	ENSG00000197461		MMP25	ENSG00000008516					SP9	ENSG00000217236		LRP2	ENSG00000081479		GPR88	ENSG00000181656		SSTR2	ENSG00000180616		GRID1	ENSG00000182771		WNT2B	ENSG00000134245		KCNK4	ENSG00000182450		CALY	ENSG00000130643		FGFR3	ENSG00000068078					RCN1	ENSG00000049449		WNT3A	ENSG00000154342
KCNK12	ENSG00000184261		ATP1B2	ENSG00000129244		SLC1A2	ENSG00000110436					WNT3A	ENSG00000154342		FGFR3	ENSG00000068078		MUC12	ENSG00000205277		WNT10A	ENSG00000135925		B3GNT4	ENSG00000176383		NXPH4	ENSG00000182379		CACNG4	ENSG00000075461		GDNF	ENSG00000168621		GRIN1	ENSG00000176884					TMEFF2	ENSG00000144339		CACNA1E	ENSG00000198216
RCN1	ENSG00000049449		ABCG4	ENSG00000172350		GREM1	ENSG00000166923					WIF1	ENSG00000156076					NRXN2	ENSG00000110076		INSRR	ENSG00000027644		RGS20	ENSG00000147509		B4GALNT1	ENSG00000135454		CNR1	ENSG00000118432		ISM2	ENSG00000100593		EPHA6	ENSG00000080224					TMEM59L	ENSG00000105696		BTN1A1	ENSG00000124557
NPBWR1	ENSG00000183729		ROBO3	ENSG00000154134		COL2A1	ENSG00000139219					DLL4	ENSG00000128917					ISLR2	ENSG00000167178		ICAM1	ENSG00000090339		WNT10B	ENSG00000169884		NRXN2	ENSG00000110076		ACHE	ENSG00000087085		WNT10A	ENSG00000135925		GALR2	ENSG00000182687					GALR2	ENSG00000182687		FGF8	ENSG00000107831
IDUA	ENSG00000127415		KL	ENSG00000133116		ROR2	ENSG00000169071					ICAM1	ENSG00000090339					NRN1	ENSG00000124785		WNT2B	ENSG00000134245		NTNG2	ENSG00000196358		KISS1R	ENSG00000116014		AQPEP	ENSG00000172901		CD70	ENSG00000125726		RPRM	ENSG00000177519					GPR88	ENSG00000181656		ELFN2	ENSG00000166897
WNT16	ENSG00000002745		WNT10A	ENSG00000135925		HRH3	ENSG00000101180					HS3ST1	ENSG00000002587					GFRA2	ENSG00000168546		RCN1	ENSG00000049449		ZACN	ENSG00000186919		CDH22	ENSG00000149654		GABBR2	ENSG00000136928		WNT6	ENSG00000115596		CD70	ENSG00000125726					SLC9A2	ENSG00000115616		GNAS	ENSG00000087460
LTK	ENSG00000062524		KCNA2	ENSG00000177301		CHRD	ENSG00000090539					CD70	ENSG00000125726					IGSF9B	ENSG00000080854		WNT3A	ENSG00000154342		RTN4RL2	ENSG00000186907		CACNA1G	ENSG00000006283		WNT4	ENSG00000162552		NEFL	ENSG00000104725		FSTL4	ENSG00000053108					DRD4	ENSG00000069696		B3GNT4	ENSG00000176383
SLC6A20	ENSG00000163817		CDH23	ENSG00000107736		GALR2	ENSG00000182687					GRM4	ENSG00000124493					SFRP1	ENSG00000104332		EMILIN2	ENSG00000132205		ALK	ENSG00000171094		RTBDN	ENSG00000132026		GRIN2D	ENSG00000105464		EGFLAM	ENSG00000164318		BAI1	ENSG00000181790					SHISA7	ENSG00000187902		DRD4	ENSG00000069696
PPAP2C	ENSG00000141934		ISLR2	ENSG00000167178		CALY	ENSG00000130643					ISM1	ENSG00000101230					NPHS1	ENSG00000161270		KCNK13	ENSG00000152315		CNR1	ENSG00000118432		SYT2	ENSG00000143858		COMP	ENSG00000105664		NPBWR1	ENSG00000183729		NGFR	ENSG00000064300					PCDH1	ENSG00000156453
CHRND	ENSG00000135902		SYPL2	ENSG00000143028		KIRREL2	ENSG00000126259					CHRND	ENSG00000135902					SYPL2	ENSG00000143028		COCH	ENSG00000100473		KCNK4	ENSG00000182450		KCNK12	ENSG00000184261		CDH22	ENSG00000149654		FSTL4	ENSG00000053108		FGF8	ENSG00000107831					GPR158	ENSG00000151025
INSRR	ENSG00000027644		CD70	ENSG00000125726		SHH	ENSG00000164690					NTNG2	ENSG00000196358					KIT	ENSG00000157404		COMP	ENSG00000105664		GABBR2	ENSG00000136928		INHBB	ENSG00000163083		GALR2	ENSG00000182687		GABBR2	ENSG00000136928		SLC8A2	ENSG00000118160					GDPD5	ENSG00000158555
F12	ENSG00000131187		TACSTD2	ENSG00000184292		GRIN3B	ENSG00000116032					LINGO1	ENSG00000169783					PLXNA4	ENSG00000221866		RTBDN	ENSG00000132026		CBLN1	ENSG00000102924		ECE2	ENSG00000145194		INSRR	ENSG00000027644		AMN	ENSG00000166126		NEFM	ENSG00000104722					WNT11	ENSG00000085741
RTBDN	ENSG00000132026		DRD4	ENSG00000069696		ULBP1	ENSG00000111981					OCA2	ENSG00000104044					WNT10A	ENSG00000135925		GDNF	ENSG00000168621		DCHS2	ENSG00000197410		CDCP1	ENSG00000163814		RTBDN	ENSG00000132026		EPHA6	ENSG00000080224		AMN	ENSG00000166126					RELN	ENSG00000189056
SCNN1G	ENSG00000166828		EMILIN2	ENSG00000132205		WNT3	ENSG00000108379					COL2A1	ENSG00000139219					ATP1B2	ENSG00000129244		MLNR	ENSG00000102539		ACHE	ENSG00000087085		NODAL	ENSG00000156574		DLL4	ENSG00000128917		GPR144	ENSG00000180264		LRFN2	ENSG00000156564					MEGF11	ENSG00000157890
EFNA2	ENSG00000099617		NTRK1	ENSG00000198400		SLC10A4	ENSG00000145248					GNAS	ENSG00000087460					RELN	ENSG00000189056		SHH	ENSG00000164690		GRM4	ENSG00000124493		ICAM1	ENSG00000090339		EPHA6	ENSG00000080224		INSRR	ENSG00000027644		ULBP1	ENSG00000111981					SLC9A3	ENSG00000066230
FGF5	ENSG00000138675		SFRP1	ENSG00000104332		LINGO3	ENSG00000220008					FLT1	ENSG00000102755					TSPAN8	ENSG00000127324		LRP1	ENSG00000123384		ULBP2	ENSG00000131015		GRIN2C	ENSG00000161509		ADRA1D	ENSG00000171873		SP9	ENSG00000217236		RTBDN	ENSG00000132026					WNT7B	ENSG00000188064
CCKBR	ENSG00000110148		NOTUM	ENSG00000185269		PCDH1	ENSG00000156453					GRIN3B	ENSG00000116032					NEFL	ENSG00000104725		HAPLN2	ENSG00000132702		DLL1	ENSG00000198719		GRID1	ENSG00000182771					SLC8A2	ENSG00000118160		CCKBR	ENSG00000110148					MAPT	ENSG00000186868
			RGMA	ENSG00000182175		KCNK13	ENSG00000152315					KCNC3	ENSG00000131398					MAPT	ENSG00000186868		SCN5A	ENSG00000183873		FGF5	ENSG00000138675		SP9	ENSG00000217236					SLC4A11	ENSG00000088836		KCNK10	ENSG00000100433					HS3ST1	ENSG00000002587
			TMEM63C	ENSG00000165548		NEFL	ENSG00000104725					EGFLAM	ENSG00000164318					THPO	ENSG00000090534		GRIN2A	ENSG00000183454		PROKR1	ENSG00000169618		GALR2	ENSG00000182687					CRHR1	ENSG00000120088		FNDC1	ENSG00000164694					NPBWR1	ENSG00000183729
			GPR88	ENSG00000181656		FLT3	ENSG00000122025					FNDC1	ENSG00000164694					NPBWR1	ENSG00000183729		CACNA1E	ENSG00000198216		CALY	ENSG00000130643		GNAS	ENSG00000087460					SLC9A2	ENSG00000115616		INSRR	ENSG00000027644
			IGSF9B	ENSG00000080854		SHISA7	ENSG00000187902					DUOXA2	ENSG00000140274					FGFR3	ENSG00000068078		NEFM	ENSG00000104722		GRIN2C	ENSG00000161509		B3GAT2	ENSG00000112309					GNAS	ENSG00000087460		HS3ST1	ENSG00000002587
			OXTR	ENSG00000180914		CHRNA3	ENSG00000080644					GABRA4	ENSG00000109158					CALY	ENSG00000130643		KCNC3	ENSG00000131398		ADCY4	ENSG00000129467		EPHA6	ENSG00000080224					GRIK5	ENSG00000105737		TACSTD2	ENSG00000184292
			WNT4	ENSG00000162552		ICAM1	ENSG00000090339					FSTL4	ENSG00000053108					BAI1	ENSG00000181790		WNT6	ENSG00000115596		CRHR2	ENSG00000106113		BAI1	ENSG00000181790					ADRA2A	ENSG00000150594		CDH22	ENSG00000149654
			UTS2R	ENSG00000181408		PCDH8	ENSG00000136099					COL15A1	ENSG00000204291					CRTAC1	ENSG00000095713		LGR5	ENSG00000139292		HAPLN2	ENSG00000132702		GRM4	ENSG00000124493					CDH22	ENSG00000149654		DUOX2	ENSG00000140279
			RELN	ENSG00000189056		BMP1	ENSG00000168487					CBLN1	ENSG00000102924					CACNA1G	ENSG00000006283		WNT9B	ENSG00000158955		SHISA7	ENSG00000187902		SLC10A4	ENSG00000145248					PRSS16	ENSG00000112812		EGFLAM	ENSG00000164318
			MUC12	ENSG00000205277		NPBWR1	ENSG00000183729					KCNH3	ENSG00000135519					TNFRSF11A	ENSG00000141655		FSTL4	ENSG00000053108		CACNA1G	ENSG00000006283		CHRNA3	ENSG00000080644					KCNK13	ENSG00000152315		COL27A1	ENSG00000196739
			KIT	ENSG00000157404		HS3ST3B1	ENSG00000125430					GREM1	ENSG00000166923					IDUA	ENSG00000127415		GHSR	ENSG00000121853		WNT6	ENSG00000115596		NTNG2	ENSG00000196358					SLC9A3	ENSG00000066230		FGF17	ENSG00000158815
			CRLF1	ENSG00000006016		MAPT	ENSG00000186868					HTR1B	ENSG00000135312					DRD4	ENSG00000069696		ISM2	ENSG00000100593		RAMP2	ENSG00000131477		LRP1	ENSG00000123384					RTBDN	ENSG00000132026		TMEM59L	ENSG00000105696
			TMEM59L	ENSG00000105696		SLC32A1	ENSG00000101438					HRH3	ENSG00000101180					NEFM	ENSG00000104722		ISLR2	ENSG00000167178		BTN1A1	ENSG00000124557		MEGF11	ENSG00000157890					KCNH2	ENSG00000055118		LGR5	ENSG00000139292
			GRM4	ENSG00000124493		IDUA	ENSG00000127415					DKK2	ENSG00000155011					NTRK1	ENSG00000198400		LINGO1	ENSG00000169783		NRN1	ENSG00000124785		SCN5A	ENSG00000183873					CHRD	ENSG00000090539		HS3ST3B1	ENSG00000125430
			HTR1B	ENSG00000135312		GRIN1	ENSG00000176884					NRN1	ENSG00000124785					TACR1	ENSG00000115353		FGF5	ENSG00000138675		CHRD	ENSG00000090539		LINGO3	ENSG00000220008					GPR158	ENSG00000151025		PROKR1	ENSG00000169618
			ADCY5	ENSG00000173175		SLC9A2	ENSG00000115616					GABBR2	ENSG00000136928					GDF7	ENSG00000143869		FLT4	ENSG00000037280		TNFRSF11A	ENSG00000141655		KCNK9	ENSG00000169427					KCNK10	ENSG00000100433		KCNH2	ENSG00000055118
			BMP6	ENSG00000153162		COCH	ENSG00000100473					INSRR	ENSG00000027644					FLT3	ENSG00000122025		BTN1A1	ENSG00000124557		GRIN2A	ENSG00000183454		S1PR5	ENSG00000180739					NEFM	ENSG00000104722		BTN1A1	ENSG00000124557
			TSPAN8	ENSG00000127324		CD8A	ENSG00000153563					KIRREL2	ENSG00000126259					OSTM1	ENSG00000081087		CD8A	ENSG00000153563		FGF17	ENSG00000158815		CDH23	ENSG00000107736					ESR1	ENSG00000091831		SLITRK5	ENSG00000165300
			INSRR	ENSG00000027644		FGF5	ENSG00000138675					IDUA	ENSG00000127415					LINGO1	ENSG00000169783		RET	ENSG00000165731		OSTM1	ENSG00000081087		KCNK4	ENSG00000182450					BTN1A1	ENSG00000124557		HRH3	ENSG00000101180
			KCNK3	ENSG00000171303		NPTX1	ENSG00000171246											SYT2	ENSG00000143858		EGFLAM	ENSG00000164318		BAI1	ENSG00000181790								DRD4	ENSG00000069696		CHRND	ENSG00000135902
			F12	ENSG00000131187		NPHS1	ENSG00000161270											DKK2	ENSG00000155011		SLC26A5	ENSG00000170615		IGSF9B	ENSG00000080854								ROR2	ENSG00000169071		GPR101	ENSG00000165370
			THPO	ENSG00000090534		ZACN	ENSG00000186919											ISM1	ENSG00000101230		GRID1	ENSG00000182771		EPHA6	ENSG00000080224								DCHS2	ENSG00000197410		SV2B	ENSG00000185518
			INA	ENSG00000148798		SLITRK3	ENSG00000121871											ROR2	ENSG00000169071		FGF17	ENSG00000158815		GRIN1	ENSG00000176884								PAX5	ENSG00000196092		TMEM132B	ENSG00000139364
			RET	ENSG00000165731		RPRM	ENSG00000177519											KIRREL2	ENSG00000126259		COL15A1	ENSG00000204291		GPR12	ENSG00000132975								HRH3	ENSG00000101180		HS6ST3	ENSG00000185352
			WNT9B	ENSG00000158955		GHSR	ENSG00000121853											TMEM132E	ENSG00000181291		NRXN2	ENSG00000110076		FNDC1	ENSG00000164694								CACNA1G	ENSG00000006283		FGF5	ENSG00000138675
			GABRA6	ENSG00000145863		KCNK10	ENSG00000100433											SLC1A2	ENSG00000110436		CDH23	ENSG00000107736		SLC10A4	ENSG00000145248								CHRND	ENSG00000135902		RCN1	ENSG00000049449
			NXPH4	ENSG00000182379		S1PR5	ENSG00000180739											GABRA4	ENSG00000109158		AVPR1A	ENSG00000166148		ROBO3	ENSG00000154134								LRFN2	ENSG00000156564		GNAS	ENSG00000087460
			UNC5A	ENSG00000113763		PAX5	ENSG00000196092											BMP6	ENSG00000153162		NPHS1	ENSG00000161270		WNT2B	ENSG00000134245								UNC5A	ENSG00000113763		WNT2B	ENSG00000134245
			RCN1	ENSG00000049449		KCNC3	ENSG00000131398											COMP	ENSG00000105664		FGF8	ENSG00000107831		SLC1A2	ENSG00000110436								ULBP2	ENSG00000131015		NOTUM	ENSG00000185269
			MAPT	ENSG00000186868		RTN4RL1	ENSG00000185924											WNT11	ENSG00000085741		ADRA1D	ENSG00000171873		KCNK12	ENSG00000184261								CCKBR	ENSG00000110148		NTF3	ENSG00000185652
			PRSS16	ENSG00000112812		SCNN1G	ENSG00000166828											EMILIN2	ENSG00000132205		SPON1	ENSG00000152268		AQPEP	ENSG00000172901								DUOX2	ENSG00000140279		WNT4	ENSG00000162552
			MMP25	ENSG00000008516		CRLF1	ENSG00000006016											FGF17	ENSG00000158815		ALK	ENSG00000171094		PCDH8	ENSG00000136099								COL15A1	ENSG00000204291		RET	ENSG00000165731
			SLC6A20	ENSG00000163817		TSPAN8	ENSG00000127324											DLL1	ENSG00000198719		CHRD	ENSG00000090539		CACNA1E	ENSG00000198216								GRIN2A	ENSG00000183454		OCA2	ENSG00000104044
			RTN4RL2	ENSG00000186907		LGR5	ENSG00000139292											ADRB1	ENSG00000043591		UNC5A	ENSG00000113763		GPR88	ENSG00000181656								RSPO3	ENSG00000146374		MLNR	ENSG00000102539
			LTBP4	ENSG00000090006		SP9	ENSG00000217236											F12	ENSG00000131187		SYT2	ENSG00000143858		GFRA2	ENSG00000168546								DNER	ENSG00000187957		GABRA6	ENSG00000145863
			NEFL	ENSG00000104725		ERBB4	ENSG00000178568											GRIN1	ENSG00000176884		BDNF	ENSG00000176697		THPO	ENSG00000090534								WNT7B	ENSG00000188064		KCNA1	ENSG00000111262
			PLXNA4	ENSG00000221866		IHH	ENSG00000163501											OCA2	ENSG00000104044		BTNL9	ENSG00000165810		OXTR	ENSG00000180914								HTR1B	ENSG00000135312		THPO	ENSG00000090534
			LRFN5	ENSG00000165379		SLC6A20	ENSG00000163817											AMN	ENSG00000166126		WNT10B	ENSG00000169884		MEGF11	ENSG00000157890								GRIN2C	ENSG00000161509		SSTR2	ENSG00000180616
			DRD1	ENSG00000184845		WNT10A	ENSG00000135925											DRD1	ENSG00000184845		NRN1	ENSG00000124785		KCNA2	ENSG00000177301								ZACN	ENSG00000186919		CRHR2	ENSG00000106113
																		RTN4RL2	ENSG00000186907		DCHS2	ENSG00000197410		SCN5A	ENSG00000183873								GABRA6	ENSG00000145863		CPXM1	ENSG00000088882
																		LTK	ENSG00000062524		INA	ENSG00000148798		RTN4RL1	ENSG00000185924								SLITRK5	ENSG00000165300		DLL1	ENSG00000198719
																		TMEM59L	ENSG00000105696		CACNG4	ENSG00000075461		SLC8A2	ENSG00000118160								MLNR	ENSG00000102539		GHSR	ENSG00000121853
																		KCNK13	ENSG00000152315		WNT4	ENSG00000162552		PPAP2C	ENSG00000141934								UTS2R	ENSG00000181408		CRLF1	ENSG00000006016
																		INSRR	ENSG00000027644		ULBP2	ENSG00000131015		MAPT	ENSG00000186868								ISM1	ENSG00000101230		ROR2	ENSG00000169071
																		SLITRK5	ENSG00000165300		NTNG2	ENSG00000196358		LGI3	ENSG00000168481								SSTR2	ENSG00000180616		DCHS2	ENSG00000197410
																		DCHS2	ENSG00000197410		CHRNA3	ENSG00000080644		OCA2	ENSG00000104044								IGSF9B	ENSG00000080854		NPTX1	ENSG00000171246
																		CNR1	ENSG00000118432		OXTR	ENSG00000180914		SP9	ENSG00000217236								KCNA2	ENSG00000177301		GPR88	ENSG00000181656
																		HTR1B	ENSG00000135312		TMEM63C	ENSG00000165548		CDCP1	ENSG00000163814								RGMA	ENSG00000182175		GRIK5	ENSG00000105737
																		ABCG4	ENSG00000172350		WNT11	ENSG00000085741		CDH22	ENSG00000149654								WNT10B	ENSG00000169884		ZACN	ENSG00000186919
																		LINGO3	ENSG00000220008		MEGF11	ENSG00000157890		NEFL	ENSG00000104725								SFRP1	ENSG00000104332		AQPEP	ENSG00000172901
																		SLITRK3	ENSG00000121871		RTN4RL1	ENSG00000185924		ELFN2	ENSG00000166897								TACSTD2	ENSG00000184292
																		ICAM4	ENSG00000105371		KCNH3	ENSG00000135519		ECE2	ENSG00000145194								PCDH8	ENSG00000136099
																		DUOXA1	ENSG00000140254		POMC	ENSG00000115138		TMEM132B	ENSG00000139364								INHBB	ENSG00000163083
																		CA4	ENSG00000167434		CACNA1G	ENSG00000006283		CRHR1	ENSG00000120088								FGF8	ENSG00000107831
																		WNT9B	ENSG00000158955		KCNA2	ENSG00000177301		GALR1	ENSG00000166573								FGF5	ENSG00000138675
																		KCNK3	ENSG00000171303		KCNK10	ENSG00000100433		ESAM	ENSG00000149564								MUC12	ENSG00000205277
																		PRSS16	ENSG00000112812		CRLF1	ENSG00000006016		NPBWR1	ENSG00000183729								HS3ST3B1	ENSG00000125430
																		CHRNB1	ENSG00000170175		CCKBR	ENSG00000110148		LRFN5	ENSG00000165379								ALK	ENSG00000171094
																		CRLF1	ENSG00000006016		PTH1R	ENSG00000160801		CCKBR	ENSG00000110148								HS6ST3	ENSG00000185352
																		SLC6A20	ENSG00000163817		GRIK5	ENSG00000105737		PAX5	ENSG00000196092
																		SCN5A	ENSG00000183873		ESR1	ENSG00000091831		SPON1	ENSG00000152268
																		KCNA1	ENSG00000111262		LINGO3	ENSG00000220008		PRSS16	ENSG00000112812
																		ICAM1	ENSG00000090339		LRP2	ENSG00000081479		GHSR	ENSG00000121853
																		CBLN1	ENSG00000102924		RTN4RL2	ENSG00000186907		COL2A1	ENSG00000139219
																		GABRB2	ENSG00000145864		IGSF9B	ENSG00000080854		DKK2	ENSG00000155011
																		FGF9	ENSG00000102678		WNT16	ENSG00000002745		KCNH2	ENSG00000055118
																		GDNF	ENSG00000168621		INHBB	ENSG00000163083		HCN2	ENSG00000099822
																		INA	ENSG00000148798		KCNK3	ENSG00000171303		COL25A1	ENSG00000188517
																		LRFN5	ENSG00000165379		NGFR	ENSG00000064300
																		CNTFR	ENSG00000122756		PDGFRA	ENSG00000134853
																		UTS2R	ENSG00000181408		HS6ST3	ENSG00000185352
																					UTS2R	ENSG00000181408
																					SLC32A1	ENSG00000101438
																					PLXNA4	ENSG00000221866
																					BMP6	ENSG00000153162
																					PCDH8	ENSG00000136099
																					TRHDE	ENSG00000072657
																					KCNH2	ENSG00000055118
																					KL	ENSG00000133116
																					DKK2	ENSG00000155011
																					GABRA6	ENSG00000145863
																					HS3ST3B1	ENSG00000125430
DOWN
BLCA			BL			BRCA			CESC			COAD			ESCA			FL			HNSC			KIRC			KIRP			LIHC			LUAD			LUSC			PAAD			PRAD			READ			SKCM
IGSF9B	ENSG00000080854		GDPD5	ENSG00000158555		AQPEP	ENSG00000172901		PTGER3	ENSG00000050628		GFRA2	ENSG00000168546		PTGER3	ENSG00000050628		SLC6A4	ENSG00000108576		GPR12	ENSG00000132975		NPHS1	ENSG00000161270		SLC9A3	ENSG00000066230		RSPO3	ENSG00000146374		RAMP2	ENSG00000131477		RAMP2	ENSG00000131477		PTGDR	ENSG00000168229		WNT9B	ENSG00000158955		NPTX1	ENSG00000171246		NPHS1	ENSG00000161270
LTBP4	ENSG00000090006		SLC6A4	ENSG00000108576		BTNL9	ENSG00000165810		RSPO3	ENSG00000146374		TMEFF2	ENSG00000144339		SLC1A2	ENSG00000110436		SV2C	ENSG00000122012		CHRM1	ENSG00000168539		SLC4A11	ENSG00000088836		WNT9B	ENSG00000158955		LTK	ENSG00000062524		BTNL9	ENSG00000165810		NPR1	ENSG00000169418		PAX5	ENSG00000196092		CRTAC1	ENSG00000095713		CNR1	ENSG00000118432		PAX5	ENSG00000196092
ATP1B2	ENSG00000129244		DNER	ENSG00000187957		NPR1	ENSG00000169418		ESAM	ENSG00000149564		BMP3	ENSG00000152785		KL	ENSG00000133116		GALR2	ENSG00000182687		MAPT	ENSG00000186868		SFRP1	ENSG00000104332		SFRP1	ENSG00000104332		NTF3	ENSG00000185652		SLC6A4	ENSG00000108576		ESAM	ENSG00000149564		MMP25	ENSG00000008516		DCHS2	ENSG00000197410		GALR1	ENSG00000166573		SLC1A2	ENSG00000110436
ADCY5	ENSG00000173175		PAX5	ENSG00000196092		SYPL2	ENSG00000143028		ATP1B2	ENSG00000129244		AMN	ENSG00000166126		CCKBR	ENSG00000110148		BTN1A1	ENSG00000124557		ERBB4	ENSG00000178568		WNT9B	ENSG00000158955		ATP1B2	ENSG00000129244		SFRP1	ENSG00000104332		CA4	ENSG00000167434		SLC6A4	ENSG00000108576		GDF7	ENSG00000143869		SCN5A	ENSG00000183873		EPHA6	ENSG00000080224		FLT3	ENSG00000122025
LRFN5	ENSG00000165379		RGS20	ENSG00000147509		OXTR	ENSG00000180914		LTBP4	ENSG00000090006		CA4	ENSG00000167434		DNER	ENSG00000187957		NODAL	ENSG00000156574		HS3ST1	ENSG00000002587		KCNK10	ENSG00000100433		INSRR	ENSG00000027644		ESR1	ENSG00000091831		WNT3A	ENSG00000154342		CA4	ENSG00000167434		GDPD5	ENSG00000158555		ERBB4	ENSG00000178568		GFRA2	ENSG00000168546
ESR1	ENSG00000091831		SSTR2	ENSG00000180616		PLXNA4	ENSG00000221866		PTH1R	ENSG00000160801		NPTX1	ENSG00000171246		GRIK5	ENSG00000105737		PAX5	ENSG00000196092		CA4	ENSG00000167434		KCNK13	ENSG00000152315		NPHS1	ENSG00000161270		NGFR	ENSG00000064300		ADCY4	ENSG00000129467		ADCY4	ENSG00000129467		BTNL9	ENSG00000165810		KIT	ENSG00000157404		NTN1	ENSG00000065320
SCN4B	ENSG00000177098		WNT16	ENSG00000002745		CA4	ENSG00000167434		ADCY4	ENSG00000129467		AQPEP	ENSG00000172901		KIT	ENSG00000157404		SHISA7	ENSG00000187902		SYPL2	ENSG00000143028		PTH1R	ENSG00000160801		ADCY4	ENSG00000129467		FLT3	ENSG00000122025		CHRM1	ENSG00000168539		FLT4	ENSG00000037280		SCNN1G	ENSG00000166828		NEFM	ENSG00000104722		DNER	ENSG00000187957
DCHS2	ENSG00000197410		PPAP2C	ENSG00000141934		BMP3	ENSG00000152785		TACR1	ENSG00000115353		SLC9A3	ENSG00000066230		ADCY5	ENSG00000173175		GDPD5	ENSG00000158555		TNFRSF11A	ENSG00000141655		TACSTD2	ENSG00000184292		KCNK10	ENSG00000100433		COL25A1	ENSG00000188517		LGI3	ENSG00000168481		KL	ENSG00000133116		CD8A	ENSG00000153563		CDH23	ENSG00000107736		TMEFF2	ENSG00000144339
WNT2B	ENSG00000134245		WNT10B	ENSG00000169884		LTBP4	ENSG00000090006		SLITRK3	ENSG00000121871		CNR1	ENSG00000118432		GFRA2	ENSG00000168546		ULBP1	ENSG00000111981		GABRA4	ENSG00000109158		BMP6	ENSG00000153162		SLITRK3	ENSG00000121871		HS3ST3B1	ENSG00000125430		NPR1	ENSG00000169418		GPR4	ENSG00000177464		GFRA2	ENSG00000168546		AQPEP	ENSG00000172901		SSTR2	ENSG00000180616
ADRA1D	ENSG00000171873		WNT1	ENSG00000125084		SCN4B	ENSG00000177098		RAMP2	ENSG00000131477		NTN1	ENSG00000065320		PTH1R	ENSG00000160801		GNAS	ENSG00000087460		PCDH1	ENSG00000156453		ERBB4	ENSG00000178568		SSTR2	ENSG00000180616		TMEM132E	ENSG00000181291		SCN4B	ENSG00000177098		PTH1R	ENSG00000160801		EMILIN2	ENSG00000132205		DUOXA2	ENSG00000140274		ATP1B2	ENSG00000129244
MAPT	ENSG00000186868		ULBP2	ENSG00000131015		TRHDE	ENSG00000072657		GRID1	ENSG00000182771		NEFM	ENSG00000104722		GALR1	ENSG00000166573		PPAP2C	ENSG00000141934		TSPAN8	ENSG00000127324		WNT7B	ENSG00000188064		CA4	ENSG00000167434		SLITRK3	ENSG00000121871		LTBP4	ENSG00000090006		BTNL9	ENSG00000165810		ADRA1D	ENSG00000171873		GPR144	ENSG00000180264		NEFM	ENSG00000104722
SYPL2	ENSG00000143028		KCNC3	ENSG00000131398		EGFLAM	ENSG00000164318		FLT4	ENSG00000037280		SFRP1	ENSG00000104332		SV2C	ENSG00000122012		FGF8	ENSG00000107831		CNTFR	ENSG00000122756		SLC9A3	ENSG00000066230		NRN1	ENSG00000124785		PTH1R	ENSG00000160801		ESAM	ENSG00000149564		SLC6A20	ENSG00000163817		CRTAC1	ENSG00000095713		GFRA2	ENSG00000168546		KCNA1	ENSG00000111262
PTH1R	ENSG00000160801		SV2C	ENSG00000122012		ADCY4	ENSG00000129467		RPRM	ENSG00000177519		SSTR2	ENSG00000180616		GRIN2A	ENSG00000183454		ULBP2	ENSG00000131015		KIT	ENSG00000157404		TSPAN8	ENSG00000127324		GABRA4	ENSG00000109158		AVPR1A	ENSG00000166148		DKK2	ENSG00000155011		DLL4	ENSG00000128917		S1PR5	ENSG00000180739		DUOX2	ENSG00000140279		RPRM	ENSG00000177519
GFRA2	ENSG00000168546		SLC9A3	ENSG00000066230		PTH1R	ENSG00000160801		CHRD	ENSG00000090539		CNTFR	ENSG00000122756		ATP1B2	ENSG00000129244		B3GAT2	ENSG00000112309		RSPO3	ENSG00000146374		SCNN1G	ENSG00000166828		KCNK13	ENSG00000152315		GDF6	ENSG00000156466		ADRB1	ENSG00000043591		PCDH17	ENSG00000118946		CDH23	ENSG00000107736		DUOXA1	ENSG00000140254		BMP3	ENSG00000152785
TACR1	ENSG00000115353		LINGO3	ENSG00000220008		KIT	ENSG00000157404		SYPL2	ENSG00000143028		EPHA6	ENSG00000080224		MAPT	ENSG00000186868		GRM4	ENSG00000124493		SLC6A4	ENSG00000108576		INSRR	ENSG00000027644		AVPR1A	ENSG00000166148		RET	ENSG00000165731		PTH1R	ENSG00000160801		CHRM1	ENSG00000168539					SPON1	ENSG00000152268		INA	ENSG00000148798
PDGFRA	ENSG00000134853		SLC1A2	ENSG00000110436		CDH23	ENSG00000107736		PDGFRA	ENSG00000134853		ALK	ENSG00000171094		NPR1	ENSG00000169418		SPON1	ENSG00000152268		ACHE	ENSG00000087085		FSTL4	ENSG00000053108		ESAM	ENSG00000149564		LRP1	ENSG00000123384		DUOXA1	ENSG00000140254		ADRB1	ENSG00000043591					TRHDE	ENSG00000072657		SLC8A2	ENSG00000118160
SPON1	ENSG00000152268		BDNF	ENSG00000176697		ROBO3	ENSG00000154134		AVPR1A	ENSG00000166148		SCNN1G	ENSG00000166828		COL2A1	ENSG00000139219		RGS20	ENSG00000147509		GDF7	ENSG00000143869		GRIK5	ENSG00000105737		GPR12	ENSG00000132975		GRM8	ENSG00000179603		CRTAC1	ENSG00000095713		CRTAC1	ENSG00000095713					SLITRK3	ENSG00000121871		CALY	ENSG00000130643
HTR1B	ENSG00000135312		KCNK12	ENSG00000184261		NRN1	ENSG00000124785		NRXN2	ENSG00000110076		SCN4B	ENSG00000177098		SYPL2	ENSG00000143028		MEGF11	ENSG00000157890		SV2C	ENSG00000122012		PDGFRA	ENSG00000134853		FLT4	ENSG00000037280					KCNK3	ENSG00000171303		KCNK3	ENSG00000171303					BTN1A1	ENSG00000124557		GRIK5	ENSG00000105737
SFRP1	ENSG00000104332		CACNA1E	ENSG00000198216		KL	ENSG00000133116		GRIK5	ENSG00000105737		ADCY5	ENSG00000173175		CHRNA3	ENSG00000080644		RPRM	ENSG00000177519		LRFN2	ENSG00000156564		PLXNA4	ENSG00000221866		COL25A1	ENSG00000188517					WNT2B	ENSG00000134245		ERBB4	ENSG00000178568					ABCG4	ENSG00000172350		GPR12	ENSG00000132975
KCNK3	ENSG00000171303		KISS1R	ENSG00000116014		ISM1	ENSG00000101230		ESR1	ENSG00000091831		GALR1	ENSG00000166573		ERBB4	ENSG00000178568					TACSTD2	ENSG00000184292		UTS2R	ENSG00000181408		NTF3	ENSG00000185652					KL	ENSG00000133116		EMILIN2	ENSG00000132205					SSTR2	ENSG00000180616		TMEM132B	ENSG00000139364
NPR1	ENSG00000169418		GRIN3B	ENSG00000116032		RSPO3	ENSG00000146374		FLT1	ENSG00000102755		GRIK5	ENSG00000105737		NPTX1	ENSG00000171246					SFRP1	ENSG00000104332		KL	ENSG00000133116		NTRK1	ENSG00000198400					PCDH17	ENSG00000118946		ICAM1	ENSG00000090339					ADCY5	ENSG00000173175		RGMA	ENSG00000182175
B3GAT2	ENSG00000112309		GALR2	ENSG00000182687		GPR144	ENSG00000180264		GPR4	ENSG00000177464		ATP1B2	ENSG00000129244		RPRM	ENSG00000177519					DNER	ENSG00000187957		RPRM	ENSG00000177519		KCNA1	ENSG00000111262					GPR4	ENSG00000177464		LTBP4	ENSG00000090006					CNTFR	ENSG00000122756		SCN4B	ENSG00000177098
NTF3	ENSG00000185652					LRP1	ENSG00000123384		NPR1	ENSG00000169418		TRHDE	ENSG00000072657		LTBP4	ENSG00000090006					SLITRK5	ENSG00000165300		SLC9A2	ENSG00000115616		GDNF	ENSG00000168621					BDNF	ENSG00000176697		GFRA2	ENSG00000168546					TMEM132E	ENSG00000181291		GDNF	ENSG00000168621
PTGER3	ENSG00000050628					KCNA2	ENSG00000177301		WNT9B	ENSG00000158955		LTBP4	ENSG00000090006		KCNK3	ENSG00000171303					KCNA1	ENSG00000111262		PTGER3	ENSG00000050628		FGF9	ENSG00000102678					FLT4	ENSG00000037280		LGI3	ENSG00000168481					PLXNA4	ENSG00000221866		TMEM59L	ENSG00000105696
FGF9	ENSG00000102678					AVPR1A	ENSG00000166148		SCN4B	ENSG00000177098		GPR12	ENSG00000132975		FGF5	ENSG00000138675					NTF3	ENSG00000185652		SYPL2	ENSG00000143028		ERBB4	ENSG00000178568					ADRA1D	ENSG00000171873		SCN4B	ENSG00000177098					WIF1	ENSG00000156076		SFRP1	ENSG00000104332
HS3ST1	ENSG00000002587					COL25A1	ENSG00000188517		HAPLN2	ENSG00000132702		TMEM59L	ENSG00000105696		ISM2	ENSG00000100593					ISM1	ENSG00000101230		SLC6A4	ENSG00000108576		PDGFRA	ENSG00000134853					GRID1	ENSG00000182771		LRP2	ENSG00000081479					KCNK10	ENSG00000100433		TACR1	ENSG00000115353
EPHA6	ENSG00000080224					TACR1	ENSG00000115353		DLL4	ENSG00000128917		SLC9A2	ENSG00000115616		NTN1	ENSG00000065320					ADRB1	ENSG00000043591		KIRREL2	ENSG00000126259		RAMP2	ENSG00000131477					GFRA2	ENSG00000168546		SYPL2	ENSG00000143028					CA4	ENSG00000167434		KCNK3	ENSG00000171303
KCNH2	ENSG00000055118					EMILIN2	ENSG00000132205		CA4	ENSG00000167434		BMP6	ENSG00000153162		INSRR	ENSG00000027644					SCNN1G	ENSG00000166828		LGR5	ENSG00000139292		PTGER3	ENSG00000050628					ATP1B2	ENSG00000129244		FLT1	ENSG00000102755					WNT2B	ENSG00000134245		AQPEP	ENSG00000172901
NRXN2	ENSG00000110076					BMP6	ENSG00000153162		ADRA1D	ENSG00000171873		WNT2B	ENSG00000134245		CALY	ENSG00000130643					TACR1	ENSG00000115353		GREM1	ENSG00000166923		ADRB1	ENSG00000043591					CNR1	ENSG00000118432		LRP1	ENSG00000123384					ROR2	ENSG00000169071		LRFN5	ENSG00000165379
GRIK5	ENSG00000105737					ATP1B2	ENSG00000129244		ISLR2	ENSG00000167178		GDNF	ENSG00000168621		ALK	ENSG00000171094					RGMA	ENSG00000182175		KCNH3	ENSG00000135519		GFRA2	ENSG00000168546					EMILIN2	ENSG00000132205		ICAM4	ENSG00000105371					LRFN5	ENSG00000165379		ADCY5	ENSG00000173175
BDNF	ENSG00000176697					PDGFA	ENSG00000197461		LRFN5	ENSG00000165379		PTH1R	ENSG00000160801		PLXNA4	ENSG00000221866					COL25A1	ENSG00000188517		GDF7	ENSG00000143869		SLC6A4	ENSG00000108576					CDH23	ENSG00000107736		TRHDE	ENSG00000072657					WNT10A	ENSG00000135925		ADRA1D	ENSG00000171873
SLC8A2	ENSG00000118160					ESAM	ENSG00000149564		ROR2	ENSG00000169071		KCNA1	ENSG00000111262		RELN	ENSG00000189056					BMP3	ENSG00000152785		TACR1	ENSG00000115353		KIRREL2	ENSG00000126259					NRN1	ENSG00000124785		BMP6	ENSG00000153162					BDNF	ENSG00000176697		GRIN2A	ENSG00000183454
RSPO3	ENSG00000146374					SCN5A	ENSG00000183873		ADRA2A	ENSG00000150594		KCNK3	ENSG00000171303		KCNA2	ENSG00000177301					CRTAC1	ENSG00000095713		PCDH1	ENSG00000156453		GABRB2	ENSG00000145864					SLC1A2	ENSG00000110436		GRID1	ENSG00000182771					SV2B	ENSG00000185518		MAPT	ENSG00000186868
ADRA2A	ENSG00000150594					FLT4	ENSG00000037280		BMP6	ENSG00000153162		RGMA	ENSG00000182175		GREM1	ENSG00000166923					DUOXA1	ENSG00000140254		WNT4	ENSG00000162552		PCDH1	ENSG00000156453					ERBB4	ENSG00000178568		SCNN1G	ENSG00000166828					KCNA2	ENSG00000177301		LTBP4	ENSG00000090006
ADCY4	ENSG00000129467					GFRA2	ENSG00000168546		SPON1	ENSG00000152268		SLC8A2	ENSG00000118160		SPON1	ENSG00000152268					GNAS	ENSG00000087460		RSPO3	ENSG00000146374		SLC9A2	ENSG00000115616					OSTM1	ENSG00000081087		PCDH1	ENSG00000156453					RSPO3	ENSG00000146374		SLC9A2	ENSG00000115616
FLT3	ENSG00000122025					RELN	ENSG00000189056		CPXM1	ENSG00000088882		GPR88	ENSG00000181656		RSPO3	ENSG00000146374					LTK	ENSG00000062524		KCNA1	ENSG00000111262		FLT1	ENSG00000102755					TRHDE	ENSG00000072657		ATP1B2	ENSG00000129244					NTF3	ENSG00000185652		RELN	ENSG00000189056
ROR2	ENSG00000169071					CNTFR	ENSG00000122756		EMILIN2	ENSG00000132205		NPR1	ENSG00000169418		HTR1B	ENSG00000135312					PTGER3	ENSG00000050628		WNT11	ENSG00000085741		SCNN1G	ENSG00000166828					GRIN3B	ENSG00000116032		SPON1	ENSG00000152268					LGI3	ENSG00000168481		SLITRK5	ENSG00000165300
OSTM1	ENSG00000081087					NGFR	ENSG00000064300		THPO	ENSG00000090534		RELN	ENSG00000189056		SCNN1G	ENSG00000166828					GPR101	ENSG00000165370		HS3ST3B1	ENSG00000125430		KL	ENSG00000133116					LRP1	ENSG00000123384		MMP25	ENSG00000008516					NTRK1	ENSG00000198400		NPR1	ENSG00000169418
LRP1	ENSG00000123384					GDPD5	ENSG00000158555		COL15A1	ENSG00000204291		SLITRK3	ENSG00000121871		SLC9A2	ENSG00000115616					CRHR2	ENSG00000106113		FGF9	ENSG00000102678		GPR4	ENSG00000177464					PTGER3	ENSG00000050628		DUOXA1	ENSG00000140254					NPR1	ENSG00000169418		GPR88	ENSG00000181656
SLC26A5	ENSG00000170615					LRFN5	ENSG00000165379		GREM1	ENSG00000166923		GRIN2A	ENSG00000183454		GPR88	ENSG00000181656					TMEFF2	ENSG00000144339		DNER	ENSG00000187957		BTNL9	ENSG00000165810					GHSR	ENSG00000121853		DKK2	ENSG00000155011					ATP1B2	ENSG00000129244		SLC10A4	ENSG00000145248
PLXNA4	ENSG00000221866					SV2B	ENSG00000185518		KCNH2	ENSG00000055118		DNER	ENSG00000187957		HS6ST3	ENSG00000185352					GRIN2C	ENSG00000161509		NTRK1	ENSG00000198400		TACR1	ENSG00000115353					SCNN1G	ENSG00000166828		ELFN2	ENSG00000166897					GRIK5	ENSG00000105737		SCNN1G	ENSG00000166828
NTN1	ENSG00000065320					CRHR2	ENSG00000106113		EGFLAM	ENSG00000164318		KIT	ENSG00000157404		AVPR1A	ENSG00000166148					DUOXA2	ENSG00000140274		WIF1	ENSG00000156076		PLXNA4	ENSG00000221866					PTGDR	ENSG00000168229		CNR1	ENSG00000118432					PTGER3	ENSG00000050628		PROKR1	ENSG00000169618
KCNA2	ENSG00000177301					NODAL	ENSG00000156574		DCHS2	ENSG00000197410		ADRA2A	ENSG00000150594		LRFN5	ENSG00000165379					RPRM	ENSG00000177519		CA4	ENSG00000167434		DRD1	ENSG00000184845					GABRA4	ENSG00000109158		PLXNA4	ENSG00000221866					SLC4A11	ENSG00000088836		SHISA7	ENSG00000187902
SLITRK3	ENSG00000121871					PDGFRA	ENSG00000134853		ADCY5	ENSG00000173175		PROKR1	ENSG00000169618		GDF7	ENSG00000143869					RELN	ENSG00000189056		GABRB2	ENSG00000145864		WNT11	ENSG00000085741					WIF1	ENSG00000156076		WIF1	ENSG00000156076					GRIN2A	ENSG00000183454		CA4	ENSG00000167434
CBLN1	ENSG00000102924					SFRP1	ENSG00000104332		GPR88	ENSG00000181656		KCNK10	ENSG00000100433		SLITRK3	ENSG00000121871					SLC4A11	ENSG00000088836		GDNF	ENSG00000168621		TSPAN8	ENSG00000127324					HAPLN2	ENSG00000132702		LTK	ENSG00000062524					GALR1	ENSG00000166573		SV2B	ENSG00000185518
LGI3	ENSG00000168481					KCNA1	ENSG00000111262		SFRP1	ENSG00000104332		LRFN5	ENSG00000165379		CHRD	ENSG00000090539					CDH22	ENSG00000149654		GABRA4	ENSG00000109158		PTH1R	ENSG00000160801					S1PR5	ENSG00000180739		MEGF11	ENSG00000157890					KCNH2	ENSG00000055118		KIT	ENSG00000157404
RGMA	ENSG00000182175					GALR1	ENSG00000166573		CACNA1G	ENSG00000006283		PCDH1	ENSG00000156453		TMEM59L	ENSG00000105696					SLC1A2	ENSG00000110436		GABRB1	ENSG00000163288		SLC4A11	ENSG00000088836					ICAM5	ENSG00000105376		IHH	ENSG00000163501					ADRA1D	ENSG00000171873		AMN	ENSG00000166126
SHH	ENSG00000164690					GRID1	ENSG00000182771		OSTM1	ENSG00000081087		CDH23	ENSG00000107736		SLC9A3	ENSG00000066230					NPR1	ENSG00000169418		WNT10A	ENSG00000135925		RGMA	ENSG00000182175					KCNH3	ENSG00000135519		PTGDR	ENSG00000168229					OCA2	ENSG00000104044		PTGDR	ENSG00000168229
NPTX1	ENSG00000171246					DLL4	ENSG00000128917		RELN	ENSG00000189056		SYPL2	ENSG00000143028		IGSF9B	ENSG00000080854					TMEM132E	ENSG00000181291		TMEM63C	ENSG00000165548		RSPO3	ENSG00000146374					DLL4	ENSG00000128917		FLT3	ENSG00000122025					GABRB2	ENSG00000145864		PTH1R	ENSG00000160801
INHBB	ENSG00000163083					FGF17	ENSG00000158815		TRHDE	ENSG00000072657		INA	ENSG00000148798		CNR1	ENSG00000118432					AQPEP	ENSG00000172901		SLITRK3	ENSG00000121871		RPRM	ENSG00000177519					FLT1	ENSG00000102755		DRD1	ENSG00000184845					SLC8A2	ENSG00000118160		CNTFR	ENSG00000122756
GABRA4	ENSG00000109158					CHRND	ENSG00000135902					NEFL	ENSG00000104725		KCNH2	ENSG00000055118					IHH	ENSG00000163501		DRD1	ENSG00000184845		DLL4	ENSG00000128917					CNTFR	ENSG00000122756		NTRK1	ENSG00000198400					S1PR5	ENSG00000180739		WNT2B	ENSG00000134245
AVPR1A	ENSG00000166148					ADRA2A	ENSG00000150594					CALY	ENSG00000130643		SLITRK5	ENSG00000165300					LTBP4	ENSG00000090006		NPR1	ENSG00000169418		FSTL4	ENSG00000053108					WNT11	ENSG00000085741		CACNG4	ENSG00000075461					SCN4B	ENSG00000177098		FLT3	ENSG00000122025
CHRD	ENSG00000090539					WNT10B	ENSG00000169884					TACR1	ENSG00000115353		CDH23	ENSG00000107736					NTN1	ENSG00000065320		RET	ENSG00000165731		LTBP4	ENSG00000090006					TACR1	ENSG00000115353		ICAM5	ENSG00000105376					TNFRSF11A	ENSG00000141655		TNFRSF11A	ENSG00000141655
RAMP2	ENSG00000131477					FLT1	ENSG00000102755					MMP25	ENSG00000008516		SLC8A2	ENSG00000118160					ADCY5	ENSG00000173175		HS3ST1	ENSG00000002587		ISM2	ENSG00000100593					SYPL2	ENSG00000143028		RTN4RL1	ENSG00000185924					B4GALNT1	ENSG00000135454		SLITRK3	ENSG00000121871
GALR1	ENSG00000166573					CACNA1G	ENSG00000006283					LTK	ENSG00000062524		AQPEP	ENSG00000172901					TMEM132B	ENSG00000139364		NOTUM	ENSG00000185269		HS3ST3B1	ENSG00000125430					ICAM1	ENSG00000090339		GDPD5	ENSG00000158555					HTR1B	ENSG00000135312		SPON1	ENSG00000152268
TMEM132B	ENSG00000139364					RAMP2	ENSG00000131477					MAPT	ENSG00000186868		CNTFR	ENSG00000122756					SLC9A3	ENSG00000066230		BMP3	ENSG00000152785		PCDH17	ENSG00000118946					ICAM4	ENSG00000105371		WNT3A	ENSG00000154342					GDF7	ENSG00000143869		CHRNA3	ENSG00000080644
RPRM	ENSG00000177519					ISLR2	ENSG00000167178					ERBB4	ENSG00000178568		SSTR2	ENSG00000180616					CALY	ENSG00000130643		CHRNA3	ENSG00000080644		RET	ENSG00000165731					PDGFA	ENSG00000197461		CNTFR	ENSG00000122756					WNT16	ENSG00000002745		SYPL2	ENSG00000143028
GRIN2A	ENSG00000183454					DLL1	ENSG00000198719					CHRNA3	ENSG00000080644		SLC26A5	ENSG00000170615					PROKR1	ENSG00000169618		ISM2	ENSG00000100593		BMP3	ENSG00000152785					RTN4RL1	ENSG00000185924		KIT	ENSG00000157404					CNR1	ENSG00000118432		POMC	ENSG00000115138
CRTAC1	ENSG00000095713					GRIK5	ENSG00000105737					KCNK12	ENSG00000184261		PDGFRA	ENSG00000134853					BMP4	ENSG00000125378		LTBP4	ENSG00000090006		ADRA2A	ENSG00000150594					MMP25	ENSG00000008516		FGF9	ENSG00000102678					PRSS16	ENSG00000112812		HS6ST3	ENSG00000185352
NRN1	ENSG00000124785					ACHE	ENSG00000087085					LGI3	ENSG00000168481		HCN2	ENSG00000099822					CRHR1	ENSG00000120088		FGFR3	ENSG00000068078		CNTFR	ENSG00000122756					LRP2	ENSG00000081479		OSTM1	ENSG00000081087					CHRNB1	ENSG00000170175		ROR2	ENSG00000169071
COL25A1	ENSG00000188517					PTGER3	ENSG00000050628					ESR1	ENSG00000091831		ADRB1	ENSG00000043591					GABRB2	ENSG00000145864		CNTFR	ENSG00000122756		BMP6	ENSG00000153162					B3GAT2	ENSG00000112309		PTGER3	ENSG00000050628					RPRM	ENSG00000177519		SLC1A2	ENSG00000110436
KIT	ENSG00000157404					COL15A1	ENSG00000204291					SV2B	ENSG00000185518		TACR1	ENSG00000115353					FGF9	ENSG00000102678		DUOX2	ENSG00000140279		GABRB1	ENSG00000163288					FGF17	ENSG00000158815		CDH23	ENSG00000107736					SYPL2	ENSG00000143028		GALR2	ENSG00000182687
GDNF	ENSG00000168621					PROKR1	ENSG00000169618					PDGFRA	ENSG00000134853		B3GAT2	ENSG00000112309					DUOX2	ENSG00000140279		ESR1	ENSG00000091831		KIT	ENSG00000157404					NODAL	ENSG00000156574		NTNG2	ENSG00000196358					EGFLAM	ENSG00000164318		PAX5	ENSG00000196092
CPXM1	ENSG00000088882					TMEFF2	ENSG00000144339					SLC10A4	ENSG00000145248		UNC5A	ENSG00000113763					GDPD5	ENSG00000158555		ADRB1	ENSG00000043591		FGF5	ENSG00000138675					WNT9B	ENSG00000158955		ESR1	ENSG00000091831					NGFR	ENSG00000064300		LTK	ENSG00000062524
						RGMA	ENSG00000182175					TMEM132B	ENSG00000139364		SCN4B	ENSG00000177098					SLC6A20	ENSG00000163817		RELN	ENSG00000189056		EGFLAM	ENSG00000164318					IHH	ENSG00000163501		RSPO3	ENSG00000146374					NTN1	ENSG00000065320		WNT16	ENSG00000002745
						INHBB	ENSG00000163083					PTGDR	ENSG00000168229		ESAM	ENSG00000149564					FGFR3	ENSG00000068078		ADRA2A	ENSG00000150594		GDF7	ENSG00000143869					RELN	ENSG00000189056		IDUA	ENSG00000127415					CCKBR	ENSG00000110148		PTGER3	ENSG00000050628
						OSTM1	ENSG00000081087					TNFRSF11A	ENSG00000141655		ADCY4	ENSG00000129467					CHRNB1	ENSG00000170175		GALR2	ENSG00000182687		NOTUM	ENSG00000185269					SLC6A20	ENSG00000163817		GRIN3B	ENSG00000116032					BMP4	ENSG00000125378		CDH23	ENSG00000107736
						WNT11	ENSG00000085741					HS6ST3	ENSG00000185352		ROR2	ENSG00000169071					OCA2	ENSG00000104044		ADRA1D	ENSG00000171873		LINGO1	ENSG00000169783					DLL1	ENSG00000198719		BDNF	ENSG00000176697					CPXM1	ENSG00000088882		PDGFRA	ENSG00000134853
						CRTAC1	ENSG00000095713					NGFR	ENSG00000064300		RET	ENSG00000165731					WIF1	ENSG00000156076		MLNR	ENSG00000102539		GRIK5	ENSG00000105737					NTRK1	ENSG00000198400		HTR1B	ENSG00000135312					KCNK3	ENSG00000171303		ESR1	ENSG00000091831
[truncated: 56 more rows]

## Sheet: Signalling
UP
BLCA			BL			BRCA			CESC			COAD			ESCA			FL			HNSC			KIRC			KIRP			LIHC			LUAD			LUSC			PAAD			PRAD			READ			SKCM
[truncated: 205 more rows]
