# Supplementary material for: Changes of bivalent chromatin coincide with increased expression of developmental genes in cancer
Source: Sci Rep. 2016 Nov 23;6:37393. doi: 10.1038/srep37393 (PMC5120258; doi:10.1038/srep37393)
Supplement: Supplementary Table 7 [file srep37393-s6.xls]

## Sheet: Expression change
gene	ENSG	BLCA	BL	BRCA	CESC	COAD	ESCA	FL	HNSC	KIRC	KIRP	LIHC	LUAD	LUSC	PAAD	PRAD	READ	SKCM	THCA	UCEC	median log2 fold change	FPS ID	FPS ID2	FPS ID3	FPS ID4	FPS ID5	FPS ID6	FPS ID7	FPS ID8	FPS ID9
FGR	ENSG00000000938	-0.1413893104	2.1432459395	-0.4502536802	-0.9441102312	0.591668508	0.6355013282	1.2577486562	0.7416008078	1.3030607876	1.3273867135	-0.0021591632	-2.0208605547	-2.2765866942	-2.082699484	-0.1659963562	0.044583213	-1.4291790057	0.2986456944	-1.1878777587	-0.0021591632	66:368
SEMA3F	ENSG00000001617	0.7354771841	3.3342547019	1.0822893537	2.2350122329	1.1590870024	0.2595251803	3.4024823106	0.0614581546	0.7987976653	-0.1472946196	2.2752250967	-0.267772434	1.1194791702	0.5262757284	-0.3297206596	1.0077898109	1.2803742834	1.3792191245	0.7522587	1.0077898109	79:1532
HS3ST1	ENSG00000002587	-1.7015345781	2.2234109897	-0.4329709827	0.2611331938	0.8338231339	0.7457145578	4.5706096744	-1.8362462702	-1.2933699705	1.8493317403	0.8583134884	1.7200298561	1.0748959312	2.0219497013	0.1210527455	0.3731688905	0.2444337541	0.2750008573	-0.1203200465	0.3731688905	98:2933
WNT16	ENSG00000002745	1.4681996354	-2.0332998831	0.5310761697	1.6066624049	0.3572146403	1.3184764732	-0.7103143192	-1.4835961152	0.2991067874	-0.2526240743	0.697434083	4.3928729504	5.3775646828	-1.7432206471	-0.9352469697	-1.5984890601	2.0017273216	0.8438677663	2.2986257283	0.5310761697	108:3436
HECW1	ENSG00000002746	1.4428627255	0.8115526872	-0.4987675755	2.4765278405	2.3440742429	1.2055260756	0.6521154121	1.1931340375	-2.5106381971	-3.4602724639	1.8652528228	3.4573451092	2.6002666158	0.9417704283	-0.6404011872	1.6592150289	5.3616665859	-1.5662808909	2.1853766939	1.2055260756	91:2485
TMEM176A	ENSG00000002933	-0.1690504566	8.0020166236	0.06745894	-0.8078075225	-0.0200491831	1.4022889072	9.1752353543	0.5594245255	1.407333334	0.546202519	0.1826661025	1.0291805971	0.2709396943	0.6195180178	-0.8286941808	0.6931630176	-1.052989924	0.7357253372	0.1813337013	0.546202519	84:1960
CYP26B1	ENSG00000003137	1.1718985707	4.8214694528	-1.8676292671	0.9881436451	-0.9739495856	2.1733289677	6.5473110268	1.5534400997	-1.6242464257	-1.5779998948	1.7202096765	-0.9341905128	-0.2469109187	0.4993416148	-1.1820420934	-1.4493217435	0.5644752151	-1.126188613	-0.6508252293	-0.2469109187	114:3652
ICA1	ENSG00000003147	0.0768957891	0.2611854991	0.6877779786	0.3978034821	1.0103212786	-0.278198102	3.5656215916	-1.2138226078	-1.1016606045	-0.1018972037	0.9714972076	1.2983488442	-0.4323762335	1.1418118981	0.7195603564	1.1047832397	-0.070460164	-0.1279189986	1.1265071062	0.3978034821	72:972
SLC22A16	ENSG00000004809	1.1077509306	1.1237926032	0.1298764688	-2.9281106027	0.4982643173	-0.0646976599	0.9918461059	-0.7903616951	2.1779654534	1.3897216706	2.5924521366	-0.9263868356	0.9412151143	0.3910992065	1.5770518001	-0.5081608875	2.7387849648	1.0471943077	1.5997972086	0.9918461059	67:499
ABCB5	ENSG00000004846	-3.7487448805	0.5142639125	-3.7013588584	-3.0750548368	-1.9105507783	-0.6710024932	0.2931150648	-0.9481970322	3.3381272597	7.4506881555	7.7764566258	-0.8944980407	-0.2944738402	0.0372187701	-0.405728181	-3.6992628291	9.5626758168	-0.0077629281	-1.3634620481	-0.405728181	119:3790
CALCR	ENSG00000004948	1.7966099956	1.1530829458	-1.2198211979	0.4551163268	1.1552965501	3.2108434533	0.7459943539	-0.1638156446	2.0560022526	-1.9380536176	1.889927491	1.9420919448	1.0377481328	0.7234260352	-0.7800556501	0.0915473916	2.5012321772	0.2231889492	1.4546280367	1.0377481328	65:345
PRSS22	ENSG00000005001	0.938355025	1.1758923396	1.295430427	2.8932778014	4.6855519193	1.5787599214	0.8054491868	-0.3817269448	-5.1325630535	-1.8320236873	1.0152558781	1.8069868708	2.0110552063	2.1828179016	-0.2568422169	1.7191909414	4.4779939128	1.5327301489	1.9423647209	1.5327301489	69:632
HOXA11	ENSG00000005073	-0.6047801907	0.9542228059	1.3651260796	-3.3961427984	0.9240966366	1.547071309	1.9364141874	5.3633714012	-2.033714006	0.2605926979	6.7390780701	5.1776944444	6.669110481	5.3356171189	-0.0297123349	0.749774527	2.2316221123	5.091036095	-1.805961909	1.3651260796	113:3622
COPZ2	ENSG00000005243	-1.0430489648	1.6300034715	-0.8738446567	-0.9714218556	-0.0665547296	0.4602467865	1.9386511263	1.3752333206	0.4500966911	0.4815170637	0.2153260187	-0.3315762442	0.9665654164	0.5033955015	-0.9428924321	-1.2442440702	1.2378012399	-0.9209556048	-2.6626906802	0.2153260187	65:295
ABCB4	ENSG00000005471	-1.4245219484	-0.6604145193	0.5679509126	-1.4596220657	-0.3488086323	0.7203417918	0.4090358271	-0.7419639758	2.4948863471	1.4244247065	-0.1609800938	3.01785534	0.854489764	-2.7320545589	0.1364976179	-0.2542010609	0.9995935089	-0.3493495151	-0.2437964271	-0.1609800938	75:1221
SOX8	ENSG00000005513	-0.8263588163	2.6527744686	0.183717941	-1.0510029964	0.4667103144	0.8609374282	4.2988873786	-0.2815316172	0.070134645	3.4320682828	1.0667093807	1.2858148199	1.4925277078	-1.1170279731	0.8342404632	0.0538005197	-0.7131351525	1.1159957907	-0.495854338	0.4667103144	88:2216
ITGA2B	ENSG00000005961	1.7669499697	0.2850574126	0.9779607548	1.6230776327	0.6082507959	1.3196586575	0.0258108389	2.3173097796	1.0533208722	0.630966208	0.9027756864	0.2000501365	-1.3364420832	-3.4222382152	-0.6466243642	1.6582985707	2.1073807027	-1.2776326168	0.8129522204	0.8129522204	92:2522
CRLF1	ENSG00000006016	-0.6018762905	0.61878384	0.648814947	-0.8555019551	-0.8641271538	0.1028057746	0.3388107242	0.6819713532	-0.7909887315	1.715955889	4.9548739886	5.156776156	1.3880241163	2.6694078393	1.4348262286	-1.1439232689	4.2973646353	4.2515862578	2.0933206943	0.6819713532	117:3740
YBX2	ENSG00000006047	-0.3239729549	-0.027335034	0.8430594122	3.6158541013	-0.6064791306	2.2535676132	-2.9033352045	1.4769898702	1.31736649	1.0998309564	3.218991244	5.99878579	5.6349950433	2.1104962494	-1.2901722879	0.578239388	1.0700879853	-0.0364667489	1.6153396064	1.0998309564	97:2861
ABCC8	ENSG00000006071	-3.1524168306	-0.0529102447	0.7133630652	-2.7661453425	-1.411689339	-2.3472968308	-0.0333614703	-1.2368852814	-0.8437248049	1.4107416213	3.721863461	0.4020358064	-0.99089785	1.772275729	-0.2802030369	-2.4666972441	5.4576882292	-0.621809354	-1.3511976275	-0.621809354	82:1752
TAC1	ENSG00000006128	-1.6472713307	1.5743660524	-1.5456799344	-1.60674861	0.3193307052	-1.5925124049	1.0994289243	-4.0207710907	-3.0371305734	0.1637656674	0.0948186127	5.1727679111	4.2588619724	-2.6759882083	0.431129579	0.0861661505	-0.387484241	-2.6303392353	2.0021336335	0.0861661505	103:3202
CACNA1G	ENSG00000006283	-0.0387826824	1.0849906651	-1.4409449894	-2.3015449694	0.5006258545	-0.0314004322	2.1376290936	0.2242980185	1.9987804901	1.3083623469	2.4728879167	1.6149084418	-0.0476376219	1.196774322	0.1819660917	-1.0150639495	1.8415855182	1.0411807912	-1.804239611	0.5006258545	114:3643
DLX6	ENSG00000006377	2.640013649	0.8943734659	2.2475047544	1.9714461246	4.4943160329	4.7137622463	2.6277133691	3.3744066789	2.2178712143	2.0819436115	7.7178200379	5.7996698476	9.7932055933	7.0680475924	0.4750547097	4.3718674866	2.5638832912	1.6063100534	3.4439416289	2.640013649	114:3666
SCIN	ENSG00000006747	0.2601442547	-0.4241620469	1.1468500854	2.6591461721	-2.669760717	-0.3787899747	-0.6423885392	-2.0576451502	-2.9141939762	0.1610800141	3.0977984069	1.7199155369	0.946872202	2.3085034073	0.9077393004	-1.3606294223	2.4007518249	0.8501621053	0.5100435178	0.5100435178	90:2408
MARK4	ENSG00000007047	-0.013154196	-0.2321300116	0.4815089424	-0.0951442404	0.5211241518	0.3992714849	-0.1384240068	0.6019476759	0.4574142418	0.08129881	1.6119970331	0.3212951513	0.6114201725	0.233493046	-0.0967888914	0.2109444998	0.8282548903	0.0246403031	0.1964292038	0.233493046	76:1270	92:2534
PROM1	ENSG00000007062	-0.154591269	1.2729087652	-0.7823517668	-0.8468769759	0.0355636628	-0.3141972975	1.2516415855	-3.7641471877	-1.7709247246	0.7845390241	1.4703242632	2.0273254491	-0.4407026832	-0.2051516676	-1.0607767669	0.9905122216	2.231174178	-2.4330926343	2.266848612	-0.154591269	97:2873
NOS2	ENSG00000007171	0.1454771749	1.9824357645	0.1582686998	1.7803914497	0.0257075694	1.0995805149	3.992573619	-0.5526287335	1.1232821162	-1.7617594353	2.4748015719	-0.4722730802	3.0322180899	1.4883491073	0.8261749502	1.3360166115	1.9248888755	0.9190459352	0.5391995115	1.0995805149	80:1588
GAS7	ENSG00000007237	-2.0927380736	1.2801733841	-1.0628132749	-2.2324479237	-1.1134472138	-0.9151874661	1.9905448739	-1.4024907545	0.2709983488	0.426989728	1.3684043224	-1.0950589753	-1.4482758769	-0.6310516475	-0.4030214681	-1.8306740212	0.7599126158	0.2350825977	-1.4005085266	-0.9151874661	73:1015
MATK	ENSG00000007264	0.4132748263	1.3770124106	0.047544116	1.3076417742	-1.2806762223	1.7477044244	3.4157576322	0.7489984507	2.849343473	1.1129449242	0.9714358535	-1.0325441014	-1.1342482607	-2.0236583462	2.1909141033	-0.9571187306	-0.8960275732	0.0454700252	-1.4629537068	0.4132748263	71:833	74:1109
PAX6	ENSG00000007372	0.8753095789	-0.0653623094	0.0879671575	1.5313624695	0.2932410296	0.5910500869	-0.6563739043	1.5576456788	0.1241916782	-0.2994184418	0.89372679	-1.1983797012	1.069896268	1.3197777734	-0.1793147359	-0.3708830114	1.8658236991	-1.0425307616	0.7391232121	0.2932410296	120:3795
CACNA2D2	ENSG00000007402	0.770681607	-0.1406884831	1.2525100587	-0.939547958	0.1508645891	-1.6468338004	2.0290929652	-1.0175209741	-2.3746179378	-1.836131931	1.1842747081	-2.3916192789	-4.8355068068	0.8189201527	0.4247662049	-0.1687078883	1.9270598669	0.6215518628	0.6424387818	0.1508645891	83:1867
BAIAP3	ENSG00000007516	0.4682043025	-0.268490252	1.0840350226	0.8363325439	-0.361923916	-0.0829288839	-0.0541522134	-1.0488709803	-1.3961426544	-0.2285039547	0.4217265273	0.5801547578	-1.3151187556	1.035403282	0.8995967962	-0.0693469503	2.2919590675	3.6605065293	-1.1204764584	-0.0541522134	108:3404
PIGQ	ENSG00000007541	0.7549752693	-0.5687312848	1.1486544482	0.1913970803	0.4106287446	0.2254444967	-0.55773325	0.6369495264	-0.6854848833	0.178504181	0.7427026928	0.0519322646	-0.5538906335	-0.1702059762	0.1598424566	0.7445432362	1.064343417	0.2163220048	0.9284016206	0.2163220048	76:1261
CAMK1G	ENSG00000008118	0.2481735433	1.9202961515	1.096795714	-0.4408078297	1.014475734	1.5062145249	2.1141138921	2.2647111041	-1.7991184848	-1.4942619335	1.776819325	-0.2884395395	-0.4649456677	-1.1613845637	-1.2405874079	-0.2643720364	1.5698279001	1.9113850903	-1.5508102377	0.2481735433	64:175
TFAP2B	ENSG00000008196	2.8241182662	1.1930874292	0.5677013824	3.2980552656	2.6473695785	0.0240588727	1.2439407768	-4.2222024421	-6.0916357624	-6.6945509435	2.9374393694	4.6971757083	6.426341159	4.1547446967	-3.7552010061	-5.196039402	6.5493354663	-0.7338375374	5.5012559281	1.2439407768	76:1291	87:2177
CELSR3	ENSG00000008300	2.8537529886	1.2806590305	2.4940337091	3.9768200058	2.7717636759	0.5520433285	-0.2054312076	3.1967590541	1.7859001861	2.3626916213	4.1697639756	3.7652593899	2.596844266	1.613751415	1.1110702914	3.2510470953	1.4230628282	0.4123876988	1.7992875327	2.3626916213	67:492
PLEKHG6	ENSG00000008323	0.2536776814	2.2415108301	-0.6981639726	4.0335075253	-1.0595402251	0.2161322306	3.0392567245	-0.436433919	0.1829000055	1.8134590293	1.2584537143	2.2732166378	3.0926050085	1.8428813644	-0.4116288301	-0.282508272	3.4138059021	-0.0667914941	2.2261530303	1.2584537143	63:95
MGST1	ENSG00000008394	0.4352409099	0.5438888745	-1.0056818198	1.9636851731	-0.5179310885	0.5780710113	-0.6621402159	-0.9603800306	1.2537629454	0.5123029701	-0.2057792835	1.1204276747	0.3661560658	2.630421575	0.0008082299	-0.0133266211	1.9072287013	0.4933577014	0.9727273054	0.4933577014	73:986
NFIX	ENSG00000008441	-2.2718639851	2.5852082613	-0.8182251941	-1.7433614984	0.1589216862	-0.7003858301	3.3492530469	-1.3425344337	0.9491189299	-0.4891004812	0.9885922803	-1.4195720375	-1.536274111	0.1737902926	0.1683456973	-0.5326212199	1.298632101	-0.4586294285	-1.3773411457	-0.4891004812	79:1515
MMP25	ENSG00000008516	0.9693464835	1.0127729292	1.1847073001	0.8935621549	-0.8173546407	0.9648300269	1.909439633	1.1401835745	2.4826138591	0.5693625616	0.6007667993	-0.9778394657	-0.8594584739	-2.6413224405	0.3826085981	-0.5138080029	-1.6839873456	-0.4288007562	0.8293697485	0.6007667993	105:3278
MAPK8IP2	ENSG00000008735	2.4831859257	-0.0026309373	2.6440535824	-0.069740137	0.6846793248	1.8932190917	0.5978418467	0.5278477287	0.8422646642	0.0193836292	3.6975375141	1.8214940354	2.1691932547	0.8626280387	0.8432914508	0.1763235604	3.0419343987	-1.0740845949	-0.7984634835	0.8422646642	81:1705
PAX7	ENSG00000009709	2.1878349351	0.3504789827	5.502878819	11.1153067258	6.054185323	4.9046285494	0.2990803639	-0.3812576787	0.4784657652	3.1252805544	0.0283810763	5.0838329236	8.1287982092	6.6702554919	-2.0506100953	4.5407479183	4.6355226906	1.9388068907	3.4021883533	3.4021883533	101:3075
MLXIPL	ENSG00000009950	1.5514135212	1.713320221	-3.2363535359	0.8138550983	2.7942845533	2.3063496479	1.6412856586	-1.7275857624	1.9933185905	0.4720281088	0.7051130567	-0.0891869889	0.2378524057	1.564623795	-0.6836950879	3.5233951997	-1.7542441108	1.908174065	-0.3025779666	0.8138550983	104:3255
ETV7	ENSG00000010030	1.1224833553	-1.9603059813	1.919566491	3.037885511	0.9967259899	1.1436491666	0.8622614493	1.3277051385	2.4219321558	1.9139540804	0.2541814709	0.998503921	0.4863723813	0.13118755	-0.1855123499	2.1007027256	-2.0175156029	0.8085771534	0.8884203987	0.9967259899	68:584
GIPR	ENSG00000010310	-0.1553429845	1.1912414855	0.4250227319	2.8898943934	-0.19136899	-0.8394387391	2.2161969139	0.3196539013	-1.3518794057	1.328772903	3.0965140963	1.3892802771	0.251525973	1.1061510132	-0.749219279	-0.3407208247	0.0593771194	1.6246454804	-0.9207512135	0.3196539013	82:1781	93:2601
PRSS3	ENSG00000010438	1.1800449399	-0.7795001093	1.0699965179	8.0502554722	-0.3764366152	0.4651690965	-0.9926813529	-1.0312362604	-0.8216435872	-3.3024143375	2.1085392228	5.9284537201	5.6825280706	2.4378576525	0.2295434258	-0.093679742	5.1080405439	5.1934191939	4.6711465683	1.0699965179	89:2348
CD4	ENSG00000010610	-0.4902253822	5.6726699114	0.1473202596	1.2147804272	-0.7694087359	1.1373255341	7.4275949526	0.8048753067	2.207084526	0.9481625685	-0.8871235356	-0.7992860378	-1.4622193289	-1.3006818952	0.2270741155	-1.0679425524	-1.3922447158	0.2300764647	0.0896154101	0.1473202596	78:1409
SLC6A7	ENSG00000011083	1.9178441548	-0.3567683054	0.2715270856	2.2872065597	-0.1829176853	2.7825719769	-0.269293442	2.9281941237	1.0739711423	2.245727985	2.6081395299	0.6232171956	0.7822184448	0.4859902954	0.6644649153	0.6384783399	-1.3564961039	-0.0526078972	0.1986040583	0.6384783399	74:1124
TSPAN9	ENSG00000011105	-0.0373714395	0.9679962793	0.1798465116	-0.9109138559	0.7327657542	0.7696217094	1.2378854421	1.227350489	0.3763570178	-0.8530111096	-0.0876184321	-0.9031658488	-0.4667966321	-0.1750710791	-0.0430055292	0.2289296864	1.1825642731	0.283931032	-0.7973857161	0.1798465116	91:2448
DPF1	ENSG00000011332	3.1851560367	0.3103653213	1.6497667771	5.0271494663	2.804536074	2.6549517806	-1.7314946307	3.9881902422	1.6295253648	1.4478667821	2.7005126345	2.6224642954	4.2234148104	2.5669628754	1.0527329499	2.6687436713	2.1596576951	-0.121456177	2.8187998626	2.6224642954	66:387	77:1352
SYT7	ENSG00000011347	1.9743813246	2.5939825061	0.9347246848	1.7023341983	1.7378993914	2.3302437048	2.7599640917	0.186576297	-4.6346154448	-4.7600874266	-0.0862811257	3.7149501492	2.4555055004	1.1232584132	0.4003985186	2.1131439557	3.5327166392	-1.0701155478	1.0543672951	1.7023341983	79:1484	104:3210
SEMA3B	ENSG00000012171	-0.6564706364	2.0266786422	0.5838587721	-1.0083758742	-0.8444323054	-1.0449879931	1.5744484137	0.5868794785	-1.2898338439	-0.5679135649	2.2687329239	-1.5805831441	-3.1248832655	2.0944335757	-0.8139454999	-0.5161568472	0.6321536977	-0.4635349596	-0.8425624294	-0.5679135649	81:1712
ALOX5	ENSG00000012779	-0.3246938834	-1.0553025131	-0.1344931796	1.7034352413	0.4925127235	1.333827792	-0.6806776609	0.2859582702	2.07233811	2.4378433711	1.6062610616	-1.804712081	-2.9541831278	-0.661438614	-0.2653618454	0.5921069259	-1.3632130698	2.8680162456	0.0635081004	0.0635081004	87:2121
SLC7A14	ENSG00000013293	0.50437359	0.3996444846	-2.7013063999	-2.2568147554	-2.5889563222	-4.2438367001	0.3624117441	-3.5982065417	-2.8903961871	-3.3642554003	2.6410433145	0.148930899	4.5387086592	2.2592277839	-0.9225591589	-4.9513229141	5.2686666162	-1.2219995356	-0.447325689	-0.9225591589	67:491
CLDN11	ENSG00000013297	-1.0739563917	0.4844203629	-2.5363602364	-2.5842821472	-1.5865610765	0.1978319545	-0.0889798071	-2.4982668757	-2.7028113282	-2.3849868105	0.4315724432	-1.1552075866	0.2552506753	0.5060368201	-0.7698180605	-1.6096536884	1.6124342739	0.7688153369	-3.588449673	-1.0739563917	67:491	82:1795
CD6	ENSG00000013725	-0.1330331945	1.7065526648	0.9860706145	1.519445973	-0.5123014518	0.9975812958	5.0899287792	0.7876759207	2.9546205335	0.9334797474	1.0456736387	0.4377545347	-0.621184054	-1.8578748722	0.2803322041	-0.7154264212	-1.7587693527	-0.8959592478	0.5482894131	0.5482894131	77:1318
ISL1	ENSG00000016082	0.6000964348	2.199612823	-0.2185026941	2.377178773	0.7027628741	-1.4585263396	1.6250365123	0.1127321308	0.6277217149	2.9971416337	2.228917275	4.5478686376	4.1746365836	1.7118687226	-0.8258567049	-1.0184427378	5.542856162	0.6654137004	0.1217941528	0.7027628741	96:2819
CHDH	ENSG00000016391	1.9190316296	-0.5671781093	-0.2137722068	0.5497089869	0.4749338966	-0.2884014096	0.3409401072	-1.2407406669	-0.9555729533	-0.5945763029	0.469402203	0.5024805992	-1.2335508131	0.1795646832	0.9228788497	1.0882911697	-0.4570573726	-0.2192560399	0.4897600979	0.1795646832	85:2014
IL20RA	ENSG00000016402	0.2586147735	1.3608398313	-1.0029327018	0.0531179153	1.4550882891	0.3725809322	1.436678227	-0.4769380586	-1.4960548803	2.0186746042	1.6499815581	-1.814023543	0.0019395781	0.9829825568	0.2252403405	1.6845990142	8.2992660192	-1.8980932364	-0.2512970768	0.2586147735	95:2766
SRCIN1	ENSG00000017373	0.8542459383	0.7965959905	1.2274744509	1.9139733482	2.3364634729	1.1756293839	2.6394667515	-0.3718977467	0.2060793229	2.8171685674	1.2341578487	2.3773567532	0.7341903258	-0.2729116825	0.7908092085	1.5465518662	3.290626773	3.183083844	0.4118213196	1.2274744509	95:2732	98:2913	100:3023
CNTN1	ENSG00000018236	-2.8482436921	0.9215897355	-1.2918511392	-0.3960738757	-2.3259141148	-0.7637409277	2.832472891	1.2635933718	-3.7042830448	-4.6973644941	2.9659119934	-0.4992815511	1.3379551824	0.0070660518	-1.1382759632	-3.4107301044	2.5588046508	-2.1642434844	-1.1701672093	-0.7637409277	66:366
VSIG2	ENSG00000019102	-0.2151112918	-0.504154569	-1.0033765956	-1.127563162	-2.8454254896	-3.3555415063	-1.3009708207	-2.9547256275	0.4173507556	-0.3662872537	-0.1058673461	-1.4442812429	-3.3852089799	5.6266818227	-1.0734628916	-3.2428233601	0.694303942	-0.244033409	-2.1808224774	-1.0734628916	80:1560
CYP24A1	ENSG00000019186	0.8464886983	0.5877538782	0.6188135372	0.9609414106	2.0407151213	1.5251866055	2.892614436	1.286232075	-0.3288737171	0.9265894924	3.7556715407	7.6207200718	5.1101865896	5.668091813	-1.0215127892	7.3363747724	6.244796951	1.4928242583	-1.0257597307	1.4928242583	110:3505
SYT13	ENSG00000019505	5.328325687	1.8481529326	4.9461012187	5.2623108837	-0.1862303579	-0.3957037963	0.4412207328	0.609773282	0.7021730988	0.3321934222	3.6338392615	3.9635464288	3.5099859802	2.9662273936	0.1413004996	-0.7723785171	2.5252723817	0.0644418925	2.9813908669	1.8481529326	67:435
GPR124	ENSG00000020181	-2.3146866918	2.1111839434	-1.4485991239	-3.3762842254	0.0010264953	-0.2062762419	3.0301490774	0.328353849	1.392278738	-0.8771382646	0.8820032836	-0.8007113344	-0.9988089533	-0.0393660974	-0.9820036376	-0.7320149695	1.4126646773	-0.2042265282	-2.6952304979	-0.2062762419	86:2110
ZFP64	ENSG00000020256	0.7440179247	0.3301193796	0.5632828135	1.0857761456	0.6539095437	0.9077118719	0.2590577759	1.4871757494	0.3121702911	0.2449853221	1.3254584842	0.924301074	1.6958599934	0.2324149588	0.1747217266	1.1116470946	0.8562933644	-0.2199871231	0.0521398712	0.6539095437	99:2972
RUNX3	ENSG00000020633	0.2394007193	-1.1307982697	-0.1694749934	1.6942392063	-0.1220283754	2.3081592818	-0.5728786901	1.3277055675	3.4263024631	1.1114625204	0.2211727222	-0.2056598349	0.4889984972	-2.0794651226	-0.0480521736	0.0771554981	0.0872254256	-1.0051308864	1.8678095375	0.0872254256	88:2203
NRXN3	ENSG00000021645	-0.0912499212	1.2053797519	0.3179320711	-4.4079591865	-0.0483656943	-1.6929571633	1.1918361032	0.3310752523	1.7712680509	1.4309541511	1.7223802603	-0.4289247372	-0.020997219	-0.298057952	-1.0073146649	-0.8108512549	3.3082014457	1.4729846653	-0.9058857385	-0.020997219	77:1331
OSBPL5	ENSG00000021762	-1.1282098342	4.1008788622	0.1543746442	-1.4380527078	-0.0092949115	-0.0165984182	4.3565619978	0.1346115925	0.1821588848	0.0264358352	1.2840642526	0.0755946094	-0.8440264188	-0.0287977003	0.1582780104	-0.0844394049	0.7570886623	0.2367668922	-1.2606499137	0.0755946094	62:5
TYMP	ENSG00000025708	2.417682003	1.4997993344	1.6881637846	4.4050446832	0.5082323077	2.8357183392	2.5501885438	1.760722513	3.1427940129	1.958530972	1.0088086882	0.7088399609	0.810876285	-0.7148988282	0.1466298046	1.0065529845	-0.6014480005	-0.085151457	1.3935167206	1.3935167206	65:314
KCNG1	ENSG00000026559	2.6260267024	0.1305566867	2.0142868502	-1.3917572662	-1.664795885	2.2111679032	2.1393720776	0.7234851536	-0.4952842072	1.8540271986	3.0614799046	2.6163830812	6.115778837	0.1608794169	-0.9308409587	0.1720764613	0.560261572	0.5202626534	-0.9409552397	0.560261572	101:3099
PRKCH	ENSG00000027075	-0.0102180954	0.0168712118	-0.5438692157	-0.4843782774	-0.1089011405	0.4892991884	2.1356657186	0.3047796156	0.8353878429	-0.7336334451	0.5523591151	-1.0004900533	-0.8291250515	-0.9820004889	0.3222948475	-0.2788144338	-1.1033584819	0.20121111	-1.1838566417	-0.1089011405	72:911	81:1666
INSRR	ENSG00000027644	1.372492345	1.8150194556	-0.4178422957	-0.8275547156	1.3587061566	-2.0934959466	1.6215781508	1.2830785566	-2.7880994396	-7.1598213123	3.1352933192	3.5558108647	2.4643665018	1.1891771162	-0.8608451599	-0.3015893741	-0.5739761004	0.2531478555	0.2253543468	0.2531478555	94:2655	113:3599
POU2F2	ENSG00000028277	-0.5656709882	-1.4147434065	0.1128617083	0.7296891774	-0.9025490342	1.0004365657	-1.2770180993	1.5873590112	2.5419225687	0.6084218292	0.1981094206	1.0598515709	0.9195801934	-3.2259019233	-0.6695607367	-1.8038752118	-1.1193735103	-1.2707212792	0.2524956007	0.1128617083	110:3501
ARNTL2	ENSG00000029153	1.8128091023	-0.5892445124	0.8221103288	3.9463033526	2.9682524531	1.4499446068	0.090877165	1.1302058492	1.0255706011	1.796738918	1.5944219776	3.2607352215	3.7311657642	1.4664363748	-0.48795751	1.8753195331	0.1781828976	0.9394551059	1.601088684	1.4664363748	62:15
ANK1	ENSG00000029534	-0.9180696106	-1.4558474662	1.5394925711	2.451612291	1.1239724279	1.1717971484	-0.2874890159	-2.360223541	2.5398304923	2.7841914243	1.5852135196	1.4745781587	1.2234692168	-0.2217331736	0.0354555409	0.2727458018	-1.358355238	-0.7523161912	2.1569155176	1.1239724279	63:152	65:346	91:2487	101:3126
LRRC7	ENSG00000033122	-2.8198759859	0.0131836975	-0.4617918617	-0.4523698429	-2.7961474969	-2.2049964513	-0.7584029335	0.4235582548	2.2403713059	-1.7042253152	1.3876398921	2.6905651777	4.1654825748	-0.6588883174	1.2471821841	-3.2536846641	3.163583022	-1.9609082173	-0.4528404068	-0.4528404068	98:2911
MYOM2	ENSG00000036448	-2.8579600538	-0.0603633492	-2.1048298986	-1.2598413691	-0.1040254404	-2.5206025684	0.5224888394	-2.5165378477	-0.5048933886	-1.732068622	-1.0826886125	-1.8898046095	-1.2267229238	-1.6445670549	-1.2323166967	0.1928952951	0.4987358734	-0.2211562126	-1.4639689807	-1.2323166967	63:151
USP2	ENSG00000036672	-2.0235907743	1.9779369396	-0.9451817251	-1.1180923912	-4.1472903686	-0.8887757738	-0.757410916	-1.3316425918	-1.7561406001	-1.995975792	-0.0666113651	-0.8196581558	-1.3549298424	0.2526686799	-0.8921130087	-2.3753716538	3.675079773	-0.8329028978	-1.4627187082	-0.9451817251	79:1479
CASR	ENSG00000036828	-1.5088958886	0.3809058705	0.8329790615	1.012195311	-2.5991021844	1.8601666466	0.5866578665	0.7555518867	-5.6588488527	-4.9850490727	0.0990712567	3.1686115238	0.2678777343	0.8753961841	-0.7110952328	-3.9701722354	1.2719892694	-0.6777817228	0.8321452733	0.3809058705	82:1794
FLT4	ENSG00000037280	-0.2595784171	4.321360711	-1.2371974996	-2.784773659	-0.1485304177	0.0734226352	6.6276928241	0.6643206163	1.4614114223	-2.1868184282	0.6315352257	-1.4798960481	-2.7120912546	-0.8799106579	-0.2382367633	-0.5245590739	1.4189932925	-0.2713033183	-2.2379672851	-0.2595784171	64:243	102:3158
HOXC8	ENSG00000037965	3.05084669	1.9857009571	-0.4459471094	2.7423471975	0.7879330006	2.7798280882	4.1817768952	4.463510645	0.1646491628	0.6885902176	5.02399563	2.850931464	4.4980029148	1.7427797235	0.5682774534	3.0937749559	0.2038597337	1.7955224036	-2.6401387554	1.9857009571	118:3757
TLL1	ENSG00000038295	-0.3040342478	0.7620099744	-1.3237599811	-1.6194421887	-1.8335382041	0.0031762768	2.2565052383	1.5707699645	1.6600371171	0.4232251943	0.5693660957	-1.7045332789	-1.1054901631	0.2588319159	-0.1602687629	-2.5099650811	-0.3741150508	-0.7250714722	-2.2497317128	-0.3040342478	88:2255
VCAN	ENSG00000038427	1.1353246789	4.7367198765	1.5896952495	0.1390998824	1.9859765359	1.2514275328	4.2743895204	1.9343951919	1.9960799314	3.3111787659	2.7873984295	1.5966961712	1.4320933242	0.5838587371	-0.1874068752	1.2792584516	2.7069916541	1.6291167386	0.9621871837	1.5966961712	69:672
CDH1	ENSG00000039068	0.8719522304	1.6084193229	0.485702152	4.2711609608	-0.3455429533	0.2006963555	4.8057942923	0.4096893839	-2.1060065915	-0.8250829742	0.3043244531	1.1479396887	0.9751794252	0.9183298038	0.3346991282	0.1553612813	0.3827393475	-0.3411391497	1.2481638608	0.4096893839	79:1503
SOX30	ENSG00000039600	-0.1004953342	-1.6107302656	0.4885994616	4.4915650702	0.9065486759	2.9187583353	-0.0926270193	3.27017512	-2.2813338023	-0.7474459489	0.5262504572	1.5523828958	1.7816252812	-0.1511501007	-0.6875341252	0.8094396283	0.0565476095	-0.3560996142	-0.8077140835	0.0565476095	68:580
BARX2	ENSG00000043039	0.1757498448	1.6557302973	-0.7247668051	5.5858338705	-1.7564162117	0.3527616216	3.7095755586	-1.9666471068	2.6980824725	0.0931522013	1.5671246092	4.3170432776	4.2091145774	0.2122605129	-0.5301397606	-1.6638572423	0.8703556359	-1.0155819705	-1.747329214	0.2122605129	116:3706
ZIC2	ENSG00000043355	2.5905172483	1.1105842986	2.724828594	9.2794270429	6.1849868096	1.7871859608	1.9354561959	4.3305604505	3.6380487815	3.7201516703	7.2407288324	6.6942267695	9.107874444	9.1221313431	3.2443253866	6.6091575591	5.6415355757	-2.6808486232	6.9478748592	4.3305604505	121:3805
ADRB1	ENSG00000043591	0.2802449009	1.0521961856	-1.2625753586	4.0977611164	-0.8633623246	-0.7662051204	2.0194519641	-0.9432662805	-2.1231199963	-2.3094228135	-0.717281367	-3.2447923915	-3.5071293957	-1.2319816796	0.7845953073	-0.99356324	1.5505696518	-0.0258188141	1.789650197	-0.7662051204	106:3312
ANO2	ENSG00000047617	-0.5034328699	0.4102017481	-0.058542898	-2.4965330966	-0.4466371332	-0.7550162816	0.6291892323	-0.1321490755	0.3719780016	-1.453676444	4.5327803967	-2.5828194824	-1.9320308902	-0.9870907629	-0.0021634735	-0.7593465687	3.3854602215	0.1344188311	-0.6112980453	-0.4466371332	81:1661
FAM184B	ENSG00000047662	2.2698218263	0.5682987463	1.4054456458	3.0974341176	-0.9468036853	-0.5348416248	0.8117066931	-0.0696924289	-3.4586314837	-4.99895632	1.1195730686	1.639708711	3.0697037748	0.0935546244	-0.210445161	0.6951201265	1.9994556832	0.5368826714	0.9807239052	0.6951201265	98:2934
HDAC9	ENSG00000048052	-0.3143061235	-1.3083842467	0.1121890357	-1.8136542827	-1.2928840962	0.441907914	-1.1137775222	0.7061594932	0.084916526	0.5622101924	0.2772023036	0.5983102111	1.1113653383	-1.033365463	0.2455308132	-1.8739514069	0.0198197125	1.1684666612	-0.6714541625	0.084916526	81:1724
LMO3	ENSG00000048540	-3.9578000143	3.7146453426	-1.1780169382	-3.4704824677	-2.1711954932	-2.0305413323	3.050781101	-1.1482054388	-4.8938048016	-4.5952827646	3.4879921553	0.0807404685	-2.8591368471	0.5327656739	-1.7458588597	-4.5483754757	5.8870038025	1.2389329049	-0.8527168966	-1.1780169382	73:986
CELF2	ENSG00000048740	-2.4890639358	1.1538003795	-1.7654048305	-1.8862558797	0.0755399248	-1.4889282165	2.1407531036	-0.262560929	0.9706777187	0.8500011552	0.7236620993	-0.9773316986	-2.3255112111	-2.229604004	-0.8057996551	-0.6619378476	1.0724674614	-0.4313745544	-2.0749488262	-0.6619378476	74:1078
COL9A2	ENSG00000049089	0.9400999009	-1.1218115241	0.5287830946	2.6868093832	1.181716643	0.5563523994	-0.182294216	1.0388241776	-2.6555002576	-1.6218891921	3.1361693038	2.4815969743	1.9766958627	-0.2128754374	1.7255059487	0.6883509458	1.4276204331	-0.8171437367	2.3050342433	0.9400999009	90:2366
TNFRSF9	ENSG00000049249	1.1705517649	4.5664224676	2.7897240411	3.1273059082	1.4282564719	1.8316316087	6.8898484823	2.35190179	4.9173276872	1.8253299578	3.45220334	1.3071704234	0.9401381208	-2.5770755487	0.6709748605	0.1492232785	-1.7873147242	-0.8229022988	1.7440050983	1.7440050983	71:827
EPN3	ENSG00000049283	0.9947287655	0.9463778096	2.0815588177	5.0355597223	-0.4475376172	-1.150986584	1.5388382553	-0.4163949896	-4.9406263654	-2.3046141384	3.2660384809	3.5016182986	3.4012050501	1.4391731659	0.2798672874	-0.1166276735	5.4852102071	0.3003410337	0.2366039253	0.9463778096	90:2373
RCN1	ENSG00000049449	0.4947619711	0.9479683843	-0.0077959295	-0.1742033789	1.6032784533	1.1303434785	1.4737473939	1.0378309946	0.6843485024	1.4935542556	0.6986709366	1.0616235274	0.7175117058	0.2808742719	0.3421899371	1.4582214996	1.794950692	-0.2063374472	0.3864198573	0.7175117058	62:6	120:3795
DKK3	ENSG00000050165	-1.1087176535	3.8618420391	-1.320802629	-1.2127547009	0.5079066461	0.9642929552	6.7488769817	1.5071221076	0.159869667	-0.6286608756	1.7526362082	-1.0744865968	-0.7275850261	0.7005997018	-0.9170130173	-0.0873226899	2.5318590613	0.1089634154	-1.8370022995	0.1089634154	68:519
LAMC3	ENSG00000050555	-2.6189762761	1.8630602996	-1.4932386688	-1.5134024157	-0.9332705723	1.9501552346	0.6628384004	0.5409602565	-0.8224039647	-1.6370549855	0.664203184	-1.7902249167	-2.0660567253	-1.49745148	0.3642846227	0.0045077075	1.9900046633	-0.4982903611	1.7016939029	-0.4982903611	79:1547	90:2421
PTGER3	ENSG00000050628	-2.033636527	2.7321307783	-1.3157649176	-6.7154807131	0.1066435235	-4.0130371581	3.6438997319	-1.3044594134	-2.2971617754	-4.3312502943	1.9949655399	-0.9804288196	-0.4533603921	0.6284165627	-0.9270203011	-1.3545801163	0.4512758807	0.8433194117	-5.8653208873	-0.9804288196	103:3184
COL23A1	ENSG00000050767	0.1529168238	-0.0948181592	-1.1992581093	0.7102159977	-1.194061737	-0.2406195201	-0.0050435653	1.0809116387	6.3263893628	3.3117685721	1.3716270262	-0.0542625521	0.8732062481	-0.4307603859	-1.2294741675	-0.0761637267	0.3937110564	-2.1461922316	1.3080762417	-0.0050435653	98:2936
ALX4	ENSG00000052850	1.9863919621	0.7575867006	-2.3564519715	-3.6436413531	0.6918409939	3.591727339	0.728048776	0.3131641403	-1.1199926107	-1.0134804781	1.9125975415	1.108456309	3.4853772011	3.0610772271	-0.2812181316	2.8926130032	8.5516614122	-0.7999699318	0.7409508122	0.7409508122	119:3774
FSTL4	ENSG00000053108	-0.8184635953	0.0317244426	1.7294336964	6.16367301	1.4161823513	1.722747367	0.6759753232	1.2249085347	-1.9233018972	-2.6595785114	5.6222447572	2.7785066037	1.9878797548	0.8268227875	-0.2990040344	1.8520513512	3.1872221504	3.3017114055	2.8482874853	1.722747367	103:3197
MCF2L2	ENSG00000053524	0.2940673652	0.6346240996	-0.5759030834	0.8173715834	-0.4394590072	1.1984024557	1.349374058	0.5466277405	-1.323346413	-0.196247468	3.960823413	0.8859258775	2.3032803253	-0.3547675619	0.2576928107	-2.182067406	1.6649116441	1.3633229811	-0.4100600533	0.5466277405	71:853	82:1796
LAMA3	ENSG00000053747	0.9762231781	2.4591174026	-1.9858559731	2.3735847061	-0.4838977375	1.5256062221	4.9661536196	3.7296750997	0.3420955879	2.3037912815	3.0719508156	-0.6786270565	0.6044909412	3.3392163848	-0.2598975336	-1.9985100916	0.7944699799	1.1535420542	0.061656492	0.9762231781	95:2735
KCNQ1	ENSG00000053918	-0.683172194	0.4875106523	-0.1586421241	-0.1118112983	1.0449395749	-2.3994379373	0.1028311163	-1.0215531922	-2.3429425842	-2.4973218364	2.1183755932	-0.5336294987	-1.9122884542	0.0578614527	-1.1672204791	1.0748510621	-0.371831157	-0.9189556752	-0.1741794884	-0.371831157	74:1082
PHPT1	ENSG00000054148	0.1538968386	0.6997552175	0.7163693671	0.5281673939	0.1642215934	0.3163272466	0.7947713932	0.2270250628	0.6324842735	0.5671917536	1.7984383543	0.6435265364	0.2660179853	0.3134389495	-0.0012062224	0.1007886589	0.0586885477	0.1281617586	0.6387395505	0.3163272466	83:1888
ENTPD2	ENSG00000054179	1.3561523985	2.3155341329	0.2425790694	1.1994193739	0.7080277197	0.4675407094	3.5779649937	0.1822342376	2.0415205195	1.2439635504	2.5366827477	2.3705943952	2.7392102515	1.6868191335	0.205331616	0.9731721172	4.4094374807	3.2471598846	1.5096239493	1.5096239493	91:2492	93:2642
PTPRN	ENSG00000054356	4.312176614	1.5387342833	1.6102244505	2.9096625785	0.17238315	-1.804489887	0.5130428264	4.3125167808	6.802668899	2.5363687232	3.2076793342	4.6525185868	5.3187247318	1.6869803583	-0.4369995756	-2.2291778597	6.4548288595	-0.8130498251	2.6276078835	2.5363687232	70:751
FOXC1	ENSG00000054598	-0.1511761601	1.4171860185	-0.3404031625	0.4554381794	1.5900746583	1.3399270016	3.0504093646	-1.3249148585	-2.5722772474	0.4785918275	1.9317496846	0.3007284523	1.0803740522	1.1609743127	-0.4927190179	1.3900724583	1.3582041369	-0.1109252449	0.86392396	0.86392396	115:3695
CHRDL2	ENSG00000054938	-1.2564225136	1.7353053345	2.0464677579	-5.695999797	0.7853682508	-0.3595374046	0.8751321552	-0.122867361	3.1720415746	-0.0989521212	1.5768606645	2.8751133573	1.109422341	2.8413176215	-1.0758458078	-0.5861610817	3.2504144491	1.9721606024	-5.2248122522	0.8751321552	96:2786
KCNH2	ENSG00000055118	-3.1580295846	2.7231403125	2.3090596806	-2.9607546242	-0.0367708113	-0.9973240972	0.6589938834	0.7154756341	0.3629239055	2.651130673	5.2304416264	1.5353140504	1.695525173	0.8570722564	-1.0456150293	-1.0031893816	2.3743611156	0.246990873	-1.9081885938	0.6589938834	100:3053
MCOLN3	ENSG00000055732	1.1383831693	0.4967513358	-0.3054010082	-0.2179143254	1.3528562579	0.3042592133	0.5466778759	1.4317161675	-2.0889642235	-1.0353372784	3.9520331258	-0.3333592576	0.8358226226	-0.5166302388	0.6093157434	0.4496498407	2.2146500051	0.6674473433	-0.5830397262	0.4967513358	107:3360
CCDC85A	ENSG00000055813	-0.9064716048	-0.0584540124	-1.9324510333	-4.9935105231	-0.8897106643	-0.9603732179	0.3811057218	-1.1076130659	0.9925359659	-0.5075358756	2.0366079215	-2.6470058411	-3.3895926216	0.1735042297	-1.498853221	-1.9627079549	1.4319186379	-1.567433023	-3.2784213061	-0.9603732179	83:1864
PHF21B	ENSG00000056487	2.1805649216	1.2025102356	1.7196376664	-3.623083103	0.2492277731	-0.4726583815	1.3147702217	1.3243518241	-1.8352615438	-1.4068019574	1.1960551482	1.4017392245	3.0359092369	0.411533378	0.9181400447	-0.3481448948	4.0993508758	-0.7121747834	-1.2862921184	0.9181400447	82:1792
IL17RB	ENSG00000056736	1.5471079191	-0.159317977	0.3213250599	2.5823315102	0.7860335341	0.682118539	1.6947742636	0.7119536177	-0.0468849647	-0.2220783398	1.1454092958	0.493692021	-0.5209572912	0.4152020618	0.5372011585	1.1925354153	-0.0747977183	-0.2786283041	0.4808059916	0.493692021	85:2014
PKP2	ENSG00000057294	0.7370913955	1.9316569745	-0.2890003811	1.9682494921	-0.7066476281	0.2952851244	3.7842805373	-0.301699681	0.265334052	-0.7426235626	0.1989359204	1.0565027826	3.0557702499	0.9049882448	-0.2018662833	-0.6089285693	-0.9369841404	1.8252456485	-0.904958013	0.265334052	70:711
F7	ENSG00000057593	0.899572064	1.5701878261	2.6216986215	-0.756988507	3.9017077139	2.0656580059	1.8219617676	0.5510823071	-0.714824541	-0.164080129	-0.1236909027	3.2134424143	0.994864048	0.900626763	-1.4236602079	3.9352872122	3.8014121169	1.2872610392	-0.1768423471	0.994864048	96:2793
TMCC3	ENSG00000057704	-0.6615247098	0.625856016	-0.981530822	0.1921520563	-2.296791773	0.3664755616	2.2552089536	0.5992342907	0.7475586486	-0.4908471393	0.8727327349	-0.9836482827	-0.3614861073	-0.2869223949	0.3548267426	-1.8355134452	-0.2137373937	0.8753831379	-0.935650029	-0.2137373937	62:17
MTA3	ENSG00000057935	0.3461486653	-0.798604064	0.6885303392	0.4490701633	0.1286230251	0.1754272304	-1.0890815304	0.3706692295	-0.5451985201	0.103546884	1.3979152732	1.4501487208	1.389169882	0.2511416542	0.1007683628	0.0275318319	0.070881605	-0.1306229766	0.6054990494	0.1754272304	100:3039
RASGRF1	ENSG00000058335	2.1058081988	-1.1172764324	1.4474084133	2.5078867842	1.4723959266	2.1148684034	-0.7949906058	2.493785771	0.6140383886	-0.4951841037	5.2975529475	-1.9969025119	-3.9259194196	0.1509394798	-1.8003499176	0.5022171214	1.1069826215	4.7721189637	1.3830246525	1.1069826215	100:3017
CAMK2B	ENSG00000058404	2.6187652254	-3.7478858278	0.4046242464	3.8582476997	-0.1942970243	0.2659565015	-4.6934579337	-2.1800446085	-0.0348226151	1.4812368922	-0.5636096342	3.2889434598	3.9662497223	1.2617621065	0.3522831469	-1.5101996759	1.7258338852	0.0273331655	1.0647424203	0.3522831469	63:144	81:1726
CROCC	ENSG00000058453	0.2987257837	-0.062962437	0.1552145096	-0.1552215559	0.9361760182	0.4284886595	0.1399737934	1.0476906152	0.6351392267	0.1589698548	1.6488579113	0.138091236	0.2337162153	-0.8900052126	0.1476764371	0.871178217	0.9723646061	0.3300131518	-0.6935473075	0.2337162153	108:3397
DGKG	ENSG00000058866	-2.4770856026	-2.1190766131	-0.5754067371	-0.3654322159	1.0232437817	-1.4865816744	-0.5074426426	1.6945725333	0.5635733338	0.1308029871	0.9346268813	-0.3228559362	0.5035501078	0.2733746147	-1.325504138	0.0655544401	0.3514778871	-1.0834400172	-2.1033599933	-0.3228559362	71:854	75:1202	95:2755
PSD	ENSG00000059915	-4.3938498501	0.9834437667	0.8161141386	-5.4602213434	-2.4923370352	-1.5859025844	1.1638560351	1.3515823647	-0.8854148044	0.0163979901	1.1759310812	1.6578378477	2.0488568831	0.7055251518	-0.6570212959	-4.4695614596	0.9700245298	1.8406110657	-2.8875607254	0.7055251518	64:160	100:3001
OGFR	ENSG00000060491	0.6171769835	-0.1552526963	0.7410493664	0.1575885097	0.6650956438	0.7603037989	-0.2733890457	0.9828372976	0.8294293538	0.5959758905	0.546933041	0.0290227746	-0.3481361381	-0.4590323242	0.1916370643	1.3202309362	0.2375425729	0.0321974691	0.1280803137	0.2375425729	88:2243
PTPRU	ENSG00000060656	0.6384946704	0.7716241262	0.4828782067	0.5417521593	2.258439515	0.584998438	1.7634298194	0.0190131809	0.6618742237	1.4528090663	1.0474392961	0.3476571278	-0.7102174941	1.4011397773	-0.6191526719	1.5059790893	2.1781223794	1.4741021037	0.0541381341	0.6618742237	80:1576	85:1983
RIMBP2	ENSG00000060709	0.7462532999	2.0509390778	-0.6244442689	-0.5575621554	0.7295523042	0.2761568497	0.5381940443	0.9440307219	-3.1270412357	-2.5050354596	0.2677503517	2.9417289025	3.4702485933	0.7721030413	0.5503820884	-0.4719969008	5.6371095678	1.3983088014	-1.0930589187	0.5503820884	88:2201
LZTS1	ENSG00000061337	0.7976966204	5.4222082128	-0.7977369157	-0.0827988439	1.9637443229	1.3995425478	1.849843072	0.0211384881	2.6007916819	-0.2285015792	2.3798023024	0.1455197931	0.3291915191	0.1424654617	-0.0877997074	1.7430184244	0.2147630656	1.7566201829	0.7417129309	0.7417129309	92:2561
PRDM6	ENSG00000061455	-3.1864059525	1.1878484768	0.2066080701	-0.6462254322	-0.982127413	-1.1107680316	2.232801825	0.1351713711	-0.3104054163	-0.1777732347	1.5004338024	-0.666884313	-1.2952890136	0.1188311725	-0.9775243203	-2.7876797729	1.1759937405	-0.3792260785	-0.2902099048	-0.3104054163	110:3516
CDH3	ENSG00000062038	2.825189703	0.9667990945	-0.3551420849	2.0080693489	6.8009094017	2.8535171097	1.1676253395	1.9653576796	-2.4887318436	-2.7864148795	3.3247465993	3.3570143369	3.7155902258	1.5205642483	-0.5044634583	4.9175448361	1.836024129	3.7906979115	0.6927180803	1.9653576796	95:2731
DGAT2	ENSG00000062282	0.8332102167	-0.3846866656	-3.1777213627	2.1805361199	2.0853934985	0.4061131372	0.5490276839	-2.5143545106	-0.7117656581	-0.6163470597	-0.4255393659	0.9212140702	0.4725346537	1.2002744944	0.2545094788	1.97953091	1.4697623545	0.6517697247	1.8384132697	0.5490276839	77:1321
LTK	ENSG00000062524	2.280255341	-0.6671383357	0.0487186755	3.2490177565	-1.5881619285	-0.1411113693	1.6089870933	-0.3958568134	-0.3623476388	-0.5521875503	-0.9276298679	-0.1206643022	-2.2101631175	-0.8119148796	0.2641494068	-1.7294326527	0.6114451635	1.1482946009	2.9047671794	-0.1411113693	104:3227	107:3352
SEZ6	ENSG00000063015	5.158379973	-0.3464440885	3.7402095459	2.5082808027	-0.4817106152	1.2974696846	0.5007863529	3.7873444212	1.2252827805	-1.1450988398	8.4217876842	2.4051126534	2.0302786327	0.152466644	0.2152902182	-2.8686554097	3.6126809675	-0.5517627991	2.703864856	1.2974696846	87:2142
ISOC2	ENSG00000063241	0.5463652942	1.1243486001	0.9366270317	0.9762632359	-0.0139386206	0.6378494956	-0.1447855145	0.3141718862	0.5717587351	-0.3456316927	0.429926021	0.7144320328	0.9188716414	0.2800025806	0.044200162	-0.1307227308	0.3808825141	-0.2891044356	0.7323833609	0.429926021	95:2739
AHRR	ENSG00000063438	-1.4136125971	0.2796437754	0.8669369645	-0.4872955204	-1.2868429816	0.2376678426	0.4006282396	1.0414737328	1.1668705479	0.3227586359	3.6745850914	0.0562971871	0.3089661372	-1.6552094827	0.4144163502	-1.4000081614	0.9849962358	0.0235560557	-0.347298437	0.2796437754	64:245	94:2693
GSC2	ENSG00000063515	0.3285104369	0.6766554139	0.6166489223	1.4299701519	1.3971076503	1.8792892162	0.7631811593	1.1929668423	-1.6902201231	0	0	0.6415886238	2.8128887936	0	0	0	1.6803539132	0.3374611672	1.8853855388	0.6415886238	91:2461
GPC1	ENSG00000063660	0.3695657131	3.1071403482	0.5865432112	1.8551857066	0.9735596358	1.8440869551	2.6381430289	1.3933658326	-0.1349094678	0.8486836981	0.6312645285	0.5123380578	2.943431651	0.4018511316	-0.6081714384	0.4612537532	4.09686601	0.1582757054	0.4831192195	0.6312645285	66:402	73:1043
LIMCH1	ENSG00000064042	-0.5438140168	2.4774906329	-1.0614163195	0.2718277927	0.242774459	-0.7044660974	3.4989931274	-1.444631288	-0.6014505932	-1.0269244445	0.8177117644	-1.6448755235	-3.4745228791	-1.2566690905	-0.1899177477	-0.702513748	3.6899254183	-0.6993831845	-0.4228267997	-0.6014505932	66:406
DLX3	ENSG00000064195	2.043535868	1.76129145	1.3746536648	5.1833667318	3.0998802427	0.8201112367	2.1166102252	-0.2463145955	-3.0065058966	-1.224830448	3.324485681	2.8822579656	2.4847029889	1.4500890708	-0.9027842104	3.7845290123	9.9754360739	0.3584812114	3.8949580528	2.043535868	106:3320
DMRT3	ENSG00000064218	3.1682038621	2.9122184245	-1.1675590303	2.6182275098	4.6432773693	3.7391298073	5.1739277956	-0.0580148055	4.6198350491	1.7208260499	4.6444997361	2.0180932063	4.9826163021	1.4924573464	1.1288926613	3.174664289	-0.9906190034	-0.1456446302	2.4712356484	2.6182275098	113:3626
ATP2C2	ENSG00000064270	0.8360801279	-0.2567623152	1.1363798604	2.1013233564	-0.1073998099	0.4460524352	0.0076918881	-0.111372607	-1.9767543797	-1.846344035	1.8042034981	-0.1731597254	-1.0332460281	2.7736361938	-0.0450246361	-0.2154555272	1.6280508647	-2.7221748955	1.6357299988	-0.0450246361	80:1587
NGFR	ENSG00000064300	-1.2015004178	3.7538831405	-2.1491965306	0.5125096543	-1.4250198868	0.4596850516	5.1463719997	0.8263259889	1.8564051959	-1.2468083943	-1.1183443278	0.48847466	2.4702838451	-0.3163628173	-0.8616817772	-1.8738054381	3.6192660022	1.7294170502	-2.4735390051	0.4596850516	109:3459
EYA2	ENSG00000064655	0.8580023856	-3.4439284568	-0.6348690705	2.1599487087	-2.7740415813	0.0026515654	-1.9033463724	-1.315033748	-1.0871659706	-0.6154087973	-0.0705357563	2.4321565746	2.8465903636	0.7804608398	-0.2390246994	-1.6087949583	2.3513183002	-1.1382242411	1.6037796821	-0.2390246994	77:1359
ABCA7	ENSG00000064687	0.9535225425	-1.4938346471	0.5305119887	3.2202632336	0.7667976871	0.4474724744	-0.6083624679	-0.2096594391	0.2694562239	1.087931221	1.8234530863	0.4853833527	-0.2543208456	-1.5672833776	-0.0012487337	1.0349885351	-0.2221935725	0.3387445862	2.0880781281	0.4474724744	81:1687
SNCAIP	ENSG00000064692	0.4620404348	2.1156267027	-1.0763384271	-1.7500088067	1.5161332868	1.7202554583	3.9666072659	0.7699665429	-1.3845645711	-1.7399731787	1.9300134526	-0.2288383724	0.8931390516	-1.3965344993	-0.4688303223	1.2981224685	0.2136568184	-0.1465257417	-2.0231178998	0.2136568184	75:1209
NTN1	ENSG00000065320	-1.4310900381	0.6849971959	0.1452086356	-0.4343468514	-2.342674351	-1.5569728572	1.9278153994	-0.2385367183	-0.9481398052	-2.1678084165	0.8107448431	0.0643931769	0.7558307409	-0.1349143246	-0.8404283316	-3.0241104392	3.727964549	-1.4198483436	-0.2004005345	-0.2385367183	111:3542
MYLK	ENSG00000065534	-4.5347577045	2.7467512864	-2.4126836805	-4.4981136732	-1.9951920979	-2.4266579748	3.6214440184	-0.0320205582	-0.1525845058	-1.5119662692	0.0595808217	-1.1565177189	-0.929302696	-0.0785812557	-1.7280515515	-3.7098048248	-0.9851400396	-0.2767463521	-4.7902914468	-1.1565177189	63:125
SNAP91	ENSG00000065609	1.7347804417	1.0826120759	0.0536325095	-2.6811929713	-2.1461271561	-2.4604650703	5.0184934245	0.2986894411	1.6265636401	3.4412890903	4.3022994225	1.6191321737	4.0169615563	-0.8712292935	0.5642630906	-3.9986171959	-3.257498357	-0.9078877609	-0.6799667367	0.2986894411	83:1881
TLE2	ENSG00000065717	-0.8457681422	3.4939158152	-0.7420917745	-0.8881796719	0.300192941	-0.8397307147	4.953931487	-1.9632369044	-1.1120277239	-0.2461627152	1.0040633254	-0.2260586294	-1.5085327192	-0.7179952395	-0.6909549532	0.2855740152	1.1863767167	-0.1294659394	-0.4842972237	-0.4842972237	62:44
PDE4A	ENSG00000065989	-0.3217730892	3.3079132027	0.2595874952	-0.333644924	0.2863257713	-0.5257204777	1.7969198923	0.4368820966	0.34116394	0.2107796372	1.1962221922	-0.2730615461	-1.2755338888	0.3772667508	-0.876942275	0.1554319968	0.0792112667	-0.3392596401	-0.9270257587	0.1554319968	82:1776	118:3763
CTNNA2	ENSG00000066032	-0.8938293018	0.0350849931	3.2732675696	-1.0944088983	1.0678035947	-2.6758724881	0.3309689437	-1.075991665	0.7952686806	-0.1868379123	5.8675006195	3.0900330449	4.3586829308	2.2006618775	-1.1015044469	-0.0907831655	6.1076985582	-0.0954590723	1.8345344084	0.3309689437	77:1369
SLC9A3	ENSG00000066230	0.6254097094	-1.8124078539	0.5844995076	4.3268861745	-3.8883772375	-1.699772219	-0.7806042468	-1.0987781803	-4.3194479582	-5.0908587284	5.404907275	4.1813305724	6.1924115	4.5948286084	0.1140812593	1.189768997	2.2794348087	0.2716746609	1.2398422082	0.5844995076	86:2102	101:3116
NGEF	ENSG00000066248	1.2191807682	0.3911354277	0.829016211	-0.6124021634	-0.446072946	0.2135777368	0.5662779798	0.8100793097	1.3772401562	0.2631411047	0.8374807673	3.8617870062	3.1106554682	2.5120839586	0.1917049674	0.5253265441	3.8019193189	5.0804298724	-0.1576352887	0.8100793097	102:3155
MPPED2	ENSG00000066382	-1.4176341087	1.950198165	-1.1137333507	0.1135965887	-0.9146611313	0.7610510005	1.2469999853	-0.5418036935	-3.2311927016	-3.6962636724	2.4827176793	0.2928703662	2.6709730574	-0.6721258031	-0.4676836279	-2.1658660442	-0.0897608946	-2.3700061547	0.2570084938	-0.4676836279	81:1650
FGFR2	ENSG00000066468	-0.4502635293	2.4200887779	-0.0693697817	-1.374441032	-1.8303511868	0.1215142281	4.702191217	-0.0678180778	-1.5474815908	-0.8769531116	0.4324641851	-1.6710078386	0.1685714534	0.0703128339	-1.2571618318	-2.3102498004	0.2558495457	-1.2665626036	-0.0478586492	-0.0693697817	65:265
KIF26A	ENSG00000066735	-1.3256565076	2.197826017	-1.2188536502	-2.0921572872	-0.1813198345	0.4608011682	2.96225962	0.6535044491	-0.5620555542	-3.7235810693	0.5101258958	-1.4297710307	-1.1239226469	-0.8090632613	-0.5481203676	-0.3477402046	2.8356673055	-0.2516764978	-2.0421712619	-0.5481203676	112:3564
DHX8	ENSG00000067596	0.3288952109	-0.5303903522	0.1477204383	0.7518500552	0.2931787232	0.708005486	-0.2784377948	0.6632189008	-0.6906458123	0.2269581198	1.0016562189	0.3817847037	0.2522268817	-0.0498925284	-0.0001507765	0.4168083335	0.5421414332	-0.0732447159	0.0795746914	0.2522268817	68:545
PRKCZ	ENSG00000067606	1.186818532	0.0960987479	0.6813554853	2.2137860831	-0.2028385217	0.9212015202	1.0887509777	0.42346472	-0.6897228324	-0.4403842783	0.4222538403	-0.6236738812	-1.5055087409	0.1978379869	0.2747843441	0.308161853	0.9300962458	0.0394699106	1.3265596651	0.308161853	74:1086
FGFR3	ENSG00000068078	0.7237828076	0.953080956	2.4194164529	4.5208018839	-0.2747101094	0.432084589	2.5731032137	0.1199928274	-0.8983444525	-0.4829409315	1.5066063414	0.1851575709	1.8972094794	0.0451253747	-0.1621188526	0.2240313128	2.7878188025	1.5364469012	2.1475518121	0.7237828076	102:3157
INPP5A	ENSG00000068383	-1.3043502477	-0.7820661384	-0.3894811101	-1.9719001151	-0.5520224118	-0.9356487155	-1.3136036621	-0.0696744119	-0.1505643756	-0.4691161528	0.5896722918	-0.8645695735	-0.9315277529	0.1072625478	-0.1429317689	-0.9061109486	0.8648650752	-0.2341331541	-1.5072943635	-0.5520224118	95:2705
REEP1	ENSG00000068615	-4.1214810263	0.6788342593	1.1898362095	-2.2915440976	-0.3121796831	-1.9725785562	0.7239146271	0.6338750233	-0.2081166377	-0.5863895136	0.7473168751	-1.3467509145	-0.8177036798	1.0240192381	-0.9063534901	-1.8693024122	1.7715815416	-0.579082735	-2.8405555633	-0.579082735	98:2927
RASGRP2	ENSG00000068831	-2.245552507	-0.1656703664	-0.587837162	-2.7807331252	-1.223155987	-0.6688340837	0.1038196445	0.7830476569	1.0546322778	-0.9586149073	0.4122500093	-1.1095302998	-1.7532605299	-3.5769228615	-0.7820041064	-2.0704053752	-2.4829457734	-1.1507391767	-2.5773064939	-1.1095302998	68:520
PYGM	ENSG00000068976	-5.4931901204	-0.413362402	-3.1674082611	-4.7024665844	-2.9170882728	-2.9677793414	-0.2613512304	-5.1538975443	0.6021847874	-2.1871696214	1.7424622814	-1.4757421378	-2.8344017301	-0.9897625746	-1.2451226545	-4.6972875239	-0.3109677975	-0.7192320839	-3.4207072162	-2.1871696214	68:520
PITX1	ENSG00000069011	-1.1449889795	3.6587003229	3.9579205042	8.6765833697	1.5265210401	-0.1730519067	0.973476655	-1.0196768113	3.2682187945	5.3955824179	7.1095166586	4.6876244732	6.5457029012	9.6817232726	-1.2411155057	1.665682767	4.5381256493	1.6151420741	5.0388357131	3.6587003229	114:3656
MAST4	ENSG00000069020	-0.5884905926	0.0089278076	-0.2872299684	1.1074606798	-0.3435881909	-0.0537047246	1.601355702	-0.1239179698	0.4912871027	-0.8433850883	0.4689677867	-0.4259239581	-0.7848246073	-0.3885339154	-0.4952497591	-0.5178602049	1.542429983	-0.3017851319	-1.3980717725	-0.3017851319	87:2174
SDK2	ENSG00000069188	-0.2414068915	1.1438663197	-0.6055367087	1.996686096	-0.0724460872	1.6437130871	2.0525522607	2.2243775458	0.2129451418	-0.7253441316	2.505963869	0.3818843217	1.4849694936	-1.0544113114	0.3286587157	-0.564723752	2.1966600772	-1.3144139569	0.0358804182	0.3286587157	88:2224
ABCC9	ENSG00000069431	-2.5124371779	4.4275419807	-2.1644851419	-4.813406004	0.7390215606	-2.0818174676	5.0504297878	-0.7986522277	-0.1873977534	-0.6458294098	-0.7540146904	-1.1935714495	-1.8155738803	0.8046193111	-0.7561667435	-0.7185871346	1.7947877042	-0.7720438552	-3.5670874961	-0.7561667435	80:1570
GAL	ENSG00000069482	3.8248601123	2.2493498937	2.5580783846	6.3877279081	1.3831992575	1.5372043381	1.4804897018	-2.1782107892	-2.2030040048	1.3000266169	2.984436453	6.4955078778	7.5728163369	0.7509615741	2.2776592219	1.5944755436	7.1527231856	-0.0282553563	3.5404212295	2.2493498937	94:2657
RORA	ENSG00000069667	-1.1266908642	0.5540386995	-0.7453045564	-0.5461290522	0.0095419026	-0.2301315027	2.2628892743	-0.6537800079	0.6401563404	-0.4009069784	-0.1585396588	-0.918787279	-0.4575722813	-0.7200334563	-0.2685081018	-1.0533947117	-0.1180343182	-0.6183878708	-1.79626122	-0.4575722813	67:462
DRD4	ENSG00000069696	1.1599708012	2.6842861231	1.807399651	-0.7418735142	0.9697780927	0.6929574497	2.1109134987	2.678674108	2.9261114081	1.0710443623	2.9878762783	1.5846082086	2.4981379543	0.5389721868	-0.0335464512	1.8505448962	2.3751269382	-0.8132789772	0.0290761483	1.5846082086	100:3006
HES2	ENSG00000069812	2.1221269329	1.287250471	1.6705120311	6.6175776196	-0.4836343551	1.9372853188	0.725892688	1.5543341259	0.3244363495	-0.4529930817	3.8706506909	0.4501978578	3.1589136797	1.4810626379	0.1442257285	0.3632426272	6.4608614945	3.0746241341	1.7244904011	1.5543341259	77:1336	105:3279	108:3406
SPTB	ENSG00000070182	0.5650513502	1.417446069	-1.158816036	0.3760596381	0.3635755754	0.6818270107	2.182780949	-1.6867072337	-1.5823284958	-1.9177569666	1.9319764022	3.1611934868	1.0233023524	0.0872534308	-0.6042332505	0.3152972525	1.1911077266	0.0096404187	-0.3060139	0.3635755754	94:2665
FGF10	ENSG00000070193	-4.4701731137	2.3712327232	0.0412451232	-3.5471737429	-1.3832518161	-1.9701938021	2.7742873329	-1.8025314922	-4.8325010789	-4.0955462622	0.5067123461	-3.3849223032	-1.9557167222	2.0475293028	-1.6644017003	-2.7556872283	7.8099577889	-2.839459846	-3.9450175126	-1.9557167222	87:2172
SMG6	ENSG00000070366	-0.4327662268	0.0311376698	-0.421903877	-1.0490992868	-0.3415162244	0.0605584393	0.078901361	0.3373148658	-0.2766205964	0.2992743057	0.6833579856	-0.3477595975	-0.5443855823	-0.3887616337	-0.2886082852	-0.3912866161	0.4102163845	-0.0568369587	-1.1505381875	-0.2886082852	72:921
FSTL3	ENSG00000070404	0.5161841252	2.9090167411	-0.237305342	-0.9765071383	1.4565819092	0.423531823	2.4813515142	2.9365643385	1.8663757335	0.8211988068	1.4199778337	-1.178203755	-1.7600871351	-0.7490269033	-0.4149821031	0.6810496559	0.4141445567	1.4648702464	-1.5195639434	0.5161841252	64:217
FRMPD1	ENSG00000070601	1.8159366379	-1.0961935819	-1.1118733437	3.1073245896	0.8431356039	0.1116109955	1.8559600647	-2.2412840213	-0.545273404	-0.8058969075	2.2946144447	-1.224409099	-0.1391192484	-1.5089546038	0.7046541341	0.1992581931	-0.5526846975	-1.506930143	0.2241513996	-0.1391192484	94:2703
ST6GALNAC2	ENSG00000070731	-0.0094902632	1.484722234	0.6008936749	3.4404043603	0.2567248789	1.812226111	-0.0722925089	1.2010924398	-1.8946664546	0.3656991429	2.0040442725	-1.3263319675	0.8550480665	-1.0224037905	-1.366397678	-0.9318644554	0.5020892113	-0.7317719472	-0.0354104368	0.2567248789	95:2734
CHAT	ENSG00000070748	4.0016253467	-1.1595563543	2.1530588076	7.6341524756	-3.9241743819	-0.2075476934	-0.7628902686	3.6574739563	7.5211410973	4.8688903656	0.5636248246	8.2746244362	6.1250135211	-0.512299317	4.0063734646	-4.2941626414	1.2801608159	5.365522024	6.1781385315	3.6574739563	94:2649
EPHA8	ENSG00000070886	3.7363748651	0.7344225948	3.5513476477	7.4756739905	5.5832091278	2.5840292661	0.8574488501	2.7041974651	0.6421244206	-1.9808324725	-0.2473134649	4.3729957782	6.2021207037	-0.8153417841	1.8620824748	5.5067385715	8.9007406859	-0.148264658	5.6067280002	2.7041974651	67:446
RPS6KA2	ENSG00000071242	-1.657836774	0.399021131	-0.9033658238	-2.084523046	0.011584494	-0.7592064379	0.6845553714	-0.2676941427	-0.1521648593	-0.5272981126	0.9065775975	-0.738697559	-2.6184756571	-0.355690273	0.0504298813	-0.4460264306	2.5987484149	0.4811072216	-1.4891898357	-0.355690273	74:1126
SLC6A15	ENSG00000072041	2.5033465461	-1.1956967841	1.4866344324	0.8254255887	-0.4135310783	1.5460194423	-0.809793857	1.5309461996	1.682736113	4.4375305095	8.0377089529	3.8884450416	7.1735967034	0.2774923551	0.2555704083	-2.4562008317	4.0268542797	-3.9990476031	1.4666311771	1.4866344324	78:1410
LIMS2	ENSG00000072163	-3.5726959971	1.640490373	-1.9979935403	-4.8277991004	-1.5052281978	-1.8068157109	2.3741442846	-0.4240650553	0.1130292558	-1.191316615	0.2454699892	-2.8662784602	-3.2230698074	-1.4250584225	-1.2003542327	-2.6455259758	0.7831818378	0.0446657564	-3.2279456497	-1.4250584225	67:478	86:2085
SPEG	ENSG00000072195	-3.2530096013	2.7737971068	-0.596476585	-2.9406316301	-1.9128905561	-1.4712138791	4.1125974909	-0.7488689196	-0.5366277422	0.8673690745	3.2557165841	0.7389644379	0.885673561	0.8508724275	-1.2330047012	-3.5041897818	2.1595518824	0.5674779634	-2.974319385	-0.5366277422	64:223	75:1193	86:2088	93:2609
TRHDE	ENSG00000072657	0.4789127591	0.2913930884	-3.9550469898	-2.4618635395	-2.3720443257	-0.5715694411	1.0727863389	0.095506156	-0.2184983441	-0.5533770251	1.7926665697	-2.6665073629	-3.8814988163	0.3374084834	-1.6821071472	-1.3720965537	7.9808670737	-1.7129307509	-0.331287547	-0.5533770251	101:3078
CRMP1	ENSG00000072832	0.8543025287	-0.7992514026	0.2222049982	-2.4418210168	0.2120821875	0.0241038973	0.2520860538	0.9640084052	0.1524641688	1.2008316894	2.5921202272	-0.3478896634	0.4205635606	0.6549095146	-0.0270085714	-0.6107743868	2.1068538698	0.4176549317	-1.6181831787	0.2222049982	97:2875
EVC	ENSG00000072840	-1.289453397	-0.8947391606	-0.4812937912	-1.5049721601	-0.0256609236	-0.2093645803	0.1200088595	0.9560317131	-1.4814349433	0.8123466592	1.0586820001	-0.5739687811	-0.8858820477	-0.0601922741	-0.1289094409	-1.1088880468	1.9717165602	-0.7747713649	-1.8071777328	-0.4812937912	64:238
SIDT1	ENSG00000072858	-0.2873302507	-1.0405494957	0.8532093918	2.1287507321	-0.5952455798	-0.2115776802	1.0554325523	-0.4712605987	-0.4810815734	-1.0082122276	0.8674760589	1.2569536029	0.0484399486	-1.3508379995	0.0711241467	-1.0143652781	-1.494197054	-0.318611429	1.1546017699	-0.2873302507	75:1198
PANX2	ENSG00000073150	1.188865266	1.0682736028	1.668251217	2.0807645122	2.281271426	3.0450142432	0.7434931095	1.7460846423	0.1825789013	-0.0304471483	1.4154019254	2.6677285042	3.1083231252	1.0200621528	0.4572230327	1.5548328069	4.1023974858	0.1485821153	0.3093673959	1.4154019254	87:2158
ADAM11	ENSG00000073670	0.0330263217	-0.467196015	-0.3358708436	-2.0274356216	-0.5859419166	0.5583828464	0.2891167694	-0.2408675843	2.415474934	1.5941126529	2.9924567084	1.4517710456	2.917823576	-0.8376315042	-0.4099703356	-1.8842501034	3.4873308094	0.5479036094	-1.9361849834	0.0330263217	93:2590
TBX21	ENSG00000073861	0.028861327	-0.3643873171	0.232147902	0.9704247425	-0.8658535427	0.4782387461	1.0642300073	1.4054986326	2.9005413301	0.7326968958	0.1916181344	-0.2628879507	-1.7930310181	-3.76205375	0.0849897831	-0.6766245262	-1.5864686592	-0.9412869746	-0.0065646084	0.028861327	93:2591
GLI2	ENSG00000074047	-1.3695240103	1.4525489298	-0.5173730943	-1.7459787238	0.3431870415	1.3204239045	1.9192849801	1.5364519254	0.9678999368	-0.8132640878	3.1611891358	0.3975943409	1.7545464071	0.2938703586	-0.9412353093	-0.5329593811	1.5358948434	-0.3990569492	-2.5349870009	0.3431870415	76:1275
NOTCH3	ENSG00000074181	0.829267261	5.7187000224	0.1125391419	1.0494743219	1.4325497517	1.6327643717	6.4430512785	0.8027150295	1.4804742992	-0.8569553071	3.2264330122	0.7380118078	1.338630597	0.3298295278	0.3162413411	1.7139582769	2.0813612528	0.976306333	0.3672531629	1.0494743219	64:212
PPP2R2C	ENSG00000074211	0.8284656968	0.5727468503	3.6331181861	-0.9552154515	2.598848311	0.5285092369	1.3314715975	0.9985202528	2.8069127827	2.7621048512	5.8330371313	6.0912268084	6.9242182875	3.4829931498	0.066354123	1.7007833768	2.2818860697	2.4615987657	-1.2931141646	2.2818860697	97:2876	105:3297
SNCB	ENSG00000074317	3.2395265743	3.1547532843	2.6692116278	1.1389461169	-0.9698392237	3.3583026723	0.905777634	2.185087975	6.781201543	5.5438994441	2.7699870518	0.9286896611	1.7428017487	1.4431350691	0.8443117473	-2.7495558077	2.7184742422	0.5831282501	2.4108236403	2.185087975	108:3430	108:3431
ATP2A3	ENSG00000074370	-0.3731500525	-1.6267122199	1.5703376867	0.3672783086	-1.5135987495	-0.8375667501	-1.2759614715	-1.2058408452	-0.2517321074	-0.1412928274	1.0062517099	0.9228028678	-0.5704076703	-1.3495053983	-0.581411895	-1.6031503414	-1.4234158409	-0.3444129179	0.9010374721	-0.5704076703	72:922
CA12	ENSG00000074410	-0.0760820842	3.2089473215	1.6731871973	1.0946272591	-2.1967541851	0.8111958371	2.517133233	0.6976129465	-0.3306920735	-1.9118755287	3.4485561652	2.040916596	4.0180953647	2.2802868818	-0.9649057311	-1.7919663952	0.9288891625	2.3510026416	0.0065444206	0.9288891625	69:628
NTN4	ENSG00000074527	-0.4612376766	2.4586778683	-0.9741229789	0.0975216414	-0.8279580624	-1.6427702794	3.4029643696	-0.9032515974	-2.1236521014	-1.6656214908	-0.3683456166	-1.5703456313	-2.3842883312	-1.1483301285	-0.7459700473	-1.0237975708	0.2926272295	-0.1470572376	-1.6898632005	-0.9032515974	82:1759
WSCD2	ENSG00000075035	-0.7262758254	1.1831348779	-1.7639582081	-4.217602979	-1.9825705763	-2.1491837586	0.6972188488	0.7331273248	-2.6798924721	-3.4058764881	2.132431035	-0.6941444418	2.0572905863	0.8536787584	-1.1213357935	-1.932901302	0.8668321684	-2.6616669474	-3.6087010015	-1.1213357935	85:1977
KCNQ2	ENSG00000075043	2.1394480947	0.8158104687	5.1180786219	7.3310020619	3.3423254461	1.2222461183	0.6125170827	2.5187685235	-5.027384159	4.457550108	2.2845457078	6.5185009071	8.0831982206	1.0037317885	-0.263584312	-1.0229630743	5.4158612216	0.426634094	4.2122022807	2.2845457078	72:939
CELSR1	ENSG00000075275	0.4886274216	0.1459269048	1.4699965466	3.1734954393	2.9278504661	1.0649936591	0.4557509215	1.188816207	0.2373691646	-0.288098897	1.80254064	0.2481922381	0.4259130723	0.1554090412	-0.3797598489	1.5107298464	-0.029316447	-0.5850384995	0.7418508375	0.4557509215	89:2323
WNT8B	ENSG00000075290	1.0528565836	0.0049129768	-0.2248444536	6.0650064017	2.8598212582	1.022091253	0.2399158165	-0.1558517975	-3.3901907625	-5.3204812393	2.8698825804	1.8387525209	0.4108717048	-0.0590101819	0.6627540334	4.2482883803	1.5698096344	0.272636115	0.4450945354	0.4450945354	84:1892
ZNF638	ENSG00000075292	0.1683614471	-0.2249633281	0.0863747216	0.1087718641	0.4359113762	0.2151854786	0.0332712335	0.5584447177	0.1323448485	0.1252381256	0.5797000835	0.5608719032	0.2073374193	-0.432154299	0.214008306	0.4579598412	-0.0189829087	-0.1592094703	-0.169078814	0.1323448485	71:848
ADD2	ENSG00000075340	1.859656863	-0.5532890124	0.2013867754	1.3782819916	-0.2075078482	2.044971852	0.3754688787	2.8481104555	2.7050717177	2.7553071531	1.0604744395	0.5486633367	2.6431892275	-0.5894604015	0.4597770856	-2.2074733896	0.1213485512	-0.5790738806	1.049746573	0.5486633367	82:1793
CACNG4	ENSG00000075461	3.1238359444	1.6654979613	2.2892444081	4.0577224234	4.1779948768	1.9301553322	0.4705502402	1.4174030529	-0.2101972568	-0.5709878403	3.9873988482	-0.6195054607	-1.7377263782	3.374699237	-0.740642803	3.4238725568	5.2321213534	4.5732109557	0.6066034856	1.9301553322	102:3147
FSCN1	ENSG00000075618	1.7764307896	1.3179231941	0.5050790764	2.1940439244	1.7829215093	2.6869811266	3.1030134532	2.3506363175	1.5937294517	0.7949432468	1.0544646586	0.9634310937	2.5532356428	0.4518940959	-0.2636603969	1.1439735639	2.1787765102	0.1760576837	0.6906805111	1.3179231941	63:146
MOCOS	ENSG00000075643	0.8543383888	1.5580267387	0.6091622091	4.1234315192	0.783933663	0.7304798617	1.5255711891	0.8240817147	-0.7434842521	0.2335984494	0.3614384158	1.1846716397	0.9425553468	1.5059846302	-0.3339548571	1.1879937863	0.3325780688	0.9858910137	0.7103136172	0.8240817147	67:472
ATP12A	ENSG00000075673	3.7010498742	0.7242751601	1.3963190406	9.7584134178	1.9910823625	2.4940163348	0.3704856399	-1.8129973649	-7.8727874457	-8.9973110399	3.3811986434	1.5807459964	1.1084082189	5.3758063848	-0.288073833	-1.3970653843	5.132768271	4.1729560384	3.2493209757	1.5807459964	93:2579
SEC31B	ENSG00000075826	0.2224309761	-0.0144949555	-0.9543019194	0.104239904	0.8432161934	-0.13815545	0.0969660638	0.3377426366	2.2722672818	0.7449992015	1.0831273147	1.0457266696	1.0142542994	-2.8042580561	0.817456712	1.241401012	0.4570698949	-0.2028237576	0.0354443109	0.3377426366	84:1892
PAX2	ENSG00000075891	-0.3182979501	0.242960407	2.4642600333	-1.4437057281	2.9867166029	4.8036442273	0.9276933649	0.9119637674	-0.4094050042	0.4107996768	4.3762195902	3.5798081722	6.9615575701	0.0964464166	-3.6029652442	2.5809057051	5.1842687865	3.672040061	0.2126356152	0.9276933649	115:3671	118:3752
RGS11	ENSG00000076344	-1.3651500818	2.6495488421	0.63323495	-2.9171819661	0.004036235	-1.6301912933	3.6971306595	-0.68401584	0.5765254164	-0.5993162507	1.0336522415	0.062860625	-0.3565952624	0.3123324405	0.9824017336	-0.2651339695	1.6304128714	1.2819645567	0.0360756027	0.062860625	89:2303
MCAM	ENSG00000076706	-2.0654188307	2.0843836178	-2.0256956005	-2.5281820425	-0.0398574187	-0.7924604678	2.462900922	0.9241616071	1.9205418034	0.4399374139	2.2112401866	-1.012130297	-1.2398482094	0.0658993081	-1.0687763103	-0.8600493355	0.1687753522	1.1055139484	-2.1410575415	-0.0398574187	71:799
RAP1GAP	ENSG00000076864	0.8448591952	0.7305843859	0.7195121659	2.3454367295	-0.0129651704	-2.1281194348	2.4396905943	-0.3863497972	-3.3996601459	-1.9515861536	1.7903028844	0.5096560414	-1.2683096562	0.4081401266	1.2046467901	-0.0779791601	0.4071681096	-1.5454266313	2.2007026778	0.4081401266	65:278	73:987	95:2714
ARHGEF1	ENSG00000076928	0.6442658261	-1.1850874526	0.3926105385	0.8522439036	0.6765911709	0.8053138129	-0.2232034279	1.1395549651	1.2178416302	0.435658231	1.0872941199	0.1364413385	-0.0580765968	-1.9347782462	0.1381548311	0.7012642148	-0.5558689089	-0.1487125114	0.3656437672	0.3926105385	98:2919	107:3364
MAP2K7	ENSG00000076984	0.0836337285	-0.1891510693	-0.0523213794	-0.4255221063	0.016520226	0.219205082	-0.4379003644	0.5433150752	0.3171665878	0.0209324235	0.920458698	0.0529847339	0.2285542913	-0.4793735026	0.0157242045	0.0294830401	0.7500565987	0.1021411823	-0.5542221787	0.0294830401	108:3419
CTTNBP2	ENSG00000077063	-1.2140809007	1.6719267451	-0.914613466	-4.0522974909	1.6462878729	-0.6732782373	2.9439832767	-1.3327462556	0.1349026954	0.7693793254	1.7236413188	-0.4944006864	0.6904745942	-0.3088230696	-1.327800923	1.3828541169	5.4287137082	-0.7577770541	-0.9407141483	-0.3088230696	70:776
SPAG6	ENSG00000077327	3.1585637155	-1.1906193221	2.43969815	3.4455403724	-0.4198672746	0.9907867076	1.0400013253	-4.3089567034	-0.4557197018	3.6027990057	3.7389692377	-1.238308781	-2.8452774756	1.2561373491	0.4687061396	-0.8611329893	2.4889040964	1.5791089931	-3.2534532919	0.9907867076	89:2279
ACTN2	ENSG00000077522	-4.3689632302	-1.9628199335	3.3858339048	-2.81420519	-0.2217258391	-2.8984552218	-4.3539029827	-2.7218237109	1.4102897129	1.5500930393	5.8340762216	-3.0883223673	-3.2025779945	0.3562988341	-0.7154904883	0.4176525148	5.0220206027	1.3535417681	-0.5758544229	-0.5758544229	89:2290
GPR137B	ENSG00000077585	0.1114828374	-1.088259444	0.7419888213	-0.285486834	0.6864207394	0.9520785035	-0.1490569935	0.9407781406	0.5174808488	-0.2024060554	0.6553662208	-0.1625243686	0.2216309847	0.171021625	0.2896842631	0.057679097	0.1767749539	0.2333090595	-0.7609904555	0.1767749539	76:1245
ITGA8	ENSG00000077943	-3.9868855967	1.520533495	-0.8996608118	-2.532765441	-2.3290876625	-3.5705463676	3.8190396099	-0.2463365171	-0.6299792515	-2.9997326783	1.3088746996	-2.3101638424	-3.7932327521	-1.485095296	-1.0139495586	-1.649473562	3.0242206455	-1.2451014749	-3.996279472	-1.485095296	88:2192
AMPH	ENSG00000078053	-1.3451434974	1.3732788715	0.4441309255	-2.7328809592	0.0020195129	-0.1805562295	2.1097240606	0.6671806535	-4.2770449043	-2.6442436028	0.755524891	1.8198323945	1.2433814902	0.4231346497	-1.1333575252	-1.27673653	4.6415297512	-0.5141674773	-2.5562445641	0.0020195129	76:1295
LAMP3	ENSG00000078081	1.6653610064	-0.3363570929	1.6552361757	5.5398825332	0.9445608175	3.6107516183	1.7465071894	1.9606652981	0.7295720908	0.6324034707	0.0979710061	-2.7991788591	-2.9551981965	-0.0773616981	-0.0813064264	0.1616815018	-1.3134563679	0.9864020982	2.1054795018	0.7295720908	77:1372
NEBL	ENSG00000078114	0.1434924003	0.7667778466	0.2709858133	2.9834478139	2.662662444	0.2138254004	1.0990402713	-0.9628253562	-1.8389198533	-1.2007832489	1.5875667043	-1.5628508657	-1.6597748441	1.5714748142	-0.3863348527	2.0025038129	1.1454157422	-1.1581250369	0.7145094161	0.2709858133	72:895
ADCY2	ENSG00000078295	-2.4758871995	0.6747494079	0.5582409502	-1.8854820795	-1.2386673293	-1.1390116794	0.7811447817	-1.7894334853	2.8255746326	3.7037231097	2.5677374761	0.3347458741	2.5720419054	-0.217837149	-0.392496726	-2.7772618368	6.4169352117	0.2795188291	-3.1357196899	0.2795188291	64:247
PPP2R5C	ENSG00000078304	-0.1074874364	-0.3373558307	0.0764524174	0.4056054442	0.4598120028	0.1517201982	-0.3210576335	0.5712567197	-0.1974048388	-0.2594707464	0.5930570531	0.3005876346	0.3072546757	-0.307189328	-0.046993323	0.0782296224	-0.3306667079	-0.2669982236	0.0193624143	0.0193624143	71:814
HOXA9	ENSG00000078399	0.3660100484	-1.1602227103	-1.4909942198	1.1235553712	1.178067636	0.8538279268	1.0291286386	2.3966682623	-0.8007349158	0.4664115516	2.9049997801	2.6546804735	2.1694117358	-0.3272419886	0.4268316091	1.5806190447	0.8108222494	1.209499341	1.1849214584	1.0291286386	113:3622
EDN1	ENSG00000078401	0.5920946556	2.4055733618	-1.5412983691	-0.9842766125	0.1476682048	-0.4652527215	3.466746379	0.0559180316	1.449384543	-0.2866270732	0.3226885008	-2.2453693332	-1.8508842164	0.4273796568	0.0404361596	0.7705429575	0.6487458801	0.1540611796	-0.9746728373	0.1476682048	64:248
ADCYAP1R1	ENSG00000078549	-2.4914655676	3.1760419252	-3.2236473889	-1.745278841	-3.146368492	-4.1390071226	3.4827225533	-0.8137297936	1.6914363589	-1.350074566	0.754662355	-2.2237751969	-1.3906824479	-0.1892105853	-2.0093462057	-6.28189538	2.0481212911	0.3101454759	-1.2833277853	-1.350074566	69:689
FGF20	ENSG00000078579	2.5977750219	-0.2310421501	-0.7208495076	11.0883224939	5.6509711575	1.186337114	2.0233888448	1.4437118383	1.6188919942	1.196437662	3.7625723847	3.4915925329	3.8047711582	-0.2547050178	-0.5401059279	10.6886384245	-0.5458574416	1.696237076	3.4760125445	1.696237076	81:1729
TP73	ENSG00000078900	2.1079864105	-0.990844175	0.0687728786	6.5631110618	2.7614267048	1.8076999402	-1.1569226383	1.0642583928	3.9096645928	2.1502053901	4.1968078767	0.72710156	2.0181526474	1.8841751689	-0.7987673104	1.9828305361	-0.3400408511	0.4385653769	0.1103241246	1.8076999402	108:3401
RUNX1T1	ENSG00000079102	-2.8223226009	3.0756798336	-1.6790027252	-3.8206447959	-0.3599336933	-0.7058566783	4.1085663129	-0.3586808455	0.0576133948	-2.5045507669	0.6878645373	-0.951439484	-2.2882341843	0.5339195368	-0.482607531	-1.8334140145	2.7022356483	-1.7847847152	-3.1736886543	-0.7058566783	62:77
OSBPL6	ENSG00000079156	0.0974203963	1.5569577412	1.0380762927	1.9657135682	-0.0481421527	0.7308454566	3.0148607158	-0.0669132519	-0.4375559273	-1.8765089832	0.5022133091	-1.2602806916	-0.6711992739	0.2011926716	-0.2759360614	0.0203690213	1.6347407875	-1.0464621957	1.0683327392	0.0974203963	64:222
RIMS1	ENSG00000079841	-1.5567190689	0.3706847322	1.6380727235	3.3309821392	0.4435210872	-1.4931472807	1.2409459239	-1.7162300808	1.5469887406	-0.1889321033	2.5390332263	1.2453869061	-0.3687120986	2.5679285726	0.3442903463	-1.2083372937	0.2297074084	0.6042786988	-0.3991979899	0.3706847322	77:1383
MOXD1	ENSG00000079931	-1.0870779847	1.0530152667	1.150788403	-2.2429602384	0.5435277815	0.4450004555	2.0766047929	0.0519278136	-2.8063713499	-1.2518039829	1.3924957147	0.5570545709	0.0519891086	-0.223228269	-0.0668499824	-0.3708041097	1.9628886038	0.0660718057	-1.0714426928	0.0519891086	89:2337
PTPRH	ENSG00000080031	0.0020857182	1.6059057813	0.1852733614	2.4095140842	-2.0781024635	-0.4388912114	0.3630383986	0.0873211266	2.1310510461	2.1190404273	0.9124103339	6.5273327674	4.5110707072	0.9219219549	-1.1600322955	-1.5021400689	1.2560496047	0.5673928733	1.4164436236	0.9124103339	93:2603
EPHA6	ENSG00000080224	-2.2689877291	0.4498761966	0.2882366163	-0.9579468634	-2.4768237459	-0.4943966538	0.4092313364	-0.1840931871	1.1721390612	1.7323398694	3.6298318983	2.242468863	3.3913532437	0.4988425278	1.2500609205	-5.2538922547	7.4968427078	-2.0439537966	-1.8039881555	0.4092313364	98:2932
SCTR	ENSG00000080293	2.5869442435	1.7193692758	-2.6602452904	5.2498915537	-1.5548131881	-2.8888649346	2.3376652634	1.1601202863	-3.6448859196	-3.0216745897	3.3855670001	-0.0961660864	-2.6748229353	-0.6244515029	-0.4639660644	0.1944278457	0.5441660786	-0.9141606679	3.0423598883	-0.0961660864	66:393
SLC4A4	ENSG00000080493	-0.4951434737	0.9555370732	-0.5171347449	1.3597574418	-4.2982846028	-1.659596438	0.7774771359	-2.380610303	-0.2121955015	-1.7727343551	-0.1021532663	-0.3174155987	-2.9234979597	-0.7589378622	1.0203137205	-4.1765903516	2.7819456596	-2.2062774169	0.4782044606	-0.4951434737	67:493
RDH8	ENSG00000080511	3.0234304328	0.5826793067	-0.5047478748	1.3479129342	2.0558638024	2.4048376129	0.0467085609	3.7985624154	-1.3003976061	2.4290329089	5.5382677903	0.1247348544	2.388665004	-1.4597259082	1.9750627852	2.8002625744	2.5389845814	1.454900192	3.7343397527	2.0558638024	90:2377
COL5A3	ENSG00000080573	1.2564497432	4.5933130072	0.3594538759	-0.1890708	1.7041942319	2.157490554	4.5015657421	2.6330625577	4.2321699898	0.9340834013	1.895628193	0.5804727263	1.6965998042	1.580603428	-0.0342037422	1.4940495759	2.0823142012	1.0876308819	-0.8514998201	1.580603428	90:2377
CHRNA3	ENSG00000080644	0.1385560251	1.4885145672	1.2128191515	1.7329346841	-1.2522086254	-1.4788831507	0.9021122475	0.4817267155	-1.7251404233	0.7047058153	5.3650157657	1.1493363306	0.9171469284	1.1266130118	0.9244250748	-2.4120479759	1.9949765942	-0.6994762595	1.654745545	0.9171469284	107:3354
KCNN2	ENSG00000080709	-2.1099620325	1.3386624903	0.7334925075	-3.7355725082	0.846710001	-0.1849754334	2.7900214757	-0.2595383267	-0.6240432417	-3.1016655434	-2.7583006569	-0.089889027	-1.5057613171	-0.5494757323	0.9822050883	-0.343390729	5.1217090997	1.068752362	-1.3718049662	-0.2595383267	88:2260
DLGAP4	ENSG00000080845	-0.0043066569	0.7838375983	0.3688943828	-0.2942910626	0.9517999525	0.5306901675	0.8097666128	0.8925468354	0.7495513886	0.6405898063	1.3894369037	0.3382931333	0.1839916592	-0.0694449866	-0.0608711043	0.8471656724	0.9687311333	0.6395661705	-0.1157501501	0.6395661705	97:2866
IGSF9B	ENSG00000080854	-4.39925458	2.2777072109	0.1690084252	-3.4103776505	-0.0382263469	-1.2298993962	3.6177205485	0.6807593846	0.2521642282	0.018938531	1.454282142	2.338171254	0.9567459375	0.7286391475	-0.4753920251	-1.1433908623	3.5327002495	-1.8969781144	-3.7531785676	0.1690084252	100:3003
COL4A4	ENSG00000081052	-2.351459148	-0.8692948537	-0.53629583	-1.169254109	-0.1060436467	-1.222726897	0.7951507925	0.6086854534	-2.4438594337	-1.2031042942	0.4199364922	-1.2099264309	-2.9128480169	-0.6577644806	-0.5038034741	-0.5180690857	-1.1132717892	-0.6678368103	-1.3979892763	-0.8692948537	91:2463
TCF7	ENSG00000081059	0.3954896208	1.2317006815	-0.9053071688	2.7329768941	2.101790077	0.6738484771	4.3760788773	0.7027956837	1.439176523	0.1494341674	1.4602726856	0.591918649	0.2972004523	-1.328676878	-0.2761474783	2.0792459004	-1.6012978371	0.0659123298	-0.1455141916	0.591918649	71:868
OSTM1	ENSG00000081087	-0.6829960995	-0.2132440962	-0.4512214576	-0.7444941468	-0.1414439013	0.2868644282	1.0086318763	1.0738245342	0.3906916812	0.2407300439	0.9201854304	-0.6611034825	-0.2850786387	-0.4632187598	-0.2683093514	-0.637000064	0.8281197797	-0.0155586128	-1.0681504019	-0.2132440962	67:498	103:3198	112:3586	116:3725
CDH7	ENSG00000081138	3.7476057443	-0.3523513186	3.8491583252	3.9808405158	3.4120154493	0.3609110238	0.7838812711	1.4834410281	3.6079628632	-0.7882564645	3.1366574106	2.1399290684	3.6396145941	3.4399240855	1.299775299	0.5918423572	9.1226780989	0.7963858474	0.2457855671	2.1399290684	68:551
PKP1	ENSG00000081277	1.7734322812	1.4697278212	-0.9678861191	8.0257553797	4.1984423156	0.9266404582	3.4229976153	0.7200380122	2.762885113	0.1724131595	1.2849895074	2.590815966	5.8600711841	0.7954940459	-0.2968144863	4.616319655	7.7327169293	1.0163812932	3.9780326929	1.7734322812	76:1240
LRP2	ENSG00000081479	3.6775493116	0.0548641208	0.5195316694	4.4811910982	3.0992446683	2.3256262063	-0.5053760995	0.6697432231	1.3790176803	-0.5712415168	1.9339304117	-0.3581741253	-2.3600270081	4.2965152053	-0.8705089026	5.8154981017	-1.6323721265	-1.6069663898	4.9080993422	0.6697432231	100:3033
CADPS2	ENSG00000081803	-0.2709443962	2.2028605844	-0.0291616856	-1.5144929781	0.5271785479	-1.0962794765	3.1416312735	-0.574330822	-1.8813752562	-1.1710914947	1.0513808796	0.314420333	-1.3213527667	0.2308995955	0.2414837637	0.2422596105	0.4755698429	-0.2371284662	-0.9507247459	-0.0291616856	80:1629
ATP8B1	ENSG00000081923	-0.4537170842	0.0217607112	0.8110543623	1.3038259524	-1.5481686598	-1.2351633862	0.0650457664	0.0573947409	-1.6677399705	-0.751392853	1.4046868413	0.792266628	0.8178240128	0.9612420496	-0.1119400463	-1.4562142966	1.535227138	-0.4451423893	-0.353282086	0.0217607112	77:1349
IL12RB2	ENSG00000081985	2.8735312229	1.1930930423	1.6106287616	5.6402111106	-0.0115978495	3.0848499965	2.463216068	2.6946820284	3.0052973992	3.5987847118	1.6279735478	2.2673427173	3.265613499	-0.844799318	-0.2204253382	0.1344310246	3.0812488828	0.7514953319	1.5169832341	2.2673427173	76:1264
SMARCD3	ENSG00000082014	-1.2473078158	2.3810212646	-0.4656921832	-1.9429578229	-0.4810730828	-0.7598109336	2.7965944421	-1.3173014105	-0.6923348058	1.0266988099	2.1966412413	-0.2867554453	-0.6334016473	-0.6238635669	-0.9430142578	-1.4090818873	1.3173531781	0.6416352501	-1.0849802996	-0.6238635669	72:969
PGR	ENSG00000082175	-3.5175448141	1.9247655623	0.6425489202	-4.7886644574	-1.3597113786	-1.6796672629	2.7110750608	-0.6585795646	-0.4732791225	-2.4908775055	0.2983558716	-1.7548402806	-2.8722725057	0.1857241035	-1.0799102847	-3.3144114237	0.3566943607	1.0442907603	-1.7410841657	-1.0799102847	93:2567
COL19A1	ENSG00000082293	-5.3645068515	-0.1726806944	0.9528345998	2.5353467835	-2.0587673862	-2.6050013113	2.9267652072	1.8163997133	-0.0360314602	-1.6893714216	0.4560987553	1.5005781188	5.1827831429	-4.0345569549	-1.6267610534	-3.4498829772	2.4086802275	2.4280145654	-0.2804942291	-0.0360314602	68:585
EPB41L3	ENSG00000082397	-0.5598185287	5.245605002	-0.4286629483	-1.8180734635	-2.4897182473	-0.1845746442	6.4697320883	-0.7305256029	-0.1630094696	-0.9397590704	0.128993376	-1.0207245917	-1.2791766504	-0.1175577833	-0.9203748613	-2.3034050088	0.1102716786	-0.8017954224	-2.048318698	-0.7305256029	81:1685
KCNK2	ENSG00000082482	-2.2831564819	1.2254600498	-0.2322951799	0.9077263276	-1.2913617401	-3.0791520415	0.9225601902	-0.2817702592	-1.049618576	-0.0818442758	3.5482086318	2.9048980347	4.2393109342	1.1155991684	-0.3879254396	-1.6532142592	2.2529777532	-2.2041596865	0.4003476937	-0.0818442758	85:1979
SERTAD4	ENSG00000082497	0.3648804021	2.3973982763	0.4008473388	-0.1245116271	-0.9459056195	0.9282107741	3.2759229481	-0.3196786501	-0.7293768163	0.3574543355	2.2620313365	0.544821993	0.9675867803	0.9738393608	-0.5263628036	-2.1578131098	4.6446586832	-0.9101917843	-1.5614803571	0.3648804021	76:1241
OPRK1	ENSG00000082556	2.2431972769	0.6208728516	1.7162734824	7.4065700266	0.9852294898	3.5376571657	0.5936070701	2.4847514857	1.3352697382	1.9990298095	2.9269737309	2.1315713644	2.4048635687	1.415535179	0.1288816723	1.2579145057	5.9229549384	-2.6861172518	4.0525432536	1.9990298095	73:1074
SEMA5B	ENSG00000082684	0.9362576351	2.8425882826	0.9819211909	-0.4708816584	0.9846465998	2.0030200193	3.1947333837	1.882341139	4.2125685662	1.9669155553	3.2561409333	0.5248732061	1.4879172883	0.9391185282	0.1885678805	1.3295351419	0.8816209872	0.7769908461	1.2725991527	1.2725991527	94:2684
TRPM3	ENSG00000083067	0.31999221	0.4805123149	-2.7589821853	-3.1025174551	2.348186579	-2.6578018737	0.1741394921	0.968777239	-1.281372683	-1.8568771013	2.0967028456	-0.0608565155	3.1340280305	0.652545256	-1.8224474901	-0.2959332294	0.1580223287	-1.7281793703	-0.8064681124	-0.0608565155	79:1551
GRHL2	ENSG00000083307	0.9489954367	0.2559485179	0.7628578146	5.3722467352	0.6593453441	0.6464175499	-0.4652621881	0.3231770793	-4.7420737603	-2.9883044799	1.2061504874	1.115861273	1.6193252872	1.0906976259	0.5320537667	0.9599720446	4.9941994495	-0.4006693209	1.890450009	0.7628578146	87:2181
P2RX5	ENSG00000083454	0.9336240694	-2.5144042848	1.0801972449	1.4277380002	-0.2257427685	0.3436684997	-2.2854124385	1.0573935808	0.790889473	0.1232557501	1.8431411929	1.9433123661	1.9515953073	-4.7597200116	1.3522929705	-0.2570531577	-2.184073562	-1.5963603251	1.4347070201	0.790889473	77:1342
PPIE	ENSG00000084072	0.4759089007	-0.2679347107	0.0139827475	0.0649584899	0.4119268546	0.4982488029	-0.4528944555	0.7779607631	-0.2387317803	0.2194259352	0.7128369842	0.6172804502	0.7803547485	-0.3250775045	-0.0766423248	0.2174241655	-0.0049121885	0.0302252231	-0.0823473386	0.0649584899	95:2720
EFR3B	ENSG00000084710	-1.5085559782	0.3905604979	1.4687597836	-0.8508080991	0.1675609953	-0.1976091746	0.0155594662	0.3233704266	-1.1272946845	-0.3450865641	1.5579154312	-0.9699407084	-2.5397383506	-0.7691658881	-0.235823657	-0.201542957	0.7984749496	-0.0032725382	0.5631529463	-0.1976091746	65:315
GCKR	ENSG00000084734	3.7330296315	1.1993479862	-0.4179614216	1.4587959146	2.4096908765	-1.4691383979	1.9006381562	-0.9996599716	2.5576107203	3.3327205657	-0.6173050014	3.9883283989	1.6696849584	0.3064488348	-0.2967999665	5.3073028426	4.140096749	3.0838948899	-1.7881882168	1.6696849584	73:1047
MECOM	ENSG00000085276	-0.1517026869	1.0967996467	-1.1554206313	1.9131603293	0.152469257	-1.0289089845	0.3859001003	-0.2652158199	-2.8927722151	-2.8594810661	2.2536190064	-0.2562675332	-0.892114899	1.9074871866	-1.0150658611	0.1117812504	1.5888288125	0.8348181375	1.3211239768	0.1117812504	97:2871	114:3654
ABCB1	ENSG00000085563	-2.0566089682	1.5891143548	-2.1731640104	-3.9735627541	-1.7330608334	-0.2918195319	3.0432539564	-0.4535882441	-1.6957201025	0.4232618346	0.5678431614	-1.7685480991	-2.1744432628	-0.1479284633	-0.0109521989	-1.3187058973	-0.9472368126	-0.205452936	-2.7946152695	-0.9472368126	62:73	71:882
WNT11	ENSG00000085741	0.7108797821	1.1296992697	-1.0828812684	0.3147097592	2.7285485395	2.4705816557	2.8282372893	0.6255174763	-3.0361228858	-0.5022698808	-0.7511143863	-0.7666134313	1.4899943438	2.091830702	-0.0754654801	3.1098561352	4.706746992	-2.0807798633	2.0461373167	0.7108797821	104:3213
TTC39A	ENSG00000085831	0.818010481	1.0835127354	1.2671156397	2.5381271239	0.0289787901	-0.6164465263	2.5204848449	-0.5837343768	0.9943643403	1.6931057421	4.3072131438	0.9094553301	-0.7905965261	1.3346086718	0.32520612	-0.5581504701	0.9527657056	0.9831733786	1.586318165	0.9831733786	64:190	84:1912
AQP6	ENSG00000086159	0.7196425014	-0.1791594187	0.3546175531	5.7201211202	2.728114529	0.8565582887	-1.1013071299	-0.4946365163	-2.9579070244	-1.7761090925	3.8366192946	3.5619565089	1.5057555106	4.5884446187	-0.9780742478	0.9922307096	1.6901963263	2.2950301231	4.239898724	0.9922307096	64:177
EPDR1	ENSG00000086289	-1.0343540356	2.80546906	-1.6418221103	-3.2013058832	1.3133273788	0.5124037277	3.5291859258	-1.1120615764	0.2256884739	0.8376161354	1.2536704975	-0.0784671395	-1.5145665508	0.4919023782	-0.3939802638	1.3430764389	3.187244453	-0.0598404476	-1.8815535959	0.2256884739	76:1294
SNX10	ENSG00000086300	1.9590067996	-0.5200108445	0.2763527403	0.4024551324	1.5151786102	2.5625957286	-0.0623302675	2.3769252915	1.3873467124	1.2521201349	0.5759968174	-0.5822164303	-0.7110320509	-1.3061175226	0.5020079253	0.5020946462	-1.355337433	0.1610628491	-0.0683504855	0.4024551324	83:1885
HBQ1	ENSG00000086506	2.7071153788	1.9489661168	1.3451663015	2.3996744685	3.6636511629	1.9344954601	0.8573926112	4.1790158028	0.9232152055	4.6964876491	4.5183353621	1.0600442876	1.9606161133	-2.2544694505	3.0889928742	3.6163235517	1.4515043092	0.170859882	2.8665963993	1.9606161133	80:1586
MYBPC2	ENSG00000086967	3.3296329467	0.3558155106	2.2325233088	2.4702498135	-1.4507031471	0.2324801043	-0.6601747362	-2.3643495638	1.6932575761	1.6600438055	4.7853805564	2.1199056704	3.4042372701	-0.3026635453	-1.3713285497	-1.3085532125	-1.7792549148	-0.2874853102	-0.7183996881	0.2324801043	76:1271
ACHE	ENSG00000087085	0.9807483563	4.4786890613	0.5042022111	0.6807035187	-0.8806889292	2.1769481764	7.4271550635	-1.570975273	0.7616868017	2.4578995537	1.6146017967	2.5797478908	-0.3800901213	0.7598017694	-0.2115224858	-1.3080524708	-0.9727605573	-0.9643009671	-1.2043394214	0.6807035187	112:3589
ADAMTS2	ENSG00000087116	0.175444249	4.0368786715	0.1444061604	-2.0702852993	2.2199868479	1.8003235459	3.5347629247	2.8493951888	1.7856687923	0.6954829422	-0.0231212046	0.1430926081	0.2350697418	0.4589087876	0.401853095	1.8261796173	3.0681206056	0.4266168234	-0.9910895846	0.4589087876	91:2473
MMP2	ENSG00000087245	-0.9990926188	5.4175680967	-0.135324506	-1.8436863245	0.6766023995	0.3327166422	6.7789923384	1.0136297668	0.4748512086	-0.2555521588	1.7184618073	0.2983599944	0.2348377251	0.4158346724	-0.5589915195	0.5412901178	2.4893112905	0.1142461761	-0.4352496309	0.3327166422	64:197
MT3	ENSG00000087250	1.6669622355	1.138899954	3.2616195843	1.4550105696	-0.0643603044	-2.0403042815	1.6107269295	-1.6760401906	3.5855864608	-0.3823231125	6.1312035723	1.5813483248	2.954562756	1.6264100561	0.0954763895	-0.7725774634	0.9997090949	1.4453175473	3.5028797723	1.4550105696	90:2371
GNAO1	ENSG00000087258	-3.3065353321	0.3018359807	0.6096486466	-3.3117883141	-2.4746674634	-2.0132180326	0.1919874053	0.8417352349	-0.7251002916	-0.5811607477	-1.660804401	0.8477425158	0.3941785854	0.4978315705	-1.7522838446	-4.2590709636	3.8840285556	0.6566453809	-2.7056469993	-0.5811607477	97:2857
NID2	ENSG00000087303	0.2275136533	1.3604333838	0.6196848594	-0.8476762001	1.136798905	0.8681786361	0.8446182742	2.4792774767	1.2330055104	-0.5349040373	1.2131669393	0.4415446194	0.4211056234	0.7300275698	-0.5815911827	0.7559229406	2.4651974276	0.1442534487	-0.9904249717	0.7300275698	80:1580
GNAS	ENSG00000087460	0.4208122625	0.2634380829	0.5362125502	0.2195199322	0.5060629834	0.3035405903	-0.63798119	-0.0374098895	-0.2017281657	0.3021899912	0.922075138	0.5108744134	0.3484679052	0.3493672821	0.0014562875	0.4050241045	0.8379983935	0.1178755046	0.9867421112	0.3484679052	69:650	103:3191
PTHLH	ENSG00000087494	2.1070206098	2.1179180068	-0.8276106726	2.769788848	0.9220563353	3.2490949233	2.814213363	3.8782238584	6.8797353651	0.7014448378	1.7992211278	2.9275658372	7.267468924	0.7302436471	-0.6053960108	-0.1973612312	2.1885237224	-0.429598594	0.3539841563	2.1070206098	113:3600
TFAP2C	ENSG00000087510	1.1133458246	3.2518211877	-0.6779486758	1.8657969044	1.997635875	1.9001897763	2.1979273174	0.2375840057	-3.2349905758	0.0460160436	3.0546877592	1.5341552013	2.2187800396	1.5307917241	0.0909772665	-0.1625145005	0.448765519	0.2661359541	0.8009286138	1.1133458246	109:3464
EDEM2	ENSG00000088298	0.8279924857	-0.179247827	0.5354970877	1.0121092941	0.4627875862	0.7449299811	0.5243653153	1.1157993434	0.5301689305	0.4941350798	0.9818070597	0.1648660864	-0.0885753269	-0.0163276803	0.2673722795	0.7438212337	0.2049736856	0.2380017712	0.9475914818	0.5243653153	80:1599
REM1	ENSG00000088320	-0.9395600699	5.3712921193	-0.9685743021	-3.0073168773	-0.3123236504	-0.0759870076	6.5042109472	0.5610445849	0.7010512028	-1.1736727133	1.6267315811	-1.5757294777	-1.7073208965	-0.7226765511	-0.1209213733	-0.9621287352	-1.0834887274	0.3291660088	-3.1572306747	-0.7226765511	80:1597
FER1L4	ENSG00000088340	1.7740967807	2.6726361805	1.4792671514	3.318548031	3.3939742567	-1.3535662816	2.4873955684	1.6012976417	6.8788747373	4.2631960527	3.7139074448	5.3464652055	4.835184045	2.6920090228	0.0958550185	5.3436406335	-0.1481727658	2.2793222402	2.7345128005	2.6920090228	88:2238
EPB41L1	ENSG00000088367	-0.216319894	3.2823515572	-0.2470345045	0.6696735143	0.1490884187	-0.4964727224	3.4480785752	-0.3807295657	-0.8865988798	0.1286017529	2.2972648536	-0.0903389955	-0.3429614153	1.1822629959	-0.607318615	0.7094263569	2.4402465468	0.3226605843	-0.9649202224	0.1286017529	88:2239
SLC15A1	ENSG00000088386	2.6599300063	-0.1877780713	2.3463737839	2.2093142536	-2.9369751236	2.3216912048	-0.9931704053	-0.9651546016	-0.232239196	0.9024327626	0.5026294069	5.0902894062	4.9940932226	1.4652528323	-0.8692572486	-0.8858042356	6.3626574997	0.2421245271	3.1157218649	0.9024327626	95:2719
DOCK3	ENSG00000088538	0.7582355078	0.3487969192	0.9792854404	0.8833109865	-0.5072825832	-1.4408857713	0.4044797665	-0.8930023237	-0.960740138	0.4657797734	3.0160026166	2.4571970769	1.9311841277	-0.4133276656	-1.1915303328	-2.6161173552	2.7012200524	0.430631104	-0.5761382955	0.4044797665	77:1374
SLC4A11	ENSG00000088836	0.9249208062	3.7844130014	0.112821173	2.4092740205	4.9640591001	1.4563419972	3.9415670442	-0.4606012267	-6.0299073396	-1.479361195	4.0264960141	2.5802422877	2.8698611367	3.7170824675	-0.9517998627	4.8203953637	1.2065287305	-0.2958440553	1.6979695486	1.6979695486	108:3420
C20orf194	ENSG00000088854	-1.368809562	1.763654453	-1.1863902666	-1.5324357392	-1.1204423457	-0.9537620317	2.2626862945	0.3986453134	-0.5551862815	-0.2994290873	1.2019075551	-1.2066221679	-0.8702098327	-0.5191916025	-0.9402561177	-2.5583008369	0.6686647012	-0.3823093688	-1.4276515884	-0.8702098327	69:649
EBF4	ENSG00000088881	-0.9053797972	2.588678237	0.2899022221	-1.1777843417	-0.4140484516	0.0285565577	3.2503272142	0.6523921431	0.3073363487	1.2144997616	0.7653132781	0.1935527943	-0.0439129464	0.0530222139	-0.6683676956	-1.4503293596	2.4000983811	-0.7721967907	-1.4794810863	0.0530222139	92:2537	102:3152
CPXM1	ENSG00000088882	-0.9359288859	0.3717061491	-0.4120867547	-1.9318572389	2.1378470314	1.5184421292	-0.6783414443	0.8682206367	-0.0099173318	-0.5508349551	3.3689424688	2.6412954878	2.556134767	1.0875437169	-1.205619171	2.1061009254	2.2886663729	-1.7170166499	-0.2010243255	0.3717061491	100:3029
XRN2	ENSG00000088930	0.2087626431	0.1053649326	0.1888848777	0.0032697002	0.875480642	0.7703190599	0.126333325	0.8828215401	-0.2942661297	0.2451368168	0.8255365456	0.2823621423	0.480298398	-0.1419356567	0.1930757956	0.9629804764	0.3497059376	-0.2734147938	-0.2102519863	0.2087626431	67:477
TESC	ENSG00000088992	-1.0697982969	-0.3082501543	-2.0784785671	-1.3642661557	4.7666815819	-0.3399056587	-0.3224559501	-2.3853598235	-0.8730872997	1.9851604034	3.6553097042	3.6575143706	-0.2230187901	1.1818565636	0.0256235515	4.4397434008	1.0480317538	2.91502794	1.7585559362	0.0256235515	95:2712
C20orf26	ENSG00000089101	1.1371643345	-0.5938292762	1.3746919956	1.2927076848	0.8618967486	0.5285037156	-0.8628044135	-2.3413017146	-0.4327002167	0.4088132173	3.4907884662	-1.3471043123	-3.0637776976	0.6981121792	0.7164107605	2.5337855079	5.2296851384	-1.6470778454	-1.3986502558	0.5285037156	106:3323
LHX5	ENSG00000089116	4.0894142185	0.680429616	2.5071963499	7.8065686206	3.870508022	0.6916961947	0.807691095	5.0877988178	-1.0120058353	2.7514818281	0.8026217402	6.9957315256	8.8964752934	4.827969434	2.9259258554	3.0200944471	1.8289777193	1.5067890955	2.7575385913	2.7575385913	114:3634
CHGB	ENSG00000089199	0.6805326112	1.04274085	5.8099297657	0.5771308389	-0.5303151977	0.5707267614	3.2518352641	3.0741756249	-4.0692879193	-1.8236984031	3.912064336	6.0201092571	5.3283947786	1.7147570565	-0.7814360752	-2.6954491858	3.3661683892	2.5049562901	-0.9564723939	1.04274085	72:938
TBX5	ENSG00000089225	-2.768366906	0.6351614881	-0.598115526	-0.0840503526	5.6101943492	-0.3311531771	1.4925170709	2.6276486589	7.1806504625	3.0351531672	1.5422980136	-1.4954148997	-2.3241183732	-0.3909365549	-1.5543691355	3.3913722046	0.1810733418	-0.828873062	2.0666301436	0.1810733418	91:2443
CMTM1	ENSG00000089505	1.1482262982	1.4755782389	0.3434690324	1.1687771005	0.9272444882	1.4607929716	1.671362889	1.6813389855	0.6633967675	1.1716883421	1.657581005	1.3444812434	0.5807174612	0.8608318321	-0.1324862887	1.0584331027	1.0675509053	0.5358885661	-0.2691002414	1.0675509053	72:917
KCNH4	ENSG00000089558	-1.6885876026	-0.4681090513	-0.9292633806	0.7883944553	2.7065949288	-0.5131855028	0.2036432905	1.2040956492	1.4504924983	0.7539753472	3.1962161615	1.3991547411	1.1568019112	-0.3579305752	-1.1769439351	3.0605117821	0.9159252396	0.6708954748	-0.8127327429	0.7539753472	97:2859
ANKRD24	ENSG00000089847	-0.3647866752	0.7780539946	0.2071810551	0.7070064582	0.0512820024	-0.8131532117	0.943595154	-0.2653603077	0.4884417548	0.698630407	0.0938923043	0.963943997	-0.387474215	-0.5674287532	0.2434271363	0.8244181916	0.1756821092	-0.566281851	-1.1706328482	0.1756821092	62:45
LTBP4	ENSG00000090006	-2.4773853157	0.8563956677	-1.9395460636	-3.0676911594	-1.137033468	-1.0784280812	1.7014227707	-0.5288716015	-0.5956945825	-1.0584425044	0.0088523343	-2.2401680733	-2.0438715507	0.0488421372	-0.7327575544	-1.3451757225	1.1462827689	-0.5578927379	-3.1326748985	-1.0584425044	106:3322
BLVRB	ENSG00000090013	-0.0992936408	2.2527724983	0.5329339671	0.9292885071	-0.1400131592	-0.0720979869	1.7732089426	-0.0786780106	0.2127437282	0.3626810691	0.4901246706	-0.0103378034	0.3182987677	0.0478736357	-0.2882308994	-0.2520419931	0.4952300109	-0.3749722611	0.0189934787	0.0478736357	68:555
PCBP4	ENSG00000090097	0.6349254034	0.5887920148	0.0299032131	-0.3555431966	1.0179684632	0.0093537441	2.2103623003	0.1118685394	-0.6211605942	0.4721198427	1.7017505373	0.2529163887	-0.4651115879	-0.1560128678	-0.1477889725	0.781921425	1.1102300061	0.3537664149	0.8458165709	0.3537664149	71:858
ICAM1	ENSG00000090339	-0.0317574279	-0.4537156164	0.5829543544	-0.0893292811	1.0717149115	1.7290370364	0.6216685142	1.3186405047	1.3525005079	0.6406865055	0.3401533275	-1.3204080141	-2.370977745	-0.5338338714	0.6114589061	-0.1953234448	-0.4899312501	1.9069561979	-0.028685935	0.3401533275	65:301	115:3682
IRAK3	ENSG00000090376	-1.01092143	1.4649608155	-1.0688826738	-0.9467157706	0.3680269836	-0.1439382602	2.1615027023	0.1543608206	1.1247536023	-0.2948421726	0.1612972143	-0.7425060399	-1.2711994313	-0.7364192457	-0.8155509479	-0.628008699	0.4198770047	-0.4573998639	-1.7982201405	-0.4573998639	73:996
THPO	ENSG00000090534	0.553653656	1.9325922755	1.9764504813	-2.15588478	0.8019341336	1.4847160114	2.6397668683	0.124379941	1.7456893327	-0.9424371146	0.1327289324	3.0777398195	1.4357755463	0.2421620908	1.4397327621	1.0623512079	0.8036191315	-0.1811060842	-0.1382590583	0.8036191315	99:2982
CHRD	ENSG00000090539	-1.0996465783	4.526427793	1.3562259752	-3.4170089861	0.160128099	-0.8137372925	5.5443618476	0.6298948911	0.4538157968	-0.4806695607	0.5847434045	1.3945944693	-0.1252866883	-0.0013705421	1.0301159179	-0.3952993422	1.7636602879	-0.2981704972	-1.5482260019	0.160128099	99:2982
DLL3	ENSG00000090932	4.1891122173	2.2607078559	2.9727419041	10.60125849	3.0805171442	3.3131573756	-0.1120427292	3.3292399636	1.421998538	4.5915382679	4.9594405403	7.9335580102	7.7847712802	-0.0810671305	1.9940865054	3.4156268749	-1.7971928459	0.1435629934	5.1311443021	3.3131573756	100:3025	108:3415
RBM27	ENSG00000091009	-0.1144243825	-0.5006515441	0.011189499	0.2094287115	0.362474585	0.3899116356	-0.484752211	0.4864908943	-0.1610935929	-0.1992587222	0.6472698662	0.2822544153	0.1349919747	-0.0538328061	0.141364792	0.0813923859	0.3032223139	-0.474283051	-0.4830255133	0.0813923859	85:2024
POU4F3	ENSG00000091010	5.2560541477	-0.3454814806	2.5185467506	-0.007241039	0.7112293723	1.2354785108	0.6636512614	-0.1741012779	-0.048586165	-0.3538714466	1.7367140193	1.9143398372	0.7322573728	-0.5705741175	0.7476496133	1.297468885	1.0209161732	-0.4937384675	-0.0505075049	0.7112293723	85:2024
NRCAM	ENSG00000091129	3.2732120243	0.4227752393	1.3711508021	1.1346646564	1.7564308625	1.2196556052	1.7424608782	2.2047513666	-0.2175948936	0.9133090069	3.5413086368	1.0433271459	3.0906492938	0.6108852985	-0.1276129184	0.7887990483	2.5931604682	2.2199164184	1.7680525515	1.3711508021	94:2698
LAMB1	ENSG00000091136	-0.1869776785	4.1253488494	-0.2196243577	-0.5190935339	0.7597178946	0.7350106819	3.84989465	1.9271186989	-0.2888656286	1.3976855713	1.5276046443	-0.148176288	0.2167751736	0.0878204449	-0.3063997793	0.3912809708	1.8274409112	0.2949063359	0.3702413325	0.3702413325	68:586
SLC26A4	ENSG00000091137	-1.2970989447	0.6912992474	-0.8342660205	-1.3174287683	0.2257566192	-0.8050301638	2.1874592794	-2.7544779464	-2.4522909841	-6.0183635074	0.9619151823	3.0338568886	0.4009399506	0.2541514973	-0.1665042043	-1.156949048	3.5245816482	-2.1242884767	-0.9738042181	-0.8050301638	104:3250
RAPGEF4	ENSG00000091428	-0.9869050246	1.3793315629	-0.1705559938	-2.3385490721	1.1175888525	-0.6634065674	2.666655656	0.6896542643	1.3163670446	-2.5915355863	-0.0444595481	-1.8772308661	-1.735705807	0.7143573764	0.6860983985	0.7016468109	3.0348846199	0.5609577891	-2.2595361259	0.5609577891	101:3104
PITPNM3	ENSG00000091622	-0.8993796176	1.3670393825	-0.4319743812	0.8768381716	-1.1273633353	-0.894197933	0.7982758022	0.0289862014	-1.2148778127	-1.3784223252	-0.8721680934	-0.2267430773	-0.140923136	-2.6958092665	-0.812784059	-1.7269800366	3.2275673219	-0.4666741858	-1.7616539689	-0.812784059	102:3146
ZFHX4	ENSG00000091656	-1.9893464084	2.0305908031	-0.7199282374	-1.4250683341	0.9061111423	0.5361315124	2.4191683255	1.3328328422	-0.9216172313	1.8066357757	0.321688638	2.4650564319	2.7652211411	-0.057300056	-0.1607932773	-1.6631827699	4.6317066904	-1.0287559291	-0.8308456699	0.321688638	98:2945
SLC17A6	ENSG00000091664	3.481155736	0.4609856077	1.9709943175	0.3857363188	2.1825226139	0.3330444805	0.8501100697	0.4245057627	0.7525562117	0.2048402938	1.6661044197	0.4373768272	3.1064146263	1.8494976539	0.6037998129	0.1680495667	10.1512630678	-1.428618616	4.0467001961	0.7525562117	63:88
ESR1	ENSG00000091831	-2.0354812497	-0.5754280561	1.6975846616	-3.2538493817	-0.7577745976	0.1537477737	0.0998602912	0.8073642479	-0.3418974536	-1.038763595	-1.8625953169	1.0935028525	-0.5668317868	-0.6448958846	-0.240182197	-1.3895297375	0.2515252167	0.9619579689	-0.3885330835	-0.3885330835	101:3119
RGS17	ENSG00000091844	0.6892533779	0.0188388057	-0.9771624213	1.7568148618	1.1876157404	0.4833298004	0.1249365557	0.4259285859	3.1312179435	4.1640440814	2.9055753232	4.9691995618	3.0893818499	-0.089332047	1.0001524417	-0.2984311876	3.4182030311	-1.5508373559	0.3968114309	0.6892533779	72:963
JPH4	ENSG00000092051	-1.2834465883	1.1718788562	-1.135730431	-6.2052293553	-1.8840046315	-0.6651649013	2.9827589077	0.1566605892	-1.7927972215	-2.5083054419	0.1554630661	-2.7168299193	-2.6397071685	-0.1721271591	-1.7732667873	-2.9066014017	1.7085730716	0.1072648384	-4.9424730488	-1.2834465883	105:3271
SLC22A17	ENSG00000092096	-1.1601256451	3.103389761	-0.2448885369	-2.3417090293	-1.3478872072	-0.9769842546	5.3015961728	-0.2365436985	-0.1357389315	-0.2297433346	1.6743519173	0.0270567057	-0.2167056494	0.7907698822	-0.8553372524	-2.0365616355	0.5458729985	-0.0983667648	-1.2543171113	-0.2297433346	66:371
RPGRIP1	ENSG00000092200	1.3868866698	-0.2912723718	-0.0677384987	0.7258651916	0.0096287494	0.1449743862	-0.2513914945	0.3253730091	1.7869473729	1.4373210704	0.4663078289	0.7075367736	-0.4117441063	-1.0310368494	1.4444114514	-0.720937689	-1.1824467418	0.4284686848	0.0101945666	0.1449743862	62:23
SEMA6A	ENSG00000092421	0.782137289	-0.2514736519	-1.2838742232	-1.036222901	-2.1997447729	0.5044866838	0.2734627264	0.3474570895	2.5388645164	1.3695595328	1.1764862719	-2.5794246515	-1.1865106357	-0.9974239651	0.4641002628	-2.2115624438	2.0693244235	-0.7758876698	-0.1860732603	-0.1860732603	73:1058
TBX15	ENSG00000092607	1.2408721685	1.7547619566	-1.9446420871	2.7759006379	3.5307538715	2.2584832122	4.0025848303	-1.6739590901	3.0741644764	4.8892396989	-1.0134656811	4.1069997306	2.4395948113	4.4807816088	-0.7054207438	3.1148337815	0.9204133799	0.5155974064	3.3478825439	2.4395948113	70:702	102:3134
COL9A3	ENSG00000092758	0.5449068639	-1.121057491	2.0920586704	1.0004246145	3.2112941152	0.8338843899	-1.9052580433	0.1525232953	-1.8633324121	-0.1941796852	1.082612656	2.4836696868	3.8392750562	-0.3142984558	0.191107522	2.9983163135	2.368997523	0.4162040594	2.724945999	0.8338843899	88:2243
DPYSL2	ENSG00000092964	-1.6028253878	0.6408459535	-1.3836623063	-1.663035558	0.6307521016	-0.1495565141	0.177239801	0.3026987902	0.637953406	0.2239726991	0.6455283295	-1.5131275973	-2.9233310812	0.314005181	-0.5715901393	-0.246209302	1.1295710555	-0.0048904666	-1.9226977524	-0.0048904666	99:2997
HOOK2	ENSG00000095066	0.4557812587	-0.1867010245	-0.4916290407	1.7333596694	0.1223509379	0.1100615701	-0.297961928	-0.0418610712	-0.2789453441	-0.7327849711	1.0406307688	0.7541288439	1.0431118685	0.454123146	0.3940789871	1.0683806296	0.8950459336	-0.5087985294	0.8404390679	0.3940789871	112:3572
EPB41L4B	ENSG00000095203	0.849377555	2.3090660121	-0.9974044269	3.3024516863	-1.3046348486	-0.8924487999	0.8183608447	0.7371351792	-4.5769627816	-2.5453803041	-0.9564944423	0.3914881517	0.1864284397	1.3365308562	0.750121555	-0.6982299943	1.8131583913	-1.0413364435	0.4503772251	0.3914881517	91:2490
DFNB31	ENSG00000095397	-0.6049146302	0.0982333137	0.461047006	-1.2155247108	1.0031339853	0.0530822542	-0.1406023178	0.5945882382	0.5997853382	0.7800464771	1.9328772349	1.1065914826	1.2242719716	-0.9208787725	0.2351990081	0.6302194176	-0.1937740292	-0.6447234325	-0.1959074956	0.2351990081	62:78
TLL2	ENSG00000095587	2.9921888885	-0.5851265196	1.8535426525	0.9510091087	0.5292059428	-0.591532816	0.2064520146	1.1105517712	-1.5112376414	2.1192452374	2.4467473032	2.810035253	3.9615613723	1.2259123876	0.6234545395	-0.3565351307	-0.3975945617	-0.3829649442	1.4081299994	0.9510091087	80:1558
CYP26A1	ENSG00000095596	1.5540566508	0.8717878063	-0.8225645418	5.0491214547	2.6781615499	2.5070427051	1.6867677013	2.1063174902	1.6648310136	5.6252532724	-3.0795888803	3.5012978593	6.3544934103	1.8780610659	1.8969079587	4.5758557249	1.6354246333	2.872545451	5.646848392	2.1063174902	116:3705
CRTAC1	ENSG00000095713	-2.2261744825	0.9778404062	-1.4225278705	-1.7978116413	-1.1488745505	-0.4909514985	3.0632431825	-1.3217354172	-0.6937772594	0.7640217702	1.2778410473	-2.4741335143	-3.4403690974	-2.7252364556	-2.5288727302	-2.7450581578	5.3173103148	-0.9426662408	-2.4897468817	-1.3217354172	100:3002
BAMBI	ENSG00000095739	0.1830630845	0.4252197901	1.1620792073	-0.9220307771	1.8170004055	2.8864880525	2.1485657509	-0.4133595525	-0.6707775146	1.5848040098	1.3014299766	1.2801795084	0.8458066133	0.0115346181	0.0260332361	1.4814749045	0.2267561367	0.3988727167	0.2149326757	0.4252197901	84:1893
IL11	ENSG00000095752	2.2555613356	2.3569993867	1.5052275818	2.5814052338	5.042218748	3.8234758951	0.6666973727	5.5760722248	-3.1562014348	-2.0812067346	5.8515901634	2.6709733159	1.7428050201	2.2349016693	0.9042556778	4.4466430744	4.5429286482	1.4322673732	2.2836136305	2.2836136305	70:745	84:1932
MYO3A	ENSG00000095777	2.9708988297	1.8755885442	0.8887984628	6.2395128384	-0.181990126	2.2660047557	0.4241632978	1.8168216111	4.1035433808	2.6546075404	2.5617165506	1.8678022816	3.5214141398	0.5276803955	-1.1526984752	-1.5071848919	3.9121158336	0.6558986128	-1.1541355443	1.8678022816	77:1312	101:3063
TPSD1	ENSG00000095917	-2.8518572736	2.5713888007	0.8600893811	-1.1758921607	-0.3341047031	-0.1223096886	4.1382842643	-0.0052742133	1.2897422124	1.5943521864	0.1847351498	-1.2674606454	-1.0875240864	1.8869796997	-0.2388187087	-1.3802217723	2.6810744507	2.0137403738	-1.6869941228	-0.0052742133	69:630
KCNK16	ENSG00000095981	-1.2506524243	0.8544777475	2.9672301692	5.33388034	0.0039032132	0.459726909	0.849938184	0.2219060542	2.1614923387	-0.637619209	-1.3771850883	1.6133484609	1.2306210411	1.2100136842	0.8806274506	-1.5619617433	1.675463409	1.1991693291	3.39119784	0.8806274506	94:2696
DSP	ENSG00000096696	1.4553008542	1.4535105604	0.5452612234	5.6511144716	-0.3708910626	0.4606897522	4.0577050719	0.1853100349	-1.5981632736	-0.5548563433	0.8828439759	2.5792358386	3.79130927	0.1134267124	0.2470111274	-0.1837687861	3.7790243722	0.4713347511	1.6640203474	0.5452612234	94:2697
IL12RB1	ENSG00000096996	0.9228949596	-2.0656067007	0.8073622924	2.2084229506	-0.2662566795	0.9303585328	-1.7322006375	1.6400457319	3.0716557529	0.9409111179	0.7742206685	-0.7178193368	-1.3652757365	-2.3416697753	0.1370329897	-0.2673104292	-1.7405172939	-0.3925035155	0.8752126995	0.1370329897	64:215
ACOT7	ENSG00000097021	0.8609948871	1.2582453118	1.2905510139	1.4298701043	0.2932539937	1.5455616599	-0.3412015474	1.6496269843	1.0003004767	-1.3923412537	0.8328971351	0.2448833644	0.9445701826	0.6762651376	-0.0305947602	0.3952295418	0.277297638	1.0041039789	1.0394515936	0.8609948871	70:727
ABLIM1	ENSG00000099204	-1.4122843553	-0.419575288	-1.4146009059	0.4445049676	0.1301867417	-0.8849340487	-0.574903598	-0.7274491003	-1.1042480639	-0.543034814	0.9463462795	-0.8628219487	-0.7265578884	0.2513921635	-0.4055649597	-0.2267982543	0.0660775104	-0.9834674235	-0.9309581389	-0.574903598	72:893
H2AFY2	ENSG00000099284	0.6042839249	1.9169801669	0.3595733217	0.4801301061	0.5117191675	1.4866600811	3.4788586081	0.6677851416	-1.6610777346	0.2021308107	1.4836288681	0.720829668	1.7909058611	-0.0181759022	0.159078989	0.1720395253	0.4796502472	0.3575195924	1.044384102	0.5117191675	71:796
MAST3	ENSG00000099308	0.2682571401	-1.3897661312	-0.1140354209	-0.1326440142	-0.8514200783	0.3302496334	-1.0322718341	0.3681946335	1.2049436266	-0.40988233	1.7503280864	-0.2504174685	-0.8982260331	-1.5042650205	-0.1068449639	-0.4427651267	0.0623133607	0.7229076954	-0.2502147607	-0.1326440142	64:215
CATSPERG	ENSG00000099338	0.9360463715	-0.2409247134	0.3932873072	0.4795017661	-1.2898441707	0.223568198	1.0251711074	-0.6367131556	1.5602339892	3.8546999921	0.4842038123	0.3605163054	-0.2516365842	-1.028082431	0.2573279964	-1.4667219627	-0.1610327655	0.2440997737	0.6704933665	0.2573279964	73:1030
EFNA2	ENSG00000099617	1.8767506597	0.6447645546	5.7732069484	8.836964596	-0.7374003019	1.8488429615	0.2669933752	0.1918465782	3.1165433502	3.1792148091	0.8485643362	9.2071384307	8.3859596658	6.8439988855	2.6079277745	-0.291643543	1.6946348748	2.6521896813	3.9799784975	2.6079277745	98:2918
HCN2	ENSG00000099822	1.6912240856	-0.417371655	4.3287941464	3.0198094407	1.7531025249	-0.6271846566	-0.3811799197	0.323976902	0.1022104485	0.4645266481	4.3570168725	3.0106321199	2.3362077761	0.9502585313	1.1572791229	-0.4601623492	3.7848216381	2.4561043123	2.647300331	1.6912240856	102:3150
RASSF7	ENSG00000099849	1.2659863022	-0.3139237764	1.3973210671	1.3463291265	0.1767358085	0.3531366487	0.5588719865	0.3853485197	-0.1411276235	0.4712073648	1.4787830588	0.5821771966	-0.3210577769	1.0124661376	0.5732981635	0.5625852103	-0.5848557608	0.2516600181	0.6285308626	0.5588719865	91:2438
MADCAM1	ENSG00000099866	0.286797334	0.6503104901	1.020053395	-1.6198437035	-2.551112963	-1.3647969549	1.8925627357	0.7559306294	-0.4288284712	1.8447579981	0.6348241639	-1.0891243664	0.5179443312	-1.532088579	1.35557234	-2.9224711557	-3.5659137846	-1.8602198719	1.6385107545	0.286797334	88:2236
ARVCF	ENSG00000099889	0.9819530341	0.3082583826	-0.2248330025	0.3686193834	1.2795399183	0.0810875084	0.9826756372	0.8026192676	0.508294691	0.0002204119	0.1861246413	0.191622283	0.0483757966	-1.3892697355	0.5878043266	0.8188020439	1.3767934351	-0.2256747823	1.252682012	0.3686193834	71:844
KLHL22	ENSG00000099910	0.0224993905	-1.2188425111	0.0682398321	-0.5340369641	0.105310451	0.0160798087	-0.3286423002	0.8183042294	-0.3312234494	-0.535984894	1.1258449774	0.281959606	0.2872846732	-0.6981471617	-0.0508454576	-0.3573794044	0.1175681702	-0.2714810373	-0.1439240754	-0.0508454576	72:946	86:2089
CECR2	ENSG00000099954	0.0533544346	0.5207900851	1.0982075815	2.2154664963	2.2556636093	2.0369863348	0.8816675884	0.7555327452	-1.1658892983	0.007381253	0.6704169606	0.2846588003	0.663697474	-0.4554666756	1.2882900736	1.4465755797	3.8334094764	-2.578672007	-0.470495444	0.6704169606	66:398
SLC7A4	ENSG00000099960	0.4756656946	1.1547659495	0.3769114788	1.3317519125	0.4195205216	0.5630262713	2.6260364493	-0.9079029836	-2.0856807737	0.9046330324	-0.7392625088	-0.3216558435	0.3434017361	2.7095905103	-0.6512197746	1.0074350912	5.9078539817	3.027287544	0.8671582459	0.5630262713	71:845
UPB1	ENSG00000100024	0.022539518	-0.6354332987	0.3864762668	2.0980194228	1.0328151325	0.5773022007	0.623293577	-0.9709394557	0.7372707524	-4.8682740613	-0.3852857196	-0.5845086233	-0.3996452477	-1.3989841687	-0.2948766396	2.4678282869	-0.5943236241	-0.3785350694	-0.5862332112	-0.3785350694	77:1366
CARD10	ENSG00000100065	0.2183055325	3.8765240307	-0.4163330865	0.4315640399	-0.0334238721	0.5781042506	4.4576795381	1.5796550917	0.9061554118	0.123663608	1.1135192164	0.6586829172	0.0809801867	0.661915753	0.0947412409	0.4173300839	1.1102301781	0.4680249274	0.4177461908	0.4680249274	78:1445
SEZ6L	ENSG00000100095	0.8904867034	1.1221806668	3.8598536429	3.4632200992	-0.8464766193	-1.4909258156	0.5891475961	-0.7681857351	4.3198871746	4.9302423396	0.0251607962	1.0924710455	3.8380658669	0.3601699728	-0.1504207155	-3.1922441869	0.2650461221	0.662080265	5.2596328006	0.662080265	88:2248
SLC16A8	ENSG00000100156	1.2182625644	-1.9848912756	0.3165094355	3.0980606668	1.5593131684	0.9189280665	0.5453093842	1.5444371644	1.1638575162	0.3071686756	2.3922687871	2.6007895539	3.120776723	0.6005275313	0.306112187	0.6116657155	3.0109843336	-0.1711398672	0.6588625535	0.9189280665	94:2681
SEPT3	ENSG00000100167	2.3266440785	1.2037427042	1.3289495463	5.2729093082	1.6281613513	1.9972550951	2.6217540024	1.8367157692	1.3474447299	2.0409622931	3.9545301273	1.4490780246	1.8827530762	1.2695801772	0.8124986332	0.7664386067	3.5575295439	1.5866412034	4.1224300036	1.8367157692	92:2543
TCF20	ENSG00000100207	0.3831422396	-0.3490958084	0.1598389388	1.3812685994	0.6353556265	0.7879687784	-0.2240829975	0.8280094239	-0.0303340445	0.0430504024	1.2363042258	0.627655891	1.0213893837	-0.0405876394	0.2310006973	0.7445021968	0.9938578935	-0.3251795639	0.2057960292	0.3831422396	86:2091
RTDR1	ENSG00000100218	-0.5247418651	-0.6923358388	-0.0192165114	-0.3298011332	2.02193991	0.3409446579	-1.5131292642	-2.2379444895	-0.1179057115	0.6092088224	2.6864315569	-1.2924193889	-1.5507232232	0.7582765836	-1.5559284605	2.088100938	6.5091345257	0.2781260782	-0.7457697768	-0.1179057115	67:482
RASL10A	ENSG00000100276	1.8752003342	-2.1338969883	-2.4865552266	-0.1578629601	0.8180925073	0.7050634281	-0.293413313	0.3693916068	1.5348766775	0.4588355168	-0.1387109494	-0.8915194206	-0.714205322	-0.6855029393	-0.0280363934	0.7853307884	-0.39402643	0.274423792	0.8537931996	-0.0280363934	106:3327
NEFH	ENSG00000100285	1.2734861168	1.5635164987	1.5868527508	4.995314565	-1.1975083516	-1.212196093	0.4505466185	2.7582492944	-0.1064499369	-0.2143957853	1.8643329709	2.6045464422	2.6206247301	-0.2116575178	-0.8985981127	-1.500038622	-0.7864975372	0.3861432818	0.415627269	0.415627269	112:3577
CHKB	ENSG00000100288	0.1453877642	-1.0719283306	-0.2549721006	-0.3299131443	0.0061129506	0.2813585464	-0.3629389231	0.111988791	-0.3593979933	-0.5578068089	0.8651355851	0.0919907708	0.2176027955	-0.7388175404	-0.3026143561	-0.1188480813	-0.5715033458	-0.0085433456	-0.4624604794	-0.2549721006	81:1705
BIK	ENSG00000100290	0.5463730157	-0.1363832251	1.4687749897	2.5280940418	0.8247264936	1.1741359761	-1.8993718454	0.4923392888	-1.811875644	-0.3999473701	2.7255238295	2.4025948763	3.1381434512	1.4540610886	0.6084426496	0.3632880508	-0.9015283313	-0.8881914582	0.9670526171	0.6084426496	88:2251
RASD2	ENSG00000100302	-0.6798467749	3.2507153848	0.8338603541	-1.536761023	-1.7481726478	-0.78062389	3.1170915336	2.285388253	3.5836043149	0.5277923788	3.5912556112	0.6738739441	1.407094168	1.0665251939	-0.7236761768	-1.972453881	2.506985901	2.896746528	-2.0634862151	0.8338603541	91:2464
PDGFB	ENSG00000100311	0.7834637532	3.9944340785	0.2061575824	-0.8855461291	0.9161086198	0.8862539052	4.4330052095	1.2401615762	0.3743450511	-1.3115764964	1.9950688081	-1.5328939229	-1.5299080014	0.304575313	-0.0240813228	0.3208544415	0.0953285823	0.8160178988	-0.4401930145	0.3208544415	91:2465
CABP7	ENSG00000100314	1.7189613223	0.6448845364	2.5286591351	1.9520300793	0.9422386143	0.1667432583	0.3358773148	1.6412104938	0.9365495326	0.7233529813	1.6762227701	2.6542634131	2.7737256099	2.2845140617	-0.0124532549	-0.6511585803	2.305160533	1.2451248266	1.7548440437	1.6412104938	84:1939
PNPLA5	ENSG00000100341	2.6315267909	0.7698617519	1.7852174619	5.502965696	3.390953534	1.5716837176	-0.8682942888	-5.2736905954	2.0367181761	2.4828312616	-0.795243985	7.7362595929	6.8274125273	1.3414373349	0.2942111365	-0.6817897586	6.5216653619	6.0243305876	2.8449437649	2.0367181761	81:1704
CACNA1I	ENSG00000100346	1.7535940183	0.5519999839	1.522829983	1.1435285677	0.1410037896	1.2075317546	3.0974555198	1.5136476371	2.2052561064	1.3778484651	4.4188841542	2.6161589291	2.8451067768	-0.8734953059	0.2646133355	0.0852921964	-1.3822226217	-0.6966009406	2.995724298	1.3778484651	84:1941
PVALB	ENSG00000100362	0.6575741404	0.0374923797	5.0772424207	0.8743214654	-0.9944632342	-0.2167473518	4.3012689255	0.8794610537	-1.0149624334	-2.81438239	-2.7404805587	-0.078502832	1.3418831986	-2.2039591573	-1.0377208425	-1.9308232679	-2.2151522429	1.9414005453	1.6493589239	-0.078502832	100:3036
MLC1	ENSG00000100427	0.6278491069	0.1692758831	2.5100072618	0.4050135146	1.0005824031	1.2691102858	-1.9160395167	-0.4110540768	2.736294295	0.0443682235	0.3611311628	-0.5613731181	-1.1171301844	-2.2944493157	-1.9537100343	1.0552654036	2.6444559352	-0.1690979051	-2.8262793188	0.1692758831	73:1046
KCNK10	ENSG00000100433	0.9937273078	0.2453677777	1.2268902139	5.3551618045	-1.832505435	0.0688616721	0.5589891947	0.6406231781	-2.1374574557	-4.0218234708	1.4783890264	1.9994627358	3.4293258368	1.8054201332	-1.5422833087	-0.9835130191	2.3564533373	0.3990894349	0.4414060157	0.5589891947	101:3089
COCH	ENSG00000100473	2.0537631965	0.5068439019	1.2273627256	3.7261001027	1.9651837613	3.0299534947	-0.5142358073	1.6442470547	0.1089240572	-1.4002347431	5.1428159721	5.0220696829	5.2822181992	-0.1674208346	-0.5626575877	1.3624910935	0.3307405418	-0.6566041527	2.5475345641	1.3624910935	111:3538
PYGL	ENSG00000100504	0.6652731062	4.8522124213	-0.9455774703	1.6435657104	0.0853766441	1.401520224	4.3324656347	1.6053629947	2.2964993569	1.6080276934	0.0668557056	0.7018892073	1.1252297576	-0.0624065713	-0.5288698104	0.1833879842	-0.3440721546	0.2104609677	0.7816173806	0.7018892073	72:910
TRIM9	ENSG00000100505	0.8094119397	-0.1195454758	-0.4016767398	-1.2547710511	-1.9007172679	0.4048798201	-2.2688109625	1.1721823605	3.343096697	2.5578134891	0.8904836028	3.2724438298	3.1693548135	0.7831194642	-1.7607605559	-1.617771021	1.5184116243	-0.7567070863	-2.1487674969	0.4048798201	94:2664
ISM2	ENSG00000100593	1.6534856186	0.5149439215	-0.5982787997	-0.9552587574	3.8616219698	-2.7258066811	-0.2990796399	1.8969390282	-2.298335435	-1.4082414097	4.629323322	4.589167374	7.8619806259	0.9075600636	-0.7787829197	5.740113589	1.9268174454	0.4124925437	-1.3360705594	0.5149439215	110:3493
SIX4	ENSG00000100625	1.513853414	2.2524392321	1.7579333707	2.4054961743	3.3472184006	1.334491522	2.4320725893	0.5451226871	-3.0103162259	-1.1266575791	3.7958992861	2.4964923837	2.2273139079	1.6926860731	0.8081078948	2.2752613201	4.2030411391	0.1768927559	1.3637328721	1.7579333707	67:457
ASB2	ENSG00000100628	-3.8639709142	-1.5224093455	-0.3797711028	-1.0770953639	-2.2500742252	-1.6888414169	-0.5388811586	-1.3938116632	1.1740718248	0.4043003427	1.3021489522	0.5133355249	1.2318637221	-1.3650363014	-1.4160248445	-3.2516728556	-0.7361089543	-0.8029449841	-3.1259111411	-1.0770953639	66:374
SLC8A3	ENSG00000100678	-2.9130763559	-1.7838354584	-1.0451048575	-1.6535982594	-0.723370331	-1.5759781531	-0.3916081848	-1.3245682662	1.3441745248	0.8829171703	1.1895942935	-1.3681747605	-2.2194721085	0.8552038158	-0.1306838495	-1.9932067393	1.0146747964	-0.3693027913	0.2843035167	-0.723370331	97:2851
PAPLN	ENSG00000100767	0.4277116925	1.812498428	-0.8016012788	-0.3444637683	-0.1701932362	0.4876327181	3.6020577913	1.4665754408	0.5706357191	0.9588600684	2.3108164379	0.7652651183	0.6683998462	-1.4263813549	-0.1243118655	-0.4802035114	-1.1325080303	1.0145046798	-0.6121945361	0.4876327181	107:3350
MMP9	ENSG00000100985	5.0770064449	6.8092865268	2.8195127575	4.806970453	1.5422153738	3.9904351614	9.1407876197	4.1083755094	5.1214200199	1.7658190672	3.5846542845	2.2536836091	3.6120379655	-0.0309195457	1.3404938318	1.2482549712	-0.4086657691	0.4526216017	4.0727736109	3.5846542845	99:2971
VSX1	ENSG00000100987	-2.4149827094	0.6127836423	0.6955800272	-4.0192692094	0.1602491168	0.2435512644	1.2537259256	-0.5022080881	2.3161315904	1.7014760155	2.6132475097	3.9869231868	3.0877580568	-0.073056688	-0.8487648584	-0.8156290958	6.3546319319	-0.0625970903	-2.021997597	0.2435512644	82:1784	103:3190
NFATC2	ENSG00000101096	-1.4704934748	-0.8350493471	-1.0113835957	-0.5290580113	-0.2353409561	-0.9991461017	0.0234666794	-0.1827895883	0.7792355983	-0.5717893815	0.3347613149	-0.8538700817	-1.896815447	-0.9271061038	-0.4995003193	-0.7546155317	0.7852522995	-1.6758370215	-1.3678403897	-0.7546155317	90:2382
RIMS4	ENSG00000101098	0.8033898302	0.5964384737	3.6091222274	-1.8654813249	-2.5611514447	-3.6593699501	2.1312735625	-2.0376305988	-2.2212757702	0.3786598089	1.382055	-1.3469021207	0.1371263476	0.6044627569	-1.3557039544	-3.4141682558	3.1419191135	-1.2606949628	-0.9215552994	-0.9215552994	87:2153
SALL4	ENSG00000101115	3.0708444014	2.6236382131	2.8787973276	4.9779729085	4.9634539065	2.8227255851	2.4646657339	2.8801995222	1.7605422495	1.4879182025	2.1157080688	4.1764211854	4.7758171565	0.7337947843	-0.2437445638	5.337531853	3.6145031121	-1.185662813	2.5732110658	2.8227255851	83:1854
DOK5	ENSG00000101134	-0.8083157272	1.3862856609	-0.6120191856	-0.6043414374	0.7471641903	-0.0265650774	1.8965108276	-1.1937398491	-1.1541520886	1.0148475503	1.4609925883	2.5075180757	0.7965999252	0.8754809747	-0.5637587819	-0.0051611866	3.4336902677	-1.1422827907	-2.5035487854	-0.0051611866	64:219
BMP7	ENSG00000101144	-0.7693875925	1.9913732124	0.5176922494	3.6653804262	3.7284739874	1.3846706956	-0.6137240573	0.3280625306	-3.0848632822	-1.1102414361	4.0989234182	1.1906397955	4.313941334	2.4199473617	-0.7986419572	2.874644972	4.6105604987	-0.6990758278	1.0450367347	1.1906397955	78:1441
HRH3	ENSG00000101180	0.1301496625	0.9595572082	3.0549396118	3.8102441273	2.4274314432	-0.9986153301	0.8774297905	0.0600109106	0.2128945355	0.708769821	2.1776215504	3.0398860306	3.1493808512	1.1181945849	0.6074860674	-0.4109673217	0.8532907141	-0.3271555391	5.2649664605	0.8774297905	106:3324
SLCO4A1	ENSG00000101187	0.6192130457	0.6430943093	-0.5989319524	-0.0455718661	3.7030405596	0.7830629252	-1.6149567021	0.5807838728	-0.646258658	1.0072209412	0.5491407043	-0.7193263439	-0.2704343942	3.1294197969	-0.4817686094	3.5149037885	2.618769763	1.4061912434	0.9060945301	0.6192130457	85:2004
NTSR1	ENSG00000101188	0.7260338464	1.0464301996	1.9206035502	3.7388425858	0.0633783363	3.3032980635	1.0877024669	4.2948870077	2.3672502811	0.2959128348	1.4471542669	4.8122022361	2.2259312609	3.9883405272	-0.5535770399	-2.6374349732	7.1716729381	0.2862328792	3.2181193976	1.9206035502	87:2154
NKAIN4	ENSG00000101198	3.232461704	1.3915823364	2.0765870343	2.1790136895	1.9468432358	1.5151173007	0.9190053346	2.9004421336	0.7024014916	0.2360126233	2.1472982098	4.5713897045	1.9776488157	2.1324427334	-0.4149370212	0.705231429	2.9700605857	2.639271419	4.170599557	2.0765870343	98:2921
AVP	ENSG00000101200	1.5356675176	0.7499501744	-2.4079978963	3.0964933817	4.0091988916	0.6758326763	1.0931245095	-1.4077806721	0.1232048022	-2.141249095	0.6775126051	4.0418726773	3.5446021247	1.5172235207	-1.1416648118	2.6492509601	3.3775054028	2.0210188931	5.1149765161	1.5172235207	93:2605
EEF1A2	ENSG00000101210	2.0807445202	1.3553451946	3.4520387687	2.863679108	-0.1634148321	-0.2998692032	0.7908323211	-2.7003976165	1.2258465311	4.7214781013	4.4686113341	6.9620229186	5.4100251396	1.9783452108	0.9313238197	-1.3282567752	4.8140691473	3.8022556349	4.1502300419	2.0807445202	96:2808
SPEF1	ENSG00000101222	2.034802973	1.1720168595	2.4416781848	0.9421056924	2.2607685084	0.23681101	0.4730468588	-3.4584771574	-0.0040867634	1.141486785	2.6843695891	-1.1428888298	-2.6654319444	0.2493733389	1.1325392603	1.4993244155	3.0695029994	-0.8957774168	-0.579870173	0.9421056924	75:1180
ISM1	ENSG00000101230	0.512296596	1.8547298814	-2.2867202248	1.1357528693	1.8275037738	0.4830826621	2.1479421232	-1.1478955199	-0.2333292353	-0.7035379406	0.0761547277	0.8586903886	-0.1872737563	0.0129026284	-0.3062496377	1.8188589065	4.3662881272	-1.5848651001	1.160496249	0.4830826621	107:3366
RSPO4	ENSG00000101282	2.6585949997	-1.2918352359	1.0465005501	2.6099180158	2.8533997438	1.9835236181	0.7772549373	0.5834390984	2.9172933702	2.4269703171	2.9655681989	-2.1873416204	-2.4092636989	0.3958493316	-0.411584468	3.0839907611	5.5913010327	2.1603760285	1.9701346992	1.9835236181	62:49
PROKR2	ENSG00000101292	4.1266293294	1.1539541539	2.7079656917	1.9096958043	1.4395023916	-1.0288670744	2.7845220855	-3.5606906466	-3.4514721882	-2.7944378592	-0.2453137293	0.4063289481	3.5921974903	-3.1160297518	0.2141879093	1.3759183201	-0.2282763692	-2.300274446	3.513913272	0.4063289481	73:1037
FERMT1	ENSG00000101311	1.1196836407	1.5520368213	-0.6170239699	3.6414836569	1.5170104185	0.9312505673	1.0519548344	1.5563909005	-0.5673761297	-0.3321072728	3.1458448391	3.7285971559	4.3259420702	3.1978637076	-0.4700236876	1.4974188436	4.0432120638	-1.46409634	0.2748174163	1.4974188436	62:48
HCK	ENSG00000101336	0.4549451094	1.5526032741	0.4394329139	1.3960512487	-0.7849907231	1.4340185922	2.8059473128	1.1083382937	2.3720089429	1.3751830615	0.214316282	-1.2358896122	-1.2042228141	-1.4791200859	-0.2139733318	-0.6757121363	-1.343396316	0.4971873123	0.6700347069	0.4549451094	89:2310
PAK7	ENSG00000101349	1.3034770338	0.027362043	-3.3657607228	2.0938020049	1.7102182017	-0.2679133783	0.1710987333	0.673794608	-1.0946083725	-3.1623893888	4.3851945528	-1.4528394683	3.6699706645	-1.2160932062	-1.5405704347	-1.0883905869	5.975308531	-1.927782527	2.2678056928	0.027362043	62:50
OXT	ENSG00000101405	0.3471461993	0.0701118278	-0.6885420616	0.7914813477	2.2451439214	1.5172542461	0.493406769	1.6862009622	-1.4781635929	-0.0537269746	-0.7294983062	3.3659005705	1.5064070499	0.9616038997	-0.6154988159	3.7413631015	7.0840585846	-0.0918909204	-0.115616054	0.493406769	78:1438
SLC32A1	ENSG00000101438	2.3613484146	0.2440343667	1.8282004517	5.0370099286	-1.5415184836	-0.5941156261	0.5515071253	0.5998556997	-0.6588447478	-0.6582455899	-0.360920173	0.5162675384	1.6770350253	-1.4212345726	2.0551220314	-0.3277142935	-1.0089317382	-1.8773446389	1.9318540534	0.2440343667	114:3646
WFDC2	ENSG00000101443	-1.1923669256	2.1321485034	0.864854061	-1.2272504859	-0.346141708	1.2178201359	2.8585458091	-3.6466752296	-1.7598753975	0.8455745885	1.7921417115	2.1370600486	-0.1830811105	2.0000806259	-2.0534276775	-1.759602365	5.0841140169	0.2572634542	2.3172137423	0.8455745885	88:2242
PPP1R16B	ENSG00000101445	-0.736952061	-0.5497707658	-1.6759648915	-1.4770509444	-1.4230749623	-0.5807890947	0.0861769346	0.5858475851	0.1689612175	-3.0292985449	0.502966061	-1.0347803242	-1.7910726566	-2.9595081322	-0.1301052839	-1.9558588488	-1.0643931837	-1.2256249942	-2.5423560661	-1.0643931837	72:937
TNNC2	ENSG00000101470	-0.6809017057	-0.383204649	-0.1500859305	-0.3805528078	1.0837128353	1.2530462794	-1.0194571856	-3.7903448604	-0.43930053	-0.6587696091	1.3809134677	3.0733704699	-0.0776352812	2.159419979	-1.1016820627	1.7766440474	1.986361913	0.7529795336	-0.3179248419	-0.1500859305	79:1522
CELF4	ENSG00000101489	3.1396400122	0.7667822277	1.8045762918	3.250995764	-1.3571022172	-1.1909592816	1.6023488508	1.1268722456	1.033188406	1.3009528676	1.8657635863	1.5520237502	0.9106602469	0.5387284916	-0.3499064287	-2.9868739147	0.5892442716	3.156541935	1.1119852637	1.1119852637	77:1347	77:1348	109:3462
CDH20	ENSG00000101542	-0.0228925787	1.0098939196	-3.4544504033	2.1980293261	0.2787056726	-0.9472723571	1.1009839435	-2.504841926	-1.0121142869	-1.3572507273	0.9281309448	1.8970059889	0.2863200733	-0.2828657759	-1.1759889367	-0.5451868036	3.2822350827	0.4026829455	1.2427406109	0.2787056726	67:473
ST8SIA5	ENSG00000101638	1.8077468102	-2.6136039494	0.8648063597	-0.3787418069	0.5271297733	-0.9345272974	-2.865901415	-0.4569366326	-0.9991985243	-1.4441302477	1.3290279166	2.1736005069	1.8610284194	-0.6958289843	0.1275877571	-1.1288190076	5.4970606616	0.7872322891	2.2885124096	0.1275877571	94:2670
LIPG	ENSG00000101670	2.542924349	1.8501144682	0.4953671676	4.7290284814	1.5982677861	2.0396147607	2.3572399151	1.7693540215	-1.9323410967	-0.6146549827	-0.3589661588	0.8864965006	-0.1978292877	-0.1281060888	-1.7188180321	1.3287590134	0.0642303584	-0.9644360528	3.3784147026	0.8864965006	96:2801
LAMA1	ENSG00000101680	1.8439675848	1.1460837177	-1.1820130674	1.6592738807	-2.623102331	2.9723454249	0.3703468364	3.7146829016	0.0782431631	1.8343866305	2.9497929222	2.260588717	3.9570919777	1.1273543051	0.7693361386	-2.906793519	7.5070650588	0.5753561978	3.9690502054	1.6592738807	88:2230
NOL4	ENSG00000101746	-0.411845082	1.7679102928	1.0976952253	-0.442622946	-0.1945531918	0.6840017403	2.5774788766	-0.6664464504	-0.3044423011	1.7629801482	-1.095411794	1.577498097	3.0327194169	1.5459679159	1.9106252549	-1.3334961677	-2.5631207571	-2.6247240411	2.8612034766	0.6840017403	88:2227
NALCN	ENSG00000102452	-1.1682216823	0.5450264538	-1.1757061877	-0.8676159106	1.1228393351	-0.988132793	1.1867724304	0.288714001	0.1454623844	-0.4924556865	0.5104539926	-0.1479653708	-1.4088852055	0.5763142326	0.7101522911	0.2379079075	6.3729864466	-0.9183581181	-1.9553243358	0.1454623844	63:97
FGF14	ENSG00000102466	-0.7878275922	0.4291150807	-0.0471274433	-1.6722805533	1.3299812117	0.1545094515	0.6311636783	-0.3480378476	0.4594331381	0.6791340999	0.7544644304	-0.732178683	-1.8272419461	0.6165159379	0.9226069629	0.5427528882	1.4563632599	-0.3685550945	-1.6783806861	0.4291150807	73:998	93:2577
MLNR	ENSG00000102539	-0.1927888611	0.2973425302	-0.2741106419	6.155521105	-0.6380474893	-0.6180655255	-0.9413833337	1.7234816538	-1.8092383433	-0.9109341851	1.171808034	1.4758106113	0.8402668773	1.2339071977	1.0619541059	-1.3787553172	0.2712392841	-2.5427568397	2.3674639416	0.2712392841	114:3637
ARHGEF7	ENSG00000102606	0.3046734209	-1.4849035637	-0.5341967457	-0.1379657164	0.3847399913	0.0969637113	-1.2154307379	0.5161416597	0.6820768552	0.019006275	0.8269634333	0.0088357288	-0.1469365908	-0.6615570848	0.1520247606	0.4157084429	0.4154672318	-0.3106611623	-0.3188137715	0.019006275	98:2898
FGF9	ENSG00000102678	-2.6147119548	3.8881093107	-0.9047068785	-1.6005905269	-1.1841312827	-0.1333851828	1.6746135598	-0.3378867099	-3.7269009012	-3.3653067257	1.2096017801	0.8295491693	-1.2219625037	1.247036275	-0.2577041378	-1.7306992377	4.5754005247	0.2152766454	1.0439679659	-0.2577041378	104:3221
FLT1	ENSG00000102755	-0.2317347455	4.0932769857	-0.7042630867	-2.164128855	0.7741227274	0.1455630495	4.6127277985	0.945972126	2.4631459408	-1.7630619086	1.0875492936	-0.5850558464	-1.1954474467	0.389381561	0.0458128714	0.5648557092	1.0605244567	0.3585564104	-1.4517161665	0.3585564104	110:3490
TRADD	ENSG00000102871	0.6446765552	-0.4433396797	0.1499418669	1.1619281987	0.0603512737	0.4106425384	0.9400487355	0.5554806234	1.3441867585	0.8058797177	0.9993180023	0.6477320592	0.2515739425	-0.0302939374	-0.0146940475	0.2676422591	-0.2146561524	0.0526000598	-0.1930482058	0.2676422591	98:2910
HSF4	ENSG00000102878	0.2544639374	1.3646999155	-0.1895961906	1.1369107932	2.1316871799	0.3222029118	1.7931124475	1.0802547968	6.4623958421	2.1617320185	2.2390647173	2.1394541681	2.4290973177	0.8028031203	0.8248655388	2.5887117585	0.2103401769	-0.1279852595	0.894043746	1.1369107932	98:2910
CBLN1	ENSG00000102924	-1.6862498994	1.2155264679	-0.6784721068	-1.5974292958	1.6296740816	-0.1273040896	1.6962733653	-0.2929877899	1.8548991643	-1.2604226809	2.3730417256	2.9171195298	1.6623445756	2.6217789003	1.250836277	1.7970881947	0.9208750508	3.7647082501	-2.4059218615	1.250836277	111:3540
PLLP	ENSG00000102934	-0.1896241784	1.5695785545	-0.8810111597	0.4444534605	0.3669585194	-1.3621069452	1.4601348486	-0.8952476946	-1.724571814	-0.3558563012	1.2158845106	-1.6110073447	-2.3374916719	1.1435999861	-1.6063046817	-1.1993791196	1.3101480112	-0.7353878882	1.2929466291	-0.3558563012	89:2304
ZNF423	ENSG00000102935	-1.2729596677	1.4417452324	-1.0653362598	-3.551725728	-0.5556920864	-0.7848197674	2.0735793413	-0.7399607155	0.5247931987	-0.9665110296	1.3599299282	-1.8832562012	-1.8499150971	0.1602683112	-0.8223398164	-0.8956969894	1.3452315626	-0.4181944646	-0.5818021501	-0.7399607155	69:633
NDRG4	ENSG00000103034	0.4755265906	-0.1219263337	-0.281487773	-1.0007800476	-0.8724194963	1.0183707013	1.3700076065	1.6680532204	0.2292017525	1.7839610968	2.8511282476	-2.1237684978	0.57624803	-0.7537120872	-2.8080483906	-1.3866228205	0.3433670348	-0.5595122615	-1.5249782175	-0.1219263337	62:33	103:3182
HAS3	ENSG00000103044	-0.9766490033	0.1407895026	-3.0244107657	5.5186777592	0.077885236	1.1727638233	-0.1489545134	1.3560490685	0.7310714969	1.6750150908	1.6230095063	0.1557432156	1.5034345311	1.2260907911	-0.3036195886	0.8281791212	1.9361931171	-0.9180118967	2.198011826	0.8281791212	68:539
SMPD3	ENSG00000103056	0.1481438644	2.0810951838	0.8685629899	1.2936471379	-1.3787268123	-1.2636147317	2.4797966408	-1.4181043856	-0.9039350337	-0.6691612348	-0.2801647068	0.8398701807	-0.6599694804	1.3129730897	0.5617582773	-0.8072681322	0.5613830651	-0.7561226462	0.88482227	0.1481438644	76:1262
FA2H	ENSG00000103089	-1.3252750675	0.7897909056	0.800808232	2.2311741612	-0.3949960935	-1.2599888644	-0.5551995961	-3.0589327565	-2.4170822727	-0.0848336661	2.9326468388	2.8395479221	0.68200071	3.6151602916	0.2549445203	-0.3487759753	-0.1530748905	-0.55054019	2.0178759822	-0.0848336661	88:2218
WFDC1	ENSG00000103175	-2.5980332623	2.7540888186	0.347970282	-2.8009974419	-0.9134545592	-1.5331919782	2.3097499993	0.3998302042	-0.3091534245	-0.0125246743	-0.3396404538	-2.0281474807	-2.7959548369	1.6805187999	-1.2901767539	-1.7902323414	4.6018350945	-0.2810345229	-1.0023095627	-0.3396404538	63:103
SEC14L5	ENSG00000103184	-0.4609360317	0.9165561262	-0.5515013616	0.3027442255	-2.3044963281	-2.0867880393	1.9047274713	-2.0857383159	-1.0052753186	-1.4362894984	1.7352012915	0.6767516385	0.820653033	-2.3623692813	0.908530341	-2.6591711951	-0.3396474635	-0.686603338	0.0352276621	-0.4609360317	62:32
LMF1	ENSG00000103227	-0.3066366734	0.363067767	0.3580431405	-0.9941552591	0.1851899953	-0.5045404583	0.8641576218	-0.3172669713	0.2177235493	0.6703008175	0.4875174182	-0.0359764384	-0.6307940977	-0.1435199335	0.1157346049	0.0558360114	0.9076087351	-0.0897390004	-0.1750463115	0.0558360114	88:2216
FOXF1	ENSG00000103241	-3.178100605	3.525589675	0.3078986408	-2.2489268256	-0.9138429887	-1.5032646574	6.6384781489	0.4675989542	1.5352485495	-1.1794878475	-0.3833383693	-2.6839255433	-3.072996101	1.0993007535	-1.1540787775	-1.9403999704	0.0048498613	-0.2380398183	-1.0850014012	-0.9138429887	118:3760
FAM173A	ENSG00000103254	0.8320363281	0.8694940463	1.5652264089	0.6317178119	0.5477952233	0.2660072793	0.1299975296	0.6698464196	-0.3710589045	0.6597340288	0.819054591	0.7810135967	0.1680975863	-0.0600351898	0.3185447905	0.6908521185	0.2297343906	0.4783986085	1.2352286777	0.6317178119	62:34
METRN	ENSG00000103260	0.5496245161	1.2525323852	2.7101391976	0.618197266	0.7283815484	-0.1443808545	2.0095571218	1.0081390976	0.3127390684	0.9489811401	0.8553379083	0.7315097924	0.1406745961	0.3654566913	0.1103898528	0.4283411441	1.3082999617	-0.0348037166	-0.1177985213	0.618197266	62:34
CRYM	ENSG00000103316	-2.9131879223	-1.4419184641	1.1262881444	0.6467258978	-0.2353466421	1.0021616315	-0.7876656648	-2.67127475	-0.4997391256	-1.0600961198	0.8375195197	1.394993393	-2.0596612067	3.8163878308	0.0361133372	-0.9362436723	6.0891989528	-0.6428636443	2.3266432111	-0.2353466421	89:2301
PRSS33	ENSG00000103355	6.0845456191	1.5317285021	3.6053962783	0.3318146449	4.4667830539	2.9785775789	0.8439333347	-0.9494131136	0.6997514511	4.0921539446	0.5004167088	1.0163512852	0.6622493575	6.1875758758	0.1792256864	5.3235503401	-2.9738765527	4.7455834732	-0.7761407543	1.0163512852	77:1335
SALL1	ENSG00000103449	-1.4318509741	2.1330801406	-0.0635562294	-2.1871428175	-0.8071696902	0.9107523239	2.1326541691	2.4344739348	-0.9716133805	-0.6029066467	-0.2723068634	6.1902541961	5.373172867	1.3790418854	-0.7804787177	-0.2378763771	4.2197335039	-0.2596395057	0.475408958	-0.0635562294	100:3019
TOX3	ENSG00000103460	1.7588028337	1.1619921622	1.4659279485	1.6694305411	0.4102807285	-0.72121704	1.1708924209	-2.6298444568	-2.2245471558	-0.8351139825	1.0478160339	3.3689523245	0.1584390532	3.5414643338	1.270369287	0.7463126779	3.9461321248	-0.9710041992	2.3500787398	1.1619921622	73:1013
SYT17	ENSG00000103528	0.4839206899	-1.9604814292	1.2500419713	3.0409293973	0.0792335456	0.1954339587	0.3987592417	0.9063069418	-1.3003567527	-0.2023269716	0.6209717567	0.2552954691	-0.3858071125	0.6561713112	0.476013564	-0.3237467219	0.7962950288	-0.4430946734	1.9878904676	0.3987592417	70:724
TMC5	ENSG00000103534	1.1394472989	-1.280982549	1.1787417655	0.4499835941	0.4346281884	0.0373129096	-2.1391358468	-2.6583929509	-2.2167382982	1.6733586815	4.3077208097	1.1189869685	-1.995476652	2.0496574826	1.2656165692	0.769246587	0.6696838853	-1.1211919	1.7890611906	0.6696838853	82:1765
SLC6A2	ENSG00000103546	1.3807064266	0.6940832037	-0.9790680836	1.7518653905	-0.1010976299	2.0122554654	0.6172123124	2.7991444478	-1.9098756578	-1.663203891	3.3579958377	2.2436263221	5.71399341	1.4969393428	-1.3262421674	-0.3333784012	5.1612994243	2.0249745728	0.97496563	1.3807064266	77:1337
CORO2B	ENSG00000103647	-1.6491392292	1.8643788973	-2.3149167672	-2.6632953789	-1.6766762353	-1.3713564058	1.1478690239	-0.6788631304	-1.9643581011	-0.946778774	0.7809401352	-2.278172982	-2.5230281286	-0.8675703191	-1.0377192365	-2.3480842348	1.8622894563	-1.2899484891	-3.6458650805	-1.3713564058	74:1100
RASL12	ENSG00000103710	-3.15658008	4.8676623488	-1.1728673546	-4.075978423	-0.8885975038	-1.6785188945	4.9625616995	-0.5449935884	0.9928399654	0.6182689345	2.9882501628	-1.4419042882	-2.4235357691	-0.395058242	-1.5389525209	-1.794974096	1.1698387392	0.3792894304	-3.4962933875	-0.8885975038	75:1164
AP3B2	ENSG00000103723	0.6685819795	-0.0516754016	0.0801717481	0.8977727432	0.4796438075	0.8094169515	-0.8287790253	1.1010370983	-0.6076450751	0.9420055058	1.6685175736	1.7287401444	3.5998440811	0.4858161668	-0.3380281973	-0.7642258259	0.5745582754	0.4985769284	-0.3551267708	0.4985769284	66:377
IGDCC4	ENSG00000103742	-1.6154284385	2.8164270775	-0.3672885053	-2.2714621464	0.5062927899	-0.316245791	4.1603456994	-1.0495687867	2.1092652313	2.4031871845	4.0059093999	1.6564812578	1.0285061745	-0.5283348351	-1.6769850946	0.1011684566	2.0146585347	0.1472164013	-1.6749539919	0.1472164013	63:101	81:1670
KIAA1199	ENSG00000103888	3.025870328	0.4772742408	3.9765306473	2.4088686602	5.6497988817	0.5342565045	2.229217982	1.1485748312	1.3995778099	0.9933894134	4.0117293392	2.3599962132	1.0920698471	3.5382670408	-0.0972493362	5.4060586748	1.37374836	1.9575652398	0.7726886498	1.9575652398	90:2370
HOMER2	ENSG00000103942	1.5244213587	-0.4703323898	0.0640136767	1.8890760232	0.644605221	-1.4685981429	1.7641076069	-0.4386455978	-1.0719737193	-0.0180666325	0.5221691134	0.2610837417	1.013020502	-0.8064078992	0.561638643	-1.0776984058	0.3441501644	-0.1846796048	2.1507921666	0.2610837417	66:378
ATP8B4	ENSG00000104043	-1.3918762315	0.7325396435	-1.4432058072	-1.9617337873	-0.6184546422	0.3876829591	1.3921892178	-0.1206990832	0.8290900814	-0.4867502445	-0.0893194791	0.5486601059	-0.260882016	-1.0951373179	-0.902267577	-1.1192042455	-1.2436123334	-0.8374483023	-3.5190252019	-0.6184546422	89:2298
OCA2	ENSG00000104044	-1.2740997218	0.6021535986	-0.0421296638	2.2545719085	2.1336786212	2.0549294465	1.1461042596	-0.2832280003	0.6203936295	-0.4336555521	5.2278625253	0.4946909504	2.2110178168	-2.8005052615	-1.1338129775	2.7280121356	3.8591066448	-2.7183542473	0.9230020343	0.6203936295	109:3455
FAM189A1	ENSG00000104059	0.0294387798	-0.7167065421	1.8224224431	0.9713914189	-1.9413830543	0.6505178784	-0.6285439474	0.5803877541	1.1445427554	2.1067929579	2.4556364158	-2.2768658201	-2.3835575623	-1.6712795223	0.6967148604	-1.7135734641	3.3058373062	-1.971537894	-0.3551741396	0.0294387798	80:1583
TJP1	ENSG00000104067	-0.5553269987	-0.5949498628	-0.5685661815	-0.5587255684	-0.1633214846	0.0837641071	-1.451038428	-0.2256042006	-0.1861509731	-0.40786444	0.8070700863	-0.8597775691	-1.3276488086	0.4261288016	0.4339742907	-0.6003733097	0.4969613717	-0.1011078199	-1.2348891035	-0.40786444	70:719
PDGFRL	ENSG00000104213	-0.8549959102	2.6035071275	-1.1850103525	-2.1667103779	0.423486888	0.0353540429	3.1505113229	-0.0919174756	0.7543213225	0.9120831924	2.9757492515	1.519262232	1.1880780904	0.9331697184	0.2655468273	-1.4506142605	2.8321358842	-0.4035728575	-2.4205788783	0.423486888	76:1298
SFRP1	ENSG00000104332	-2.6004940214	2.5231880511	-2.7472568311	-2.4315544873	-3.5610911209	-0.6821832998	4.2401251046	-1.4959774945	-5.0467452177	-5.1839307553	-1.5041953881	0.3647024333	1.8458587916	-0.3026290955	-0.0377848121	-3.9966949456	0.8469241419	0.8387743363	-2.7013661327	-1.4959774945	100:3057
JPH1	ENSG00000104369	-0.4304197335	2.5037714356	1.4703909376	-0.0859361085	1.9568454785	1.6956753625	1.0845581358	-1.1428584026	-0.7138136352	0.1006755801	2.4384338785	-0.4872106612	0.1322217728	3.0475791109	0.1220044484	1.3362996523	4.2356868497	0.7003794314	-0.5412689376	0.7003794314	72:974
STK3	ENSG00000104375	0.1913757411	-0.0802752841	0.2957270184	0.0881941088	1.3088972994	1.1859771604	0.4615776614	1.3249590425	-0.6514361052	-0.3762188551	1.2151459158	0.4233458907	0.4196241152	0.6023507442	0.0813355493	0.7364458758	-0.1108924404	-0.0082069628	-0.646121402	0.2957270184	93:2639	108:3442
GDAP1	ENSG00000104381	0.1880082708	-0.2672226725	1.120624687	-0.0854552443	1.0269441381	1.4357376305	-0.6262879893	0.9716082365	-0.9963506411	0.0797140879	1.6343653499	0.648650868	1.3927558548	0.1308891541	-0.0448382755	0.7266877772	1.3883340238	-0.8340530469	-1.0373503405	0.1880082708	72:974
ESRP1	ENSG00000104413	1.1100072571	1.1929763616	1.4696449094	4.6115104707	-0.0625610237	0.4857581428	0.9350265087	0.3848798066	-3.9594685291	-0.6695065199	3.0244990812	1.3427336879	1.5858275327	1.9500155388	0.6783765708	0.2641077071	0.8367840682	0.1604489572	1.6647034427	0.9350265087	100:3058
STMN2	ENSG00000104435	3.2725997008	1.1255964716	0.365270613	2.2767203105	-3.2124654481	-2.3494915883	2.9723077325	-2.3335397857	5.0243552338	2.5112005362	1.9809315365	3.572610876	3.2703683873	1.7579154817	0.0257589542	-1.9626286554	0.284037514	3.7615576086	3.7345392928	1.9809315365	108:3441
ERICH1	ENSG00000104714	-0.1578364119	-0.0920624269	-0.4041212722	-0.0657348669	0.2585280376	0.4473814999	0.2392986523	0.631768533	-0.2938424595	0.2529799222	0.5024733467	-0.2374706472	-0.3964907213	-0.6884361187	-0.0772857952	0.1397126918	-0.1718720977	-0.4168555521	-0.3719080644	-0.0920624269	101:3127
NEFM	ENSG00000104722	0.0616386008	0.9895925617	0.2501981991	-0.6371791678	-2.7619299537	1.6690208268	3.3239306708	2.4036563989	-1.7445969177	2.8836916283	2.2431901449	2.8282336921	3.9476557802	0.6932838377	-1.3346929721	-4.0375607178	4.1244331472	0.109650171	-3.7494077983	0.6932838377	107:3389
NEFL	ENSG00000104725	4.1466949069	2.0440085806	1.5825998994	1.6752973137	-2.3036877135	0.7830435909	4.3019318621	2.536604249	0.5437738947	3.4008728745	5.6357968554	3.3013864042	6.4419426326	0.8002592392	-1.2630163336	-2.4254990043	6.1794466295	2.6572994132	-0.0369066097	2.0440085806	111:3555
LHB	ENSG00000104826	3.1860883394	0.6644423598	-0.4090681892	3.9414948559	2.3248870693	0.4945504579	0.0948066203	3.3119371539	0.9601470325	3.2079659899	2.4697412506	2.621765295	2.5138686968	2.4039328099	1.030132049	2.7818974347	3.3519422824	1.6686884812	2.1257368342	2.4039328099	71:837
KCNA7	ENSG00000104848	2.3109066007	0.5840729024	0.1166896615	4.7063672494	3.9327249089	2.1278304425	0.0511168254	-2.4687249864	2.2624629756	1.8426685262	0.6649985131	4.1795768928	3.8302830901	3.0211875764	-0.4749595948	4.460208375	1.6622410365	1.4272001862	0.6140852763	1.8426685262	63:113	71:838
CKM	ENSG00000104879	-2.371134869	0.6437546552	3.3998665477	4.9795908838	-1.0041611181	-5.9272824099	0.0585153361	-4.0218795598	-4.2263508315	-1.8189112443	1.2147679968	4.2967045456	3.0986371892	0.9468088924	-0.8713514109	-0.4359756391	0.6935573087	1.7094152359	3.017827516	0.6437546552	72:934
PPP1R13L	ENSG00000104881	1.0244726919	-0.2380717438	-0.0586899729	3.2818583555	1.2261635362	0.9087909814	-0.2783604421	0.3387919713	1.3740456253	0.9086225264	1.7196649403	0.4322342248	0.9727885526	0.9032704005	-0.2419658611	1.6169537988	1.1022373731	0.8032302564	1.4071766163	0.9087909814	65:308	70:741
SLC17A7	ENSG00000104888	-0.4728029356	1.9204908843	-3.0339683003	-0.361047374	-2.6930750265	-0.5739304553	2.4513771332	0.2135445696	-0.7659177554	-1.0659728709	0.9604201959	0.757571504	2.1294745036	0.4685320182	-0.2050167244	-2.8852053514	1.0322787074	-2.1446225945	-0.5208911987	-0.361047374	117:3741
KLC3	ENSG00000104892	3.2007561982	0.7617600962	0.1351775142	6.2125742573	3.5275820165	1.0972618944	-0.9665910919	0.7239185589	-2.9084820448	-0.1686633836	3.1510752982	1.7871944233	3.2871575616	0.1981350029	-0.2331626451	3.0202468162	2.0413298177	1.85849807	3.2804588079	1.7871944233	71:834
SF3A2	ENSG00000104897	0.697655861	-0.2512446524	0.2500576878	0.0748707341	0.6210125687	1.1342519916	-1.2810103054	0.8080628421	0.9625371295	0.5616402015	1.7253711451	0.1486952878	0.6340203421	-0.4329621542	0.0542535839	0.8838355191	0.4449432035	0.1436775803	-0.0592070204	0.4449432035	97:2863
AMH	ENSG00000104899	3.72416407	-0.7783659916	2.5002744578	5.5707505344	4.5288937066	2.119914532	-1.5940351421	2.7830008309	3.0223276575	2.7431378846	3.5057413506	2.2885654961	3.3006155206	1.2186270192	2.3042484358	4.0069087764	3.7627466168	1.3949550873	4.6117733184	2.7830008309	97:2863
RETN	ENSG00000104918	0.4120118062	1.0057279205	1.8102570855	2.1378588985	3.0494681402	0.3320337539	2.0938483827	1.6647065288	3.0378597182	3.2515756988	1.574009453	-3.1874320115	-5.2032689359	0.955371237	-0.3097897502	4.3773387305	8.3254377237	5.8458883208	2.1384856993	1.8102570855	78:1437
NOVA2	ENSG00000104967	0.1330311632	2.5187751495	-0.8783288827	-2.9782264045	0.4761681171	0.2338116962	3.2869683174	0.7938349147	2.1007639625	-1.6049489688	1.8152107231	-2.2633148849	-2.9341238346	0.9574731047	-0.093184147	0.6899868792	2.197956358	0.927018884	-1.3498215801	0.4761681171	82:1782
SNAPC2	ENSG00000104976	-0.281663902	0.6388792099	0.8696191178	-1.6580419836	0.1199539725	0.4217367717	0.4660641735	0.6447729164	-0.0893303546	0.3105560116	1.3704389925	0.1746709733	-0.0195146486	0.3384248886	0.0424702182	-0.1132507089	0.718732867	0.8015600978	-0.9985236793	0.3105560116	108:3419
CCDC61	ENSG00000104983	0.5942512829	-0.0356696911	0.1631941569	0.257885317	0.1456597964	0.0610879997	-0.4469136539	0.4264872495	0.0144496078	0.1807690368	1.2065372365	0.070010584	0.0078394363	-0.2532208839	-0.098549705	0.5321470279	0.1171015418	0.1592030367	-0.1154593951	0.1171015418	88:2234
TNNT1	ENSG00000105048	6.632335944	2.1757725121	4.6624334771	5.9080305565	5.657409443	4.0950987647	0.7828640788	-2.44528414	5.947962411	5.4715226256	5.8807152514	3.7570052012	3.7723291178	7.790032134	-0.3279872226	3.7977589702	5.7668955154	4.4144575605	1.6471105984	4.4144575605	70:744
OLFM2	ENSG00000105088	1.6364332149	1.4973353153	-0.2943440388	-0.3420878889	1.2032039733	2.7150945639	3.155159231	0.7645701051	-1.4476976665	1.8125502374	1.0955766948	0.5532895407	1.2425255004	-0.1848907406	0.4543408539	0.8103811058	1.3386952943	-0.8768558978	0.0140338944	0.8103811058	89:2309	92:2531
RASAL3	ENSG00000105122	-0.1162348874	-1.1251584367	0.5583083954	1.3451485113	-0.4678538137	0.7788615524	0.348288379	1.0257403908	3.0702256854	0.873123723	1.1024075938	0.0651186978	-0.4991158837	-2.6993571223	0.1929527946	-0.4818659937	-1.7307757049	-0.3525587064	0.2895462834	0.1929527946	64:213
EPHX3	ENSG00000105131	0.9722088396	-0.0849388861	0.8675345601	6.0072044013	2.2014353762	0.6661848791	1.2189654131	-1.0195956592	-1.3633384935	0.9388443983	1.1289325567	2.4768880411	1.6128135433	2.6012078781	-0.8582645719	2.2440329872	3.5261196895	2.577926848	0.5429264411	1.1289325567	73:1026
ANKRD27	ENSG00000105186	-0.1829181193	0.0231701716	0.1577139286	0.633306376	0.4064844303	0.5873437247	-0.1167744072	0.8736196108	-0.3974080384	-0.3266264225	1.8009894913	0.0485137812	0.2753851059	0.2919178232	-0.193434117	0.3730357402	0.3662801803	-0.8045079785	-0.1334119388	0.1577139286	93:2600
CNTD2	ENSG00000105219	2.7694257907	-0.5268767459	3.030955066	3.9785653074	5.1745600989	1.946752326	0.4030464481	3.9038544145	-6.8252516485	-1.3420740105	2.4184897854	5.0217477107	3.7440805932	3.336960001	0.4088250621	4.8430523789	7.6602150931	1.5884951254	1.2393707369	2.7694257907	70:740
SHD	ENSG00000105251	3.9456135385	0.7771851146	2.1769520298	3.1679912796	-1.0854242781	0.8187185826	1.8240187201	0.1547996727	0.5108066026	1.0901104691	0.6135431663	1.1710509496	1.126978984	1.9305868894	1.6839983017	-0.5579539525	1.4102121214	-0.5366258301	4.7749422499	1.126978984	82:1780
TJP3	ENSG00000105289	-0.1830410615	-0.0749665757	1.5656333704	2.8798317247	-1.2834880851	-0.4414107166	0.9788840919	-2.4262584773	-4.0198830911	-0.21151239	0.9599519831	0.8888000174	-1.3921841755	2.1270762226	-0.3337070906	-0.4315367442	-0.5500054114	0.0364047105	1.3780269481	-0.1830410615	77:1351
APLP1	ENSG00000105290	2.0745889722	2.7330480777	2.6618511035	0.9818517075	-0.7202406673	-2.7681465319	4.2316263272	1.6931508546	0.4068952475	-1.3737898306	5.3009828662	1.5500345123	0.5896964528	1.7322423597	-0.0708692156	-2.2578169467	2.1279109959	1.0144332242	2.3005205274	1.5500345123	79:1516
ICAM4	ENSG00000105371	0.2839570572	1.13959991	-0.6480929806	3.307660332	-0.7642148515	0.1464340974	1.3326961348	2.7765523526	0.7032990851	-0.1234014943	1.145410593	-1.5262780767	-2.2024011815	-0.0326314688	-0.6959791253	-0.928234811	-0.4754117384	2.9708302335	-0.5671390459	-0.0326314688	115:3682
ICAM5	ENSG00000105376	2.3956397641	1.0652457783	-0.7466641362	3.0487670331	2.2569607658	2.9601238025	-0.1015756626	3.4910354005	-0.3454239775	-0.2563211175	3.307535015	-0.6705713002	-1.1061004764	1.7290510918	-0.3358221674	2.7930645063	3.0570741082	4.0757961458	0.6142854243	1.7290510918	115:3682
CDC37	ENSG00000105401	0.2936999966	0.3310736406	0.1359055888	-0.0269956465	0.4814970632	0.6065373545	-0.1333022786	0.6063062331	0.2197843524	0.2460930809	1.0895986406	-0.1210749043	-0.0799601106	-0.1158138578	0.0049963748	0.2819173144	0.3392931708	0.0733770362	0.1698821486	0.2197843524	63:112	118:3763
ATP1A3	ENSG00000105409	2.9906358899	1.5557069211	4.1788314499	3.449235049	-0.2067854726	-0.5704491641	-0.2564817635	-0.8251933176	2.8775918716	4.1354912505	3.5760454739	2.9407392639	1.1135172008	-0.7941937055	0.422655324	-1.6657701171	0.070215278	1.8199944174	2.1063951168	1.5557069211	112:3573
MEIS3	ENSG00000105419	-0.231399576	3.4266874272	0.9338291104	-4.0395716978	0.8566336512	0.0706720793	3.4284220807	1.7590950424	1.1242095694	2.8328685719	1.7273543353	0.8267812395	0.9878192414	0.5679300481	-0.0944929027	0.1398355282	3.2422021956	0.6002489267	-3.2130017792	0.8566336512	107:3365
PTPRS	ENSG00000105426	-0.814737452	-1.2723624352	-0.7937497302	0.1986599432	-0.502865158	-0.4209115847	-2.3514377878	0.5445792687	0.0886828837	-0.1325323618	0.5883423924	-0.3210763447	0.8594317494	0.2616427316	0.0810234449	-1.2743562281	2.1893872244	-0.2330015222	0.157395251	-0.1325323618	90:2380
MEGF8	ENSG00000105429	-0.4422932409	-0.8095912447	-0.3321574549	-0.4958854058	-0.4739129636	-0.5836690888	-0.8516766775	0.3864847192	-0.1440792658	0.048656584	1.5661235558	0.1543722182	0.1589616162	-0.2563434031	0.217239569	-0.3149408064	1.2920261924	-0.07348889	-0.1692253995	-0.1692253995	78:1432
KDELR1	ENSG00000105438	0.7277092836	0.2543848723	0.5657461175	9.49786583661983E-005	0.277992892	0.4649785018	0.2618085276	0.7304036616	0.0747224336	0.1452601736	0.9611484342	0.7211547514	0.5813233419	0.7384508903	0.1221309049	0.334858907	0.7604330373	0.0497177044	0.2067561104	0.334858907	116:3714
GRWD1	ENSG00000105447	0.48474624	0.7148746212	0.4196047943	0.4664522246	0.649928884	0.556988595	-0.198050247	0.6801760189	-0.2580029736	-0.0850254613	0.8434403705	0.234555847	0.523380143	0.0495544324	0.1525210212	0.5612692861	0.7456879104	-0.0897054982	0.1626881856	0.4664522246	78:1433
GRIN2D	ENSG00000105464	3.7839517396	0.5529706838	2.2275697263	5.8410437798	5.0583588276	1.1970126539	0.377700028	3.9621607803	1.6361267161	2.597157553	1.9537697912	2.7160213792	2.9575778557	2.8106791337	-0.5026361987	6.0076833647	1.2561491691	-0.5683949782	4.7759744513	2.597157553	78:1433	116:3714
CLEC11A	ENSG00000105472	0.0684583684	0.995036988	1.1545006389	-1.6773102833	0.9460346998	1.1918529868	0.6299264718	1.8922282728	0.0775318883	-0.2860224766	0.4337609806	0.5278267915	0.5106395379	0.3317507145	0.1927637249	0.7444535261	2.8906404785	0.5358671426	-0.9255156606	0.5278267915	91:2459
HAS1	ENSG00000105509	-3.9774836742	2.2444305972	-2.3473165292	0.0132287441	1.5501246528	-2.0712039164	1.5821304319	-0.4483977339	0.7819573563	-0.085486012	-0.2043267908	-3.2027566628	-3.0486811677	3.3018285621	0.8126105769	-2.3141582095	3.3226237192	-0.7530091958	-3.576704934	-0.2043267908	70:743
RASIP1	ENSG00000105538	-0.1793497493	2.50170657	-1.3929530176	0.1158652518	0.1481132943	-0.3236370482	3.4242709041	1.0191521357	0.3546915767	-1.6999512731	0.6578737358	-2.2712841914	-2.0214771363	-0.7942257266	-0.4844089088	-0.1343365247	-0.5586906231	0.2528923318	-1.2853736857	-0.1793497493	67:474
FGF21	ENSG00000105550	5.8158504483	1.8043271248	5.0153482074	6.4329296733	5.5694593943	1.2048179553	1.2024266679	-0.5589412186	4.0162374374	5.0592028027	1.3139333229	6.9531969622	6.9755214567	3.6088967152	-0.8687390184	7.5079299666	2.5675436573	1.7958001087	5.7112304258	4.0162374374	77:1356
CACNG7	ENSG00000105605	3.8452028059	0.8222960224	1.5722861983	1.8007834282	-0.4060403641	-1.5164407909	0.3933125255	2.2252638783	-1.9003493347	-0.7527186708	3.8149889483	4.3549944328	6.459584827	4.2667936564	0.5894799743	-2.5500394805	9.085772488	1.4296355159	2.6116455965	1.5722861983	96:2803
KLF1	ENSG00000105610	1.7294364807	0.7386555109	1.6648654916	4.49622431	1.2474643786	1.1005512395	1.8328735977	0.6749075907	2.5783669841	2.7252437797	1.734294345	0.149454725	1.5924286185	-1.9935113808	0.8453446934	1.844692423	-1.2500938416	-0.1791306	1.4942814872	1.4942814872	72:932
MAST1	ENSG00000105613	2.7169708714	1.3528770394	2.9229073085	3.918470528	1.0125089764	0.865884055	-0.1219772032	2.4589037028	1.2275356329	2.8172926374	2.2377814894	4.9099384189	4.6153150809	2.218326702	0.6988691788	0.5121150936	3.3205267428	1.5518889614	3.1638617636	2.2377814894	112:3572
SLC5A5	ENSG00000105641	3.4857249261	0.1471014919	2.8957405741	-1.3918205321	1.0030607541	-4.9068945024	0.3714994748	-2.718565638	2.0900987443	1.5764413837	3.1731404401	4.5313620857	0.9579320711	0.8172530317	0.1006932703	0.2829330837	-1.003327783	-2.6795739257	0.1956448667	0.3714994748	80:1594
KCNN1	ENSG00000105642	1.6027727966	0.7516224628	0.2439109852	1.8830405169	0.0769400566	0.8277057634	0.3362298827	0.8720267082	4.5990659357	2.3635844079	3.0552544929	1.9129397886	3.1092976764	-0.918828027	-0.1710226465	-0.6907345989	1.7214666649	1.332689138	2.7741611813	1.332689138	78:1431	113:3608
PDE4C	ENSG00000105650	-0.3723768938	0.6897525697	-0.3768949233	-0.7497516585	-0.8338868597	-1.3183553186	-0.0865890054	-1.6954870429	0.4881525655	-1.7664254844	2.4381287257	-0.8085834268	-2.3640307354	1.2932273248	-0.2314354519	-1.2609297367	3.1319177095	3.4605267113	-1.2089604304	-0.3768949233	99:2968
COMP	ENSG00000105664	2.3610386903	3.6793092177	4.6195971847	4.1949045637	6.9555202936	1.8648817279	2.7035748818	0.9417869377	0.6580114081	-0.2619232344	3.9726914628	3.6915054453	0.8293135904	1.480675443	1.5090450174	7.244429305	6.3067550553	4.2340325112	1.6113103878	2.7035748818	115:3685
ATP4A	ENSG00000105675	5.2909721642	1.1957052039	-1.04530238	1.5910647469	2.2034789633	-9.0136825348	2.6294499581	0.7731744111	3.5304174566	0.0317964736	4.6731036723	5.9915526223	9.4504978602	-2.8687924186	0.104899936	-0.2710770233	-1.9698289262	-0.9588925049	4.4334198589	1.1957052039	92:2533
GAPDHS	ENSG00000105679	0.8425460184	-0.4191921218	0.0403576426	0.7899449034	2.4561280766	0.9467966403	-0.0887573305	-2.4170246939	0.4630931953	0.4385887006	1.2914028196	1.916869059	2.7673986497	-1.0280203623	0.3280355278	3.1990844238	0.8311499617	0.5106545032	0.9355424219	0.7899449034	64:216
TMEM59L	ENSG00000105696	0.2107447805	2.4134007548	-0.2765912459	-0.4278415469	-2.4345941229	-1.2254599079	2.5696137969	-0.1567192323	-0.6731699718	0.4608617724	2.8740954837	5.5014433476	1.8408061547	1.6439919203	0.7113943135	-3.2191817968	7.7771675581	3.5036083512	1.6937638013	0.7113943135	117:3740
SCN1B	ENSG00000105711	-1.5473503666	0.6245115862	-0.2297277823	-2.0261927635	-1.0446946995	-0.3681887699	1.1277918126	-1.624956861	2.1443560768	1.7182207791	0.6857028209	0.5607881182	-0.358888651	-0.0776302355	0.5295427502	-1.0676076665	2.3207543113	2.240629684	-1.9454816964	-0.0776302355	71:832
GRIK5	ENSG00000105737	-1.8849848452	1.5484668596	-1.1757048832	-3.8446255239	-1.9582307023	-2.3049235453	0.9990450483	0.8793989344	-3.5621604402	-1.2347706748	1.518969721	2.2895167191	1.4072979599	-0.3074066793	-0.8014058199	-3.7396861824	-0.2640685495	-0.3134101223	-0.9641908199	-0.8014058199	112:3573
CADM4	ENSG00000105767	0.5676974146	0.9090487794	0.5307653152	0.9485952659	0.4096408696	-0.136060379	1.6649746669	0.2457674939	-1.5453716734	-0.0127378566	1.1522223623	1.1919644146	1.7277314261	-0.1316746747	-0.1734209475	-0.7827069264	1.3429272257	0.0999428702	1.2210983554	0.5307653152	88:2232
RUNDC3B	ENSG00000105784	-1.9322563335	0.0416086203	-1.7116760494	-4.1829088866	-2.3018212518	-0.3303014788	0.113223418	-0.7838126014	0.642985765	0.3887891282	-0.3256107102	-1.1482575654	-1.2076071164	0.056282764	-0.4831451606	-2.1589367654	0.177014761	0.6470457673	-2.5018912921	-0.4831451606	62:73
DNAH11	ENSG00000105877	3.97165093	0.1971721264	3.0563380403	4.1843649673	0.7726276105	0.4382326667	-1.1718081368	-0.9631259921	5.4229366998	1.5605129812	3.1013234671	1.554724155	-0.8850715944	1.3849394337	-0.0792129251	0.8059404672	3.0419562808	-0.5567855918	-0.7270259328	0.8059404672	92:2557
DLX5	ENSG00000105880	1.4816213829	3.5196810475	2.391563722	1.3210326178	2.9095027541	3.3109566917	5.4057168704	1.5050452819	3.1797216388	1.6749825111	5.4568109975	2.9127069828	6.5406780092	1.0052823818	-0.6166826646	3.468450475	1.9415769326	1.4215691873	3.5665037215	2.9095027541	114:3667
ADAP1	ENSG00000105963	0.8788297352	2.1833858034	1.0718909845	1.4537451492	0.2137805141	0.7431414196	2.4622452759	0.974234043	-1.710540304	-0.6365369721	1.337142167	0.5954231657	-0.4330784744	2.0772279232	-0.3651195722	0.689575844	-0.3839841737	0.2886182217	1.0641835676	0.7431414196	63:147
CAV2	ENSG00000105971	-0.3424556578	4.1906066445	-2.7785929003	-0.4095910034	0.2720346552	1.0164542241	4.6640100654	1.4272457075	1.8796853252	1.6008406773	0.7077705516	-2.211052676	-1.6572243783	0.5529985531	-1.3109465302	-0.8694729813	0.6809824078	-0.212329285	-2.5849771851	0.2720346552	67:505
CAV1	ENSG00000105974	-1.5119626726	6.3628173937	-3.2385652053	-2.3087960104	-1.0870412317	0.5672936026	7.170660391	2.2799767547	1.9769352883	0.3318092199	1.2203907177	-3.3367837992	-3.182493598	-0.2667293806	-1.5136346004	-2.5503675231	0.5569336239	-0.5811431559	-3.9549376967	-0.5811431559	71:878
WNT2	ENSG00000105989	2.051663708	3.585789172	0.8676873624	-2.2173095436	5.9813279461	3.7486867434	3.1372040787	2.5621665517	-0.9041994707	1.2870727625	-0.8834315083	-0.9721002783	-1.4301460637	1.5430221589	-1.0452988728	5.5259600103	3.8673569471	0.3460219998	-0.5917602053	1.2870727625	92:2555
HOXA1	ENSG00000105991	-0.3440505407	-1.0008455483	-0.8597848146	3.4397379275	-0.221020938	2.0023240876	0.6690391609	1.6047851739	-0.1818547747	1.4959363747	0.8052111757	2.6217241155	3.4196971604	-0.668787426	-0.3032558444	0.3999433493	1.5891778518	-0.3573763538	0.3200562762	0.3999433493	91:2484
HOXA2	ENSG00000105996	0.2997328914	-0.2028127991	-2.3011275748	-0.9678178882	0.0129199837	0.5541335544	1.1753549386	-0.530273803	-1.2659455486	0.9872953391	1.4758010206	-0.3928674713	-1.0313820083	0.58277826	-0.5882251731	0.5837215173	2.9047010205	-0.6635465865	-0.1192508809	-0.1192508809	91:2484
HOXA3	ENSG00000105997	-0.1584293424	-1.0869466363	-1.8902807157	-0.4425383485	0.2741741935	0.8899775707	-0.1101242402	0.6248068879	0.3558078307	2.2095894638	3.5964231545	0.6990345516	0.5706758945	1.7143345847	0.0911013895	1.1997644035	3.968975929	-0.4678686477	-0.6152623329	0.3558078307	91:2484	113:3622
HOXA5	ENSG00000106004	0.2121937978	-0.7968926845	-2.5091122525	-0.9035757563	-0.4575433714	0.6632237011	-0.1702396312	0.6536543061	-0.9732992541	0.3243525249	1.4151155438	-1.4886135791	-2.1211535723	1.4548859144	-0.3293948167	-0.1001168432	2.8504204923	-0.4075358889	-0.6075077781	-0.3293948167	113:3622
HOXA6	ENSG00000106006	-0.0664963399	-1.7073801565	-2.2799739918	-1.0538392114	-0.6412940616	0.2873053028	-0.3715510073	1.1689882064	-1.7662955148	-0.7978481631	5.8960386791	-0.5639382838	-0.6216007014	2.50832244	-0.2432086306	-0.0116307395	4.8824192784	-1.6043971024	-0.8144191595	-0.5639382838	113:3622
VIPR2	ENSG00000106018	-3.9994463301	1.9780043736	0.6781035847	-2.8816734736	-1.2439949488	-3.7981850772	3.3728263106	-1.6501510927	-1.3836665687	-1.7280712221	1.8665517744	0.5931451345	-0.0749866108	0.8060060514	-0.740020359	-2.3035493802	-0.0831448351	-0.285757448	-2.385952551	-0.740020359	96:2830
HOXA13	ENSG00000106031	-1.2145194624	1.4254867586	0.5041921705	0.1831399945	-0.337575009	0.9391773275	1.6948893067	5.0614810873	3.4349166802	2.9363272267	7.7509325061	7.2281534664	9.070447949	5.8061848716	-0.4890729051	-0.3208571985	1.4795501867	2.4014108222	-1.8133000162	1.4795501867	113:3622	118:3771
EVX1	ENSG00000106038	0.1379422054	0.5911115063	1.3574512759	0.3097683442	3.6711534026	3.5749076786	0.7600291933	0.9718231161	0.9235559923	-0.5263440948	5.935711161	5.0869295809	4.9487899008	6.7784136851	-0.9007918783	3.1490392167	2.5643256481	0.863825383	0.6744436826	0.9718231161	117:3748
CPVL	ENSG00000106066	-0.5561432788	4.1599873188	-0.6484691351	-1.0609535251	-0.7028405332	1.4139992222	5.0142733684	0.1751892006	-1.972363668	-0.4952022528	0.5461781173	-0.8079299864	-1.064376814	-0.8727267095	-0.3459547631	-1.1840923007	0.4044860634	-0.173591048	-0.9616769883	-0.5561432788	62:72	76:1293
CHN2	ENSG00000106069	-0.3717487163	-1.0364102671	0.6165478207	-1.435619885	0.3196365743	0.3434964229	-0.6185534586	-0.2310127376	-1.9371886052	-0.4645694116	0.1095641895	-0.0187815885	-0.6757823102	0.2585722729	0.9948372452	0.9932280048	0.8738270133	0.6724778025	-1.2997310542	-0.0187815885	62:72	76:1293
GRB10	ENSG00000106070	-1.134916612	3.253975604	-0.2429919135	-0.9186817568	1.1844636128	0.4035917291	4.2880719957	0.9989910583	2.2069473392	-0.0776592409	1.050125454	0.5276955139	0.4771129768	-0.243754454	-0.0160531048	0.4497111752	1.6482478295	0.7493832761	-0.5622207088	0.4771129768	63:145
COBL	ENSG00000106078	-0.3021531558	1.5838888284	-0.3716812648	2.7428413311	-0.7649737536	-1.2610288453	0.779910809	-2.2062562444	-1.350835312	0.3040011068	0.4031434299	-1.0230669413	-2.8091251502	0.8677167621	0.4197070267	-0.2350817333	5.8288222877	-0.9010744598	-0.0380812776	-0.2350817333	74:1129
CRHR2	ENSG00000106113	-0.8323460355	-0.388429723	-1.8253807616	-0.0983805651	1.0393198525	-0.1336619855	-0.298615763	-1.2260888571	0.2345868831	0.6794907215	1.6125778546	1.834847323	2.5546873008	3.6213292349	-1.2747091023	1.4683434384	5.9256552567	1.8564320362	-2.1438293541	0.2345868831	104:3254
NPTX2	ENSG00000106236	-0.0464014456	-1.9197651623	3.0125750839	0.0413677528	2.8970294419	0.4836538638	-3.3982301757	1.576609649	7.742725491	2.492305437	2.8617710673	2.2448956976	3.9730129345	-0.5277571278	-0.3354983865	2.73793461	7.5198160178	3.0752946499	2.015885821	2.2448956976	92:2559
PTPRZ1	ENSG00000106278	0.5189100939	0.4612992237	-1.5954546869	5.8599416159	-1.8690610857	0.4903244398	0.5711277489	1.3242649712	-0.1703818337	-1.617607292	2.0930607271	2.2343060293	4.9213723668	1.4634936701	-1.2184858523	-2.9674538543	1.7485551785	0.3176052448	1.2896719999	0.5189100939	69:686
AP1S1	ENSG00000106367	0.8192045953	0.8972089305	1.1075741479	1.1370011058	0.8190771462	1.3663290919	0.3397595912	1.0432771604	-0.1128917967	0.3427284871	1.2375364004	1.2943677194	1.3724976258	0.765692205	0.1820124293	0.9116073629	1.0906363034	0.5628023332	0.9545755428	0.9116073629	119:3787
MOGAT3	ENSG00000106384	1.7191465628	1.1767885806	0.3254401337	2.4288765837	-0.5709339713	2.1222284983	0.0396661777	1.657289652	2.8115008553	0.7085105886	1.4101004824	6.0078359728	2.5682559997	10.0812778041	1.2611447389	0.5780865877	2.5044571238	1.4990104411	1.5723424216	1.5723424216	92:2554
SFRP4	ENSG00000106483	0.7696008894	4.2228204179	-0.4812897931	-2.5475474059	3.7079358295	2.6419051161	4.9393767339	1.3017538985	-0.1670376294	1.4828611987	3.8750904411	1.2183973345	1.4596972792	0.660872423	1.580039342	3.0399174243	4.4924077815	-0.7416077326	-2.6330762445	1.4596972792	76:1294
MEOX2	ENSG00000106511	-2.1249964559	4.445303967	-2.4688757253	-5.3764145758	-0.4135793278	-0.1946243994	6.9430413926	-1.3397478433	0.4626006899	-1.6453763807	2.2251512493	-0.8887429834	-1.9619460261	0.2712087979	-0.4574278427	-1.3980227383	2.1667584121	-1.4354791339	-3.4688526288	-0.8887429834	88:2267
RARRES2	ENSG00000106538	-0.6650255564	4.9191622539	-1.4266573047	-2.6150228577	-0.8024924477	-0.0509319627	6.901446542	0.7346557109	0.9345994861	1.4405616341	0.3543702942	-1.0119790908	-1.162176151	0.6064817404	-1.0195598975	-1.795404423	-0.7103533866	-0.2189477608	-1.8796914638	-0.6650255564	85:2035
TMEM176B	ENSG00000106565	-0.2666705087	7.6067403733	0.0443996395	-0.5303485674	-0.5114830044	1.2070472655	8.7427931469	0.7385584182	0.9305295995	0.5656123906	0.1072943758	1.1082234945	0.243727367	0.4405152776	-0.7433339583	0.0878993369	-1.5242892608	0.5771257647	-0.1675223183	0.243727367	84:1960
GCK	ENSG00000106633	-0.8907663144	1.0010784553	-1.0513542514	0.6644229437	-0.8386452265	1.1786354275	-0.1092483006	2.0924083424	-0.8236029889	-0.2913903767	2.2127345821	0.3826397272	1.3678136927	0.8783125181	-1.2259658419	-0.9501268392	0.3167500313	-0.6232568465	-0.7130309705	-0.1092483006	75:1220
SLC1A1	ENSG00000106688	-0.3962625482	-3.8525766938	2.2901916806	-0.2432327463	-1.7160706833	-0.6815893513	-1.5893437547	-1.2368159533	0.4438941759	-0.3337886304	-0.469530003	-2.0867202177	-3.4310603626	0.9817729944	0.1723484378	-0.7909441669	0.2501295815	-1.1181293496	-0.0207574806	-0.469530003	76:1306
LHX2	ENSG00000106689	2.393394964	0.3111272636	4.2631213281	9.1335376393	0.7749954559	3.9352316873	1.0459812761	0.0281557569	5.7382925875	2.4102942904	-1.1581770452	5.6899569567	8.4268519071	-1.3250559227	0.8952527705	0.9390724404	0.7308697153	5.6622689031	5.6207796843	2.393394964	110:3524	118:3772
LHX6	ENSG00000106852	-0.7457691867	2.6925055043	-1.7003519914	-1.6920692038	0.0005289252	-0.5487315332	3.044136553	-0.2750745279	0.4784746557	-1.2312960241	0.9991837429	-1.6129983478	-1.0883472479	0.8537829167	0.9107288358	-0.2211367864	0.3967327223	0.3805244444	-1.9548719733	-0.2211367864	105:3309	117:3750
DOCK8	ENSG00000107099	0.0221625401	-1.3833377763	-0.4970337876	1.6459908567	-0.499466771	-0.166701964	-0.1876133347	0.2626924738	1.4313448197	0.3850954775	0.3079779371	-0.8210382052	-2.1034631407	-2.3245972584	0.0983240846	-0.9243897129	-1.4325212053	-0.6869744663	0.2488698073	-0.1876133347	69:697
KANK1	ENSG00000107104	-1.5217418187	-0.3168212066	-1.7731543209	-1.6117805876	0.5981673849	-0.3524608283	-0.4267436249	-0.3827367884	-0.1260054637	-0.6123065687	0.304825375	-0.6184913415	-0.5442559459	-0.2065053454	-0.7778093599	0.3976257863	0.6300068458	-0.1172023773	-0.9953177228	-0.3827367884	67:513
ELAVL2	ENSG00000107105	3.4577538268	0.933245576	2.7041556802	3.4146606908	0.669205481	0.726626377	0.9182989402	3.0505307543	1.4255517519	0.5716264428	2.826535324	3.8201302018	3.6550210162	1.2917898815	1.5414583113	1.4484976419	3.9998928828	0.0548233195	-0.0800496118	1.4484976419	95:2777
LHX3	ENSG00000107187	7.564948831	-0.6713542821	4.682329079	7.3382791777	4.8638962505	-1.7131363924	-0.7902437779	3.7383672344	3.75067818	3.0204826388	4.8761821771	2.5033401834	5.6739456377	3.3834776391	2.2384309015	3.0671591995	2.9306051161	0.7819448673	8.0355876067	3.3834776391	84:1968
PIP5K1B	ENSG00000107242	-1.2551942576	0.6388880099	-1.0467414559	-1.4533379781	-0.9980949831	-0.5064246823	0.9016640577	-1.0313567537	-1.6449250927	-1.0184720963	1.5494402948	-2.3269653038	-2.5214433528	1.0597221237	-1.4975236713	-0.7795617903	-0.2057267946	0.1561362971	-0.625488057	-0.9980949831	81:1739
GLIS3	ENSG00000107249	-0.1014174208	1.0635179044	0.5644550504	0.0551208791	0.2527581734	0.1907993156	1.377374716	0.3698492533	-0.8246830952	-0.1289062414	0.9799713715	0.6412423992	-0.9045603252	-0.6257933289	-1.2803181841	-0.6329368804	1.5711096084	-1.20934317	0.3451730804	0.1907993156	64:262
NPDC1	ENSG00000107281	-0.38229962	4.8523668237	0.5061064359	-2.2695144864	0.7308728117	-0.6724203838	6.7310125398	-0.8256284902	1.1699887909	0.6786976144	0.8059578346	-0.5729515343	-1.2364430744	0.6591498717	0.3408794453	0.30954303	0.9441924259	1.6496036074	-0.1526510427	0.5061064359	91:2492
SH3GL2	ENSG00000107295	-1.0755439729	-0.0161112603	1.8826396391	-3.2864371116	-1.2279652078	-4.4519270685	-0.1621257588	0.240752742	-2.9767443658	-1.335093257	1.0509472688	-2.0508191878	-2.5204270679	1.3817442114	-0.2200254033	-1.8140244124	6.6019520726	-1.2425122472	-2.0013612585	-1.2279652078	84:1969
PTGDS	ENSG00000107317	-1.6077154799	6.3298594243	-1.1593555618	-2.0655542611	-1.0238738272	-0.7118721223	10.3707219532	-1.0046787974	-1.2872079191	-2.1490639867	3.4076980637	-1.824498286	-2.6700359404	-1.1446454712	-1.2663065807	-1.5360650459	-1.0313627173	-0.3609644569	-1.3382974141	-1.1593555618	80:1632
GATA3	ENSG00000107485	0.7657993998	1.3889423321	1.6893620027	3.8213352163	0.2590154029	2.5424972722	4.2195691683	-1.1258473355	-3.751987055	-2.4780813234	-0.2253051676	-0.1289551921	0.5611132205	-0.3698009151	-1.788633316	0.0872137479	-0.9324348841	0.0721596168	1.5755473693	0.0872137479	116:3704
ATRNL1	ENSG00000107518	-0.5059276362	0.8318672521	1.428484628	-4.7576717035	-1.2710122601	-0.2096503381	1.0009157805	0.5968053618	-2.428058118	-0.0025063044	1.2715290821	1.3907028076	4.4637546004	0.2371858775	-1.2158535515	-2.5481645781	0.2501721043	0.0133099114	-1.8734265647	0.0133099114	87:2120
CXCL12	ENSG00000107562	-2.4220064989	6.2318122718	-2.0803820177	-4.8699566267	-2.3278632533	-1.5848040692	8.7120677312	-1.4659341694	-1.3252218085	-1.9416784978	-1.916892496	-1.1705907183	-1.5458756095	-0.9445686933	-0.8375688124	-3.3850481032	-0.1286486815	-1.3850392914	-4.485382515	-1.5458756095	80:1556
GDF10	ENSG00000107623	-3.9699636832	1.7676081883	-3.1911166135	-3.7405291875	2.0040506308	-2.6345844901	5.5064093893	-2.9135530666	-0.5321544593	-0.36024587	3.3786796761	-3.1526530956	-5.1915317006	1.2163995877	-2.2276255495	0.8663207676	0.4886577337	-2.4002624277	-1.5718341247	-1.5718341247	88:2193
UNC5B	ENSG00000107731	-0.7156300585	4.3332378396	1.9667623073	1.6201634188	-0.8280144877	0.1772823615	5.4164368844	0.8057501382	2.3075086016	-1.1045696658	1.7780224937	-0.2807471307	-0.2077204445	0.3487109421	-1.2723591808	-0.2574437844	1.9666514021	2.0635686591	0.5122937278	0.5122937278	89:2280
CDH23	ENSG00000107736	0.0832217953	1.2599502389	-1.6076856597	-1.6883170154	-0.7025109767	-0.9251255887	2.624098928	0.7536988765	2.4614641063	0.6611569592	0.344507424	-1.166355223	-0.3353514927	-0.9356318055	-1.2013940056	-0.2462515623	-0.6493482923	-0.4906572994	-1.8017837304	-0.4906572994	105:3260
SPOCK2	ENSG00000107742	0.1449482203	1.3729843108	0.7699890229	0.6280986453	-0.4353416394	0.7949127243	4.4260245754	1.1980966381	-0.5806481972	-2.0112282856	1.2084807967	-3.2330765765	-3.3999407923	-0.7714930789	0.3315301536	-1.3645090126	-1.5463773608	2.5221036583	0.0793055688	0.1449482203	83:1821
TLX1	ENSG00000107807	1.8389375802	0.2571799498	5.7014513319	8.2277938457	3.8500771473	1.8015766528	0.506888042	-1.6407130604	3.2049921623	3.5790473818	3.0359259879	6.4434355314	7.4044958342	-5.066297849	1.0459694869	5.9778976493	10.3258326617	2.2896344927	7.7616102421	3.2049921623	118:3753
KAZALD1	ENSG00000107821	-0.5161270928	0.6289919034	1.1349879781	-0.5223702079	0.6904117977	-0.886564887	-0.1172763123	-0.558882926	-0.9824727018	-0.9195948919	2.1843549483	1.2057676623	0.0658982007	-1.885494827	-0.0276765984	0.5253182648	3.3358345132	-0.7510408284	1.7895930828	-0.0276765984	85:1972
FGF8	ENSG00000107831	5.0368467764	-0.3174188428	-1.0106933523	7.5347834872	3.8618241331	1.1151792611	-1.5404528615	2.2400691088	0.7722819036	-2.3234542586	1.4308262706	0.4950772598	2.7614962964	0.2481766192	2.2739359094	2.7239513696	-0.0113772839	0.5595846459	6.553417988	1.1151792611	109:3444
NPM3	ENSG00000107833	0.9650202226	2.273278836	0.4824769474	0.593442003	1.5986958866	1.5986691975	-0.1496178113	1.0840351702	-0.586102064	0.4177222242	1.4674051117	1.8093795816	2.5936811493	0.3724935303	0.3848317285	0.956182017	0.7331228316	0.2117508132	1.0144392882	0.956182017	109:3444
PITX3	ENSG00000107859	2.3952118054	0.0515930945	0.919809836	2.2208453724	2.9769025815	1.9670869967	-0.2916043679	-0.8291580523	-2.9883197966	-0.6671375374	2.066529964	0.4725807704	3.3693591818	-1.0110708321	-0.4640215376	4.3179861002	5.4753091839	4.1401425175	1.8736748784	1.8736748784	83:1818	95:2704
FBXL15	ENSG00000107872	0.3844597219	-0.1117138702	0.56472518	-0.4022908001	-0.024082935	0.0441407784	0.5300886632	0.3238497175	-0.5416474496	-0.2389060108	0.7885577066	-0.0314440515	-0.2855433817	-0.3009037338	0.1973539463	0.2249094191	0.3569037455	0.2023375945	0.2027969782	0.1973539463	64:160
NEURL	ENSG00000107954	-2.4559276138	-0.0669171758	3.6589525099	-1.2700262257	-1.3230629303	0.6946941703	0.2391984278	-1.1357142701	-0.1114104527	-2.0546948085	1.5228381142	1.8232851265	2.7819749393	0.0564176509	-0.8225076441	-0.8696301798	2.0368188946	1.4087911999	-2.4966438348	-0.0669171758	67:429	102:3132
DKK1	ENSG00000107984	-2.2539272701	-1.5400166478	2.0736378153	1.8829648003	4.2394161769	1.9564324471	0.9845878721	2.699537651	0.3425322187	2.7775641118	6.1375566319	2.7777395023	1.9921565847	4.1335523873	-1.4687562879	2.7670881403	2.1052518823	2.2662403533	5.1832413662	2.1052518823	68:516
EBF3	ENSG00000108001	-1.4528319662	2.560455826	-2.5894673956	-1.5422706173	0.1454546872	-0.2528998754	4.8000831858	0.0973888792	1.4311007274	-0.2494459834	2.8108784393	0.8282665974	2.4673398725	0.6357603094	-0.2971270879	-1.1935276763	1.7817068893	-0.484593126	-2.7486703245	0.0973888792	111:3528
SORCS1	ENSG00000108018	-5.0264567469	0.8580160852	1.7153891436	-2.4514139372	-2.7496405696	-3.018486427	2.77739947	-2.0200246593	-0.8811933526	-2.0439924452	1.5054554685	1.4389977923	0.422213406	-1.7240140733	-0.339318703	-4.7821634005	2.1480785564	-0.0501323311	-2.2155598195	-0.8811933526	73:975
AATF	ENSG00000108270	0.406649695	-0.0535528694	0.5673440993	0.4646898027	0.7722221424	0.8513069662	-0.4113966712	1.1752750884	0.3062160319	0.3700394518	1.3255459516	0.6287920216	0.5022838362	0.0419678067	0.2184341322	0.6815137374	0.259628985	-0.0331704092	-0.0151079223	0.406649695	117:3737
RUNDC3A	ENSG00000108309	2.4372733532	0.696903927	3.606825868	1.3311283721	0.4755661546	1.0695269566	1.9452385658	1.455524708	0.6505960987	2.121878583	2.5407925904	2.663208029	3.6158154445	1.1960066007	-0.7739610673	-0.6201585525	3.4115963858	0.8537735539	0.6057526492	1.3311283721	65:294	93:2589
RGS9	ENSG00000108370	-1.9144313154	-2.2554228466	-0.197848406	-2.7746940901	-1.8131393197	-1.2445143797	0.4309924484	-0.0750833744	1.2488339289	0.6648269368	1.1790569524	-2.775200339	-2.2872244099	-1.5088699829	-1.6730176677	-2.9645975483	-2.4498595231	-1.0951968822	-2.9983113796	-1.6730176677	62:38
WNT3	ENSG00000108379	2.6282496892	3.7663207201	0.8755265455	4.0575159068	2.7053801616	2.5305963015	1.6891334133	0.3255722809	0.3183159895	-0.4739119916	0.9563875664	2.2315587954	1.5562497704	0.0770386262	-0.2155490688	3.0798182516	0.9074859394	1.1670981697	0.3479166344	1.1670981697	64:203	108:3408
SEPT4	ENSG00000108387	-0.3038391938	4.3581475156	-0.8442023139	-1.5078831727	0.2211853743	0.0368819732	6.0071256319	0.4085149736	1.4373542701	-1.7689367443	0.61800009	-1.555938025	-2.1009029593	-0.8477869705	-0.3487800415	-0.0291396158	0.9261467252	0.3725659673	-0.964754195	-0.0291396158	65:296
GOSR2	ENSG00000108433	0.2221014555	-0.2945022474	0.088054918	-0.0457870709	0.359471319	0.2985696167	-0.0736397963	0.7550014255	-0.6024220326	-0.7776621036	1.1524087346	0.5086938382	0.3208051475	-0.1227646046	0.1104242179	0.341965845	0.261487233	-0.3917464939	-0.233102425	0.1104242179	109:3456
HOXB6	ENSG00000108511	1.3929746942	1.2199995487	1.6234659389	1.077911058	1.0642377939	0.5173835897	1.4400592627	1.6706238125	-2.8841484855	-1.065152041	1.107939137	0.8390157725	0.0509106203	2.410370493	-4.00633512	2.0688536626	1.7152315021	1.0534989318	1.7125081254	1.107939137	120:3797
SLC6A4	ENSG00000108576	1.5306934947	-3.046235953	4.2878186042	3.0843030304	-1.059982597	-0.0834470102	-3.2951540445	-1.8861555666	-2.3615439422	-2.7139399097	0.8533811499	-6.2298197673	-6.4332991598	1.518186209	-0.3974543385	4.9618880551	1.6651231471	-1.2232759984	-2.6391413172	-1.059982597	114:3640
MED31	ENSG00000108590	0.2630871822	0.1206578961	-0.1370810599	0.3485508004	0.3764245399	0.5089600015	0.6107288625	0.5468061656	-0.3022434937	0.127275312	0.6562282876	0.3690745573	0.6015289189	-0.3400970801	-0.1785100727	-0.5162547429	0.2397108469	-0.1110835297	-0.2615686696	0.2397108469	87:2145
HNF1B	ENSG00000108753	0.9901074978	-0.6749373422	0.475989105	0.7361001962	-0.7143169756	-0.4096788176	-0.112375491	-2.9669389526	-0.5454544715	0.9312748679	1.2421923189	0.1611619425	-3.9587167977	-0.7815143327	0.1780619479	0.1747462388	4.3229421252	4.2675394006	0.8126646857	0.1747462388	115:3679
CNTNAP1	ENSG00000108797	-1.5126834703	0.3552520743	-0.0443285321	-2.5525254655	-0.2168250651	-0.9242404198	0.5975766688	0.8904632351	2.0292876562	1.0545405315	2.8443143826	0.1896008313	-0.2042266134	0.1281368439	-0.2554749353	-1.0500893775	0.6710025881	0.7528647186	-2.0275597026	0.1281368439	68:544
ABI3	ENSG00000108798	0.0489889632	-1.0158733014	0.1342558961	-1.0623146371	-0.8164846442	0.8737322615	-1.1231208668	0.8215193659	1.013109145	-0.1001117833	0.5833930836	-0.6723289165	-1.1129755913	-1.9313049802	-0.14993903	-0.5358895715	-1.7504019846	0.4803835588	-0.9879036452	-0.5358895715	85:1995
DLX4	ENSG00000108813	2.8104211208	0.6081208435	1.96776318	5.831989251	2.6510669194	3.0497418433	-0.5311428458	0.8764223004	2.8095475651	2.7851942376	3.639466113	1.5665581815	1.7192245159	0.1897416599	-0.1637485634	2.757635547	2.7354991973	1.2176416633	3.658069056	2.6510669194	120:3798
COL1A1	ENSG00000108821	0.3552772637	6.7322316574	2.1758818321	-1.4738252473	3.0006316272	2.8886353433	7.4555547528	3.1018842706	3.5557077882	1.4875010562	2.9562336071	2.7054883745	2.6812396111	0.7362778119	0.4314569429	2.8102668867	3.6144846119	2.2292496513	-0.1087369167	2.7054883745	85:1997
ABCC3	ENSG00000108846	0.5063499028	4.4374278097	0.175054179	2.2087189333	-0.6184137592	0.1330599344	6.9683915372	1.1793770028	2.8751198415	2.4929689885	0.8102240672	2.9369570556	0.4308377586	0.9523785733	-0.8484009166	0.1406857668	-1.5552092154	2.5367206888	2.6542038942	0.9523785733	85:1998
MPP2	ENSG00000108852	-1.2565869212	1.0964126951	0.4853258077	-0.8097933	-0.9886977784	-0.9444250399	1.6524396243	0.4321310097	-2.4803349213	-0.6923985063	2.4008126087	1.009957176	1.5660358652	0.9837938986	-1.3434552563	-2.4262102116	2.1716748536	-0.5820177673	-0.9228897373	-0.5820177673	85:1994
HLF	ENSG00000108924	-4.8460754229	1.8773553771	-2.9093771634	-2.9751305538	-1.6249189516	-1.9662905954	4.7863931496	-1.4327112037	-0.2132950387	0.2232296751	-0.1058482224	-1.3488638313	-2.1775109652	-0.8814759427	-1.0231843974	-3.0586961583	0.2043397279	-1.657899448	-4.1213077401	-1.4327112037	88:2222
SLC16A6	ENSG00000108932	-0.2657698129	-0.6761686881	2.4108927627	2.3013334	1.0138255935	-0.0421658075	-0.7554732722	-1.626450289	1.1592851597	1.8119045521	1.3714830056	-1.3283302259	-1.8192526069	-1.5770751053	-0.5426374282	-0.1764591182	3.6650262237	-0.3518422605	0.0505809073	-0.1764591182	66:384
EFNB3	ENSG00000108947	0.4080352945	3.1785005498	-1.309180767	-3.510330943	0.1230005827	1.401738498	3.2006018219	-0.2835032483	-1.246151639	1.7205270304	-1.2455382254	0.6769303538	0.5793207895	1.0209276851	-0.7848469176	-0.512669765	0.7074216716	1.1086480102	-0.2050573147	0.4080352945	85:2000
FAM20A	ENSG00000108950	1.0502668355	3.7056058782	-0.6944563487	-1.5756080006	0.633351785	-1.0246943764	4.2833601049	-0.081760049	-1.480762469	-0.478737935	0.5513143301	0.2348743355	-0.9137086644	-0.3239903539	-0.084507268	0.0132596034	-0.0275898663	2.428427115	0.0882036205	-0.0275898663	87:2146
TMEM104	ENSG00000109066	1.0388829307	0.0059418146	0.7481555088	1.0768104513	0.2078389043	0.7109132409	0.3312956016	1.0300887909	-0.7184369196	0.7765440682	1.6618068095	0.2200807515	-0.1841224364	0.1556038979	0.2800126528	0.6483713083	1.0522896311	-0.4458832227	0.8801925055	0.6483713083	63:108
PMP22	ENSG00000109099	-1.9032399524	6.083375959	-0.6682853885	-3.110891937	-0.8975860616	-0.3960528404	7.0438922046	0.2634444447	0.7111614103	1.00762773	0.9953350092	-1.1780176758	-1.4536946898	0.8099992087	-0.8435566212	-1.6802145028	1.6352789595	-0.4072145815	-2.6654138712	-0.4072145815	76:1265
PHOX2B	ENSG00000109132	1.7915004714	0.5256832192	2.4829932778	1.0911168934	-3.8503252262	-4.9319412814	0.2166781494	-0.2593220376	0.8235276871	0.3114050591	0.1492330955	7.8380247587	8.2868387118	2.0693919538	2.4799850913	-5.2471762909	1.4261318709	-0.3980570385	4.6633107827	0.8235276871	80:1617
GABRA4	ENSG00000109158	0.1696750829	1.1577868741	-1.5697295286	0.9905353957	2.1628654773	-0.8493112784	2.4632265882	-3.8537319605	-1.7255159544	-5.9385871287	-0.5219425316	-0.5725161859	0.3141191015	1.364685642	-0.3815194981	2.1261890172	4.4316860238	-0.4490721494	0.1567691659	0.1567691659	100:3043
NMU	ENSG00000109255	1.2762780574	-1.0699558083	4.221284638	15.6780177291	3.1790804908	0.416556106	-4.4032827069	-0.5613361349	3.3261176259	1.5124325244	8.0013107346	6.2497653679	6.3752762791	7.2913874802	-0.4455748886	3.4184305558	4.5550953709	5.3412781813	4.0468926112	3.4184305558	99:2987
NDUFC1	ENSG00000109390	0.1464519233	0.7207680843	0.3111388358	0.0237938443	-0.3710167587	0.1108680481	0.2276612171	0.0386684827	-0.0282623153	-0.1975114309	0.4345123105	0.3367387532	0.4163151739	0.0875606727	-0.0263548164	-0.7440736128	0.0134212325	-0.1214563699	0.0220760946	0.0386684827	81:1713
UCP1	ENSG00000109424	4.7700940194	0.0466878114	1.1754999021	6.0123424276	4.1397848033	2.4623510617	0.4491624223	1.104533935	-0.359077582	-3.5447511989	2.2377521622	-1.4906036216	2.0646923313	0.1068246194	0.2204489439	3.6720094873	6.8852044422	-0.5460262876	1.780086909	1.1754999021	111:3548
INPP4B	ENSG00000109452	0.7974980326	1.9734413596	0.2453709243	1.9451497854	0.4053537248	0.3677020122	4.5543598772	0.7114705082	0.5969303237	-0.9060986897	1.6837413965	1.7060120018	0.3390978425	1.6627874109	0.3642552401	0.8196936727	1.8012205039	-0.3063459339	-0.2820854762	0.7114705082	79:1533
CPE	ENSG00000109472	-1.1069442495	0.1799192431	-0.8976789229	-1.2301542747	-0.1158364343	-0.5377765826	1.0671764073	0.0219736738	0.2760809593	0.521099699	2.057158451	0.8908508938	0.3203358356	1.128448169	0.0181282288	-0.6177599387	0.8405723182	-0.13846682	-2.7316609802	0.0219736738	64:237
NKX3-2	ENSG00000109705	3.0835696847	2.8379467237	2.9134598317	-1.5390120833	-0.8749049031	0.7760014775	4.6037222587	1.3464834983	2.3444384532	1.3563463295	5.4495458593	3.4663387071	3.7346199524	0.336296209	1.0280363461	-1.9218132255	0.9790349091	0.8972178567	0.1663757282	1.3464834983	120:3803
FAM149A	ENSG00000109794	-1.994754524	0.2607121066	-2.1292802921	-1.5322314486	-0.6222317249	-1.5716991601	0.9947802264	-1.6715655921	-0.1912897199	-0.2030016674	-0.442731632	0.052393186	-1.6789108865	0.1177975239	-0.252819774	-1.2339573076	0.3036202188	-0.7155030678	0.2284463048	-0.442731632	89:2334
DDX25	ENSG00000109832	1.9035011393	-1.1448764323	-0.2619168348	4.7249651017	-1.2538410002	-0.6709664868	-0.6450999107	1.1672935721	-2.7670787342	-3.2102466987	0.1464559156	1.2145815914	2.8245593199	1.8279901124	-1.0078722715	-2.8356569775	-1.2201008329	-2.4184193446	1.3063331506	-0.6450999107	72:899
DBX1	ENSG00000109851	3.421116509	-1.0924787946	0.8174542751	3.7799052129	1.4825760405	1.5698660368	0.7971585418	5.5396845354	2.5691046977	2.0285457395	1.7933669354	3.1988169377	5.8369812685	-2.7046485796	0.1761178897	2.4344452837	-2.252073497	-0.0946989827	5.8415097031	1.7933669354	120:3794
ZBTB16	ENSG00000109906	-4.0533638159	1.7684252	-3.0173507169	-5.501114378	-2.5294712255	-3.640273991	2.3073163978	-3.2846422688	0.2221030972	-1.3105981156	0.1057162547	-2.5589260033	-4.1671546713	-0.7706349382	0.493636722	-3.7135647528	2.1731217067	-2.1408287623	-5.0344276508	-2.5294712255	81:1645
B3GAT1	ENSG00000109956	0.0109550306	2.9554429642	-1.4093828549	-0.7021555218	0.4684004852	-5.3702671046	5.8315531442	0.1400458444	-0.1676160839	0.9808043551	0.2492054667	2.7337501311	-0.3760230285	-1.7126534265	1.4215862416	-0.5182110784	2.7645284709	1.8538367191	0.367062703	0.2492054667	83:1826
PUS3	ENSG00000110060	-0.0527536841	0.238763053	-0.1222024358	-0.014035187	0.6311900668	0.1359444234	-0.2906456785	0.2670497291	0.105652978	-0.4033773136	0.1452440328	0.5150684633	0.5437138715	0.1373391412	0.3999459712	0.5416402039	-0.2624267812	-0.3458344647	-0.0840307978	0.1359444234	72:899
NRXN2	ENSG00000110076	-2.08089319	2.2247553385	-0.3051072312	-3.4990955669	-0.4132332604	0.5759743989	2.7296419614	1.1511685878	2.7060584807	0.6817794176	1.0738731609	0.6106634378	1.7397989116	-0.2491136579	-0.2298176414	-1.3429683169	2.5015855246	-0.6287868008	-2.0561782256	0.5759743989	94:2656	102:3137
CCND1	ENSG00000110092	0.7753831698	2.911706772	1.3507406865	1.0089135031	1.9136857827	1.4571457037	4.4448521416	1.0616993399	2.3423510607	0.093866443	0.2432858171	-0.0160759498	-0.4435381351	1.2211824845	-0.1147873225	1.3796977893	1.7700708865	1.5905403716	0.4007965469	1.2211824845	90:2357
CCKBR	ENSG00000110148	1.818254718	0.4243407571	3.5599215222	1.3990124681	0.5414342186	-5.9886334302	0.3389279472	-0.1360200283	0.0870427158	3.1764301926	4.2652426745	2.0786895139	3.9730671633	1.563378057	-1.5493892102	0.8488637201	2.4166606343	-0.0474245815	1.0164610634	1.0164610634	101:3072
IL10RA	ENSG00000110324	-0.478130961	-1.0398951147	-0.0865809685	0.5917294629	-1.1164561285	0.7524613913	0.2145736026	0.7127261712	2.5814774844	1.0822618528	0.0444486933	-0.4570424037	-1.1942882019	-1.8233441814	-0.0007165817	-1.5841449995	-1.5138662358	-0.3193151887	-0.1931676588	-0.1931676588	62:2
SLC1A2	ENSG00000110436	-0.037398364	-0.9718204718	1.4841863871	-0.0003488723	-0.3564036721	-4.184806546	1.2907240699	-0.2044151366	0.0972960276	-1.6038476066	0.3422444677	-0.3020721973	-0.691919255	-2.0837120173	-0.0514279712	-1.1774418867	-2.2126156555	-1.2095918653	0.2283193965	-0.3020721973	105:3262
SLC35F2	ENSG00000110660	1.4715513625	1.1828684581	1.0392545936	0.6440949875	0.0346116934	0.7296415044	0.6393122744	0.5114576449	0.3345869336	0.4916654617	2.1554601236	2.0235778965	1.4576241796	0.8684903073	0.377747741	0.2130506835	0.4059326467	1.4517126187	0.4819200808	0.6440949875	68:518
ELMOD1	ENSG00000110675	0.3593445459	-0.2770858601	0.245910017	-0.7694279606	-0.2120246541	-0.6570102816	-0.1488638793	-1.0457503131	-1.209476094	-1.8514193236	0.8221407371	-1.5679870883	-1.0601502175	1.5718750556	-1.6630117748	-2.4791288483	8.4619719475	-1.6886841778	-2.8678764343	-0.7694279606	104:3206
CALCA	ENSG00000110680	-0.7851495355	-0.5960294354	4.1763306438	8.7555736894	7.311805895	6.1160162442	-1.2077536424	1.8595038891	-4.0997059497	-5.8676200992	4.3381235388	8.8974690047	5.4067513593	2.1420275408	-0.6218727972	3.870793179	5.4840331614	-3.2037553396	8.5198093518	3.870793179	117:3731
SOX6	ENSG00000110693	-0.8287595664	0.6244900965	-0.6898821927	1.4966279894	-0.7238009862	0.2119204185	-0.1582186922	0.2104711876	-1.0857637633	-0.0694453079	-0.3841555566	0.0442811722	1.2742359579	-0.3835573171	-0.343808259	-0.2532264954	3.824935411	-0.3581032508	0.420375148	-0.1582186922	95:2707	104:3208
C11orf58	ENSG00000110696	-0.4134184614	-0.0995914028	0.0369214526	-0.5693560717	0.5891367897	0.3233261984	0.05037956	0.4626023061	-0.1532867035	-0.289988887	0.5847097125	0.0390184088	0.1950161957	-0.1762935071	-0.0916801099	0.0542498562	-0.1962635934	-0.2614346744	-0.7458012224	-0.0916801099	104:3208
PTPN5	ENSG00000110786	-1.1901383172	0.9265615993	-0.799338078	-3.1185780686	-0.1248348087	-1.5415464203	0.7216683233	-0.9852950339	-0.3703288676	-1.0607443507	2.5731653799	-4.3207617996	-3.1694586775	1.3508500049	-0.2267537346	-1.5644357485	6.586419228	0.2811648459	-1.3396342368	-0.799338078	92:2498
TSPAN11	ENSG00000110900	-1.8605815649	3.3268107929	-1.1132333791	-1.3803983963	-1.1189443577	-0.4131033782	4.8031918618	1.046737167	0.2028997745	-0.2124951803	-0.171063631	0.7447548296	-1.2439390079	-0.6773251542	-0.57201994	-1.8123574779	2.8791471464	-1.357673507	1.0298904188	-0.4131033782	65:280
SYT10	ENSG00000110975	0.8253144094	0.7438444397	1.9221144291	2.214083969	-2.817219762	-1.8521692611	0.7564395451	2.6571036494	-2.1790147607	0.2424608089	-1.891058678	-0.0751725467	1.74278139	1.1397803927	-1.7185765084	-4.0673787464	0.4167207117	1.0783708565	-1.5709442243	0.4167207117	105:3266
CYP27B1	ENSG00000111012	3.0128589307	1.8614576007	1.5310364852	4.6604380435	2.1345965806	1.8180426491	0.8050075888	3.400475898	-2.8342064547	-3.879604549	2.7527943158	2.9754813363	3.4917191855	1.0322398798	0.7630739084	2.2667914799	0.1968859042	-0.7444282084	2.2026329229	1.8614576007	104:3218
SLC6A12	ENSG00000111181	1.4230107775	2.8635234647	0.6302307968	-2.8792823665	-0.3628221894	0.1508248709	2.7412915908	1.4648637552	-2.3180111774	-0.0069138895	-0.6057979598	-0.8068882772	-1.7691621969	0.5511292959	0.1872813399	-0.6347194489	-0.5954022226	0.3577772038	0.4525483376	0.1508248709	79:1489
WNT5B	ENSG00000111186	-0.8157286278	-0.0556449496	-0.5659159689	-0.009638679	-0.5378011726	0.459307156	-0.2614965882	0.0779252278	0.7343736405	1.5226035456	0.5132946587	1.2665744455	1.6893780901	0.6558998021	-0.5345876454	-1.1230862338	0.3619921354	0.7073845457	-0.1083686023	0.0779252278	74:1087	95:2713
PRMT8	ENSG00000111218	3.5408526883	0.3749447499	2.7938397685	-0.5109365748	0.8645286166	0.9101150666	0.0981481807	1.8485828586	-2.7243328824	-3.5311946317	1.9119624408	-0.1663731526	-1.5618407089	2.2428942904	0.2036084674	0.579802389	7.0367452376	5.1126217272	-1.48715267	0.579802389	100:3010
CUX2	ENSG00000111249	0.8650468162	2.7979552395	-0.9014982505	-0.8092102781	-1.430818814	-3.6505396685	0.0205106247	-2.0054318405	-0.0323094157	-0.2629758114	0.185468042	0.515819724	0.1825015249	-1.4684969584	0.3681624924	-1.0227595817	-0.0949129655	-1.7128142393	2.676323927	-0.0949129655	95:2711
KCNA1	ENSG00000111262	0.7045858233	2.0258906049	-2.2459502316	-1.5218285542	-2.0546806194	0.2424453571	1.5632052699	-1.62294432	-2.2760892929	-3.1526457361	0.3588859326	0.4588606727	2.7314788214	-0.2896830328	-0.7710578747	-4.6284757784	1.310105455	-4.2656258645	-2.9669570783	-0.7710578747	117:3735
VDR	ENSG00000111424	0.685193271	-0.9387455912	0.2942286526	3.0046832685	-1.1113842797	0.8541867725	-0.4454103816	0.7183583734	-1.1300630096	-2.1845760027	1.5503852642	0.8012235768	0.0452302379	0.9416933104	-0.359890537	-0.3810184154	0.5000759476	0.5450934319	1.5707572237	0.5000759476	67:447
FZD10	ENSG00000111432	-0.55329193	3.6686940664	0.037234214	1.463965321	3.0117705181	2.5434886713	5.524078507	0.3680218118	-0.1837250334	0.3590661274	4.0695183796	1.7739918495	3.7196266493	1.2113514532	-0.7418019353	3.6591111074	0.5972916215	-0.1529524413	2.2362332158	1.463965321	92:2506
COPZ1	ENSG00000111481	0.6209409824	0.171689718	0.4765929085	0.3820796504	0.5487321107	0.516262172	0.24777937	0.5698802627	-0.1395765342	0.4319126023	1.0532408151	0.4569081403	0.3851063672	0.3140857548	0.1340826887	0.2819716128	0.0788045545	-0.310197256	0.2201786136	0.3820796504	69:620
ST8SIA1	ENSG00000111728	-2.459491622	0.7024271602	-1.0443734467	-2.3999193772	-0.9051289971	-0.1710387711	2.8429895488	0.9220575834	0.3375238	-0.1316388079	1.5357968681	-0.3935723299	-0.3686061	-1.0575808551	-0.9919306486	-2.5874512432	0.4621780915	-0.7726911799	-2.5583510255	-0.3935723299	78:1406
RFX4	ENSG00000111783	0.5517339069	-0.2525743285	0.8881364437	5.4332763559	1.234330105	-0.0403065794	-0.7301578857	1.3747226428	-0.7954728889	0.1478691363	0.6267763181	-0.7678268246	2.4632833731	-2.1464209332	-0.2744215626	2.255477538	6.2848138566	-2.0846510841	2.8690471749	0.5517339069	110:3485
COL12A1	ENSG00000111799	1.1136243234	5.2448256858	1.5539791423	-1.0465529225	2.5756482885	1.4922428896	7.0453785654	2.9274516627	-0.4003403527	-1.0514697818	1.5283058485	0.2108599307	0.8141829355	1.4850217854	1.051900374	1.3788593383	2.3021842183	0.3211055573	-1.2897865129	1.3788593383	93:2631
MAK	ENSG00000111837	0.6339915774	0.5084191672	0.2338949856	2.0630595098	2.8256106594	-0.0298346293	0.4339892035	-1.8253871933	-0.5501595138	0.7953029079	-0.8076070543	-0.9064334859	-2.122583719	-0.8618946072	1.690455655	1.2658005998	1.5089267918	-1.6804124965	-0.6412367389	0.2338949856	74:1125
ULBP1	ENSG00000111981	3.1114024392	-0.7235608036	2.8889316553	4.8242294422	3.8717592064	4.3112294433	-1.3330001225	3.4154888058	0.3903692881	-0.219427453	2.5455164701	-0.2540356024	0.7598324712	1.5342398435	2.2426750278	3.4118560366	1.9394805418	2.2157869472	3.538137454	2.2426750278	111:3553
PHACTR1	ENSG00000112137	-1.5467747484	-0.187773942	0.2845492343	0.2017553909	0.4017823996	-0.0592279065	-0.2600198837	-0.1402723123	-1.7534581584	-1.7787935327	1.5481213295	-2.4432083965	-3.3678030461	-1.0965753221	-0.1978331141	-0.7594955426	0.8684588306	-0.0754334906	0.592100423	-0.187773942	63:134	88:2264
MDGA1	ENSG00000112139	-0.1042072297	-0.8788553941	0.2350396013	-0.060759484	-0.5530541817	0.6499861861	0.6141263982	2.112669114	-0.3744488152	-0.0990999583	3.0433795123	-1.849913772	0.1427890078	-1.3968344239	-0.3113055327	-1.1857236467	-0.1106697034	-0.7981705392	-1.5418774518	-0.1106697034	83:1880	96:2827
GLP1R	ENSG00000112164	3.0551126678	0.6249995773	-0.8643320878	1.3300268916	0.9438125605	-1.1789954159	1.4268960442	-1.8807498415	1.9672680984	2.9471521308	7.0850354208	0.0539557623	-0.9263518876	1.1692737492	1.8660257941	1.0191985694	3.1603892298	1.9629520261	3.3060774806	1.3300268916	75:1218
RBM24	ENSG00000112183	-2.5774079518	2.1353347895	1.743348002	-5.6806844776	-1.3207169769	-1.3169891955	3.1678203293	-2.1000995572	1.1634324049	0.7570322977	3.0403974956	-0.7142122002	-0.3625245312	0.8980300418	-0.2705074665	-3.3067013983	1.8616753277	-1.7615549178	-2.597124796	-0.3625245312	67:501
GPR63	ENSG00000112218	-0.1609134201	2.8214240434	0.0083991638	0.778063604	0.4450068763	0.5895229985	1.7723130567	0.5873849774	-1.1719757659	-0.4326248145	2.2774013642	0.3854687215	1.1879025594	-0.3939525927	0.548961348	0.0220846338	4.0676719278	-1.2316960308	0.4104128859	0.4450068763	72:966
PRDM13	ENSG00000112238	5.5904832331	3.3596967868	4.0456283361	7.2593344828	4.1834643129	2.5946905167	0.8865325496	4.4115480609	0.6421368951	4.5523153048	1.505500567	7.0128001938	9.255215824	1.7604541776	2.6667858654	5.3957402199	9.6589234961	-0.1002098179	6.7002235861	4.1834643129	120:3804
SIM1	ENSG00000112246	0.8068552592	-1.1354858143	-0.8954589613	3.6873363329	1.042062023	3.7699144832	-0.1721720805	-0.3050991658	-3.8541627594	-1.7538441691	3.9240693754	4.5253922671	5.9176826867	-0.6776806545	-3.6425351511	-1.0323222216	4.0139708547	-0.506461158	5.4807520847	-0.1721720805	91:2477	109:3473
BVES	ENSG00000112276	-2.9072590642	2.2199747606	-1.0812576071	-1.7164651794	-1.6202841965	-1.8352769332	2.7136173943	-0.0115639952	-1.8964502914	-1.1592630655	0.9020033364	-0.8332601702	-0.1461261982	0.525008848	-0.7720974158	-3.2203253217	0.8834527894	-0.4360171064	-1.9438116558	-0.8332601702	69:674
COL9A1	ENSG00000112280	-0.4374389825	2.7865764586	3.7216288005	1.9685524677	1.6798911514	1.2306403277	2.5950654951	0.6595492497	0.0207795935	-1.8262662795	4.7286406853	3.4668155802	4.0922812301	1.4555556272	-1.7246242167	1.6489230678	7.4131262507	0.8676780719	4.0851015228	1.6798911514	69:684
AIM1	ENSG00000112297	-0.2848117264	-1.1518784123	-0.3614000769	3.0497572057	-0.5984070991	0.1948662691	-0.8617986464	-0.1407311219	-0.178238592	-0.3780539467	-0.2474437559	0.2633202596	0.4936510483	-0.6814947884	0.4656129026	0.0826720818	-0.578144707	0.0295848129	0.1818922801	-0.178238592	70:768
B3GAT2	ENSG00000112309	-1.6633329633	-0.2365640761	-0.4639276233	0.6526812905	0.498867628	-0.4104650207	-0.4102904873	1.167147008	1.3806295909	0.5472724122	0.919990002	0.6825846578	1.4024557465	-0.9328810619	0.2340203162	0.1971596488	0.8915744579	-0.5318046314	0.6793888602	0.498867628	98:2940
EYA4	ENSG00000112319	-1.8576747202	0.3946253772	-0.1562744982	0.842093647	1.3770032282	0.5854125952	0.8642607478	-1.1434495254	-4.5846616013	-3.5829028401	3.5160616287	-1.4100161806	-0.7567570851	1.2342094939	-1.1727809173	-0.0718088082	1.4662383451	-0.8066285486	-2.1219723668	-0.1562744982	90:2403
SOBP	ENSG00000112320	-3.3593160617	1.6025742052	-1.6014123439	-2.2176668044	-0.317472081	-1.4067525374	0.9191681731	-1.0301172896	-0.467946991	-0.7486975829	0.98845447	-1.176112732	-1.0463955211	-0.6142128885	-0.4354523316	-2.1714466971	1.8919428034	-0.3683680653	-1.8545980457	-0.7486975829	88:2263
NR2E1	ENSG00000112333	2.5923567703	0.3832467736	1.370340126	7.6684667327	3.5159253518	1.6274448251	-0.00022734	1.9386828526	4.9795100185	0.2276966912	2.1096644436	6.8995262339	6.8702896787	-0.9950719607	3.7096289892	2.7924829802	3.7513314721	3.6773187745	2.6492295233	2.6492295233	96:2823	112:3586
PERP	ENSG00000112378	0.7463138101	3.2987974845	-0.172726279	4.0485109847	1.4252603938	1.0577875122	5.5911759517	0.3865858171	-0.6408590396	1.330362648	0.2011881205	1.2463585921	3.5481036035	1.4546199275	-0.5142117137	1.3388421375	2.0667654391	1.4095735062	0.8138136721	1.330362648	67:500
KIAA1244	ENSG00000112379	-0.2833845248	1.2730584331	0.8784422541	2.5648108038	1.0177864568	-0.9707407746	2.6974186666	-1.5786888243	-1.2216573253	-0.5612453887	4.3178546165	-0.3310601284	-1.6279666585	1.7126654901	1.4566434277	0.2751438673	4.5489319786	-0.0328368714	1.2031080021	0.8784422541	98:2937
SLC16A10	ENSG00000112394	2.5007027541	0.3755220412	0.7177440449	1.1084151141	0.9193867807	-0.952445583	-0.0301307337	0.3468516446	-1.3665824542	-1.6777634029	0.138325656	-0.5480221668	0.0425688877	1.2492796438	0.2677787879	0.8807687745	1.326127529	-0.0309743641	2.0914732544	0.3468516446	73:1063
PDE10A	ENSG00000112541	0.3867302822	0.8429292791	0.07387348	-1.1325011537	2.1944703699	-0.1893416201	1.4494884717	0.9628208519	1.1286074308	-1.4565006075	1.3317104442	0.9540411741	0.4027185404	-0.7447311193	0.6141144194	0.2324788953	0.6795461518	-1.3283351702	-2.455334597	0.4027185404	84:1955	96:2825
MDFI	ENSG00000112559	1.3371646939	4.2059830389	0.3038414258	2.3280973937	3.8194203567	1.7440327882	5.2428516344	1.4339784098	0.7358728915	0.3424837461	3.2408602423	1.4257405572	1.8984798958	1.8849789559	0.3328277951	3.3149504959	-0.2597880586	2.6272054472	1.2744974984	1.7440327882	95:2769
SMOC2	ENSG00000112562	-3.0762720976	3.873920963	-0.3907381291	-4.8642615661	1.0019900304	-1.981906305	5.3202693321	-0.2791448552	-0.6638588767	-0.9246285481	1.6227092887	0.232670502	0.8282348777	0.7214660431	0.4162145285	0.2689589056	-0.4275693388	-2.4945991183	-3.2200277275	-0.2791448552	71:869
FAM120B	ENSG00000112584	-0.4334905513	-0.6274688917	-0.2023425394	-0.4330422032	-0.0753380468	-0.0798532191	-0.1051060121	0.2440297573	-0.4474259108	-0.5128269203	0.4390711799	-0.2290195094	-0.1621467378	-0.3013713013	0.0052874751	-0.0511451336	0.5949356725	-0.3847194728	-0.2188078837	-0.2023425394	113:3620
GMDS	ENSG00000112699	0.6235659129	-1.086312703	0.7225291943	0.7796786866	0.5313387891	-0.7040970071	-1.5974050722	-1.1744199958	-1.2865061961	0.3379301425	1.1494544951	1.6224405104	1.0241231237	1.4875594429	1.0871153308	0.6756883083	0.0830072001	-0.0791355755	1.5654110936	0.6235659129	101:3120
CLIC5	ENSG00000112782	-0.1581247215	0.4349172737	-1.8430941317	-1.2571455229	-1.9942847025	0.8848301936	0.7402724301	-2.5130806557	-2.4252993041	-5.2329103848	2.4375469603	-3.5102812594	-5.3057906986	-1.1468073626	-0.5177093845	-1.3941409941	0.2349986921	-0.0141750111	0.2652050959	-1.1468073626	86:2106
PRSS16	ENSG00000112812	1.2584375005	1.6770166014	-0.6152747218	3.3059470954	-0.10736121	-0.0404472566	1.708196703	0.3857372068	-0.1886647937	0.7245112028	3.1216684147	1.0224474913	0.066974751	1.129857518	-0.8140448029	0.0012163745	1.416575603	-0.7998614946	0.1413474282	0.3857372068	98:2938
TBX18	ENSG00000112837	-1.1945753042	2.7731459378	-1.1772723656	1.9952804754	1.8032679761	1.5600852258	5.0068164765	2.190986559	-0.2240164169	1.3410683808	3.3574621203	3.6313243427	5.184161166	1.3456719993	-0.681224551	2.0281458947	3.4258008782	-0.8392103181	2.532450726	1.9952804754	104:3249
LOX	ENSG00000113083	0.4835748882	4.2482360688	-0.0270340557	1.5895015525	1.7104867467	1.4654394998	4.099667636	1.3966896314	5.1178957562	-0.4418223138	2.9375269789	0.5371637926	0.748371739	0.9640529226	0.7898920576	1.1016893606	3.1725705702	0.7941423093	0.1828072986	1.1016893606	70:766
HAND1	ENSG00000113196	-4.6209439383	1.5809874872	2.8245181102	7.3043169719	-2.7175147367	4.6612628917	1.6615412136	1.7605490397	-0.1622533442	0.5469359491	2.8349263828	-0.2425281524	-0.3741100926	-0.0310950435	1.6472498274	-4.8793184214	-0.9992355933	-0.3693999458	3.9894570629	0.5469359491	115:3690
PDE8B	ENSG00000113231	-1.1033524	-0.9130974262	-1.5188921297	-2.4822115711	-0.1241377915	-1.1229868101	-1.1401133183	-1.8889976533	-2.118652894	-2.1360369473	-0.130692784	-1.9533795652	-2.6944738966	0.166521439	-0.1038799114	-0.8023687536	0.4886365803	-0.7463209477	-3.3060500993	-1.1229868101	96:2821
THBS4	ENSG00000113296	-0.4051270678	2.7885160671	0.36271044	-2.2674719888	-0.6948214285	-0.9775791904	1.0253670057	-0.1931129359	2.2346822458	-0.1031904036	7.9907164251	3.2466445357	0.9453223241	1.4916249455	1.6483149865	-3.0586418975	5.640897115	1.3647228501	-2.2879710927	0.9453223241	95:2763
RASGRF2	ENSG00000113319	-0.5130318002	0.1627793945	-1.1186409546	-2.1401828525	1.3756879324	0.2175304811	1.5118525857	0.880082637	0.088316645	-2.1428049998	2.7499265199	0.5358228959	-0.2727397888	0.5904523173	-0.8602311042	0.1472307716	0.2321390262	-0.4927061368	-2.3883851483	0.1472307716	90:2400
CDH6	ENSG00000113361	-0.6457748232	2.9364992717	-0.6047509346	0.1806568145	1.5053113521	0.8432195998	3.1968824074	1.5904186158	2.765623111	1.837292684	1.6856146935	-0.5105653817	-0.139164178	-0.0980757793	-0.237523609	0.7627085635	3.6719423057	2.8197490627	1.1008284484	1.1008284484	79:1536
NPR3	ENSG00000113389	-0.7130364596	1.3706622406	-1.6649128206	0.5201361244	0.333880675	1.3788341554	2.2818820663	0.5930862681	0.5950768789	-2.0700488404	0.9632638715	-1.8175076313	-0.3730960648	1.1296481041	1.1438341443	-0.8909499708	5.3457391677	-1.3093547912	-0.8459644516	0.5201361244	92:2551
SLC27A6	ENSG00000113396	-0.5386191499	0.6939232661	-2.2511599883	-2.0716984029	-2.2850358511	-1.0391502263	1.1046843412	-3.0217525086	-1.6023603213	1.6034404118	-1.8898131362	-2.1279663883	0.0492604126	-0.5212038862	-0.3012100247	-3.4155240229	2.6329525461	3.3732513488	-2.3833613975	-1.0391502263	63:131	82:1803
IRX4	ENSG00000113430	4.0059788557	0.6479724851	-0.6996331331	9.707726275	4.1621392705	1.6692927168	1.1333454702	1.750951934	2.7399066613	-1.0823489364	0.9626528033	5.2606346348	10.0338818798	1.8310500205	0.8227286766	-0.6398149193	4.4831449422	-0.7781590631	4.9202155959	1.750951934	100:3046
PDE4D	ENSG00000113448	-2.223283512	-1.8068190746	0.11131452	-0.1883901862	-0.6624102718	-0.8613297058	-0.8802815911	-0.2832883656	-0.2821606976	0.1589034394	0.6836859654	-0.1721319326	-1.4194700295	0.7264328955	-0.3215534306	-2.2253862396	0.3880832076	-1.0952036173	-1.4660525875	-0.3215534306	86:2103
PRLR	ENSG00000113494	0.8822695661	1.0929394778	1.1279763759	-2.7064456915	0.2628419674	-1.3128061068	0.8791650389	-0.1733249682	-1.2364071543	-2.8370392403	0.5585086061	1.8050862304	1.4360025496	0.2333756328	-0.4522733525	0.0145610499	4.4744665358	0.3863258721	-1.7792220408	0.2628419674	84:1953
DPYSL3	ENSG00000113657	-2.2653494626	4.8634334996	-0.4485570027	-2.2144877532	-0.1090627015	-0.8264390892	7.5087325339	0.3925962242	1.3981070428	-0.8190077031	1.456886184	0.1589118166	-0.0235333272	0.1795937126	-1.0659709593	-1.4671645355	0.3375946782	1.1854861204	-2.6016893233	-0.0235333272	64:242
STC2	ENSG00000113739	0.6833837492	1.3722664116	0.5456792998	2.2392701814	4.360049419	2.8575478617	1.4879487022	3.3671746111	5.4868204416	0.0687354255	2.9095142566	0.6934120611	1.6212682875	0.196605785	0.2648020885	3.3546815134	2.0567268547	0.6910906911	2.8791724202	1.6212682875	84:1952
HRH2	ENSG00000113749	0.415384672	3.3636978676	0.0137790992	0.4800627017	0.3135094779	-3.3633730835	4.939978062	0.2313429269	4.320250221	0.584828797	1.7912271279	-0.1263108579	0.3777576342	-0.6123774113	-1.0116341012	-0.0959860003	0.8286114159	-0.8704971051	-0.8277698521	0.3135094779	76:1285
UNC5A	ENSG00000113763	0.919074012	1.6326933185	2.2592648791	1.3119144221	3.1148741157	-1.0306719841	2.8634416725	0.4920520278	4.3080539452	4.4453459851	4.4701505454	0.3287619715	-1.1626425322	2.4723397064	2.0283549426	2.2757878856	1.7918914174	-1.6999994081	-0.9057541132	1.7918914174	112:3584
WNT5A	ENSG00000114251	-0.190397884	1.0680986986	0.3260067137	0.0220081859	1.781439025	1.8391894106	1.0969607337	0.9113132552	-1.8560956929	2.2477071813	1.6042152192	0.556487652	2.3399064402	0.5899007047	0.1531760534	1.6308945713	1.7470526643	0.8900697924	-0.0950387816	0.9113132552	90:2390
FGF12	ENSG00000114279	0.9147234175	-0.2360287708	0.7692938984	0.0545647849	0.1856196356	-0.2387604102	-0.3695826414	0.6806768152	-0.4938497894	0.6569061675	2.962695569	1.019855242	2.6335947965	-1.5230759472	0.2475007792	-0.9960128457	3.5281231473	0.015888143	0.0203596062	0.1856196356	68:572	74:1118
HES1	ENSG00000114315	0.3502307807	-0.2941557408	0.0971260692	0.9873191689	0.185203009	1.0515686031	0.6487645192	0.1239038313	-0.8202719837	0.1325438314	-0.2795116343	0.7456987051	1.506459363	0.8410994953	-0.110079115	0.2084829323	1.1114660212	0.1548389015	0.2207281234	0.2084829323	62:60
GNAT1	ENSG00000114349	0.5662862705	0.0606521582	1.5479618387	4.4987093867	2.8450496529	-0.701294831	0.1411829626	0.0705544024	0.6615992885	-0.4889541818	1.9131315191	0.6474381983	4.0997534397	-2.0397694475	-0.5305050164	2.192056439	2.9941396168	1.0549506692	1.3167240728	0.6615992885	89:2329
FRMD4B	ENSG00000114541	-0.4124215678	3.2518915272	-0.6773984736	1.0389950289	-0.8106090202	0.1188717526	4.5774248735	-0.3389206606	0.256081989	0.646885961	-0.4863394663	-1.0698149149	-0.9600669482	-0.6294105742	0.0697473366	-1.3544946096	0.3590906091	-0.4776279297	0.161197797	-0.3389206606	64:235	75:1204
ROPN1B	ENSG00000114547	0.6459061281	0.9698333755	-1.1424233596	4.5116725279	1.4825255987	0.8424651084	0.8049006729	-2.3188722741	-2.4048757057	0.1598784083	0.7123499856	0.8132583256	0.9231144452	3.0701864788	1.2731474125	-0.0884603895	0.011962726	-1.8416550253	1.4779216587	0.8049006729	70:758
PODXL2	ENSG00000114631	2.1284341618	0.9822479349	1.5355624031	3.3641800233	1.5358920313	0.6878561377	0.2513193223	0.6286122132	-0.9049752937	0.8757252785	2.7819620574	3.454432048	2.8776974679	0.7399175079	1.1010747198	1.4513365084	0.1537149707	0.1353224942	2.6450581954	1.1010747198	85:2009
CSPG5	ENSG00000114646	1.6716859869	0.6327900747	1.1948345112	2.6008376651	0.6029277547	1.0646454177	1.7841879181	1.580494168	0.8842259799	1.3415799861	3.3509426272	0.4496947339	-0.3256367603	0.2135251381	0.8331207061	-0.0339966113	-0.3472706184	1.0885952006	3.2525471777	1.0646454177	93:2616
KIAA1257	ENSG00000114656	0.8893916477	0.3704556242	1.9285827311	2.2790734778	3.9487761341	0.617116204	-0.519718283	0.8770136461	-1.3159367101	0.0614580554	2.2570401458	0.4641494173	0.2361549192	1.4087682252	0.6881679457	3.1210653135	1.6333430592	0.7738963042	0.1122793773	0.7738963042	103:3194
PEX5L	ENSG00000114757	3.4771262234	0.4691130137	3.2618318074	2.9475630377	0.9741168675	-1.4373524678	0.7767954415	0.8316369051	0.8860885013	-1.0168888628	1.5099971727	1.4459826322	3.3603310515	0.857145329	-0.0122766186	-1.1478314457	1.1477793388	-1.2343239069	-0.8484355912	0.857145329	89:2328
PLCH1	ENSG00000114805	0.9427235216	0.5313234221	0.4134492778	3.1006036858	0.2704012733	-0.4563013412	0.5281342431	-0.7291691652	0.7564950766	1.4662293718	1.9217286163	0.4580460324	-1.7074948804	1.0037896416	-0.5271862571	0.8192019697	-0.7546206969	-2.4095826607	0.4333292054	0.4580460324	66:405
VIPR1	ENSG00000114812	0.0461660027	0.31579927	-1.0308866475	1.9352107818	-1.7795044105	-0.223647832	2.6002852879	-0.0917783109	-0.2355094696	-1.3706532601	-2.9036260452	-3.3581232545	-3.9131872009	1.1662890241	-0.0366717601	-0.8542122953	-0.918463121	-0.655566171	1.4969705432	-0.2355094696	87:2161
ADAM23	ENSG00000114948	0.6081801816	-2.3101010338	-0.3027593568	1.0926109986	-0.0866503027	2.3653608468	-2.7682737395	2.4320522173	-1.043149538	-0.3643327392	4.9181235199	0.2455151128	4.8500517358	0.8275539277	-0.2088143546	-1.1991488824	0.6970561678	-1.024957788	0.723354099	0.2455151128	89:2317
KCNIP3	ENSG00000115041	-1.4335410063	1.5805141708	-0.0129814245	-2.1683222377	-0.8506937747	-0.8463152042	2.0367708961	0.447154359	-0.6534703785	1.0811298629	2.8015047279	0.8448660627	0.7480300092	-0.0848182191	-1.2930559975	-2.0371743773	1.480619965	-1.265043179	-1.0847684789	-0.0848182191	86:2095
TFCP2L1	ENSG00000115112	-0.2280022875	0.6094676057	-0.6498644316	1.2439124741	-1.24389926	-0.7237491662	-1.2157988145	-1.0778102115	-3.8884834268	-2.5623405627	2.1358258125	0.5999377203	-0.0233043656	0.7964851946	-0.5599721501	-0.9885580833	2.1925296947	-3.0060911032	2.8705242621	-0.5599721501	87:2156
POMC	ENSG00000115138	0.4958907628	-0.1311028262	0.0871092196	2.7256407554	-0.5261135267	3.1744605388	0.0982612925	0.7805985007	-0.9488965625	-0.4118566055	0.0022959486	0.2942018115	2.6189938417	-0.4174199206	-1.1717127672	-1.4257102852	0.1000647755	-0.8188417238	1.8126798174	0.0871092196	108:3425
SLC30A3	ENSG00000115194	2.6848450021	1.1592548873	1.0452335639	0.0693528001	0.9235332792	1.6592872793	1.370785224	2.3777054474	0.8224282807	1.7868245218	5.5542119055	1.7844230222	3.4272021656	-0.7879107103	-1.8174782494	1.4396623504	1.5052687688	3.9877642521	0.7417326012	1.4396623504	114:3651
FNDC4	ENSG00000115226	0.5573902175	4.576503809	-1.3836482935	-1.6665535263	0.7397690716	-0.3838995259	5.2564247016	-1.0802559879	0.2143167213	1.8716898708	-0.3891320899	2.0371250607	1.3643372874	0.004398983	-0.7872546563	0.3209584251	0.731868221	2.3373442562	-1.0377955212	0.3209584251	73:1047
APC2	ENSG00000115266	2.3148749728	-0.6463143822	1.5464039804	3.3120818561	0.1013041883	-0.4870454059	0.0819646301	2.7235036898	1.5988904194	1.1519029189	2.8532655134	2.0018361251	2.4370856098	-0.0330139542	1.1037974327	-1.1820476069	3.9828178157	-0.1462283495	0.5402837997	1.1519029189	101:3096	105:3283
PCGF1	ENSG00000115289	0.8835325996	-0.3548585622	0.3431070404	0.3187143152	0.6537965149	0.8894890521	-0.3826554866	1.062156559	0.7423855791	0.5127666542	1.2990273888	0.6375944968	0.8134641444	0.1650597256	0.2226334024	0.5621467571	0.3756531352	0.0602673446	0.5758786698	0.5621467571	108:3426
TLX2	ENSG00000115297	3.872195054	-2.6206184885	2.2095836079	6.1862833874	-1.2837732701	0.9821015324	-0.5796710711	5.2736085449	2.1781099371	2.1176970281	3.9065358237	3.1747518486	4.1612007712	0.6776772648	1.9393484231	-1.143390001	3.458927788	0.7641846921	4.658601166	2.1781099371	112:3580
TACR1	ENSG00000115353	-2.4029846039	0.5797274122	-2.5987684985	-4.087600269	-0.9608860003	-0.97330129	1.7740589984	-2.0244802234	-1.7400922518	-1.5892345334	4.5607016508	-0.2947845043	-0.4947982605	1.5914606551	-0.2418195484	-2.9320433871	-0.1602515358	-0.2571176452	-2.0090645596	-0.9608860003	105:3292
ACADL	ENSG00000115361	0.5147008967	1.8266744753	-3.3081243167	0.6216257391	-0.7066333003	-3.176351091	2.1455034607	-1.6326006918	0.5143066952	-0.2780901341	-0.7958754421	-3.0673075206	-3.2897867599	-1.0161445183	0.0956455774	-1.9102778802	3.5287230281	-0.6669324244	-0.3261362685	-0.6669324244	81:1700
EFEMP1	ENSG00000115380	-1.3687795087	5.653538183	-1.8920043372	-0.8505108763	-1.0213772183	-0.5887901422	7.2758051114	-0.367969831	-0.0922060921	-1.5594131632	1.4521252387	-1.5647926796	-1.7965817704	0.6463231484	-1.1567828397	-1.5428624753	0.5613405474	-1.8572309006	-3.5405675834	-1.0213772183	63:124
IGFBP2	ENSG00000115457	-0.813691516	5.9960327774	0.687859611	1.1187438812	0.675716746	-1.1073169362	5.139659069	1.411131774	-2.3030942324	-1.9996018805	-0.2366871241	1.720499818	3.4577483035	0.2946984228	0.4422621	2.3299734886	1.5602115278	1.4418535832	1.4399106564	1.1187438812	86:2086
IGFBP5	ENSG00000115461	-1.6441834995	5.3294863876	0.5973211889	-3.1205045803	0.245535041	-1.2079735937	9.4047247621	-0.6958164928	-0.4459958237	-3.3759819253	0.9120403412	0.7980599548	1.3134722703	-0.4322405273	-0.2015663311	-0.8323994502	1.2302988247	0.6854469031	-3.0255343559	-0.2015663311	76:1276
EFHD1	ENSG00000115468	0.3070546248	2.0110379502	0.5180619401	-2.1859123099	-0.9127218534	-0.0334211654	2.4710848609	-1.551652108	-2.8904477896	-2.5582817748	-0.3915255827	0.9733229143	-0.0524201369	-1.6134695262	-1.2384361676	-0.9903682108	-0.4375537235	0.4180768034	-1.4354933767	-0.4375537235	100:3035
EHBP1	ENSG00000115504	-0.728442564	0.3294402322	-1.1782152705	-0.8112981375	0.2984858507	0.7249593469	0.3252350514	0.5308915139	0.5292216711	-0.4873650817	0.1131425192	-0.0129018625	0.9332401976	0.4070158714	0.0093254743	-0.7126397159	1.0325174089	-0.029670184	-1.7192444331	0.1131425192	116:3718
OTX1	ENSG00000115507	2.3256857746	1.058706972	2.2126821681	9.285126594	6.6715848621	1.6999267476	1.2452984683	0.0164923861	1.1584313343	3.3858415417	5.5956419323	3.8481615583	4.6996268689	2.5801708498	1.6645202647	5.8888960437	2.2578976985	1.0678974308	5.3899853628	2.3256857746	116:3718
WNT6	ENSG00000115596	2.1369117851	0.1825148586	-0.146714667	-0.8192632058	0.5197461058	1.0619279673	-0.5837963813	1.1341056916	1.014677032	-1.3109694063	2.9802895017	2.5022149735	4.3360443855	-0.7699955561	-1.203109403	0.1189421273	1.3882598133	0.7722458376	0.7438774446	0.7438774446	98:2925	110:3509
SLC9A2	ENSG00000115616	0.6055231154	-0.4583006363	1.0841856686	3.6596948152	-2.1255271968	-2.1350119406	0.226120727	-0.080993271	-4.0601745346	-2.8314905922	2.7329649041	2.4348898907	4.6148437651	5.4365358475	0.6158806526	-2.3840920402	1.3533613561	-0.0851122856	2.6260824061	0.6055231154	110:3506
MLPH	ENSG00000115648	-0.6341455478	1.9354707812	1.3430243372	0.8654335153	0.521132039	-1.2317775224	2.6912829346	-2.0994586682	-0.7147216643	1.6220127057	0.9162653431	-0.0829375261	-2.9535042388	3.2803935423	0.5987282238	-0.3842382256	0.329534958	-0.482438424	1.5166635725	0.521132039	77:1367
PROC	ENSG00000115718	1.5159894157	0.6837485249	3.1227798278	3.7914411683	0.3991623559	1.219496193	1.4563198272	2.9873455495	-1.4683559074	-0.0114805107	-0.3242951415	5.0614730513	3.0422158827	1.8469833779	3.0542798102	0.9347760874	-0.7811901014	2.540978071	2.8533855214	1.5159894157	92:2539
DLX2	ENSG00000115844	2.7384915233	-4.5241730511	1.959767381	9.5667307277	1.2793611433	2.1273180631	-5.4290134503	2.1164220089	3.4120013994	2.7255328457	4.0500785349	3.0068014797	7.0515056855	2.4856110801	2.3650374884	1.1290838565	4.0038564405	-0.9786492762	7.6905869232	2.4856110801	116:3716
KISS1R	ENSG00000116014	3.8418391698	-1.1988885284	4.4163574788	8.4953750893	3.2089333661	3.8316332781	0.6418985197	2.2167451504	7.7417764136	1.9842892769	5.3748690457	6.439933809	3.7967855668	0.0358474534	2.7609682908	2.746361842	0.5727991067	3.8889259168	4.1404813049	3.7967855668	105:3287
EPAS1	ENSG00000116016	-0.1758978671	6.440130207	-1.8085143166	-0.8128950592	-1.0342765925	-0.2183085387	8.1617257677	0.380251766	0.8961353995	-1.8310065259	-0.0821834638	-2.7209181208	-3.456331871	-0.024924114	-0.5771826934	-0.7985343603	0.250400672	-0.2718830125	-1.7104361649	-0.2718830125	73:1048
ARID3A	ENSG00000116017	2.2585171153	0.0255469052	0.9104986928	1.49582317	2.060861251	1.7473053316	-0.1845704796	1.2945254214	-0.1719425997	-1.3169998765	3.0810049778	0.8796167511	0.8759826944	-0.1749017701	0.6938510586	2.8492871928	0.4054546496	0.1222737305	2.027747373	0.8796167511	105:3287
GRIN3B	ENSG00000116032	4.8867359186	-0.9245281586	2.1475022772	2.9312230871	2.541663397	1.5215788684	-0.6538876476	-0.3667576973	-1.2770022477	2.918557048	4.5789367557	-0.905330336	-1.9099188343	1.4157347109	2.3822985821	2.8765588849	0.7955416922	2.9854781691	-1.5147254644	1.5215788684	100:3028
VAX2	ENSG00000116035	2.5082207198	1.6753107342	1.0588371301	1.058070201	1.301781133	2.1833190225	1.996674162	1.7993306886	1.5628527088	-0.4606533678	4.2139796919	1.5425478515	2.3620681584	0.101084215	1.395138176	0.1580291194	-0.2500341846	2.1399481141	3.2907203365	1.5628527088	116:3719
ATP6V1B1	ENSG00000116039	3.1040351637	1.6815386482	-0.1167342111	0.3577907765	2.977500368	2.2653155551	1.4401734763	-3.5307063886	-3.2750509772	-5.3071444966	2.6739184465	1.0270738088	0.8332491877	1.6280651472	-1.5096120184	2.5196831246	0.5231406716	1.383748668	0.0905020224	1.0270738088	74:1116
EPHA4	ENSG00000116106	0.8330320614	-1.2613600242	-0.8853715948	-0.8555587956	-0.4751047019	0.5964818898	-0.3840478921	0.3068888021	-0.886701128	-0.2419929315	1.2305643599	0.9198894276	1.0201787464	1.3676115248	-0.2972040792	-1.6110101122	2.5354437646	1.056941012	-1.1072761824	-0.2419929315	88:2247
PRRX1	ENSG00000116132	-0.2902686918	5.2679970739	-0.1463074352	-2.0162292711	2.1304749911	1.6523911746	8.0189609299	0.8247045111	0.5418159023	-0.3737768117	3.0710158885	0.9467744156	1.3580558904	0.484229454	-0.641238117	0.9415449482	0.5572593056	-1.1492330796	-1.3271136808	0.5572593056	95:2710
MARK1	ENSG00000116141	-0.0925704619	-0.7662362509	-0.8826506009	1.234880329	0.1324226994	0.9166115276	-0.7970077951	1.5911471209	-0.6259911251	0.4411530079	2.1268880007	1.385900713	2.9666155399	0.0027874301	0.128438679	-0.6401810919	3.0535117009	-0.4386779284	-0.1346942226	0.128438679	73:988
RPL22	ENSG00000116251	-0.411925718	1.1216800374	-0.5591057364	-0.9131768192	0.3645726209	0.3349805399	0.3792064388	0.0375537214	-0.1922134843	-0.2300512986	0.4579310632	0.1865402169	0.1183752324	-0.2476155294	0.2236517981	0.0969409116	-0.1611912235	-0.2466201917	-0.7918536465	0.0375537214	70:726	105:3276
CHD5	ENSG00000116254	-1.85856055	-0.0719185435	1.1811947435	-1.0065635709	-0.6350579807	-2.6557357799	-0.8982941254	0.6009046853	-1.286418576	0.3888501061	2.2815089208	-0.4122533051	-0.4291075471	2.0078018481	-1.5025651658	-1.6540328359	2.1090876596	1.1605833348	-0.5391234756	-0.4291075471	70:725	105:3276
KIAA1324	ENSG00000116299	0.3664987973	-1.5468424946	0.3168130471	1.523962885	-0.0652004366	-1.7700221218	0.9643403252	-2.2757277177	2.1419661359	1.8465082766	2.8602007284	1.6944585873	0.1819474448	1.730965283	0.4605595605	-0.5758757834	-1.3482055565	-1.7105238067	2.5567292824	0.3664987973	78:1397
OPRD1	ENSG00000116329	0.9379565556	0.3542066679	3.4329812492	3.0900181501	2.9814038394	0.6883366747	-0.0992632779	0.3237111756	2.0887888538	1.0325594888	0.9212993719	5.328138351	2.5725988557	1.0443252465	2.3587027153	0.4906425331	5.4356328096	-0.3778417292	2.2505301352	1.0443252465	74:1090
KCNC4	ENSG00000116396	0.1489557003	0.6581302544	-0.9511590396	-0.5117670905	0.7481222757	-0.3699306521	0.873907419	0.0794155457	-0.6219281163	-2.1160373592	1.3030036021	-0.4641619444	-0.0932419887	-0.1429738653	-0.247008434	0.4574411472	0.8003750347	0.0464017679	-0.7783554818	-0.0932419887	70:700
DLGAP3	ENSG00000116544	1.7456467846	0.1839315553	1.9770521635	0.9686004925	-0.1165338322	1.8628326979	2.1475974015	2.5387746438	-2.2379225513	-1.2725147905	1.4249262352	1.6792169358	1.5307662581	-1.0225080771	-0.007302005	-0.4109703586	1.55082232	0.9442053863	2.4968003069	1.4249262352	96:2795	103:3176
FBXO2	ENSG00000116661	1.3246937362	0.4245880948	-0.4482080666	2.1356271743	2.5881043881	1.3626139543	1.3937403109	1.7251717498	-3.650644971	-0.5826728509	1.2118862288	1.4412959548	1.0885660767	1.1009043687	-1.0006177749	2.2517720618	0.9201719805	1.3410756759	1.1602287278	1.2118862288	65:272
MAD2L2	ENSG00000116670	1.3001003768	0.1556674648	0.8472145025	0.4976125009	1.4120279589	1.3502901112	-0.7569037797	1.4592977895	-0.1110996558	-0.0651439121	0.9628931809	0.9946327006	1.4564417472	0.0096520077	0.3739950255	1.0275620345	0.5796290652	1.0517474206	1.1165439577	0.9628931809	97:2840
LEPR	ENSG00000116678	-0.8386554016	0.4807403797	-2.4056876272	-1.8917447669	-0.2133293667	-2.52470845	1.8337816227	-0.5744817663	-1.0446206111	-0.0364714514	-0.0214869157	-1.2444509422	-1.1745676262	1.0401632478	-0.439207542	-0.7892960554	0.4142142303	-0.3826824281	-2.3551458614	-0.5744817663	71:822
TFAP2E	ENSG00000116819	1.1908866234	-2.3662875822	0.100508922	1.83183214	0.9481314134	0.8132027162	-1.0174152154	2.0392398329	-0.2348421664	0.6879916818	2.3594675694	1.3627136803	1.1157839699	-1.2596187025	0.0832231814	1.3385021765	-0.61240317	0.7201590033	0.0027096273	0.7201590033	84:1909
NR5A2	ENSG00000116833	-0.8920179961	1.965897691	-1.3082872247	-1.6683201339	-2.2347828996	1.575345977	3.1869374661	0.0317380856	1.0437652741	-0.5990414635	0.3342158734	-1.3178119084	-2.2680813092	-0.763816962	0.4411260648	-1.8947643682	1.1284884889	0.4308406465	-0.6053325212	-0.5990414635	117:3733
NID1	ENSG00000116962	-0.9775806318	5.4208025733	-0.4335928677	-1.6533960788	0.1593730655	-0.3410777743	6.04483173	2.1394725945	1.7588360141	-0.5390252647	0.5668588804	-0.1062247302	0.2012252553	0.1740216565	-0.8168325458	-0.3611564846	0.6381760844	1.2579870025	-1.5224131091	0.1593730655	81:1657
NT5C1A	ENSG00000116981	-0.2773338793	0.8972739843	-0.6906171523	-3.2288970995	0.0446335499	-2.4853442425	1.6158161934	-4.6370496657	-3.2336697359	-6.5854745508	1.2919408578	3.21907036	-0.2691437728	-0.470935233	-2.5703662335	-1.134230317	3.2850906322	4.6792655931	-3.9192705811	-0.470935233	93:2582
HPCAL4	ENSG00000116983	2.6798064559	0.4327438296	1.2069118517	0.2168558998	-0.6429323514	-1.3947390782	3.2929798912	0.4797376315	-2.9701966705	-5.7827346369	0.8190819149	-0.1447174276	-1.8007343701	0.3712278247	-1.3231247048	-2.5845199374	0.4898378081	5.0103082245	-2.9589713473	0.2168558998	95:2720
BMP8B	ENSG00000116985	1.5033723708	0.1602196685	1.0456682758	2.2748092232	-0.7887530782	0.9903353594	0.2147194391	0.9973945145	1.149132312	1.5139068959	2.7247206413	1.398121229	1.0503212798	0.8925373177	-0.0447688472	0.3213654054	2.3332368442	-1.2377401799	0.3282211591	0.9973945145	84:1910
KCNQ4	ENSG00000117013	-3.0074593302	0.14221527	-0.5675601301	-2.1563112834	-0.544397481	-1.1730254021	0.0193272665	-1.4375522415	0.5070308606	1.4527392669	2.0925377077	0.6883776629	-0.1116388047	-0.2314799868	-1.2442433474	-1.4779100247	0.6654105078	-0.5170319783	-1.9419826817	-0.5170319783	86:2067
ST6GALNAC5	ENSG00000117069	-1.2031026891	1.788238985	0.4425085679	1.7104380652	1.6771687202	0.119926114	2.6618909603	1.2770619914	-0.4479781166	3.7453094339	3.9507236495	-2.1112410877	-2.3955062181	1.6168916775	-0.3755766953	0.0070939417	-0.3931201338	5.1509582845	-1.2317314881	0.4425085679	88:2225
PADI2	ENSG00000117115	1.2262526854	0.4122640873	-0.4799338107	2.1906867214	-3.230920013	0.0722713973	0.4379192838	-2.4171789781	-3.1511128143	-1.413682401	2.4609069125	0.367820671	0.7868367857	-0.4949246681	-0.913721734	-2.8944644145	-0.7878531716	0.3404364678	1.7934547383	0.0722713973	96:2785
IGSF21	ENSG00000117154	-1.2082700153	1.0299868913	0.7085487238	-2.3429701945	0.1004245517	1.0595442128	1.0386332593	0.4337529507	2.3040890292	-0.3504482994	1.923986983	0.0697744941	-0.951609323	-0.1480849373	-0.0665208356	-0.6690506654	2.2042643852	1.0191226927	-1.0636748713	0.1004245517	89:2285
KIF17	ENSG00000117245	-0.7282554309	1.8734235471	-1.260395111	-2.5904421914	-0.6123001472	0.4431842055	2.5083245751	0.848492884	-0.1392144725	-0.6561020958	0.8421316834	-2.1510526384	-2.845893871	-2.9674927664	-0.7635066362	-1.006455831	-1.2651307622	-0.7361627003	-1.4199984286	-0.7361627003	68:522
CR2	ENSG00000117322	0.7858251869	-4.5922548152	1.1135052507	2.4985187345	-2.1408132707	0.62005526	-0.722371478	1.3166022285	-2.4266414052	-2.7131350996	2.5432355496	4.4108254414	2.069828222	-4.2246172782	0.8854550669	-3.4726954833	-3.8254063003	-2.4477992346	1.1521380608	0.62005526	85:1975
ARTN	ENSG00000117407	1.1777290553	0.8620399167	2.9789153824	2.9499615892	0.7460668928	1.8075452162	0.5944498964	3.9476111879	-0.2974734886	-0.6297764399	2.4539992158	3.1235129158	5.7266475366	1.0006504594	-0.1720920441	0.4410587552	3.7934170283	0.642464562	2.2367001857	1.1777290553	74:1096
LPPR5	ENSG00000117598	-0.9414837888	1.8682461416	3.7304472073	5.6997095475	0.1705024487	-0.7885208917	0.8453591212	3.3509089495	7.5414710401	6.8451678205	1.5396472734	-2.1870148385	-0.328563488	1.0555953687	-1.4574340732	-1.7823372925	8.9266815738	2.3281577585	3.0775003755	1.5396472734	94:2677
PROX1	ENSG00000117707	-0.7591470606	-0.754711119	-2.1870421703	0.390619533	2.1665130362	0.9120341739	1.8604743721	0.3588137942	-5.3775468195	-4.4943397697	0.0426184567	1.2298815427	0.3614920577	-1.2043163489	-0.162253437	2.1277201346	2.4030866148	-2.5251792421	-0.3065059252	0.0426184567	114:3635
CD3EAP	ENSG00000117877	0.8753322084	0.5678018781	0.3073714636	1.3295725545	1.3874428593	0.995593959	-0.2523149297	0.8950440401	0.1844772426	0.2795074037	1.3112179688	0.4203882889	0.8300847615	-0.1149651115	0.3546985232	1.3746941996	1.0165862553	-0.1692782209	0.1216736506	0.5678018781	65:308
CHRNB4	ENSG00000117971	0.8123248518	1.1426441676	1.1997747354	4.7402043489	-1.0097310718	1.1944462544	0.711823341	2.0579656704	-0.2040779167	-0.7715562128	2.2924256897	4.3892321351	5.3991895722	-1.2744712384	-0.3878040814	-2.7424898844	0.7202802011	1.1566327412	0.7159124457	0.8123248518	70:722
SLC8A2	ENSG00000118160	-1.6065055817	1.1462163621	2.806887866	-1.6310680314	-1.4452919341	-1.1570234974	-0.1388429937	2.3510734345	0.5404996468	2.8607796189	2.4325059264	2.3444695212	2.2399856293	1.9636072893	-0.7847343898	-3.1679952587	1.2874546115	1.267857134	-4.0462055599	1.1462163621	81:1689	92:2535	110:3502
NRP2	ENSG00000118257	-1.6668017744	3.4400950495	-0.1172513726	-1.8948115255	0.0099792498	-0.3165540352	3.8231851287	1.3078312577	1.9780047692	0.3053724907	0.6687826164	-0.2000509732	-0.7696925582	0.8674317144	-0.9082055113	-1.3057392761	0.6928070879	1.9516637606	-1.6338084116	0.0099792498	75:1192
ELOVL4	ENSG00000118402	0.2998705682	1.3990177783	0.388383256	0.51495899	-0.7632425979	0.1170357296	2.066257184	-1.2415296561	0.599986841	-0.2297275627	2.0799411017	2.3833611776	3.8601610848	0.8197654905	-0.4658602914	-1.5169527015	2.8227603002	1.191865893	-0.7726436724	0.51495899	71:876
CNR1	ENSG00000118432	0.1852400789	0.0799111518	-0.9852211023	-2.0929216261	-2.7128984195	-1.3763443548	1.8407164212	-0.4859551402	1.7574288894	3.371249997	3.5279272696	-1.5132074781	-1.5597967848	-1.0943455418	-0.9282466286	-4.5097391474	-0.0757000796	0.5493451994	-1.5680875889	-0.9282466286	105:3305
PLAGL1	ENSG00000118495	-0.7036195771	-0.6872295233	-1.6536655331	-1.1949408378	-0.1604944662	-0.2749346705	0.423546649	-0.5469138497	1.0978711083	0.6278552223	1.2780574715	-1.097169929	-0.7073198347	-0.3326187238	-0.3442211439	0.3288835033	-0.1869124899	-0.9276962534	-1.0018599363	-0.3442211439	72:962
MYB	ENSG00000118513	2.0685137059	1.99819989	0.9043199853	4.5090152162	0.4743719439	1.026025633	-0.279739171	0.2829196933	2.8979665425	1.6406277788	1.5882616764	0.3968513288	1.5876059284	0.2901187613	0.7540267262	0.6134531098	-0.964671522	-0.2749880745	0.6141509142	0.7540267262	70:770
TCF21	ENSG00000118526	-4.5800242535	3.4943073541	-0.6375125037	-4.8480707359	-1.9510649396	-1.4921799559	2.0222109489	-0.3969729708	-3.1114143211	-3.3423405432	-0.9917263297	-3.1891784833	-4.693057012	-1.5334107927	-0.7804368574	-2.0404206836	4.1682292178	-0.7425664207	-4.4604270345	-1.5334107927	110:3520
PPL	ENSG00000118898	-0.4044190991	1.4925399692	-1.2559283799	2.3565302057	0.6272780975	-0.7335910961	1.4620832164	-1.7841292434	-2.3479543899	0.6780969815	0.3135446998	-0.2146775415	-0.1579362791	2.0429471215	-0.1922364667	0.3641845107	2.6910040343	1.0059182721	0.2124517961	0.3135446998	76:1260
PCDH17	ENSG00000118946	0.1964759447	4.0795628291	1.374449585	-1.1587084619	1.511062998	0.8989933194	5.0541288787	1.7745396939	2.454685703	-1.122044402	2.3687733497	-1.6551329753	-2.0315491022	-0.7728886803	1.5287274543	0.493763349	0.829366625	1.0866873518	-1.826278159	0.8989933194	101:3081
CCND2	ENSG00000118971	-1.8496724641	2.0694187404	-1.0305875614	-1.9910650264	0.9445247379	-0.4858533006	4.5044277078	0.8624506016	0.9581346933	2.3769818135	1.8100659012	-0.9651764432	0.1148338941	-0.3264596047	-0.7943219252	0.1846051312	-0.9237071836	1.0649991484	-2.37054575	0.1148338941	73:992
SATB2	ENSG00000119042	0.6043455021	3.4962902445	0.3541489795	0.7491222841	-0.8645377357	1.0136544752	3.2134196788	1.0654500411	0.2491818634	1.7430865036	1.404676481	1.4332806818	1.2822455585	0.7586653701	0.5831742544	-0.5018339795	0.5221035042	0.5477297993	0.6599134128	0.7491222841	117:3745
GDA	ENSG00000119125	-0.0754758324	-2.2547664446	-1.2318487066	0.5761158742	-0.3432133681	1.4216561576	-0.196234888	0.4542935468	0.5161113567	0.8009619279	-0.0129486438	3.4250210626	5.3075213242	3.5117878358	-0.4958418885	0.6166519853	2.6471631064	0.8089986877	2.5914377008	0.5761158742	74:1141
C2orf40	ENSG00000119147	-5.4911277811	2.4109193701	-3.1925178678	-4.8856547817	-3.6103637498	-4.5894906852	3.4435049977	-2.9258460349	-1.8377739166	-2.5997883321	-0.5920066972	-2.7121315677	-3.5222616353	-1.5714929398	-1.3508450451	-4.4737082555	4.7175625442	0.2185487754	-2.6088608688	-2.6088608688	81:1697
TRIM67	ENSG00000119283	2.7561640993	0.1382380908	2.191049089	2.8260325521	-0.2210025773	-0.1029268498	0.432883793	2.0329751156	0.1684990469	2.2892505394	1.4230139514	2.1007698392	2.2973588368	-0.7641811004	1.1711554832	-0.7629444673	2.4706945439	0.2169069129	0.0904502111	1.1711554832	107:3344
SLC46A2	ENSG00000119457	-0.85537373	-2.1289882383	-0.101188057	-0.0649737795	0.2441375637	-0.289253324	-0.3328551401	-2.6989156521	2.0342450769	0.8889449639	2.7451788712	-1.8002425031	-3.9744564343	-1.3700638382	-2.6302430868	0.1959951129	1.7672117137	0.5685177212	1.6899759899	-0.101188057	77:1386
NR4A3	ENSG00000119508	-4.0324485152	0.0196339589	-2.0694468236	-3.3540474165	-0.653630637	-2.2750052146	-0.0232240869	-1.6422068277	-1.1058389362	-3.1192686756	-1.5097991414	-2.3527123397	-2.7261966917	1.3276083402	-0.8543407591	-3.4084323436	1.0613170248	-2.1564411088	-3.3466399147	-2.0694468236	93:2640
ONECUT2	ENSG00000119547	2.8034410373	1.62735775	3.2701941678	5.9273827017	2.9850022447	1.6272090577	1.1907764797	4.2523188584	0.3508548185	3.8484355945	1.105350342	5.440506987	4.2946906618	0.8274964234	2.7418345575	3.3251196571	8.4588848255	-0.3331203046	4.0114059063	2.9850022447	117:3738
C19orf25	ENSG00000119559	0.9157666682	0.0344093848	0.5634594768	0.2075323299	0.1367240346	0.208350239	0.2333854045	0.866911861	-0.158241094	0.0156717294	1.6470824145	0.1847414189	0.4203465427	-0.1765729091	0.0980928945	0.5113830791	0.2762873597	-0.1695366288	0.2469362768	0.208350239	105:3283
VSX2	ENSG00000119614	2.1789966919	0.1026962112	-0.2392609305	2.9457593637	-0.1213428616	0.3300651369	0.5819586169	1.3542076326	1.0000059207	-0.3106920524	2.3025476564	3.0905775273	-1.5248668067	-0.1778012326	0.4837743958	-2.0649941626	-1.4793558621	-0.7332126971	3.3614175352	0.3300651369	88:2212	109:3453
LTBP2	ENSG00000119681	0.1402704626	4.394842821	-1.0121400875	-0.6949479528	1.1189457487	0.5851982451	6.288469476	1.040125775	0.5213368776	-0.9883382161	2.1854937264	-0.8794281771	-1.774466439	0.5401603636	-0.2145090376	1.1664231919	1.0534658987	-0.4502200343	-1.6003391177	0.5213368776	75:1161
PPP4R4	ENSG00000119698	3.8905570041	-0.8829025806	0.1100042939	0.9893176424	1.659983305	0.7775307858	0.821487016	3.344961374	-2.982037665	-0.100954503	0.4262950176	-1.8185104772	0.2963351616	0.0212365082	-0.3977022256	1.7002116118	2.1719333055	-0.3999889242	-2.7011128199	0.2963351616	87:2138
ESRRB	ENSG00000119715	1.3334558697	0.8076308836	-0.9330441377	3.4875231788	0.6143265725	-4.8740949867	0.9739564392	-1.0786445755	-6.5037319286	-6.6918874945	0.0393888627	0.4969581766	2.6760106619	-1.9117201717	-0.1298678677	-0.8552439195	4.2012095541	0.7836817464	1.5905994142	0.4969581766	92:2513
KLHL29	ENSG00000119771	-0.5459990673	-2.8064760634	-2.5876618579	-0.7657314543	1.6120237721	0.5386804425	-2.1095581414	0.4863415659	0.3742837909	1.0150693988	1.7438720499	-0.9715284037	-0.5435845607	-0.424354609	-0.6591099361	0.826906169	0.9164480694	-0.0451220815	-0.7570252007	-0.424354609	84:1940
CNRIP1	ENSG00000119865	-2.0034313989	2.1631259984	-1.7543733619	-3.926004294	-0.9308231058	-0.8696800928	3.4528549799	-0.0672130225	0.5950145159	-0.8823662149	0.4494659962	-1.3947904324	-1.8074139823	-0.0741621984	-0.9546546267	-1.7406682164	-0.1612883609	-0.2073588748	-3.341995143	-0.8823662149	70:757
BCL11A	ENSG00000119866	0.4793106844	-1.3035762434	-0.636665351	3.5162948431	0.5996888132	1.6615404176	-0.6462296165	0.1910067513	1.618429696	1.4018561701	2.0904815369	1.1543353293	3.4055796408	-3.2355555607	-0.9813836905	0.3337762362	-1.6920930431	-1.3123161528	0.7245254812	0.4793106844	86:2092
EPCAM	ENSG00000119888	1.5438421774	0.4395186609	1.2199207407	2.3041348938	-0.331800081	0.9054593255	-0.2339224703	1.1596389925	-3.4713859601	-1.1276341762	2.3286397106	1.812504646	0.9604682435	1.3910517934	1.2144016275	-0.1469285592	3.7952332016	-0.0667884914	2.0803443981	1.1596389925	71:847
ELOVL3	ENSG00000119915	2.1623488958	1.2970589684	-1.6335225084	3.8662750046	1.7996038867	2.7818039068	1.6479506111	-5.5180163102	-2.2730811234	-0.6569287896	3.3612318582	0.3661663788	0.4537347804	0.3865701109	-0.8446378948	0.3475835279	1.8395984244	0.7872061435	2.6547040622	0.7872061435	95:2704
NKX2-3	ENSG00000119919	-0.5105381555	2.3941722385	2.8900924578	5.8797985803	-2.4674299252	-1.0462147986	1.2691248652	-1.1998239006	5.0691812934	0.966151108	2.4100485379	3.6077435465	3.0702333248	-1.2609891629	4.3070786994	-3.1862209839	2.5772480944	0.4648247597	3.2638127919	2.3941722385	113:3593
CNNM1	ENSG00000119946	-1.9164652243	1.4361930562	-0.6597802092	0.2353378753	-0.4174618468	1.7767264276	-0.2568499406	0.9721779354	-1.2423252898	1.310964288	3.3165691837	1.9715446353	3.3237138249	2.3956298205	0.6303325466	-1.4547264326	1.804183344	-1.1225220852	-2.0582454233	0.6303325466	98:2888
PRLHR	ENSG00000119973	-0.1698760625	1.0763018686	2.5535592402	-5.5871316607	4.0251818897	-1.4274303919	1.0351129464	0.324584465	1.3304521834	-1.1825856392	1.1152398243	2.9941487524	3.9443607418	2.532867217	-0.9112493676	-0.92934144	6.2951877143	3.3280800238	-5.0523940874	1.0763018686	82:1744
SFRP5	ENSG00000120057	-3.4126689329	1.3700239804	-0.1293672815	-3.554572122	-3.7239343447	-0.4452690919	1.8710116567	-0.6985520842	-0.8589430468	-0.5371178301	0.0424948846	-2.6551146903	-2.4317669571	-1.6012690821	-2.3008672	-3.3688676593	3.6237056559	0.1766851973	-0.2135099562	-0.6985520842	99:2948
HOXB8	ENSG00000120068	0.873406027	3.188516051	0.1989417392	0.8129214134	2.7939684106	0.8459431336	3.9236954079	4.0694385836	-2.8113380534	-0.3247278901	5.5615895623	4.1586254565	4.2259173592	4.100090615	-5.0853815952	4.2835723795	2.0976572908	-0.2595844361	3.2427431272	2.7939684106	120:3797
HOXB5	ENSG00000120075	1.5423728167	2.8411682859	2.028128558	1.476175323	0.4198361196	0.6341500662	2.6352270922	1.6748469347	-2.6335820274	-0.3331922722	1.2584144531	0.3436876599	-0.5543173775	1.0013081223	-3.2138348483	1.2157164679	1.665401386	0.6891969589	1.7621219878	1.2157164679	120:3797
CRHR1	ENSG00000120088	1.7015245361	-0.0620680541	-0.5756475587	-1.8806108351	1.6831709449	0.3689538018	-0.175565372	-0.0794257031	0.9065662377	-0.0198454089	7.5808620119	4.6528486963	3.7410427598	0.740098307	-0.7238775032	1.8627430608	7.1541675084	1.2529252429	-1.8994909687	0.740098307	104:3233
HOXB3	ENSG00000120093	0.7317252786	1.1531440142	0.657610374	1.331967717	1.1279118529	0.765998771	1.7099672648	0.3911140232	-1.3919859637	-0.3368969269	1.3113112913	1.625900387	1.3970492755	0.6360512088	-1.2347908572	1.2116882105	0.6042147662	0.1602143663	1.0412502391	0.765998771	120:3797
MSX2	ENSG00000120149	-0.5149090154	0.9848582261	0.1028669362	1.6995995188	5.1114665058	1.015269054	1.8646428596	-0.0234562623	0.4812165319	2.5992768439	2.0131748837	1.5356527686	2.2289316994	3.194910612	-0.6462589643	3.9292226908	3.7806077369	-0.9073532478	2.006311825	1.6995995188	112:3583
GRIA2	ENSG00000120251	0.3082648741	-0.2676729888	3.398475143	-5.408945827	-1.0103869066	-1.6546966296	-0.9022755047	-1.2044810717	0.354941283	-2.9757762324	4.2432882577	1.251288992	3.9637315336	1.8161618207	-0.6273355227	-2.8162963984	4.5558585801	1.6222646917	0.6501701006	0.3082648741	82:1797
PLEKHG1	ENSG00000120278	-0.3520459716	-1.5482365376	-0.7382330277	0.16555986	0.1635096497	0.3700405373	-0.3613422785	-0.0589114149	0.3885481384	-0.74943114	0.2614308768	-0.5022262036	-0.1228666606	-1.0910485695	-0.3249440039	0.0775287588	-0.1398283829	0.7858426295	0.3650462973	-0.1228666606	62:66
TTLL2	ENSG00000120440	-1.8828544779	0.972006753	-0.2763655478	0.0501197906	1.2961682981	1.9182864698	0.4605356711	0.6676001606	-0.1511896234	2.6164851097	0.2064685722	2.0922487631	-0.5658589266	-0.720847086	0.0988835943	1.3498467004	-1.444452031	-1.0467180976	0.0912534825	0.0988835943	63:135
KCNJ5	ENSG00000120457	0.2587271366	4.1645754745	-0.369807567	0.9336767587	-0.1816424487	0.3514639628	3.2803204492	0.8313908447	-2.4020908617	-0.1317065047	2.5287509803	-1.7490757238	-2.0033402969	-1.7712877608	-1.8065541354	-1.8210388861	0.2794413128	0.2472485082	-0.2704904941	-0.1317065047	66:354	92:2497
KIAA1217	ENSG00000120549	0.3143567511	1.1502537592	-0.4202384341	2.4545659142	0.2529292709	0.5837976884	1.5968561761	-0.0052969674	-0.8287003522	-0.4682246249	0.1390015936	0.6576365016	0.5756240387	0.1151793264	-0.0888405865	0.3776854215	2.337187561	0.4231220041	0.7206248162	0.3776854215	91:2428
IQSEC3	ENSG00000120645	0.7251961829	2.6627207509	-2.077351559	-1.3258722917	-0.2649510016	-0.6578214347	2.9702636224	0.3233308694	2.2717943387	-2.8348031935	0.1075372287	-2.6599726372	-3.0026403692	0.8995233588	-1.4369588487	-0.8888433726	0.5459908802	1.8275417209	-2.7286454219	-0.2649510016	68:524
TNFSF11	ENSG00000120659	1.4994006988	-2.086576559	-1.7310688857	3.8399794566	2.0286281241	2.8228942378	0.8011266481	2.4765419812	2.1872549182	1.0843989201	-0.8419275958	4.7882479154	4.0332561235	1.0568363961	-1.4508473334	1.0267915771	-0.9732287525	0.7276185121	4.7837802013	1.0843989201	88:2205
TGFBI	ENSG00000120708	1.1963788155	5.9772005648	0.4175129984	1.6063920203	3.4173443955	2.5155444403	7.9324828922	4.0174463717	3.8000009349	1.871205305	0.937354805	0.8632711019	0.9940616981	0.4446398157	-0.153498221	3.2190317525	1.4396880035	1.7691999591	1.0704040694	1.6063920203	65:331
DUSP4	ENSG00000120875	-1.9156654121	0.3530451048	0.5072552119	0.5358584621	3.9187470576	-0.5754338855	1.0222017747	0.0989594208	1.1585970305	1.4113255111	1.8292678988	2.405123509	0.155239662	1.9406519715	-1.3204155422	1.2813545661	0.7365672842	1.9734814653	1.1444773691	1.0222017747	106:3337
ADRA1A	ENSG00000120907	-0.9243652138	1.6156973462	-4.158452994	-5.6138788556	-1.8538166154	-2.5561828415	3.8451376201	-2.689101567	0.3683429224	-0.9228919448	-2.3773654016	-3.6529205522	-4.0982019213	-4.2921744244	-1.5970567621	-2.3921875985	1.0138111434	-0.9301964159	-2.5119846456	-2.3773654016	91:2486
PDLIM2	ENSG00000120913	-0.8825362885	-1.609864147	0.2229147156	-1.1025356417	-0.9753170862	-0.1402935323	-0.0520904731	-0.8578542174	0.4909077738	-2.1152930808	-0.1072332961	-1.8728210231	-2.1371718758	-1.2231858993	-0.4175414659	-0.7108378966	0.6365885884	0.1583940165	-1.2701050701	-0.8578542174	62:76
NPPB	ENSG00000120937	6.2358386703	0.8945006931	1.1937575786	7.0181861405	5.0031608471	0.2389207027	0.0549893196	3.5248276339	2.5388800301	4.2765820506	2.3796250799	3.8702073193	3.5732994829	-0.4360346226	0.6504586989	5.0072468536	4.5573774228	-0.0183698852	3.001993566	3.001993566	63:87
TNFRSF8	ENSG00000120949	-0.050709844	-0.2059513736	-1.477650759	-0.9153653068	0.2486960958	-0.2986267275	1.2049781205	1.5568168819	0.9148118418	-0.7348176533	0.9783154266	-0.3561927937	-0.6133671687	-0.7473752414	0.0561188596	-0.284828359	-0.7687562466	0.9484485893	-1.8079545925	-0.284828359	96:2783
TBX2	ENSG00000121068	0.8097999458	5.9890716456	0.0518775322	-2.5059736358	-0.2704184967	0.541844245	6.2942744115	1.7123252187	-0.375486805	-2.5739677677	1.6362735736	-1.9426304283	-2.4682070931	-0.0656609949	-1.0698740071	0.2899061048	0.62656098	0.8738956096	-2.21792792	0.0518775322	103:3186
TBX4	ENSG00000121075	-3.1979508335	0.9083033644	0.0684252153	5.5453778509	4.3216892209	3.3282864514	0.7473875331	3.2198125892	0.8308645357	2.9033009113	8.6856816558	-2.2176768638	-3.3843456543	5.8643106165	-2.1075685126	1.7207511971	4.1104445496	-0.5505466378	0.3364568831	0.9083033644	112:3570
LRAT	ENSG00000121207	2.9737249158	0.0289187605	-0.547097564	1.3539277219	-3.2966625047	3.0522299639	-0.1923740784	2.6866907884	1.9252370347	2.0075268937	-2.3532831398	2.5113867327	2.101767573	2.3841646687	-0.1871259053	-3.0690613409	2.5401724898	-0.6865957182	0.2059230344	1.3539277219	68:574	108:3427
TSHZ3	ENSG00000121297	-1.9712811852	4.1455623363	-0.5200246406	-2.3761077322	-0.582100829	-0.133060891	4.3749481166	1.3014225564	0.2166410394	-0.9281870165	0.5676392752	-0.4624559713	0.0848186553	0.5027941259	-0.8977967537	-1.574289082	2.3474997002	-1.1145648567	-3.3311250886	-0.4624559713	94:2673
LHX4	ENSG00000121454	2.0890701245	0.2314951086	0.9557538736	1.623662976	-1.3579924985	0.6788131664	-0.0834390297	0.8908734957	1.3516709888	-1.8139800472	3.9696629223	1.579608919	1.8673437368	-1.0225135429	0.8536498675	-0.3594050463	2.4286004175	-0.4441403328	0.7745846493	0.8536498675	120:3796
MAPK8IP1	ENSG00000121653	-0.6759622076	-0.1432428629	0.2059562159	-1.1468731	0.4014836544	-0.477013392	0.449082168	-0.5386246232	-1.0511333546	-0.6652408045	0.683136071	0.3333315056	-0.1149537583	0.4659451971	0.2847077472	-0.1757867682	1.8168113277	-0.8352791193	0.5164484944	-0.1149537583	69:607
PEX16	ENSG00000121680	0.3918406746	-0.5602855593	0.5022224626	0.0234420888	0.2880873962	0.5520823162	-0.0911660271	0.3865678456	-0.0498987036	0.0549329452	0.7304473232	0.43344529	0.4118744481	-0.2119807081	-0.047513609	0.7043349941	0.0597769885	0.1127171231	0.4095553737	0.2880873962	74:1084
GJB6	ENSG00000121742	2.3067359137	0.8151493267	1.5560078503	7.6648808477	3.0699112826	1.4146294765	4.3505013513	0.7866865794	1.4334547036	4.5794216029	2.9133763262	6.1374867945	8.487620503	5.1069206521	0.2506158049	2.4437022736	-1.7187181606	-1.5758567831	1.9872456505	2.3067359137	96:2794
GJA3	ENSG00000121743	2.5796967711	-0.0408287449	2.2870916297	1.7847556087	3.2849167297	3.1811142683	0.8446590801	1.5775405837	-1.5683633	-5.0612453853	3.1561363134	3.0237941865	5.6095428289	0.3004261287	1.8724539769	1.8466619481	-0.1957211442	1.504711605	-0.6898857185	1.7847556087	113:3604
BAI2	ENSG00000121753	0.6169349891	0.3338297709	2.0669475886	0.490132054	0.7409851021	0.4798311139	0.6390615512	2.0554110923	0.0336182325	1.2827522187	3.8169517609	2.0236531401	2.5088939036	0.1181072688	-0.8622178488	-0.4685620132	2.4039178349	0.6257030742	0.1845433108	0.6257030742	87:2131
HCRTR1	ENSG00000121764	1.1285393522	0.240901281	-1.6438376499	-1.0596169491	1.3600403907	0.0308081342	0.362961393	0.584038461	-1.7709307738	-1.6294325327	-0.4952286724	0.5545047292	0.9010699599	1.8764327579	0.3590426176	-0.210806173	0.243941864	-1.2980442063	-0.3229825742	0.240901281	90:2362
GHSR	ENSG00000121853	-0.9906263542	0.7468462538	4.293043814	3.353719299	0.1283652899	-0.6389786907	0.4070861681	4.4144313841	2.2412744555	0.2947032612	3.0392885482	-2.6584515382	3.0324708392	1.1896857664	0.2461886765	-2.6944670703	1.7129444636	0.1584204638	3.214255382	0.7468462538	101:3111
SLITRK3	ENSG00000121871	-2.1696404788	0.704073387	0.8261809141	-5.220273581	-2.5243780749	-2.1163831487	1.7058104025	-1.1761303879	-2.4873531136	-4.4361886517	-2.0662953388	-0.5598843232	0.3788158251	1.6085047767	-1.9945522859	-3.702211437	3.8391683433	-1.579946355	-7.5468152252	-1.9945522859	107:3377
TMEM54	ENSG00000121900	0.8484517225	4.1498712261	1.1112688665	1.8062470846	-1.2101115977	0.43533072	5.2976349299	0.8744850266	0.2265148342	1.7912889017	2.2188537147	0.9697742822	1.0332808224	1.7481067671	0.1019810451	-0.4933622784	1.260368611	0.432691819	0.5647101221	0.9697742822	74:1093	87:2132
CSMD2	ENSG00000121904	1.6993305393	-0.5417343769	2.4724945811	1.3569629029	2.7060882796	1.2681301376	0.0467456086	2.7665976533	1.418739713	-0.3843735665	4.0508568048	2.1062965411	2.6690062796	-0.8958235769	0.5148809481	1.804463375	0.2141126272	1.1583510169	1.4705278656	1.418739713	90:2363
HPCA	ENSG00000121905	1.488169901	3.5959013549	1.0404025085	-0.3697372098	-1.4002706659	0.8492611935	4.4929767901	1.7811127728	2.6999458704	2.9881549105	2.2833663529	3.5662382153	2.9180717704	1.3143453292	-0.5435553852	-1.8336299029	0.2003645397	0.4820814954	-1.0244980764	1.3143453292	69:623	87:2132
GTDC1	ENSG00000121964	0.0671886528	-0.8136920079	-0.6773290457	0.3202455073	-0.0159310803	0.4584973063	-1.064882279	0.7969557428	0.3308060979	0.0481885868	0.8337120365	-0.1058220103	0.2150932605	-0.5894789812	-0.2424736698	-0.0977189808	-0.0753069739	-0.2343634438	0.0417640629	-0.0159310803	63:119
CXCR4	ENSG00000121966	-1.1236914506	-0.2012371705	0.9469943012	0.6850459416	0.4396721864	1.0512233221	-0.0920962222	1.4653484866	3.0674256059	1.4482119384	0.4922055928	0.1590040628	0.0445842772	-1.8074720308	0.0854523932	-1.0497052194	-1.4598665895	-0.7385851756	0.4959355228	0.1590040628	77:1361
SV2C	ENSG00000122012	0.3077510233	-0.607046764	-1.0473653341	1.1809261467	0.919947772	-2.5095653962	-1.1486330682	-1.1177002829	-0.3096577524	0.2936635253	0.2378357891	1.0813289888	0.8054549087	1.089708216	1.5713308494	0.1000438109	2.4532505753	-0.2330277626	0.6327627536	0.2936635253	109:3472
FLT3	ENSG00000122025	-1.2919141876	0.1044727891	1.341500066	-0.4852214963	-1.4018423211	-0.1010337275	1.5743736482	0.1264432217	0.2812798494	-0.9887921107	-0.0189934775	-0.0794865831	-0.786157192	-1.7574179787	-0.2942699795	-2.3594460298	-2.0841149385	-1.3593151388	-0.4784299797	-0.4784299797	101:3079
HS3ST2	ENSG00000122254	0.2753856181	2.2444870634	-0.4692249705	-0.5816985053	0.5401973442	0.6155483647	1.0631049367	-0.5404269939	4.7063984096	7.1088352301	1.2290711421	-0.9104143097	-0.6531766998	-0.6851768873	0.7354335164	-0.5676070659	2.7475913641	0.8737363575	-0.2404110159	0.5401973442	86:2073
PTGFR	ENSG00000122420	-3.7044408756	1.8398809471	-1.9772108384	-5.1760529867	-0.5404446381	-2.1654079306	3.7021399386	-1.4818680965	-1.5049475446	-1.5483390117	3.0304720378	-1.0317248183	-1.527754879	0.4315856386	-0.5930269006	-1.1982373067	0.350309906	-2.2310497386	-5.856771242	-1.4818680965	64:209
WIPF3	ENSG00000122574	-0.5827940807	1.3655655297	-0.5101776788	-0.2230893242	0.3626874083	-1.8809489484	2.6458182494	-0.1827875384	0.0210740671	0.0583578094	1.9392604035	1.2554858388	2.3186319479	-0.8890024832	-0.7781397281	0.1636151688	1.3021090393	0.0248744972	-2.8069345855	0.0248744972	78:1463
NXPH1	ENSG00000122584	5.303481598	0.555818294	4.0707735209	3.8605179659	5.3020999026	1.1412978556	0.236119747	-0.381671385	1.3433537512	1.920912943	-0.0077258514	7.3472254076	4.082336063	2.5230311026	4.5338658329	4.2424015015	6.2696475955	0.3841335797	3.5490179922	3.5490179922	84:1962	85:2038
NPY	ENSG00000122585	1.7560979611	-1.1129078024	4.4751188499	1.6270449284	-3.6463917202	-3.6023130511	-2.6641748207	-0.7969865943	-2.4223711351	-1.1483425238	2.349466544	0.8368899085	6.1539657437	1.7513128397	0.4921673322	-2.3047386478	7.5885392774	4.2589548931	3.1162653791	0.8368899085	95:2771
HOXA7	ENSG00000122592	0.1942918558	-0.9986785874	-1.8759020134	0.4892401797	0.0488812423	1.4897689229	0.3841614406	1.7837428317	-1.7587113	-0.261593921	3.5860314596	-0.4953585307	0.5456832864	0.0707050396	-1.0340335285	0.2742994665	1.8782679349	-0.6825005375	-0.6799570972	0.0707050396	113:3622
TWIST1	ENSG00000122691	-0.7786740691	1.5802154519	-1.1213569779	-2.7695863152	2.3656507274	2.3300797172	2.0344435557	0.8983746207	1.1269867533	0.0688606949	3.298511177	3.375876121	4.8072786802	1.0530484593	1.8529367258	1.3493552846	3.9721249488	0.442408221	-0.0317053713	1.3493552846	90:2412	99:2995
KIAA1045	ENSG00000122733	0.4061850409	1.7899872327	-0.8884040004	-0.5457337239	-1.5346614321	1.8010286552	4.7548528042	2.3026751238	0.7506731825	-0.6310594991	1.1024472276	-0.9654219985	2.5651403205	-0.5032172593	-0.501509087	-3.0428729415	-0.9110334341	-1.3706835686	-1.4115128467	-0.5032172593	95:2778
CNTFR	ENSG00000122756	-0.6759095473	1.1311410327	-2.4392810414	-2.3706364085	-3.9711813598	-1.297017232	2.1378122406	-2.1397577108	-1.4689627752	-2.4879800153	0.7117122028	-2.5286577249	-1.2078951206	-2.5373506713	-1.9913242825	-2.1165489637	7.4813054524	0.0058921552	-0.4667000302	-1.4689627752	79:1550	106:3338
NEUROG3	ENSG00000122859	1.7889567257	1.3600688057	2.7817975075	2.9928792675	-0.1272891187	3.1540997075	3.2962867701	-1.4781432881	2.0221275579	0.749738342	3.0609400643	2.4200150882	5.1436182118	6.4981424795	0.9280529166	-1.3815280465	-1.1740450395	-1.093432236	3.5040900977	2.0221275579	99:2947
CHST3	ENSG00000122863	-0.898038255	3.6056705921	-1.2795941789	-0.2799580232	0.5134364125	-0.5306677288	4.4981694357	1.3046065282	-0.2174836398	-0.0441195084	1.5666170684	0.0653081449	0.5309440273	-0.6364367111	-0.9192162588	-0.4396587952	1.4498974024	-0.3148128149	-0.9562272336	-0.2174836398	63:86
BICC1	ENSG00000122870	-0.2938604303	1.8745493254	-0.958385707	-0.5457406834	1.0581529206	-0.0049586845	2.4883897669	0.3973939238	-0.7470249176	0.5068511739	2.1505868292	0.4877964992	-0.3147528934	-0.4004264255	0.6699356237	-0.0547692849	2.7150300442	-1.1069954003	-1.0290255087	-0.0049586845	64:164
EGR2	ENSG00000122877	-2.5269135995	-1.6445298309	-2.2758628302	-0.6257915747	0.1597481798	1.5683196968	-0.7845174508	-0.6861705743	-1.3737258217	-1.9258594787	-1.4208856679	-1.7551676098	-1.694755469	0.1061311668	0.4052228836	-1.009134047	0.3340238223	-2.2565190084	-1.7484513156	-1.3737258217	106:3314
BHLHE41	ENSG00000123095	0.090215471	-1.239499114	-1.2300232359	-0.3694089032	-0.7820721353	0.8452693267	-0.3260716648	0.2429826298	2.2543508521	2.4099177439	1.6368799675	-0.8973163156	-0.8451773454	-0.3817552032	0.0683712173	-1.3554038137	1.2116774446	1.0446373476	-1.5405116305	-0.3260716648	78:1407
SSPN	ENSG00000123096	-1.994710935	-0.4977025575	-1.6090639725	-2.6142691069	-0.8887893131	-0.6409570913	0.7741661449	-0.497420572	0.9602259768	0.4563009561	1.0260370449	-0.2215348055	-0.3067574149	-0.0995762453	-0.8942904083	-1.9384038449	0.2898328147	-0.1279248466	-3.1668090995	-0.497420572	78:1407
NECAB1	ENSG00000123119	-3.1448080173	2.94347664	-1.4721241667	-4.2080088928	-1.3005136024	-2.0619645283	2.0712792377	0.1048817687	-0.2860697499	0.3988609448	1.9057876654	-2.8833879268	-2.2961356299	0.0947632796	-1.5836534267	-3.4853751196	0.5649188829	-1.9837261963	-3.8665349053	-1.4721241667	83:1886
PKN1	ENSG00000123143	-0.0671453646	0.2262805165	0.7486800596	-0.7122506327	0.9155746123	-0.0011069415	-0.3639526413	0.3888701615	0.4555627179	0.8450876973	1.9749592196	-0.153058735	-0.7054218492	-0.2155610803	0.6632677101	0.2686708847	0.4129694181	0.3090134919	0.2404065718	0.2686708847	70:738
GIPC1	ENSG00000123159	0.7966751451	1.1456206862	0.9151251752	1.5600742204	-0.7385223595	0.405257655	1.0140391979	0.1110326906	-1.0604894757	0.3085746594	1.5309130669	0.1540296375	0.6246442451	1.3515938863	-0.0438059533	-0.6269586882	0.0815698863	0.5557184712	1.4022643836	0.5557184712	70:738
ITIH5	ENSG00000123243	-3.6931869466	4.4063271547	-3.8644965816	-3.6324390901	-1.3436053232	-2.1326639388	6.8931744387	-0.3026277677	-0.1677085109	-1.7938177842	3.3971552222	-2.2105403575	-2.6570288034	-1.1059811972	-1.06341101	-2.5220983419	2.895275944	-0.4440844757	-1.4383972483	-1.3436053232	93:2566
ARHGAP9	ENSG00000123329	-0.1525821194	-1.3619979435	0.2733898081	1.0835076148	-0.5896213869	0.7544356594	-0.3808913765	1.0462954151	2.5732823397	1.2955871845	0.6174874043	0.1003478834	-0.1420761346	-2.7420618106	0.1054279699	-0.7343273254	-2.1561362468	-0.5717803957	0.3479470486	0.1003478834	83:1837
PDE1B	ENSG00000123360	-0.108523991	-0.488621385	-1.6772485302	-3.2550166503	-0.7813906029	-2.0646671505	-0.2485441844	-0.4812027446	1.1900214333	0.8907134303	0.144199351	-1.4771313726	-2.5043808246	-0.9264505072	-0.755695061	-1.2254101408	0.3886165012	0.198755889	-2.7991986629	-0.755695061	86:2062
HOXC13	ENSG00000123364	2.826657764	0.9178631972	2.7713211313	7.7001748882	6.5213542144	3.120462957	1.3248713046	1.1060047788	1.9709869664	4.7782282321	5.4417730394	9.7478579897	10.0462917527	4.3935813466	2.7500719177	5.7647697508	0.2823281488	3.2955322787	5.8580774741	3.2955322787	92:2510
LRP1	ENSG00000123384	-0.985974992	5.789382512	-1.4957794094	-1.0291376711	-0.3753693139	-0.4109961632	5.7326954737	0.6420243977	1.0928166257	0.4253488729	0.1811254888	-0.9649045574	-1.303012506	0.6416949463	0.2307669643	-0.1186404652	1.8995837148	-0.2504944794	-1.9536034266	-0.1186404652	111:3536
HOXC11	ENSG00000123388	1.9060010505	2.2812173999	3.3237265577	3.2220213447	4.1066716852	2.5425145683	2.0559844296	4.2137657616	0.2312073728	2.6781138333	4.2417814187	9.2060549873	10.2661515971	6.7442140255	1.5727496054	7.4630422647	0.1394594154	1.6215094136	2.4603410979	2.6781138333	118:3757
NFE2	ENSG00000123405	1.3031371398	0.736788577	1.3267251243	1.2638857767	2.2147151594	0.92587228	0.6518297604	1.3098764687	0.9410468513	0.8602146501	0.8250866126	0.0549033982	-2.139256265	-0.5218013213	-0.7473736955	2.3557158482	0.9167039777	-0.2895652347	2.5252186978	0.9167039777	69:620
HOXC12	ENSG00000123407	3.637839129	0.5036190585	3.7495995619	6.7346493833	6.8364556032	6.0502800537	2.3740905258	3.387943745	1.9933588531	5.0449831705	1.0631268935	8.7375839645	7.912240958	7.4157849316	4.0356194771	6.7298647119	1.3965986369	1.0862265136	3.18852427	3.7495995619	118:3757
DBH	ENSG00000123454	1.403427602	3.5176939724	0.6399069841	0.8226654559	1.52563831	-0.7575255556	5.7825135536	1.0235772001	-1.0481838289	-1.5867298899	-2.7439482756	-0.2660927764	-1.1438441774	-1.9213168559	0.3413190069	0.6947762933	1.5028285995	-0.4116797527	2.9009143794	0.6399069841	76:1304
BATF3	ENSG00000123685	-0.0670878107	0.8136095344	-0.0205235706	-0.275980826	0.7964883463	0.6684595503	2.6176156756	1.2268781488	2.0522776146	0.0689976586	0.2758386525	0.1318070971	-1.0118939865	-0.73587859	0.212919278	0.2974934722	-0.7181823476	0.7001349554	-0.0875694849	0.212919278	80:1569
G0S2	ENSG00000123689	-0.0115497254	3.4741596206	-3.8665397215	1.7433159766	1.0397154853	-1.7750032878	5.3050684334	0.3818415058	-0.4959199911	-1.3748659435	-0.8039390916	-0.1491284301	-1.1091484177	1.0073588855	-1.754164843	0.3237056748	0.6405923132	2.5017254762	-0.5492150968	-0.0115497254	63:92
GPR83	ENSG00000123901	1.3755719243	0.3928067845	-0.5087027407	1.0305147699	2.388682543	-0.3605016652	1.9897418366	0.9086959544	-1.0001336265	-1.0155335514	-0.9425416827	1.7211821701	2.1686165923	-0.2672270081	0.1808463715	1.4337902569	0.9396283386	-1.7925739119	3.1895392641	0.9086959544	94:2658
MOGAT1	ENSG00000124003	0.6578682901	1.1163519016	-2.3099137559	2.0271330075	3.1122095446	-0.7671272827	1.1101731958	-5.488723623	-0.1234652587	1.0548504002	-0.2192303562	-2.4797003147	-3.6998161433	2.9367696648	0.5502810219	1.9281700614	-0.8248189093	0.309144555	3.8018306215	0.5502810219	82:1790
OBSL1	ENSG00000124006	-0.1069805787	5.3866303963	-0.0548247937	-1.0908516621	0.8374902255	0.0479643477	7.0828024325	0.3139324796	-0.5630817604	0.0115695477	0.574899074	0.8060341548	0.453007309	0.3409803045	0.0964707133	0.1159326744	0.8433168388	-0.3081600806	-0.1309200169	0.1159326744	73:1042
KCNS1	ENSG00000124134	2.3818831316	0.4614861302	-1.3647882492	6.9146421059	1.8362534875	2.619685581	-1.6319222625	2.2867794528	-0.5446424679	3.4904599968	1.9651755518	-0.5540031039	0.1873207301	-0.2628014302	-1.5020958382	1.360682122	1.4539044778	-0.4144648147	3.4274221301	1.360682122	84:1934
SLC12A5	ENSG00000124140	1.8437559323	1.1947555328	1.7738293302	2.1169142535	1.0915622953	0.3418349655	1.0023199622	2.5355284851	2.5851278252	1.8342572597	1.5077408294	0.1140424836	0.1880090782	0.7044543048	1.5234067883	-0.3162263587	1.3810165636	2.2660538706	1.6376659366	1.5077408294	68:559	81:1693	84:1935
MATN4	ENSG00000124159	-1.0568149408	-0.1091092666	-0.2206953237	-0.5944628127	-0.3690371339	-0.688964973	0.8844086425	-2.1689656571	0.8346481611	-0.7543879972	0.19460971	-1.4612850706	2.1560285881	1.3941958516	-1.096015964	-1.7394542265	2.3561141556	-1.3121011682	1.8427674835	-0.3690371339	76:1273
TOX2	ENSG00000124191	-0.8016665703	0.8352822725	-0.2760242641	-0.2249639991	-0.4499697341	-0.0308366839	4.3206444319	2.4638505563	2.200410724	-0.565968485	1.4999140863	-1.5200900703	-1.4550935794	-0.7881150371	-0.1944584515	-1.2948177877	-0.717397796	0.2352162036	0.2107101876	-0.2249639991	107:3367
ZNF831	ENSG00000124203	-0.6972795062	-1.8361305048	0.0956481483	1.0683315966	-0.8942599692	0.1466605825	-0.0386926296	0.7420554682	2.9695447075	0.11860406	0.1664282916	0.1867873972	-0.7730748085	-2.7237742905	0.426816486	-1.9644374238	-1.4810037438	-1.8737533973	-0.5247023164	-0.0386926296	74:1111
KCNK15	ENSG00000124249	1.1376288488	2.7737873669	2.9735433502	-0.278741635	2.0497697893	-0.5187864079	3.9813389832	-1.2493030071	-1.8287661737	1.0443712795	1.1046010771	1.1756522207	0.4909762287	0.798832492	-0.6730190445	0.9148374453	1.2100250665	1.4694996481	-0.2748808581	1.0443712795	88:2241
MTRR	ENSG00000124275	-0.1144668952	-0.1199718381	0.1868614805	0.143777966	0.3065553177	0.6834311237	-0.1134749926	0.7654525891	0.0391202229	0.1081243186	0.3317053911	-0.2280922117	-0.4369632498	-0.3476406072	0.1116674844	-0.014020126	0.56267413	-0.3081350257	-0.8695538985	0.0391202229	81:1719
CHST8	ENSG00000124302	2.6374930153	0.7021385849	1.6865760616	-1.8356683926	-0.678826408	-0.2131729864	1.4180962104	-0.3728578096	0.8601798741	1.1254775744	3.8099957904	1.2345934782	1.6500659755	-0.9590636715	0.4438415479	-2.8117488718	-0.808523016	-1.0392028317	-1.0432351852	0.4438415479	92:2532
IL17C	ENSG00000124391	2.2482653692	-2.7118720957	2.9870141967	-0.1146488537	3.4994693294	3.8819905591	-2.9489609481	0.6373657346	-0.782773617	0.0366573492	0.0216668962	4.0814100986	2.4156054435	0.2439854347	1.3564708618	1.4614567888	-1.6467224034	1.3091871375	2.9411229983	1.3091871375	72:918
F13A1	ENSG00000124491	-1.249417458	0.7618174268	-1.2815720546	-1.1906983948	-2.2071626049	-1.6474688006	1.3335088257	-0.0742981072	0.887562704	-1.8157410546	2.9324817911	0.0452946168	-1.1840289328	1.2536138705	-0.2698442018	-2.6140901651	1.5489158593	0.0856295276	-0.7016332149	-0.2698442018	67:503
GRM4	ENSG00000124493	3.7668865728	2.4206630175	5.6890455257	1.5396016523	2.5356816281	3.3458672737	-1.0764227915	2.2117179175	2.9745308944	1.9854603261	5.1740743574	4.3761581808	5.2090824503	1.5125420193	1.1228996215	1.6641046802	-0.2827268827	5.8316491617	1.6120235523	2.4206630175	98:2939	112:3588
PACSIN1	ENSG00000124507	1.3672352085	0.9611165327	2.6740764124	2.5600258411	-1.3808853234	-1.5586155915	0.1773414209	1.4588752797	0.7027720405	0.7125463674	3.3992278654	3.0055293663	2.2042079507	-0.9894342692	0.7290888391	-1.907395937	-1.0313112771	0.6149126066	3.2460406886	0.7290888391	95:2768
BTN1A1	ENSG00000124557	0.3440137288	-1.12208487	-0.2458507966	1.3602724528	2.5466916341	-0.3254150255	-2.8707879442	1.6561088157	1.6432341567	0.6685563912	1.3236239198	2.4896316168	2.7884597218	-2.4517464836	-0.7777301025	1.8012955755	-1.4795734613	-1.465495527	0.3888937535	0.3888937535	100:3049
CPNE5	ENSG00000124772	0.2928141246	-1.7010967931	0.3481857119	-1.0464480376	-2.0376725584	0.4763864095	-2.3289574885	1.0655091973	2.6606639663	-0.9066167233	1.7456879778	2.0198003458	1.4035141982	-2.266912663	-1.3481535378	-1.6163138486	-0.6108389859	-0.1098464962	-2.6086196496	-0.6108389859	100:3051
KCNK17	ENSG00000124780	-0.9820172715	1.9622770469	-0.1797661929	-1.9402038082	0.9486025166	0.3799570247	2.4481227783	0.5083808025	4.3865360042	1.08569585	0.0496787891	-0.8191190408	-2.207204952	1.3220343611	-0.0723358692	1.1255142904	0.0418485538	0.6347148026	-0.2802148857	0.3799570247	94:2696
NRN1	ENSG00000124785	-0.7612850753	3.0261660662	-2.1186648966	-2.2524617489	1.0685922283	0.0859516611	4.0758385535	0.3700182845	0.7957496783	-1.9681496223	0.7159405262	-1.5012313669	0.3199554192	-0.4456090371	1.0186498527	0.1209050181	3.363396185	-0.5478460808	-0.3712432354	0.1209050181	119:3786
RUNX2	ENSG00000124813	1.3836401038	1.8571853049	1.6148762775	1.5018825339	0.4401754248	1.9318564535	1.0039675255	0.3403617149	1.4238345758	0.9373879859	1.3233773814	2.1419329805	1.6390061158	0.5914327996	-0.4544976894	0.5705787922	1.1277318669	2.0161147516	1.3824258913	1.3824258913	70:774	77:1382
GCM2	ENSG00000124827	2.591224865	0.0304027527	0.4234369078	1.5341056383	3.4814825258	-0.4783154748	-0.1038906997	1.1890824355	1.747691412	-1.5089570805	0.1715995393	0.9300516003	1.4079141939	-1.3850805989	1.2680178946	1.968584976	2.2908245363	-0.1569885346	-0.2805168808	0.9300516003	85:2028
EREG	ENSG00000124882	2.7251255992	2.2528466432	-0.3952099366	3.8034601142	3.7015511866	1.6418863376	0.4581130971	0.1957676213	1.9220137009	4.5101764898	3.1874064	2.9472713999	0.1083643882	6.7299959074	0.2064171803	1.8683999272	5.4926239236	4.1274784088	3.1431225128	2.7251255992	76:1283
WNT1	ENSG00000125084	-0.3106942423	-1.8387841731	-0.7974500982	1.1277787449	-0.6536197346	1.6657895862	0.875177624	0.0808938966	2.2910271295	1.5931769911	4.0483350332	1.2348947564	-0.1723357532	-1.8474334853	-0.0903967475	-0.6738184592	-1.0809321592	-0.5413610657	0.85306294	-0.0903967475	109:3450
MT1G	ENSG00000125144	0.6133686889	4.7163269139	1.1650900746	5.424936938	-3.5556096929	-3.423368495	3.0293318842	0.2623704221	-3.2781231963	-7.3859781653	-3.4763224294	0.0292216684	0.3386861138	-0.0785728517	-0.5466139374	-3.5001019635	2.567236422	-0.9160992506	4.8298850505	0.0292216684	95:2730
CLYBL	ENSG00000125246	-1.185891679	-0.4035422521	-0.7702661699	-0.3048106447	-0.6534805006	-0.4860642534	0.692668514	-1.010806903	-0.9538400042	-0.5166104006	-0.438096351	0.2504726252	0.2270348797	-0.3628545999	-0.0528824127	-0.5081056812	0.36806052	-0.5913094053	-0.4374801	-0.438096351	104:3220
SOX21	ENSG00000125285	0.67059386	0.4103605996	-0.0747522486	9.5748014379	3.8769239625	-1.5153156141	1.802406265	0.0341130201	3.3641999296	1.8485484553	5.8839548424	2.4095460975	4.992167408	8.6048050637	-0.2483476844	4.8134282308	4.4079461738	-2.064632997	4.0007432285	2.4095460975	115:3675
BMP4	ENSG00000125378	-0.8748125781	4.163622439	-0.2798784619	-0.2763392903	1.9981618743	0.1305608611	6.2671505425	-0.287800849	-0.0796696168	0.5157161343	2.3832476916	0.2927640723	-0.8209717998	2.1817626414	-0.8252565269	2.1829817455	0.2946694469	0.1788622428	0.4232009302	0.2927640723	99:2959
PTGER2	ENSG00000125384	-0.5297942175	3.9376490157	-0.0844031814	-2.8153452793	-0.6737819503	-2.1113433055	5.722691233	-0.0397120475	-0.606880928	1.0305805947	-0.3625886924	-0.32371001	-1.3294885502	-0.2754500793	-1.0760948264	-0.9876347258	-1.1098583932	-0.5506222426	-1.7812397966	-0.5506222426	71:816
SOX9	ENSG00000125398	1.6676636142	-1.2891471077	-0.3783109818	3.5947171708	1.9462845669	0.7184086958	1.6206346458	0.0515422645	0.7974852077	1.5377463211	1.9999178359	1.5292687607	1.7654505784	0.3644882188	0.2497461574	1.9450244218	0.5674415215	-0.6990241699	0.7238621184	0.7974852077	101:3093
TEKT3	ENSG00000125409	-0.4920249529	0.5371185987	0.494824957	-2.5280739931	-0.7385704847	-0.2977612956	1.9693395336	-2.3668977666	0.5911190942	2.2041936166	0.6810631309	-1.4278027814	-2.7856284225	0.1024975866	-0.6177038916	-1.0123180565	0.9570075865	-1.3943748118	-0.9362946238	-0.4920249529	68:541
HS3ST3B1	ENSG00000125430	0.4490057107	0.1287027933	0.4583332714	1.1115304758	0.5731149413	-0.0088772364	3.2055989245	0.1471307638	-1.4591508547	-2.1342802608	-1.0343864064	0.3412856249	0.9234319963	-0.6311326656	-0.6750426519	-0.1324111105	0.7380634428	-0.9288807429	1.0285013386	0.1471307638	105:3280
C1orf61	ENSG00000125462	2.0136122872	-3.1486793836	-1.0633948497	2.6326439864	0.3806272675	2.4244431026	0.1864722118	3.1268518261	2.9665701849	2.8222699699	4.3987293003	5.5970947851	5.7384614377	-0.91253059	-3.5806964942	0.4531828124	-0.5272741355	-0.1455641681	0.3292852041	0.4531828124	105:3263	111:3533
DDX31	ENSG00000125485	0.7253270601	0.8852904153	0.228244012	0.8845335502	1.2880859395	0.8944513629	0.2163064935	0.875494603	-0.3079283486	0.4497521419	1.0505824838	0.4311080979	0.5103938084	-0.042973279	0.1826790924	1.1607128303	0.5413560331	-0.7739672267	0.0927835558	0.5103938084	115:3700
BARHL1	ENSG00000125492	5.3671504593	0.5670573514	1.348971144	2.221417577	1.0725986756	0.9510571364	0.4389029547	2.309122441	1.3670599506	1.6503181999	1.0144454406	2.4103629315	4.7735685651	1.182222611	1.0727931971	-1.463141538	1.9729905288	0.2800240396	1.4572810775	1.348971144	115:3700
OPRL1	ENSG00000125510	1.1107996666	-0.284098362	0.5734989288	0.188867794	-0.3937436183	0.7510370705	-0.1100175008	0.5136339475	0.6549995758	1.1179703377	1.370181994	0.4094128274	-0.3072772412	-1.6621706345	-0.2076910187	-0.7354787862	0.6279821872	0.2031266942	0.134624732	0.2031266942	78:1443	88:2244
BHLHE23	ENSG00000125533	-0.9144940749	1.0508707452	0.5587065113	1.3364291182	3.7084454735	0.4503860741	2.2599280865	0.0227965871	3.0435238873	0.5151674068	0	0.7149340166	2.105523872	0.7643139176	0	1.6404252682	0.6296693859	-0.3894198849	2.2406092203	0.7149340166	107:3368
PAX8	ENSG00000125618	0.851622634	0.3109195386	0.2252899852	1.4729543301	0.0952054573	0.8398583974	0.3742069402	1.1644429485	-1.4526222522	0.5128620687	2.3038075484	0.5446176349	-0.7121162751	1.1020166561	-1.8313592482	1.0806768041	0.1028300507	-0.8450070836	1.425544571	0.5128620687	95:2743
TNFSF9	ENSG00000125657	0.25198731	0.3162354876	0.1261864611	2.9313092096	3.930767282	2.3561906221	-0.6777392187	1.4450975509	4.2396896402	3.7856084026	1.8316570503	0.3972795382	0.2052431051	2.1143592606	0.4382488311	1.445692279	0.5377382064	1.7234324835	1.0906551616	1.4450975509	94:2676
CD70	ENSG00000125726	2.0181578255	1.8884857562	0.0138321369	3.7974299144	2.2748969493	2.8562081003	1.0777504395	2.9614217955	8.5617315729	5.1367320137	3.490727785	1.4723180204	3.3190170195	0.3050461573	-0.1057641107	2.0844456685	-0.1995747429	2.7795836838	1.4031856731	2.0844456685	108:3418
OPA3	ENSG00000125741	0.0508203333	0.3179243493	0.0404149522	0.5145856196	-0.1582424128	0.0551211694	0.1133367124	0.502316536	-0.2957679654	-0.4236003003	0.9677870154	-0.0756200088	-0.099542507	-0.3756033819	0.0672996505	-0.1337792448	0.7907243083	-0.201363336	-0.0168756874	0.0404149522	108:3416
RTN2	ENSG00000125744	0.0019249682	-0.25148223	0.2736285535	-0.3806048353	0.5897501403	0.6213234556	0.2136545982	-1.0420682135	-0.0506910282	0.9884786208	2.0127051707	0.2671340637	-0.3395339182	0.3548681787	-0.3122483805	0.0843230533	1.6365640512	1.2138412049	-0.7356511377	0.2136545982	88:2233
SYMPK	ENSG00000125755	0.6354923952	-0.2320440471	0.3826450103	0.7038478876	0.471363697	0.4701728231	-0.7556355862	0.7249145942	0.0485657979	0.3306515556	1.0794074075	0.4577956178	0.2862742878	-0.4346291329	0.2113389861	0.5460456988	0.3715212317	0.0226359837	0.3546107992	0.3715212317	75:1178
FOXA2	ENSG00000125798	5.2057194002	1.5399658284	1.3634882971	1.2756266024	1.6438207123	-0.4928820188	1.2002173726	2.0407633481	-0.2570474117	0.8313958898	0.4239821538	-0.4989622046	-3.5118729181	0.5912165731	-0.9031462592	0.8970290539	5.9248813391	-2.0358494419	1.9545043014	0.8970290539	96:2805
PAX1	ENSG00000125813	1.5264724842	0.4398812951	3.1886571784	-2.5573066165	1.9818102951	2.2454550069	0.2494627284	0.3339919343	-2.3056713681	-2.0692422403	-0.4259298558	-0.0436589951	4.8813486374	-0.4047241492	2.4391116519	2.339915858	7.2594982097	-1.361346822	3.6560664096	0.4398812951	85:2003
NKX2-4	ENSG00000125816	3.2856143772	-0.7285768426	3.1006908479	7.5793974657	2.323287504	15	-1.9380520866	7.8774483141	3.7958916969	9.1030464544	3.709684032	8.1007151538	7.3026987946	0.3606695218	-0.2631669223	0.6418692869	-0.7544141893	-1.5871628961	3.0697508359	3.1006908479	99:2970
NKX2-2	ENSG00000125820	6.9809236845	0.6568427631	5.3173584383	12.644975403	-0.8647790904	1.454398242	3.5930727188	4.926355234	2.7465809373	5.3442110586	4.5589229585	5.4813285624	6.1742905581	1.4209861168	-0.0740498172	-2.4633875049	4.4520472257	-0.7182035624	8.2187514626	4.4520472257	119:3781
BMP2	ENSG00000125845	-1.1355539004	4.275546384	-2.1427405356	1.6501312074	-1.7300012579	0.1294175659	6.0903292021	1.358810363	1.2085311627	0.0315194089	0.8506369106	-1.979373565	-2.4647084272	0.8147526485	-0.6583327492	-2.3398832716	2.3209052574	-2.0940879256	0.2648526548	0.1294175659	75:1184
OVOL2	ENSG00000125850	0.3914207122	-0.7754452452	0.7690699269	3.3051173589	-0.3284187207	-0.2219306884	-1.590198852	0.0557594578	-4.0556552338	-0.8790671006	2.3996005626	1.1534590021	0.5011330929	1.6324012231	0.0899048614	0.161684685	1.3031511954	-0.140099155	1.5928665729	0.161684685	102:3151
PCSK2	ENSG00000125851	-2.3498668595	0.0737990551	3.7069265358	-1.4514526802	-3.990724965	-1.5410007827	0.5268705425	-0.3612685214	-1.7958024329	-2.0655920206	-1.9817933115	3.4906177818	-1.431794337	1.700838844	-1.5744312422	-6.5370240207	0.7450256874	2.7257867909	-2.9598379394	-1.4514526802	83:1852
GFRA4	ENSG00000125861	-0.0601458097	0.4806841051	0.5017105625	3.7301683076	1.5887858047	-1.5788943691	1.6458792129	0.1260721392	-1.5517768594	-0.839372171	2.0779040664	5.93968401	2.9140612118	2.4676065093	-0.354808776	-1.8085105459	1.3268639234	-1.4204649739	5.6809264962	0.5017105625	70:747
LRRN4	ENSG00000125872	3.1826094552	2.0837149554	1.6137798412	2.1536380773	3.570607689	1.5230617215	0.6803868235	3.259807245	-0.7420510365	2.9518523039	1.946558915	-1.0524272599	-4.3313532477	-0.9899611057	-0.4466910251	3.8910899812	4.7522501019	1.3272100075	0.6009853506	1.6137798412	81:1695
TCF15	ENSG00000125878	1.5219950706	0.7731018022	-1.6567579342	1.2613407158	0.3110927787	2.5442000682	-0.2506273519	1.7171567163	0.3731621295	-0.7613637433	2.8512656001	-0.4378889775	1.3401037674	0.4841346707	0.597211236	-0.6621359026	1.3596917827	0.784747851	0.6517766469	0.6517766469	83:1855
MMP24	ENSG00000125966	0.266149449	-0.450819939	-0.2353677535	-1.1607093427	-0.2308961578	-0.1515314422	0.3827524836	0.0077668457	0.4044094955	0.6059891377	1.5045446793	-0.2429311503	-1.9118746076	-0.3422245742	-0.0262651686	-0.0267163883	0.943569652	-0.0756657052	-0.2191487031	-0.0756657052	80:1599
MCF2L	ENSG00000126217	-0.0026931269	2.26276559	0.1709349074	-0.2634420352	0.4323735656	-0.212556767	2.8248235497	-0.5071445194	1.1656609251	-0.003977172	1.5613096646	0.486572108	0.0645864218	0.4101097777	0.3816547787	0.4475392197	4.0040271826	0.0140274833	0.5221078255	0.4101097777	69:622	86:2064
KIRREL2	ENSG00000126259	4.6007546651	-0.4368431009	2.2093826487	2.4679447136	1.1065509396	1.3903108092	1.7399024744	2.585490976	-1.5045454523	-4.3657105667	4.2584257753	4.0043194827	5.8169132155	0.7694410232	-0.6232358451	0.1707683757	0.2865424029	-0.1970036573	3.3083262719	1.3903108092	79:1516	106:3321
WNK4	ENSG00000126562	0.2548644508	0.1569420535	1.1969393634	4.5298309728	0.2560090835	-1.3140778152	0.3516701264	-1.2789706055	-4.2881975292	-4.6978891129	4.1640792976	1.283705113	1.6099828806	2.0383692133	0.0123659591	0.3759478895	0.3538030198	0.2509471711	0.2156095332	0.2560090835	98:2915
PRKCG	ENSG00000126583	1.5421978984	1.6634256889	1.5060369181	2.9204478903	4.0507832152	1.4635447451	-0.007944648	2.8186133548	2.9073135065	4.5936307166	0.5409662956	3.2286952618	2.9755804951	3.6747368251	0.1843514374	4.2933458462	-0.8114180056	0.986468189	1.0927090547	1.6634256889	96:2803	108:3417
GLIS2	ENSG00000126603	-0.4180758128	2.7648929559	0.9255179712	-0.9581665783	0.7141482177	0.3289263297	3.711404236	1.262514871	-0.1895478398	0.542461449	1.8927394231	-0.4743877764	-1.0072235703	0.2888293791	-0.7559950188	0.2514400821	0.8423128187	0.1214413663	-0.9329623188	0.2888293791	65:289
SIX1	ENSG00000126778	2.0079398172	1.570300256	1.4922144953	2.5057533459	3.9683947072	3.3849834662	3.172003404	-0.8455814808	2.2861324201	1.9938506061	6.3942654636	2.9408290836	2.0432226291	3.8469935198	0.5996671896	3.5545081541	2.2324180072	-0.1567493597	3.7643725715	2.2861324201	108:3402
WDR60	ENSG00000126870	-0.4161513367	0.1505606974	-0.126466008	-0.681939794	0.5590643249	-0.3358814133	-0.0747743299	-0.0652205987	0.8305013146	0.7275171019	1.3999449663	0.4640592562	-0.3929211872	0.0422786194	-0.1333693019	0.5346123339	1.6295198658	-0.7152133716	-0.6448440354	-0.0652205987	63:143
AIF1L	ENSG00000126878	-0.5691161704	3.9894185496	-0.9319287489	-0.2239585083	-0.4244088975	-0.7239221278	4.3944615434	-1.3515034196	-3.8792523096	-1.3261193315	2.7515463475	-0.4077841181	-1.0760827824	-3.7668671047	-0.7606223052	-1.4263631435	0.0037302335	-1.6353465859	0.2675464211	-0.7239221278	79:1547
FAM78A	ENSG00000126882	0.4028207259	-0.2345363031	0.3493384202	0.3569599271	-0.705954686	0.8145951849	0.8052906916	0.4115148219	2.8469069515	1.1774009116	0.9879635366	-0.5587265777	-1.205319652	-2.2723239576	0.2053010193	-0.6826830943	-0.6097914581	-0.5677034893	-0.2218445239	0.2053010193	86:2115
BCL11B	ENSG00000127152	0.759728996	2.4176665139	0.1063777896	3.7458313783	0.6324871296	1.6593613233	5.8281846279	0.9106208424	2.1197430088	0.2015296622	0.8668472279	0.9941595487	1.7978131866	-1.0770592392	-0.121652902	0.8502403777	-1.6975761508	-1.4428688243	0.2910392448	0.8502403777	100:3014
TSPAN8	ENSG00000127324	-0.7718265002	1.8819219792	0.6990901802	1.1742666832	-0.6155618727	-0.3908007307	2.250360885	-2.4255784004	-4.6115294645	-2.330474869	2.3347770786	2.3724316359	-0.9896900328	2.5690009611	-0.0585753172	-0.526670433	3.3599933627	-2.0746961071	0.7090802619	-0.0585753172	108:3400
PTPRB	ENSG00000127329	-0.5662140521	-2.1451088993	-1.7638695633	-2.4061719459	-0.1436938791	-0.7393230304	-1.7193951763	-0.3636037242	0.2859248334	-3.0601053503	-0.2583817683	-2.7296685984	-3.5868903148	-0.8101871082	-0.1088754867	-0.250293597	1.3697068954	0.0195029315	-2.3931645024	-0.7393230304	67:449
CRYGN	ENSG00000127377	0.554445495	1.6814412319	-0.8764502486	-1.3316941387	-0.3176306171	1.3798469309	2.7676875104	1.1826179072	0.0142214669	-0.9503006772	2.885252005	2.8510691983	2.5532884905	-0.6155751938	-0.7628459463	-1.7058268824	7.8819626631	0.7803917031	-0.4036657207	0.554445495	64:255
IDUA	ENSG00000127415	0.5732170611	-0.6095399206	0.4227464267	-0.225964285	0.5768202541	-0.2666117943	0.9527276074	0.4261093856	1.027615603	1.3620075642	2.028922127	0.569731481	-0.5271962972	-0.3107516065	0.5812921635	0.9919816907	0.9808135213	0.2575704409	0.584097991	0.5732170611	101:3113
FGFRL1	ENSG00000127418	-0.5544455369	1.413172958	-0.3910639297	0.1666527383	2.4000634906	-0.393697517	2.244286623	0.2031102521	-0.0875172203	-0.2220059262	0.5226077586	0.7682340793	-0.6080443447	0.7783040667	1.3518501907	2.4715343688	2.5120854215	0.2008328817	0.800065982	0.5226077586	90:2391
GFER	ENSG00000127554	0.318872838	-0.6137481726	1.0306667345	0.3411155786	-0.4125692394	0.437475837	-0.4004167721	0.7642791347	0.1097509613	0.5974018451	0.9609962141	0.6775640702	0.1626045776	0.1549227205	0.1188432837	-0.1099386566	0.2986171901	0.1616920413	0.5121428268	0.2986171901	86:2072
SYNGR3	ENSG00000127561	2.6184510122	-2.3116540236	3.1226063528	5.504820312	0.6971431662	0.4576365271	-1.4573497325	3.0995308787	-0.3214540435	1.2437502916	3.7483013197	3.7230692114	3.1570352021	0.0104666343	-0.1672239135	-0.3023281668	-0.2968690053	0.7139129844	2.2742661354	0.7139129844	103:3181
PKMYT1	ENSG00000127564	2.7416273151	-0.5760164872	4.0208510779	5.9756431171	1.8741428404	2.329856126	-2.8800575036	2.4924418596	3.571168141	3.7800394243	4.2088991879	3.4408033958	4.4160516626	0.6117158663	1.2249827145	1.9808503582	0.6375055522	1.0379356735	4.8223881469	2.4924418596	105:3277
FBXL16	ENSG00000127585	1.0954286831	1.5281009158	1.8378903678	4.0700184329	1.448130651	-0.2607920478	3.0905127832	-0.2749985634	1.011294968	1.5922297887	3.6490595565	1.624042213	0.189178606	0.6483210544	-0.1821127171	0.901995107	0.6848731626	-0.1521678394	-0.7812989015	1.011294968	79:1504	93:2588
MACF1	ENSG00000127603	-0.4576499938	0.2042267318	-0.1321207906	-1.2997324386	0.4377166629	0.1180824971	0.8284701422	1.0761244677	-0.1495060869	-0.1992015407	0.5406060134	-0.9347288781	-1.2610720505	-0.500794668	0.0773872821	-0.1799106304	0.2186440347	0.317840589	-1.4804273064	-0.1321207906	81:1662
LRFN1	ENSG00000128011	1.5742795042	1.8697253637	1.3549548598	0.3991962564	-0.5889859118	1.8575444905	1.7281567914	1.3786712296	1.2237823135	0.0891709869	1.9063967509	0.4174151184	1.6691506944	-1.2452043561	1.1653155945	-0.1136822645	1.1483526806	-0.6759306734	0.5200982834	1.1653155945	65:306
SPINK2	ENSG00000128040	0.2221872761	-1.6472170198	-0.2917158516	2.1382641394	-3.227504782	1.0841094385	-2.4031370034	-0.0067308528	1.7453012131	2.5341016739	0.9827710157	4.1986358566	4.0449840726	-1.7881426478	-6.1238037474	-3.1157779866	-3.3414501567	2.0340271689	0.9938926619	0.2221872761	65:328
KDR	ENSG00000128052	-0.7935670547	6.6205300997	-1.0381692584	-3.7090256791	0.2451520378	-0.1707839738	8.2875405391	0.1060067734	1.7514726383	-2.5954815027	0.2319995895	-0.7277295796	-2.7227836264	0.1527935851	-0.5027658056	0.3692094844	1.869669466	0.1089437631	-2.7245441928	0.1060067734	85:2018
ADM2	ENSG00000128165	2.4595879305	2.0118194596	1.988137947	2.9319328772	0.8088192777	-0.3020806315	3.2647038371	0.5069273597	1.9584603539	0.1280729518	2.9847089749	4.2418944528	3.576859508	0.5574430777	1.0802762003	1.6724248162	-0.3154506161	-1.0835620901	4.2014613557	1.9584603539	77:1368
RFPL2	ENSG00000128253	3.4351670143	1.5550695873	1.146513015	1.0045893292	2.6391967787	0.2033780146	2.3634729473	1.0420513481	1.1951121053	0.5109841767	-0.0315048834	0.8282592141	1.166561965	-0.3612669753	-0.5895371632	1.0538858906	1.3141938996	-0.4803454486	1.5607139169	1.0538858906	81:1702
GNAZ	ENSG00000128266	-2.2648307106	-0.7336270306	-0.6676751955	-2.703114643	-0.4863513155	-1.8301327841	-1.531014724	0.2113273174	-1.31118806	-0.1607299485	4.4044041874	-0.8859965782	0.2340376135	0.2072190052	-1.4861876337	-1.5959564769	2.4555041387	0.5464438937	-2.0965233159	-0.7336270306	67:482
MGAT3	ENSG00000128268	0.4761047261	-0.395986586	-1.2717291388	0.0265884772	-0.4129051555	-0.121066267	-0.0642445667	1.1858282459	1.3547915988	-1.6311255031	2.1134306992	-3.0694246362	-2.1602016987	0.8890020751	-0.7724164076	-0.1890962871	0.1044683884	3.2890906415	-0.7355325213	-0.121066267	75:1196
ADORA2A	ENSG00000128271	0.0092103745	-0.2793202028	2.3246961219	-0.3436756156	-0.6413548705	0.7548398106	-0.1826560803	1.3535925394	0.5383699128	-0.7478204721	1.1153888935	-0.8327606264	-1.3799072465	-1.0852450989	0.0896792434	-0.5637840725	-1.4523765309	-0.2638885318	-0.3074650131	-0.2793202028	68:566
A4GALT	ENSG00000128274	-0.729009305	-1.5456747635	-0.2031362999	0.0157988414	-0.0755041106	0.5895075174	-1.383675312	0.3684521668	0.6129531397	0.4522168247	1.757327178	-0.0284609519	1.5973591691	0.2408570258	-0.7135983127	-0.8203280354	0.3799461838	0.2357106924	0.196931645	0.196931645	95:2750
LIF	ENSG00000128342	-1.5745600288	3.0637682832	-0.839525685	-0.8159594703	1.9586925928	1.9987341543	5.7813735684	0.5680932472	-0.4184346003	-0.1482395566	0.8486180605	0.6051443224	-2.2533572593	2.1503442958	0.4007588036	1.4601850916	2.0896818072	0.191905826	0.6788740837	0.6051443224	62:54
VGF	ENSG00000128564	4.2351241703	1.4902956824	5.2692999356	4.5094546698	3.6363761528	1.3313445728	0.150568966	2.4012754882	1.1663402757	3.8050332578	5.7255912896	6.5327769048	5.4041528978	1.6348658823	0.9252537283	2.2633062899	5.7333415757	4.2641930838	3.1200039068	3.6363761528	119:3787
PODXL	ENSG00000128567	0.0886751413	0.9232504111	-0.659983988	-1.3625201978	1.2266338852	0.6529193389	1.1130073625	0.2198853726	-0.4787112634	-4.2671025761	2.439864053	-1.1207351673	-1.9767341901	0.99326369	0.1349940552	0.8526153095	1.7812807527	0.2363589182	-0.3801723556	0.2198853726	71:880
FOXP2	ENSG00000128573	-3.048244314	1.3555217758	-1.9853552883	-1.934278034	-1.3204100042	-0.9631839568	0.9635834599	-0.1021487399	-0.2728295596	1.0218392465	-0.3734138484	0.3540189924	0.2372402986	0.8767537644	-1.089356469	-2.5964556576	6.8010176498	-2.4499241794	-4.4835299597	-0.3734138484	105:3306
FLNC	ENSG00000128591	-5.1330065974	2.0309635339	-1.5966116123	-4.7616741611	-2.1896050016	-3.6193221779	3.5390696958	-2.0301908979	-0.0972316974	1.3842468112	4.2314062877	-0.0049158223	-1.372511298	1.459260832	-1.5088863779	-3.853560858	4.2461507936	-1.5631545452	-4.7600050756	-1.5088863779	73:1068
SMO	ENSG00000128602	-0.0917035334	1.6506740943	0.0012394926	-1.3721205395	0.5136942358	0.8788006579	0.6052959983	0.3618136126	-0.4146364348	1.0590886566	1.533407896	1.1665621182	2.4762710109	-0.4259337076	0.1090264342	0.3342772374	1.3825763483	-0.1089886246	-0.0141182355	0.3618136126	63:139
IRF5	ENSG00000128604	1.5444097178	-0.5770789959	0.6676928817	2.9859168106	0.1714778162	0.975700125	0.599327029	0.7014511584	-0.3444022917	1.1685081256	1.4561014671	0.0352031707	0.2049625639	-1.5180728683	-0.6350237424	0.4575620831	-1.2962299035	1.1497792483	0.3057738984	0.4575620831	83:1883
FEZF1	ENSG00000128610	3.4364523496	1.1237255146	2.4001693614	4.4436644541	9.044820212	1.1759871307	1.2781872277	2.7642944669	1.0570437968	2.1691161368	4.2495143487	6.5682072454	6.5467081033	9.6040138485	4.1443899796	8.6760774516	8.0761738516	0.7224429118	4.0024286796	4.0024286796	102:3164
HOXD1	ENSG00000128645	-0.212528879	2.5713820613	-0.0007457857	2.7791446601	-2.0842273833	1.8021796651	3.8047320178	2.35702322	-1.2236839978	-1.1740399755	5.8196262478	1.9348714353	-0.8356846129	1.2202152128	0.9380135404	-2.6764789206	2.3218320682	4.6987136741	-0.0029802655	1.2202152128	108:3424
HOXD3	ENSG00000128652	0.4577114383	3.1883261017	-0.9196411425	-1.6988225047	-0.8217565437	1.5677551767	4.9315049662	0.8728963308	-1.5375510054	-2.6826510732	4.3150158921	2.3665924309	3.5143109972	-1.0450566207	-1.3709699736	-0.2615585073	2.4996642711	0.8841573897	-2.0214211584	0.4577114383	98:2924	103:3192	109:3466
GAD1	ENSG00000128683	1.5382980104	-0.0359087978	4.1477731152	4.0127003073	6.6460187357	2.6299256031	1.790684422	2.945545532	-0.4428359547	-2.0813128171	6.1719309519	5.3465355947	5.9537256713	2.0393810824	0.7349021558	4.532805895	3.012022311	0.9155143968	4.9430521159	2.945545532	117:3744
HOXD9	ENSG00000128709	0.2251037666	4.1942476556	-1.0101880714	-1.9600237889	0.7923869702	2.9845064127	6.6139634669	1.9074195778	-0.6098447476	-1.4393413415	5.1008575844	-0.146909765	2.1894558644	0.3044616912	-0.4989675314	0.3210132563	1.2960981271	0.7141291789	-1.4702301087	0.3210132563	106:3325
HOXD10	ENSG00000128710	0.6685107411	1.3176170057	-1.1250965532	-1.2420972061	0.0539831727	4.2723951484	3.8871340288	3.6701573511	-1.8205713831	-2.8936276134	5.0299084926	0.6425782038	5.0057696834	8.0430709343	-0.8133119971	-1.0894976011	1.5671218262	1.3893352057	-1.8549913811	0.6685107411	106:3325	119:3782
HOXD11	ENSG00000128713	0.8974079028	-0.4436731853	-0.0282848039	-0.6820657746	0.3826037928	4.5674484295	0.5121108684	4.314176257	-1.675971254	-1.7911515332	5.607342952	7.6382235959	10.6303714724	7.3971894993	-1.284801182	-1.559763513	4.6625137626	1.7013945226	-1.4111903325	0.5121108684	119:3782
HOXD13	ENSG00000128714	0.4910670995	1.3303871894	2.0870472875	1.3408236027	1.7845104589	5.3511472811	0.7108924094	5.3913970513	4.5625546224	2.8495611733	2.1435675851	8.4307864798	11.2742452355	3.9199780816	-1.6451466435	-2.8303672069	4.0604296501	1.7963105713	4.8660431927	2.1435675851	108:3423	119:3782
ARHGAP22	ENSG00000128805	0.018917779	1.3394445506	0.4868632477	1.3024136031	0.5244449397	0.8630215708	2.8320573959	1.4183477266	3.0386875517	2.4567466721	2.2761136361	0.6442640482	0.5519426412	-1.0483091768	-0.9412744516	-0.1557818334	0.0229016021	-0.0657549269	-0.2786133825	0.5519426412	69:601
MYO5C	ENSG00000128833	-0.06656571	-0.0166250192	0.0572471836	1.256475982	-0.1424943458	-0.6537970779	0.5039440877	-1.0451515934	-1.616357673	-0.7023946445	1.6508443674	-0.1268577551	-1.63196043	1.011430958	0.453118022	-0.1710505637	-0.3293243724	-0.4296486761	0.1944729966	-0.1268577551	64:194
CGNL1	ENSG00000128849	-3.486410257	2.2107599937	-0.7315133225	-3.2840176969	0.0890902819	-2.4135068695	3.4158267509	-2.3149176851	-2.0434614721	-2.9671086899	0.3393863058	-2.1366310226	-3.3138007005	0.0195491384	0.024076342	-0.5989635857	-0.1770858669	-1.0326401216	-1.6623963933	-1.0326401216	80:1585
DLL4	ENSG00000128917	-0.035499	4.1160627223	-0.8263801842	-1.9453231903	0.5184013456	0.8555747665	5.7145343532	0.9731014688	2.4540406017	-1.0471880809	1.8585430196	-0.7867375485	-2.0491344368	0.9382219202	-0.0338593704	1.3358197605	0.0304948888	0.9841395868	-1.3064537537	0.5184013456	115:3676
ALDH1A2	ENSG00000128918	-1.1390206928	1.8333011387	-2.8032342731	-3.4320727023	1.7650634107	-0.9043565992	1.7659986855	-2.2899101687	-2.0174104013	-0.1658248778	0.9596295486	-0.6247183682	-2.7666002823	-0.1909971372	-1.2313245685	0.7171044159	2.7470971215	-1.7550473678	-3.3600381436	-0.9043565992	110:3495
IVD	ENSG00000128928	-0.142248552	-0.5627742607	0.018819519	-0.3118844375	-0.2547768315	-0.5478023171	-0.1551022942	0.0373029028	-0.9798607302	-0.9446449407	-0.5438595439	-0.2598143514	-0.6063127429	-0.3107065916	0.440648928	-0.1078247411	-0.2721768237	-0.7062851388	-0.2231069735	-0.2721768237	100:3015
MYOD1	ENSG00000129152	6.780407317	2.9949130115	4.6577413325	5.0618996264	2.453730023	3.9737203021	3.2721018433	-1.3450050033	5.2759119504	1.027869185	4.7355317427	5.132779332	9.7271346119	-2.9269869043	-0.7470301436	3.3736985735	-0.8047543269	0.6027443936	5.6260350362	3.3736985735	83:1828
KCNC1	ENSG00000129159	1.9994703267	0.2719150155	1.7416160117	0.8264052304	-0.8107955383	0.0213667525	0.6961424561	-1.2477379629	1.5526846892	0.9976023977	4.5521584043	2.2086962875	3.5879992574	1.9149506819	-0.4132472589	-2.9886576547	3.7608800064	-0.0700778093	0.4540033609	0.8264052304	93:2570
E2F8	ENSG00000129173	1.4026094221	-1.0076651703	3.3747835564	6.9300959565	0.7380872126	0.8509778999	-3.6687243634	0.6609813162	3.5818015936	3.0228613463	4.4899992576	4.1216529067	3.5435273163	0.6553985573	0.6863360725	1.0115971445	-0.6019338919	0.1016097111	2.9904310125	1.0115971445	91:2436
USP6	ENSG00000129204	0.3271724082	-1.4181996507	-0.7718222921	0.3504251181	0.8877155961	-0.0419883147	-0.2414547809	0.5107170515	0.9423681445	0.7168163844	0.7687777096	0.42846369	0.6017897053	-0.9985721707	-0.1263900346	1.0180193092	0.2350028428	-0.0058766984	0.2980694244	0.3271724082	81:1678
ATP1B2	ENSG00000129244	-2.7341215194	2.601058646	-1.5578836511	-4.6638600228	-1.8591801096	-1.7341897057	3.3076596876	-0.3673148998	0.2833448453	-3.9816926089	-0.0584432431	-1.5380793054	-2.2606250696	-0.4091387919	-0.7268127025	-2.7829959601	1.3983996626	0.1558199969	-3.0158600181	-1.5380793054	99:2965
MMP28	ENSG00000129270	0.0697380428	1.893311522	-1.9692522662	1.0775162251	-2.3517637887	0.2969694246	2.5028625726	1.9319776014	-0.6525308136	0.7329747436	2.1943731158	-1.1113151402	-2.1769144516	3.1395882916	-0.6882434267	-2.8218336298	2.1015123308	-0.5216779557	-4.1319631836	0.0697380428	90:2372
MTUS1	ENSG00000129422	-0.6893992156	3.6334573718	-0.6431939422	-0.0306928329	-0.5688168018	-0.3929042588	4.8239542885	-0.0852716374	-0.5605276669	-1.1966598564	0.1821905319	0.2249364926	-0.6270021189	-0.0607211796	-0.2255227094	-0.793680609	0.3327492293	1.0412678937	-0.76425605	-0.2255227094	74:1131
KLK10	ENSG00000129451	1.1778998586	1.2448367581	-0.2494376267	3.1238161218	5.5255359424	0.4182053099	-0.4448225367	0.1948504313	-0.6104423974	1.6773428685	1.7767813719	-0.1741470667	1.2566940603	8.5843566905	-0.5998493512	4.8289453501	8.2410226074	6.0591439815	0.3155235419	1.2448367581	88:2237
RIPK3	ENSG00000129465	0.092550979	-0.4151168769	0.3015589588	1.1147589422	-0.9350931508	-0.0455263225	0.6157080465	-0.1681560092	-0.2630637159	-0.5924361664	0.3998346799	0.0629581587	-0.9803266474	-0.0729214643	-0.9216762614	-0.4292884224	-1.0864826724	-0.0475653098	0.716221109	-0.0729214643	101:3083
ADCY4	ENSG00000129467	-1.1915823316	2.3090585933	-1.7120627431	-2.9790802517	0.1918103427	-0.3805033928	3.7556216887	-0.1373941495	0.7587069574	-2.304936797	1.4278147388	-1.9844391071	-2.7525476781	-0.7516566429	-0.2047890714	0.0626051155	-0.363731369	0.0244595663	-1.891124813	-0.363731369	101:3083
FOXA1	ENSG00000129514	0.2356545092	0.4691060507	1.728526722	8.4394293297	-0.6208603995	-0.7209554937	0.4360198694	-0.579562661	-1.2006000334	3.3095813796	0.5526074875	1.6452838877	0.807298131	3.9119986249	0.7824897032	-0.6681606515	0.8662729557	1.7333690716	2.7858053626	0.7824897032	117:3736
EGLN3	ENSG00000129521	0.0062581485	0.5281165654	1.4985529073	2.4127195099	-0.8040691602	0.6007120679	0.2988074456	1.5387071545	3.9394882205	1.9540112852	2.8671558132	3.2127399636	3.6393928496	2.5121930576	-0.8884461122	-0.2921529431	1.1357053994	0.8170601492	1.7266380657	1.4985529073	73:1004
EPB41L4A	ENSG00000129595	-0.3187926739	0.5866569287	-0.3285933396	0.1758407495	-0.8968120016	-0.9835099824	0.062002205	-0.9734041689	0.5677439257	0.4731052857	0.4306821244	-0.5962714708	-1.5272738938	-0.209768023	-0.2045986722	-1.472658638	0.8168864048	-0.0880052682	-0.715068581	-0.209768023	82:1802
CDO1	ENSG00000129596	-2.1539994444	0.1552488238	-3.4835742079	-4.3890317654	-1.0379878993	-0.4646528538	0.2018766452	-0.9128848369	-2.0338427207	-0.158179393	-0.449054197	-2.7782097467	-3.1539163317	-0.0936248228	-1.3190904079	-0.730004713	2.2788931246	0.1389665652	-2.8625958313	-0.9128848369	92:2549
FOXJ1	ENSG00000129654	1.5612359003	-0.8204323234	4.3228535901	4.2970275783	1.1977102155	2.6810507977	-0.3354586792	-2.8355819558	-3.9093675256	1.7147067966	3.334360945	0.3032714895	-1.9721897758	3.2226757041	1.0371755191	2.250129016	3.3570869307	-2.4879569879	0.4712284147	1.1977102155	96:2800
ART1	ENSG00000129744	0.4414526341	1.0616068188	2.1561260186	-1.1491928208	-1.3269026804	-0.7625455163	1.1737138344	-3.7222528443	0.1509559322	-3.4278152932	2.5353209194	-1.7227963896	-4.0248355615	1.2895344996	-1.0742923865	-1.7448719723	5.1302565777	0.3036378345	-1.7976094123	-0.7625455163	70:703
CDH15	ENSG00000129910	3.4110283796	0.6975060439	1.8260697819	1.1525402047	1.8729851984	0.2910299833	0.7168549819	-1.1836842484	3.2883249472	-1.9333410832	1.6906923588	2.6879118016	-0.2117491753	-1.0671716679	0.1870887881	1.5824849647	5.0148373655	3.6789075719	2.7987063279	1.5824849647	82:1771
SHC2	ENSG00000129946	-0.7458131091	2.7877322454	-0.0604857965	-1.3151652569	1.0674235906	-0.9794717468	4.48386468	-0.4041214684	1.1204526776	1.5843269813	0.5699337305	0.4521272061	-0.5679298707	-0.5385308838	0.6402298403	0.4436040779	3.2358227673	-0.0028406119	-1.3264146009	0.4436040779	83:1851
INS-IGF2	ENSG00000129965	2.8946321805	3.9737973323	-0.96374771	0.1907217377	5.9823724525	0.316001832	3.0703997741	0.1815628791	-0.8897123245	-1.093305345	-0.5793737001	1.4956681055	0.4382761367	2.0250708846	-1.4933348616	8.2225217962	10.6977316499	-0.5444143823	1.1847085503	0.4382761367	111:3532
SYT5	ENSG00000129990	4.032008841	0.5974702091	5.0292254256	2.8293682214	-1.1404804154	0.4823007958	0.267496719	0.6446093901	1.3259127476	2.4853013248	3.5588047313	3.3934097064	3.9018074704	0.8175121527	-0.0873999874	-2.6537445776	4.0127051389	1.9624018359	2.7807681343	1.9624018359	90:2381	93:2603
TNNI3	ENSG00000129991	6.4937662984	1.12689383	4.6902953579	4.675300612	5.9487515944	3.7446525714	-0.430336872	2.0825923715	3.1451465214	6.7180471472	3.8468188288	3.9875624685	2.8033056774	6.0727989048	-0.0304073038	4.9322232295	1.6024326571	3.5124923509	2.8795319308	3.7446525714	70:744	91:2460
CBFA2T3	ENSG00000129993	-0.578817447	0.2229192738	0.4451219212	-0.6380906789	-0.3760699292	-0.0370595932	-0.8781821579	0.3106300274	1.1745281634	-0.6078779122	-1.1077756635	-1.1085339267	-0.9186914916	-2.1144759216	0.1466453833	-0.8302101463	-0.6361848906	-0.3929835186	-1.7317902849	-0.6078779122	86:2074
GALNT8	ENSG00000130035	0.7056417459	0.2398150092	-0.4344285227	-0.0773879556	-0.0245990913	0.7101381039	-0.9903326959	1.3257772643	0.7865062288	-0.0898709087	2.506379244	0.6194534636	2.7363965861	4.6204069655	-0.2864184964	0.0883630352	2.2903347448	-0.8703248437	-0.0990655784	0.2398150092	85:1980
NXNL2	ENSG00000130045	0.6782733557	0.9709246421	0.6087292564	-1.3672182683	0.1281651102	0.146811692	1.5056545924	1.04019053	1.5168011485	0.4964452519	1.3887008894	-0.1654030188	0.3518901922	1.2918600569	-0.8552085534	0.385992059	5.0364604093	1.5545162899	-1.116025589	0.6087292564	75:1230
EXOC3L2	ENSG00000130201	0.0642840909	2.3615192725	0.5552332556	-2.7152982778	0.1729406214	0.7561989031	3.3560359473	1.1131543756	0.8691706315	-2.7954302689	1.172328608	-0.6119844673	-1.0519201526	-0.307035213	0.0438909637	0.5959097555	0.6433694216	0.6083263569	-1.3072025993	0.5552332556	76:1270
APOE	ENSG00000130203	1.5387920058	8.363657522	0.5201639718	2.4688653785	0.0352163169	3.0885627389	8.8099860747	0.5497660446	1.1046906309	0.0036876523	0.5421070799	-0.2441056593	0.2732350075	-1.2623133581	0.9583352037	-0.0996149175	1.4570794356	2.4270586631	0.6170906006	0.6170906006	65:307
ATP8B3	ENSG00000130270	0.4318049393	-2.3384206018	1.2385222151	1.5770721821	1.1346475652	0.8543405787	-2.7946440561	2.1803922654	4.619003033	3.7295883459	2.2814759621	1.6242998614	1.3739627494	-0.4026877541	-0.3591137774	0.6654904801	0.5089840895	0.0521764896	0.2051840976	0.8543405787	65:304
NCAN	ENSG00000130287	5.0169568449	0.8712770245	4.3662897446	3.4532532753	0.2836234013	-0.7863101252	0.0603944656	1.8084882167	0.2623076537	2.0528468363	1.5547354471	2.7009035624	4.0158052653	0.947681658	0.8943632189	-2.1449311108	1.0577409905	-0.4382026932	2.4286812159	1.0577409905	75:1175
KIF1A	ENSG00000130294	2.27658418	1.0521650666	4.4181509561	4.4845970095	-1.5660720569	0.6486914893	0.8699928517	1.6634703125	0.5484365931	1.7053708303	4.3405159821	5.464749797	6.5555709072	0.527727558	-0.1097768251	-3.9130575941	8.049215335	-0.1817610256	5.4949491294	1.6634703125	76:1277
EPO	ENSG00000130427	2.568086971	0.7479226142	3.9631995792	-3.5747642474	1.1950171448	2.9237491161	0.1400329921	2.0285791496	6.694773557	-0.670952603	0.7877816184	1.0417775558	3.3152763276	0.5364155717	-0.2246666315	2.7870010973	0.0434742673	0.3680826015	-1.8203646272	0.7877816184	83:1882
CACNG6	ENSG00000130433	3.8396326529	1.3330462312	1.9195267777	4.6067703873	0.33064955	0.5086125411	-0.159196379	-2.3010320674	1.7434029452	2.8536792573	0.6930359992	-0.9490981045	-2.649932744	3.967495473	0.0384910823	-1.9014096462	1.4424945809	1.2840420323	-0.8272916392	0.6930359992	73:1034
UNC13A	ENSG00000130477	2.7698777489	1.0211913861	4.2131915235	-0.4536374358	1.4100641576	1.3112308522	2.344602394	2.4790439891	1.6577108791	1.3736452367	4.6785111739	2.8191209187	1.6192441444	-0.0497195477	0.937443107	-0.2330537246	0.4739204729	0.2587593746	1.0656453083	1.3736452367	62:43	91:2458
KLHDC7B	ENSG00000130487	3.7518817964	0.1056981238	2.6757885179	6.6935715822	0.298130852	3.8459584926	2.0501810991	3.2834318065	0.4872156012	0.6136929854	2.6884926555	2.2097928283	3.0285682193	-0.3397586008	0.1041898295	0.2807061441	-1.5223054335	1.409428368	2.3177345893	2.0501810991	63:123
SCO2	ENSG00000130489	1.0887091081	0.8960588749	0.8582410152	2.2433256013	-0.213334867	2.1849452556	0.9727218037	1.0348597155	0.7762286721	0.4878894563	0.5466453473	0.5518384342	0.959386788	-0.148240913	0.3278702236	0.0371535074	0.3356657924	0.2830642955	0.8748353346	0.7762286721	65:314
SULT4A1	ENSG00000130540	3.042982234	0.4659089426	1.5192137227	3.346784061	-0.6909162852	0.1007080996	-0.0218351776	2.0759227561	2.924121788	3.2947082444	5.074750031	4.1350129254	5.5258882394	1.1089958578	2.388628274	-2.01944041	5.2965557134	4.0707484815	1.8757495827	2.388628274	72:950
OLFM1	ENSG00000130558	-2.0099553147	4.1487146529	-0.1161439977	-1.2079093212	-1.455390602	0.797161391	7.4476494751	1.3266893818	-1.2273035225	0.5386250483	0.8690929253	-0.7997185477	1.3496032439	-0.7488662552	-0.0906047117	-1.9121471881	1.4518881337	-0.8227526266	-2.1135540118	-0.1161439977	97:2886
ZBTB46	ENSG00000130584	-0.4108872387	1.9892141958	-0.1957422895	-2.2740125335	0.2216171939	0.5384977063	2.5462495055	0.2506976961	0.4224776604	-0.4235740113	1.2252762648	-0.6727171533	-1.3469114536	-0.9528030029	-0.1619457182	-0.0968672442	0.9874834814	0.1363590733	-1.6860470652	-0.0968672442	89:2312
H19	ENSG00000130600	0.8781489742	8.6118784348	-0.0862457089	0.8277630459	4.3646865119	0.3406587485	7.1778351791	-0.0704848173	1.1927700498	-0.5625072098	1.9324068722	3.4457233752	3.173447082	1.0268943734	-0.6549336799	4.0602116361	4.3708710543	0.1596094043	1.2043969746	1.1927700498	75:1149
CALY	ENSG00000130643	0.9180812314	1.1374755322	2.8422212767	5.2250569416	-2.2531774545	-2.531033823	2.6194077702	-0.0592242828	4.0279400948	3.2023184258	4.9086522192	5.1970188505	1.8521326078	1.18047749	0.273562351	-3.9588117689	-0.5480044733	-0.4601006197	-1.2685694689	1.1374755322	98:2889	108:3393
CYP2E1	ENSG00000130649	0.349581066	-0.0820145921	0.1069794395	2.2613690949	1.2000149677	0.5837975082	1.4664157266	-1.173851164	-0.7117144462	-1.2158657899	-1.0048526215	2.1491239695	1.8085964853	0.9620616588	-1.2479335565	5.2198128185	0.5972484598	0.5669869556	0.7544550849	0.5837975082	78:1394
HBZ	ENSG00000130656	-2.2621988614	0.9533160764	-1.5360759201	-2.3042594789	4.4217170541	-0.4495333389	1.8762665079	1.0901652407	3.2631373724	1.6696580643	4.1866114073	-3.3744032459	-3.0868863641	4.0356734157	-0.0191977996	2.5036303157	6.2770096089	0.1966732254	-0.0042495305	0.9533160764	94:2668
MNX1	ENSG00000130675	3.8885436909	0.5025211121	2.8618332192	6.9312729027	0.6776883896	0.6863684664	-1.1127706079	2.260869942	1.5049113442	4.527258004	5.295685965	4.6282882277	2.8295859179	-0.2384828852	0.8919116542	0.6922073163	9.6212129615	3.5474982365	6.7139472622	2.8295859179	119:3789
GATA5	ENSG00000130700	-4.252140501	2.0095877334	3.7495871505	-2.9896836067	-2.811723498	-2.6556761423	0.8110480001	0.9668627591	-1.6905824825	-3.0977213809	1.8521328738	-1.710038852	-2.6418984932	3.4465965223	-1.605159638	2.9630902882	7.0851496998	1.4947163934	-2.4958535813	-1.605159638	102:3153
PRDM12	ENSG00000130711	1.8477761231	0.4365565838	1.4468644088	2.8468471655	2.8758922888	1.4892057364	-0.2174797577	1.0680276524	0.8782224154	2.5044446229	2.7306550947	3.6836939291	3.3386513951	2.0174955701	1.5754478592	2.121417658	5.3839284482	0.5758619061	1.1058032353	1.8477761231	69:694	111:3557
FIBCD1	ENSG00000130720	-0.9483482622	0.3980692667	2.1211852607	7.9751557934	2.4895741031	-0.2254084189	0.1324184334	5.7439103592	4.5191580325	4.8965308136	6.477544786	0.6040041102	0.2729017423	4.6908279441	0.737346622	0.7268176502	3.1427746987	3.9701713411	4.6852589688	2.4895741031	113:3624
NPAS1	ENSG00000130751	0.6055733346	-1.5679001978	1.1762554227	3.9338509675	0.6524117835	-0.2203896428	-3.1475094248	0.8411019381	0.6442726996	0.5929887441	0.721842734	0.4502526373	1.2716460334	-1.1281237315	0.0321655811	-0.6755361709	1.5273164118	2.0315529883	0.6526374695	0.6442726996	113:3609
SMPDL3B	ENSG00000130768	1.8301787705	1.6165863542	0.8534262592	3.61949948	-0.6659672119	-0.5851103256	1.7330480814	0.2208797881	-0.2714077615	1.2801685095	2.0711718607	2.2359523644	-0.384014485	0.4379495956	1.5616888794	-0.8737327254	-0.4297281653	0.6105442047	2.5081131747	0.8534262592	62:16
SLC7A10	ENSG00000130876	1.9440546881	0.772885584	-4.6298440299	1.4216452371	0.5755385996	1.7194457792	5.1533470279	-1.0130042663	-2.2438756177	-3.0138895082	7.0431903423	5.8182295129	3.6299862666	0.9926074798	1.3992902105	0.6439830234	1.7513717066	0.2704855588	3.6127986035	1.3992902105	97:2864
CASZ1	ENSG00000130940	-0.7663334062	-1.0662459301	0.459480218	1.4930420876	-0.8319249917	-0.4052699659	-0.0340498594	-0.2835545319	-1.9413237213	-1.3019767929	1.3211438649	-0.871371553	-0.5688003408	0.6571644569	0.3198348467	-0.843716524	0.3024678459	-0.9870083853	0.3041107023	-0.4052699659	99:2949
ULBP2	ENSG00000131015	2.7382007177	-1.8640611956	1.8925511358	6.0092945229	5.0310665207	3.9352487667	-1.3901908117	2.2965641469	0.8711015314	1.2489647059	2.2472236222	0.5246613578	2.6135810038	3.1642702695	2.1641863872	3.6613542648	2.7272182877	2.7310990008	2.8679755473	2.6135810038	114:3663
SYNE1	ENSG00000131018	-2.3514356878	-0.8144248245	-1.1636167506	-3.2015073227	-0.8130572074	-1.9945755924	-0.2075364577	-0.3030622493	-0.7186163384	-0.841528386	-0.4657131691	-0.9641595751	-2.9182065342	-1.6238761459	-0.2262846237	-1.7246979781	-0.1210074664	-1.7094777053	-2.9622930833	-0.9641595751	69:677
EPS8L1	ENSG00000131037	0.7563658878	0.5248798441	1.1385276047	2.4455463439	0.6615088133	-0.3914850222	-0.5886886303	-1.3269553867	-2.5238538719	0.6610085475	2.0374451117	1.4763970624	0.7819546214	2.7622437789	0.410064154	-0.0253225982	0.9646421686	0.5383811749	0.81676122	0.6615088133	95:2738	104:3240
TTLL9	ENSG00000131044	1.6157988569	-1.8025497217	1.0620291186	2.5934461747	1.6998096841	0.2441854272	-0.8631058007	-1.4893504232	-1.1839544942	1.0442741545	1.1006628877	-0.5048940899	-1.6849088871	-0.5082208484	-0.2014364046	1.6909850146	0.2485772429	-0.9870945842	-0.5996989334	-0.2014364046	80:1598
C1QL1	ENSG00000131094	-0.9356207245	0.2098729632	0.9226849973	2.0042688491	-0.5733708552	0.8721948954	-1.4271125772	3.4156096835	5.0431978433	-0.2923645227	4.7807153404	3.2311310151	5.2635228933	1.3930319463	-2.2360504126	-0.9159298228	2.6787591613	3.9649097377	1.5650071077	1.3930319463	64:201	114:3642
GFAP	ENSG00000131095	2.0286614434	1.453653192	-2.9143642397	3.1720815514	0.9175665766	-0.0000792	2.1468156738	-0.8062047262	1.2278212478	1.0094198	4.5564992522	3.2637656181	3.3175322783	-0.4938038275	1.6642348756	0.3611622251	7.4636863725	1.5205605946	2.6813365381	1.5205605946	70:732
PYY	ENSG00000131096	3.6123227815	0.3856832684	3.5355746035	0.7252038358	-5.5586745426	0.5648519043	0.5703444008	3.0213960932	0.3903427446	-0.1981558464	1.3335643538	2.9348079248	1.9198145296	9.2652838854	-2.8319516999	-6.0305847259	1.1256459134	-2.8932615264	4.3190673558	0.7252038358	71:824	86:2075	89:2306	95:2733
F12	ENSG00000131187	1.7316972662	1.7432288366	2.6355311076	5.5525942904	1.6773426416	1.8459549536	1.9364013228	0.6147193397	3.4225901179	3.0085805393	-0.3702097373	3.6697409945	4.3338383753	3.2605931001	1.4987767895	1.7273572667	3.4485959251	1.387537431	3.7251939378	1.9364013228	99:2991
NFATC1	ENSG00000131196	-1.3618754229	-0.1839244857	-0.4169525455	-0.9651639861	-0.1839991968	-0.4617648573	-0.4733748641	0.3222498454	0.6594722511	0.3039199828	0.329433429	-1.2423001666	-0.8838498354	-1.302077609	0.0379611652	-1.4955222405	-0.5724992241	-1.1920748669	-1.1607457739	-0.4733748641	90:2376
RAB11FIP4	ENSG00000131242	1.155443262	-1.1176932348	1.0557452427	2.4269291984	-0.0428128375	-0.3980667719	-0.2462519138	-0.2183522781	-2.267217215	-1.0244157755	2.6269962868	0.5721550105	-0.4125630881	-1.0052094744	0.3471818038	0.4114572774	0.4261137472	0.2030952777	1.6672160197	0.2030952777	98:2912
TBC1D5	ENSG00000131374	-0.2413458841	-0.5092442464	-0.4798552702	-0.3751553223	0.3655903844	-0.1242208179	0.0423722915	-0.0298379871	-0.9116554862	0.3188589772	0.9111897981	-0.4162331588	-0.6714294237	-0.7995828701	-0.0787478813	0.3367632113	0.2511008899	-0.4808662657	-0.7817478423	-0.2413458841	65:320
KCNC3	ENSG00000131398	1.9499696903	-1.3611709389	0.4043013341	3.4194873693	0.8942456992	1.9989162065	-0.6874324491	1.0571842307	-0.1951090941	-1.0039699789	1.2430371032	0.3446770902	-0.2865181664	-1.1038010275	-0.0685356063	0.600368651	0.4953978054	-0.0184291112	0.0662854824	0.3446770902	62:47	100:3026
NAPSB	ENSG00000131401	-0.9499407814	-1.1542040865	0.7384984415	0.9214972628	-1.3287890341	0.8390006855	-0.504318387	0.1772813976	2.070570246	1.1571335732	-0.7725240282	-0.6013575455	-1.6965650432	-2.434000646	-0.134203073	-1.7305769878	-2.2536278129	-0.3946971306	2.3259265535	-0.504318387	100:3026
NR1H2	ENSG00000131408	-0.0871639024	-0.7198484301	0.0759074309	-0.4131009567	-0.398503618	0.1466361367	-0.3463475662	0.4664384329	0.0726732838	0.1297541183	0.9083442503	-0.3747992633	-0.3143808897	-0.020800052	-0.237948386	-0.3589961631	0.2417118336	0.2381892327	-0.3665096036	-0.0871639024	100:3026
GFPT2	ENSG00000131459	-0.9125553867	4.2248185586	-0.460784851	-1.7843932685	0.841314812	-0.3898877124	5.0726690471	1.1749955938	0.8192136615	-0.2026438507	0.7913710183	-0.3780326318	-0.2283271398	0.9961707217	-0.7295854276	-0.3829636348	2.4124170451	-0.9263939362	-1.8713500313	-0.2283271398	94:2692
VPS25	ENSG00000131475	0.7184674088	0.041448795	0.561690069	0.8202074652	0.2159337883	0.6233850543	-0.3831785067	0.4707857616	-0.6394093106	0.8860406912	1.0250035481	0.7711338323	0.8565746464	0.1960268967	0.046614959	0.1901263735	-0.0495575172	-0.2171523005	0.3583853164	0.3583853164	98:2915
RAMP2	ENSG00000131477	-0.8533120398	6.774989187	-0.9170003021	-2.7135170578	-0.1171869029	0.2051103685	8.6904224363	-0.2053480888	0.4541031642	-1.6727669419	1.0696443016	-2.8498524315	-3.4381299025	0.0487857648	-0.4294010032	-0.3829288633	-0.086956375	0.3801486798	-1.7781742288	-0.2053480888	98:2914
ANO1	ENSG00000131620	2.0044695254	3.9659993617	-0.8080966865	1.7311126303	1.572993259	2.1539588413	4.0570118672	2.8718778374	1.7594286595	-0.2833236367	-0.3411443293	-0.0080599139	1.3968506616	1.6731689081	-1.9241209032	0.8206766233	3.1348544102	-0.1171492469	0.1011932829	1.572993259	64:171
KREMEN2	ENSG00000131650	4.4539349122	-0.0089267245	4.1127361427	8.3200656792	2.1162999626	2.8964825478	-1.0770105932	3.245654854	3.1478839126	2.0313459318	3.9061299696	4.2960660032	7.4724413903	-0.4399031996	-0.2788041537	2.7772391298	-0.4102776869	1.2648223382	0.6749739069	2.7772391298	105:3277
BARX1	ENSG00000131668	6.1171030393	2.3817750043	2.1189445789	5.7481553556	1.3954681957	-2.1085935569	0.4414440182	1.6728651538	4.3155856719	4.601137547	3.6190714519	8.3793126711	8.5845410805	1.3599641563	2.1232675802	2.9388590385	3.3812799943	1.1866912502	5.1854711498	2.9388590385	119:3791
PPP1R1B	ENSG00000131771	-0.7148070047	1.5640779968	0.3399888055	1.2110455248	0.2304295115	3.25324214	1.114776908	-2.3344274022	-3.8832172143	0.4321139643	3.4206510213	0.8996768922	-1.0707320076	1.2350657976	0.4302568243	0.2079016595	6.7056830974	5.0478978308	1.1248875093	0.8996768922	104:3232
RHPN2	ENSG00000131941	0.2449537515	0.4887838909	0.1872615833	2.3040436284	-0.1518523058	0.3316966819	0.4202968674	-0.4495434469	0.0547594693	0.7978513407	0.6038059426	1.4020662321	0.5616767886	1.5656086964	0.7615028613	-1.0042364434	0.9044598966	-0.6624162776	1.3184405426	0.4887838909	76:1269
ABHD12B	ENSG00000131969	1.9488541798	2.6788030699	2.0739851864	3.8217749852	1.1897969557	1.87773261	1.3602080638	-1.8381611413	0.7844387752	-1.2739922243	2.2334436469	-0.6614271123	1.104199062	0.8331471409	-0.7853440558	2.602047051	-0.8272125662	0.0439154262	2.1264239887	1.1897969557	72:910
RTBDN	ENSG00000132026	1.2710140843	1.5318239118	7.2880211359	8.3206175911	0.6162215049	1.2587198185	-0.2351372103	3.1379973581	2.0928236966	2.4874811357	7.3108468446	5.6269312426	5.3249258528	2.6347767472	0.2394463323	-1.4367833826	4.4693940281	3.3642992404	4.9330748797	2.6347767472	112:3572
MATN3	ENSG00000132031	2.7372828925	1.5364792661	2.9819047939	1.0332785922	3.4410329398	1.474308876	2.3187063328	3.0849572528	-0.7615056685	-0.3311766826	5.8921725606	-1.4343940927	-1.5305398591	0.0688083628	-0.2634513107	3.3456840526	1.1851187753	1.8038997086	0.4256209395	1.474308876	77:1365
LHX1	ENSG00000132130	8.7149372302	0.8041018022	6.05725504	4.4085280883	4.3717950692	2.3242900676	0.3572384449	5.8388239209	-3.3494485789	-3.0299870565	3.336144706	8.2837847901	8.1851080737	7.1791570369	-3.8014055289	5.6933852145	2.6378695009	4.4564234949	1.1103429314	4.3717950692	117:3737
GAS2L2	ENSG00000132139	0.7157988302	0.4887217115	-1.5123238278	2.8959488203	-0.0839727216	-0.5534602715	0.8506672212	-2.8007777391	-1.7619118203	0.5312627434	1.7310568869	-1.0814857204	-3.1380073672	2.6655704084	-2.51698774	0.2147377529	-1.4006772941	1.6009293547	-1.1507712167	-0.0839727216	78:1423
PPARG	ENSG00000132170	0.3346450741	0.9025951427	-3.2074061249	-0.8311471412	-0.6280571437	-0.3861249023	0.5554415629	-1.7961539024	-0.1642374141	0.7369705203	1.2220899406	-1.4591746282	-2.0574596153	2.0930789687	-0.7458801363	0.071204004	-0.6163877257	-0.512226861	0.0369180865	-0.3861249023	88:2252
EMILIN2	ENSG00000132205	-0.1218952862	1.3885252908	-1.4666116744	-1.4596490887	0.2027214631	0.661890114	2.0785719928	0.6209485723	1.7525777819	2.0593102398	1.5709535377	-1.1470097667	-1.4341171534	-0.2346621641	0.471523978	-0.1500466395	0.5773761102	1.8463664548	-0.4212840564	0.471523978	98:2916
RAMP1	ENSG00000132329	-2.434003819	1.7345421048	2.9653519676	-4.449361983	0.5465772118	-0.8592458293	2.1734103093	0.9361214739	-1.1918357536	-1.5659350104	1.7554308711	2.4101957446	0.88581767	0.2497308741	0.5843787506	-1.5429793217	2.3697864197	2.5589825153	-3.2507155825	0.5843787506	72:948
RAP1GAP2	ENSG00000132359	0.7659741047	2.9754918273	-0.265380909	0.7239655545	0.051201456	-1.1760623201	1.255258036	0.590281185	-1.4677548046	0.3656189539	1.8606625012	0.7199330256	0.278433811	0.159912933	1.0217431091	0.1285719964	1.4097987407	0.5481416017	0.1599450234	0.5481416017	81:1675	85:1990
ITGB4	ENSG00000132470	0.9439520871	1.9405806475	-0.6203046579	2.6027585065	0.3773510746	1.1076894243	3.3329688266	1.7624842364	0.3417673708	1.4737236517	3.125113788	1.6863438839	2.7696413381	2.0758524664	-0.8920842823	0.7364073093	1.1964232165	1.8419078085	-0.1281293773	1.4737236517	72:925
GUCY2D	ENSG00000132518	2.667935637	0.5694340141	0.2076477894	2.4839700287	1.7110542244	1.052299138	1.5705591322	1.2303538932	2.3756377848	1.3116081896	3.0159761864	0.4239440147	1.1990028884	-0.0792611562	0.2493023606	1.5708279948	1.15296563	0.8939042589	0.3506355185	1.1990028884	70:736	93:2596
RGS22	ENSG00000132554	-3.5711922324	0.4203215311	0.5716191522	-4.6679953088	-1.0102671754	-1.0666440527	0.3704371978	-3.7531065958	1.585502315	0.2297992	3.2231808357	-1.7538123659	-3.1447348792	1.0751434485	-1.1989355686	-2.5601051219	1.8296741582	-1.5455856434	-2.1559702491	-1.0666440527	71:883
MATN2	ENSG00000132561	-2.2543854637	1.6063074136	-2.6136839804	-3.1837140786	-1.5091626499	-0.4917042463	3.2898768564	0.3310989102	-1.4725115538	-0.8329377627	0.7685608973	-0.5644019978	0.8499880202	0.0541807058	-0.7287353329	-1.8889434301	-1.7109891282	-2.4726600778	-1.9439354287	-0.8329377627	67:511
HSPA12B	ENSG00000132622	-1.2909354873	3.7195798822	-1.3433145148	-3.9460753771	-0.3075108249	-0.1354386898	4.2567301533	-0.3397250972	-0.1464828866	-2.4569518061	1.4059498251	-2.9229900261	-3.4282297108	-1.3303202829	-0.2808093585	-0.5819859926	1.0496292691	-0.048461794	-2.715874243	-0.3397250972	77:1358
SNAP25	ENSG00000132639	1.6645077544	1.7514827333	1.7694024222	-2.6362589868	-1.2619351509	-0.4045235421	2.6280500372	1.7247076318	2.2244468188	2.4681691421	2.6751340748	1.0688816212	0.8916544688	0.4922992599	-2.1579527618	-3.0282267933	3.7627146227	1.5143446045	-2.7978707533	1.5143446045	81:1691
RHBG	ENSG00000132677	3.3974504272	0.7827368242	2.678308589	8.1827958004	4.041231641	0.2435649836	0.0138916296	-1.4628682576	-2.1025062845	-3.8609506287	3.0655576947	6.8249389246	4.3340946282	0.3349493833	0.3818152661	6.3984497405	6.2200141942	0.6767876732	-1.737747939	0.7827368242	83:1830
NES	ENSG00000132688	-1.3433663536	7.7460711244	-1.1494175074	-1.5118575668	0.4725267593	0.3425599201	8.0017627379	0.4059985207	-0.1975598899	-2.9596936308	1.9528766544	-1.5855143287	-2.5094465947	-1.2393219528	-0.8647065432	0.3521587668	1.9356552088	0.2831958116	-2.0479379163	-0.1975598899	69:612
BCAN	ENSG00000132692	1.1042484724	0.9793450112	0.6318135662	-1.2992697872	1.394220417	1.3547767465	1.2780827812	-0.3487213071	1.5186265858	2.9696906838	4.992938103	3.1818017428	4.1014068887	2.1104720378	-2.3517995233	1.6545612148	4.2798607674	3.3241818477	-2.1287305528	1.394220417	85:1974	92:2500
HAPLN2	ENSG00000132702	-0.7540821523	-0.2484612726	0.2893033868	-3.3810030618	1.2242375848	-0.0843461819	-0.772589366	2.0547793862	0.544079397	-0.6621397848	1.8005524024	-1.301956243	1.5506303334	1.4263339267	-1.1824166086	1.5094872417	9.0882756042	0.722647728	-2.6408720911	0.2893033868	108:3395
VSTM2L	ENSG00000132821	2.9737789653	1.3338431302	2.457168391	-0.6970468547	1.713422516	-0.6055323907	3.0958106402	-0.0625961072	1.5422219362	4.8584822213	1.2489881993	2.4625710492	-0.5450732437	2.8191577532	1.8180076926	1.2261804312	-0.6760077868	2.3809164481	-2.1796040917	1.5422219362	80:1600	88:2240
DMGDH	ENSG00000132837	-3.8230230637	-0.2588375611	-2.8773342793	-2.2223485859	-0.4660801255	-1.9447211952	0.5864714716	-1.5446567045	-0.452226543	-2.314822448	-0.927370857	2.2481571523	-0.3839891257	0.0858271238	-0.7828186698	-0.5667000432	1.3626434409	-0.8480422684	-1.6130534668	-0.7828186698	65:336
KANK4	ENSG00000132854	2.631944013	0.8006037809	-0.4148493534	2.3783245907	-0.5208070224	0.306704177	1.4756293137	2.1222013172	-0.3897322179	-2.9882410407	-0.424754238	-1.1423376136	-0.9617418374	0.4546205034	-1.4758385345	-1.0234189472	0.1420929386	0.9747228681	4.4215570168	0.1420929386	82:1767
ATP8A2	ENSG00000132932	0.8456162706	0.7591191273	0.9376495209	2.774532026	-0.6996766737	-1.3978337804	1.7027488915	1.5521098028	-0.114041197	0.6669280605	5.406289739	-0.6447180618	-0.8990083635	0.1714974621	3.9200179085	-1.8162850656	0.5648569813	0.9806492122	0.7313004055	0.7313004055	100:3013
GPR12	ENSG00000132975	1.0461181631	1.125241888	0.4376521174	-1.0535014935	-0.7002905918	-1.2304651521	0.5099928389	-4.5874230171	-4.4076579468	-2.6310804969	-0.2778749265	1.8113312649	0.3485811267	0.126260271	-0.9706752026	-4.3795868698	4.2105721477	-0.3613261494	-3.4624467082	-0.3613261494	99:2955
CHRM3	ENSG00000133019	-2.8758657479	0.8511267517	0.3901667121	-0.377645385	1.3739778243	-1.0284444171	4.1173258645	0.7817926704	0.4740501691	-2.7716981942	2.3165438467	-0.6680227637	1.9551870556	1.1913163651	1.8189603017	0.1789882692	0.8959106815	0.9171605509	-0.1208140425	0.7817926704	96:2791
LGR6	ENSG00000133067	-0.889142474	0.5662750602	-1.5314337067	1.3692645588	2.132922101	0.0878430878	1.5787213114	-0.6097385838	-2.583018299	-1.0909265664	1.6772276268	0.460127107	0.8440457062	0.8581727562	-2.0793872114	2.0794822929	0.5164014433	-0.5240903825	-1.0518457744	0.460127107	73:984	89:2286
DCLK1	ENSG00000133083	-2.3005265612	2.2007055606	-0.3475488127	-3.4296819965	-2.0420832849	-1.5977162144	3.3990403264	-0.8276620863	1.9495595758	2.1902537448	1.6481036693	1.4994268583	0.5371831082	-0.8008831909	-0.606868047	-3.2213529197	1.7409001126	-0.5087412258	-1.9583294211	-0.5087412258	65:284
CCNA1	ENSG00000133101	3.7201096807	0.3998511923	0.5982947622	0.2552135415	-1.1981411644	5.5873571284	1.7039199208	3.2755874845	0.3799497433	0.3514070737	0.5355330071	-0.805754901	1.9577871029	0.6143357127	-0.5227811621	-1.8048917424	3.4441922034	2.847999947	2.0264244979	0.5982947622	109:3451
KL	ENSG00000133116	0.0895250442	1.7669045696	-2.418882453	-1.6956480273	-1.001434146	-2.7005225568	3.1616266749	-0.2213630308	-0.892076643	-1.9761344518	0.3123135924	-2.293976476	-3.446990191	0.4867878102	-0.081595697	-1.9331694614	1.0611168813	1.6026600606	-2.5237094019	-0.892076643	99:2957
EPHB2	ENSG00000133216	1.6769376765	2.6814612138	1.1434384016	2.6040099971	1.0742902685	0.2519105936	3.8067334693	2.5557537714	-1.3258023762	0.8218954442	3.4584284117	2.5300043795	2.3124218308	-0.383352628	-0.3822805179	1.1888854817	-0.3486257408	-0.3304119257	0.9263976854	1.1434384016	78:1408
MACROD1	ENSG00000133315	0.2240716642	0.4474768052	0.5862364213	0.2535343202	1.1903565005	-0.067435525	-0.1029953034	-0.8568099624	-0.7458212312	-0.6571154076	-0.1369924078	0.4853841191	0.2990822159	0.9585799183	0.3775342567	1.2693798228	1.3371378087	-0.0463007762	0.679061953	0.2990822159	62:8	72:904	92:2501
MYH11	ENSG00000133392	-5.7572554931	1.6939518156	-3.25582294	-5.9558421704	-3.266010484	-3.2499516553	0.9653573627	-1.6868083989	-0.6669555026	-1.9789471635	0.7308240553	-2.0532476517	-1.8745044893	0.8054387374	-1.4904591309	-4.8980210099	0.1333571309	-1.5569198535	-5.7308702497	-1.8745044893	105:3275
PDZD2	ENSG00000133401	0.426187988	1.0742084131	-2.4270238578	-0.1643526879	0.6662172446	-0.2905173761	0.9539345237	-0.338942705	0.6888928432	-3.3349968899	2.0846304582	-2.0933268963	-2.3434964886	1.0526857666	-0.0109395892	-0.2131785033	-0.2745904334	0.5762234082	-1.4626341397	-0.1643526879	76:1287
FAM83F	ENSG00000133477	0.3214905371	0.4627427012	0.4475441581	4.9567511956	-0.149316124	0.4156005429	0.1156261068	0.7829855144	-2.0627662883	-1.3740202755	-1.5575826667	3.8217369398	5.3366356386	1.2695888838	-0.1580604111	0.2098582705	3.7571881419	-0.305777395	2.5091196301	0.4156005429	75:1197
SFTPD	ENSG00000133661	1.7061537773	0.0336406109	0.0473357838	1.0655457261	-0.744446998	0.0847965994	0.4805124153	0.5457863298	-0.9508821624	-0.9029159695	0.3805403721	-2.259536292	-4.0132462384	0.4247356026	-0.2818304028	-2.4926734579	1.0560465057	-0.4941115205	0.1977295244	0.0473357838	80:1557
DYDC2	ENSG00000133665	2.1755235955	1.4436806721	2.2307839622	3.5439168644	2.0076670824	1.4251556898	0.8310844712	-2.4272554465	-1.2450125974	0.540150024	3.9270682563	-1.3825253425	-2.4914895748	-0.3997921921	0.8870563244	2.3286402665	3.2731012735	-0.438941231	-1.4621678476	0.8870563244	66:353
DUSP26	ENSG00000133878	-0.9403578503	1.2935563206	0.1020139207	-3.1061990777	-2.5095338099	-1.6180906721	1.5014445535	-2.304598396	-2.7098593937	-2.8480855415	1.3151417835	-1.6127591065	-1.5468597481	0.733341136	-0.562206293	-2.5699719919	-2.2944874729	-0.3019197571	-3.1793833491	-1.6127591065	88:2268
GSC	ENSG00000133937	1.237522336	0.9098052621	0.0781496464	1.8808936338	2.9178840672	3.474387386	2.537491147	0.7831861527	1.2361892178	0.922470206	4.6811080536	3.1589133431	3.9095535542	0.5441443987	1.3635080611	2.5001496761	3.0278276565	-1.0426808389	2.8508929176	1.8808936338	111:3539
TTC9	ENSG00000133985	0.7639437079	-1.318616879	0.5602816926	3.1991996797	1.8495754571	-0.6399383063	-0.0724123666	-1.3224833618	-1.1423013052	1.1570866955	2.2561528985	1.0276154074	0.3700382354	-0.226634961	0.3211998635	0.9406548051	-2.4775067729	0.4550737037	0.6818169385	0.4550737037	64:185
LOXL2	ENSG00000134013	0.9422955109	-2.2056312533	0.6386683746	0.3473460181	2.2159149616	1.8513184872	-3.0835868601	3.2269128983	2.7515296718	1.6198307433	2.5837437213	1.5968156316	1.8768474711	1.5330293656	-0.3875834482	1.7579555886	1.3013192844	1.6672050799	1.0717666852	1.5968156316	82:1812
PEBP4	ENSG00000134020	-1.2338304386	-0.1743971604	0.4118644539	-1.4539203483	-0.07232777	-5.2332569033	-0.2400746494	-4.6332682316	-0.9774124757	-2.7217945882	2.4880336068	-2.5898053962	-4.2011321949	-1.2909737688	-0.6618066865	-1.4790686828	-0.0309749549	-0.3050958842	-0.6439539892	-0.9774124757	93:2637
CHL1	ENSG00000134121	0.1481515577	-0.7036554988	-2.9595348345	1.6542013919	-1.9016192949	0.2281126156	0.9229947567	-0.7683605837	-3.901313214	1.0246436957	0.6896793653	1.725682204	0.9125409733	-0.5839429434	0.3280325901	-3.2111063051	0.9075016368	1.2351319479	-0.6970039947	0.2281126156	69:659
MEIS2	ENSG00000134138	-1.7890751493	1.9180810549	-1.6516652126	-2.5491176194	-0.7653079873	-0.3988623242	1.8714497817	-0.8832046188	-0.7288354569	-2.0300382894	1.4293235647	-0.6956130368	-0.1359133033	0.3576339605	-1.2274163712	-2.561392297	0.2566039218	-0.4323144238	-2.1106417764	-0.7288354569	95:2724	104:3225
SYT6	ENSG00000134207	1.371541072	0.2487717014	-0.432802076	6.9777178636	-0.1381922369	-0.711940233	0.5249387629	0.3860851613	0.5474679149	-2.7221079898	2.0469290841	2.8703322489	2.5830018154	-0.0837826662	0.7573182124	-3.1002224811	8.3974240366	0.3308570582	0.6791814248	0.5249387629	111:3531
VAV3	ENSG00000134215	0.8162825851	-1.8460313841	1.2989246983	3.242945532	-0.3902562402	0.0402341045	-0.0936279749	-0.3554584137	-1.7554990793	-0.7285080761	1.4790962922	0.3682956395	1.4102408218	-2.2533475164	-1.0300615076	0.0133420682	0.8872652422	0.5727612164	3.4769211049	0.0402341045	67:432
WNT2B	ENSG00000134245	-2.0251548868	-0.6888379092	-0.5846987749	0.553818896	-1.3152160226	0.6314765202	-0.3382769664	1.9413082884	1.4812758093	1.5469842911	2.8376301343	-1.3394265558	1.3571816056	0.6882703211	-1.3725678182	-1.4684874425	0.8622858677	-0.2246161165	-2.6455105471	-0.2246161165	104:3207
NGF	ENSG00000134259	-1.3099562057	2.5373049267	-0.5933002761	-3.1247658807	-0.4624284588	1.3777939955	2.4873919403	1.9031621683	2.0169060259	-0.9587696972	-0.100428166	1.4361515639	1.5292608737	-0.2437001018	-0.8217995306	-1.1496599919	2.2156280734	0.2621115427	-3.0765096961	-0.100428166	62:4
GRHL1	ENSG00000134317	1.0076171215	0.2444086719	-0.4322785429	5.5955685646	2.7865063436	0.5187164819	0.5102916038	-0.7055014224	-1.9390152905	0.551309014	0.3690122035	2.0368079061	2.4117987352	0.9973406826	-0.2279854281	2.9557194103	3.1831379238	0.7712014616	2.2198848453	0.7712014616	73:1038
MYCN	ENSG00000134323	2.5090386255	1.4960517442	1.5404216163	3.1803895551	2.6639092052	1.4768693457	4.3855591191	-0.0488248134	-1.0769531268	-3.0068700202	3.969788573	3.9337055459	4.1889072515	0.1040890634	-0.5757337113	2.4313811022	1.7786701684	-1.0798302888	3.349982534	1.7786701684	72:943
FST	ENSG00000134363	0.5483682105	1.6677101062	-0.1111914752	2.7641972827	-0.2893712176	0.9897831775	2.9208083375	3.508371928	-0.2157516609	-0.0134938395	0.5035113762	1.2400504886	4.0434106792	2.0706946039	-1.0128084104	-1.1378379153	2.4392439837	-0.164747463	-0.5200261296	0.5483682105	67:497
RAX	ENSG00000134438	2.9441985752	-2.6052882862	2.5645187688	7.4256925498	3.3767135805	3.9568232629	-2.1032891099	1.2106641468	0.382319026	5.1271323749	2.04971662	3.0183041127	5.4843995892	-1.0892714159	3.4614423858	3.1511538997	4.1551178402	0.6392582155	4.2742620502	3.0183041127	113:3607
GRP	ENSG00000134443	1.0227332005	1.5110688288	-0.1146507421	4.5385986555	3.324312029	-0.5961273395	0.9821112749	2.0854771784	-0.7699692008	0.7022937676	4.5777515208	-1.6691976648	1.52785357	2.2165321499	-0.7653889361	1.3366021416	7.0033748635	-1.2974348961	2.5053143107	1.3366021416	77:1350
KCTD1	ENSG00000134504	0.0708234135	0.1030542015	-0.1921873045	2.2499902879	-0.1900834572	0.8039895827	-0.4122879545	0.2158888202	-2.3043873589	-0.7880712211	1.8073585777	1.0796431604	2.7711049957	0.6112651399	-0.3420924257	-1.2393519826	0.406440561	0.0904627073	0.9788267314	0.1030542015	74:1107	91:2457
CABLES1	ENSG00000134508	-0.3548711948	2.8799908103	-0.2399753655	-0.4312179726	0.2853766078	-0.1559340199	2.0037394143	-0.478340971	-0.0787509602	-0.0900684137	0.6280288042	-0.816150143	-2.434203253	1.3989096072	-0.0195015157	-0.1131159068	1.4409559131	-0.8693647479	0.1932373026	-0.0900684137	73:1022
RERG	ENSG00000134533	-2.7941032928	2.6027908541	0.0906102851	-4.6229823608	-1.2144700974	-0.2980005544	2.8576695886	-1.5892823324	0.1327964864	0.0284558289	1.8044963232	-1.0246279411	-1.1464579019	-1.0189411852	-0.7652749847	-2.3441492986	1.4479214407	-0.1674882917	-5.2992615338	-0.7652749847	70:709
C12orf39	ENSG00000134548	0.236072485	1.0929410233	-4.9732073139	-0.8014202986	-1.7619680384	-1.4239938385	2.5313494583	-3.2602123498	-1.126161388	0.477639134	4.3995629872	1.6661306581	-0.6626056569	0.6050185144	-1.3268621461	-2.1258547273	0.5107531113	-2.2736156127	2.1810091724	-0.6626056569	70:710
HOOK1	ENSG00000134709	1.2309815503	-4.4226336197	0.5954189736	3.7990887991	0.0653285652	0.153288866	-0.4474070206	0.1637238428	0.096206355	0.5504939915	-0.0444463579	1.3283488344	1.1403502853	0.4210933397	0.6152744904	0.4334415095	-0.4103192431	-0.1815549169	1.2986200545	0.4210933397	66:380
CYP2J2	ENSG00000134716	0.889333651	0.1140549767	0.0194625887	4.7262361532	-0.7964523167	0.671863417	1.1607844937	-1.2179670365	5.754627027	0.7209088332	-0.6516762377	1.1593206341	0.613034353	1.0474727972	1.2237832844	-0.4479872344	1.1868394598	0.9267490299	2.1185467869	0.889333651	64:196
DSC3	ENSG00000134762	2.0531518492	2.7079107385	-1.0618103613	7.9707626788	5.1149533905	1.7736745946	3.921929932	0.7614191113	0.3007058372	3.7154439019	2.9625090788	2.7347849896	6.5089783976	3.1303745326	-1.2316972954	4.806025881	6.2558101057	3.7626685112	0.6098081088	2.9625090788	86:2079
FHOD3	ENSG00000134775	-0.740183953	-1.3859803608	-1.2632129796	0.9616804033	-0.0925731624	0.0786905778	-2.580455261	1.027250505	-1.1573919276	-0.32510338	1.7706603595	0.9958767842	2.0547300949	-0.8707972749	-1.2306708535	-0.6770768484	1.5195605395	-0.2511237325	-1.0298748664	-0.32510338	68:549
PDGFRA	ENSG00000134853	-2.108820709	5.0134957259	-1.3353851949	-3.132398232	-0.7346592904	-0.272953367	5.8520507513	0.0479201263	-2.3915654695	-2.5812535778	-0.7042292251	-0.3229171734	-0.283387468	0.3055839195	-0.5477915379	-1.2991736755	1.6970937082	-1.3394569391	-2.5928307593	-0.7042292251	105:3296
CLDN10	ENSG00000134873	0.256361832	0.7440403745	0.0788627707	-0.108562614	3.8440944042	2.0621597055	1.3242078132	-2.1180541119	-2.9993456057	-2.25663946	1.8248845736	4.7054868999	2.9910908189	0.127246829	-0.0978687091	4.688302655	3.6915537773	6.3004027877	-0.5564867965	0.7440403745	87:2134
DZIP1	ENSG00000134874	-1.0033583948	3.1194543888	-0.6632891554	-1.7637037769	-0.3749421087	0.2636969431	4.9156597032	1.299623488	-0.2765528308	-0.7346507826	1.1435621208	0.0021279389	0.5669085367	-0.7936964041	-0.9647604841	-1.7105871046	0.5931197203	0.4701189715	-1.6637664966	-0.2765528308	62:21
ADAMTS8	ENSG00000134917	-3.5643133612	1.7177912748	-1.4002534013	-1.5275549237	-1.0199643943	-3.2183097965	1.3612530602	-1.5644517971	-1.5021822797	-0.8356001385	0.5105959373	-3.6837252626	-5.2388634871	0.8803200439	-0.8670638639	-3.0363335981	2.2421359543	-0.1335510985	0.9942774881	-1.0199643943	97:2838
FAM189A2	ENSG00000135063	-3.0243224111	2.4107995459	-2.2255997757	-0.6006508976	-1.941230603	-2.3116450356	3.983308893	-1.9795993857	-0.9547247133	-1.2960556791	0.9818051811	-3.0578793509	-4.4242314096	0.2088040347	0.5177704396	-2.7423262819	-0.0412201168	-0.9456214646	-0.5473865771	-0.9547247133	78:1469
ADAM19	ENSG00000135074	-0.5211673398	-1.1525298626	1.7237197274	1.0346541412	1.2389251353	0.7078195396	-0.3497326226	2.084292013	1.6872456937	-0.1781481223	0.5558866385	1.0156723807	0.7791527288	-1.1961950956	-0.5649239736	0.7283201449	0.2230322829	-0.4667780398	-0.0197947252	0.5558866385	80:1622
MSI1	ENSG00000135097	2.7808921386	1.7052374516	0.940606277	0.0874056644	0.3525776487	0.4100023741	1.2001754435	2.3042481857	0.859366562	-1.0031004906	3.9289461353	2.7772892234	4.6136088178	0.3634779606	0.7145662318	1.459325414	3.0025665315	1.3552675136	1.9897385195	1.3552675136	96:2789
TBX3	ENSG00000135111	0.3691107021	4.9067066566	0.2763832502	-1.5919491908	0.9001011446	0.2809724058	6.0484521997	-0.7399577247	-2.2681066134	-1.6286855719	1.2236684495	-1.9772731484	-1.2220815317	0.3189865691	-0.1748473181	1.269672608	0.7435037425	-0.0638817204	-2.0357712451	0.2763832502	106:3317
HRK	ENSG00000135116	2.8615599115	0.5941740963	1.2893578509	9.7535367111	-1.6767746015	2.14610646	-0.3078542645	1.2983885526	2.1019674014	5.6156594855	6.4055735856	0.7034467576	1.9532656333	-0.485559198	1.430787535	-3.2076782066	1.1004602492	2.2594130967	0.7647227326	1.2983885526	117:3734
DTX1	ENSG00000135144	0.4131871336	-0.9702518509	-2.2998588195	-0.1285994354	-0.6858198127	0.5364356452	-2.1055661817	0.0220561082	-3.2401899019	-1.2315695814	-1.0879194164	0.435083253	-0.1505594429	-1.9174209597	0.6584986373	-1.3658098603	-1.5559262936	-0.2822143059	0.0776734465	-0.6858198127	80:1568
KCP	ENSG00000135253	1.544041617	0.1316707365	0.0051557767	2.836188595	1.9726613013	0.7530186378	-0.1962383103	0.9328915493	-1.1011276011	1.304740475	3.5836972251	1.7944585404	2.282953044	3.0140128961	-2.6042678832	2.2284066084	2.9572084165	2.8204700496	1.9367073147	1.7944585404	62:68	81:1722
BAI3	ENSG00000135298	-3.3828314187	0.7577607133	-1.1801198812	-5.177104531	-2.4072204355	-2.5946140137	0.5922302354	-1.5845867785	-2.1188875412	-0.6280052833	-0.3060929779	-1.9057267097	-2.2817874821	1.1568155319	-1.2827207338	-4.742337701	3.5525987611	1.5261706672	-3.946409591	-1.5845867785	84:1958
HTR1B	ENSG00000135312	-2.3402695527	2.309131637	0.1997713122	-0.4677719406	0.7856387079	-1.6584289202	2.6715254419	1.6471926979	-0.9616196748	-0.836350026	3.141082773	0.5541966153	-0.9611365224	2.5726847581	-1.2312990167	0.7673664327	6.7782772261	1.2822109206	-1.832939045	0.5541966153	108:3435
NT5E	ENSG00000135318	-0.1397712	1.5862515881	-1.2604237108	-1.9643868775	0.1462640175	0.6716426951	2.8382707692	1.9786535221	1.0435473342	0.2513756934	-0.2873199643	2.106496888	0.5581347826	0.4631152039	-1.1186234553	-0.1152060394	3.286894087	1.2753231801	-0.793858415	0.4631152039	73:1067
MRAP2	ENSG00000135324	-0.3491599459	0.6822489364	-1.1319925993	2.100805586	-0.1286863874	-0.1250173085	1.546102678	0.7405543354	-3.8008347096	-1.8676461076	4.54898045	-0.7295329765	3.2125760249	0.7459516178	-1.086898189	-0.0639861747	1.2630847106	-1.3100577328	0.0769520908	-0.0639861747	67:504
EPHA7	ENSG00000135333	-3.3383301263	2.033475465	-0.0180430288	0.0416079003	-2.2956012498	-1.181102386	1.0278226096	-0.3262050647	0.8389104578	1.300096854	2.9732135564	1.6962000304	3.0344814652	-0.8654685655	-0.7397629478	-3.8828260562	4.2412802474	-0.7710607656	2.3959183335	0.0416079003	97:2880
PRR5L	ENSG00000135362	0.8113465266	3.0399324461	0.1931365844	0.9875264817	-1.14015273	2.5776945156	5.0031118599	1.799522087	-0.4108022043	-0.0452713333	1.8354537498	-0.4824023522	-0.27206783	-0.5300866816	-0.1594022812	-0.1060124826	-0.6593199444	0.2917690378	0.4020050216	0.1931365844	65:273
LMO2	ENSG00000135363	-0.1967716528	-4.7975708313	-1.2634538071	-1.6232559205	-1.0036894645	0.4384888206	-0.8323742478	-0.7431047186	-0.3717297286	-1.2174132696	0.5738008503	-1.818556933	-2.0822006982	-1.0410309658	-0.5189610212	-1.2980105174	-1.0261534864	-0.2230883049	-0.3557453106	-1.0036894645	90:2356
PRPH	ENSG00000135406	-2.6624414664	2.4830103681	-0.0078176859	-1.1902007767	-3.3306668432	-2.6919858438	3.3005876662	1.0029888536	1.4961241471	0.1131241159	3.3814952513	-0.1940079984	0.7797817828	0.8779039003	-0.0260983251	-4.3898620976	1.4365510359	1.3229977883	3.220616746	0.7797817828	111:3535
GLS2	ENSG00000135423	0.2955629153	-0.2068297669	0.2864978375	1.5424257048	3.6977045989	0.5357120776	-0.0857804179	0.504570877	-1.4967602601	0.601730085	-1.2107132407	1.0864155651	1.0945715584	0.170192737	-0.5998967682	2.5843745204	-0.8629949224	1.7869626989	-0.7842884244	0.2955629153	71:810
AGAP2	ENSG00000135439	1.1381560467	-0.8934073143	0.4289339999	1.3352657142	0.2804895875	1.3587774616	-0.3160670124	0.8774934047	3.2928829882	1.1366014928	1.6744048297	0.1063064352	-0.4315712146	-1.6970964565	0.5044943988	-0.1979649114	-1.2636256306	-0.3920494705	0.3678731825	0.3678731825	82:1758
PPP1R1A	ENSG00000135447	-3.7928989387	0.2110683375	-3.6355203781	-2.7040305998	-2.5344654686	-2.9306040687	0.3684615546	-3.9755982368	-3.7101780709	-1.0532879659	-0.4597658267	1.4511655915	0.0614157469	0.370108378	-1.5605837795	-3.6120345463	0.626924827	-0.5584164711	0.4374992304	-1.0532879659	81:1660
TROAP	ENSG00000135451	3.2190717873	-0.6744401552	3.8244619689	6.2239073452	2.0434322515	2.5198522715	-3.7397892823	2.4377038444	3.880374511	3.4802179228	5.1997196678	4.4975480552	5.8002582937	1.3164919084	1.7331584738	2.0474433912	0.3248332619	0.1956566522	5.3284456395	2.5198522715	116:3708
TSPAN31	ENSG00000135452	-0.1200476454	0.3611535445	-0.1669462302	-0.9466945522	-0.1503617594	0.0909774844	0.1003657551	0.1384569534	-0.3216863286	0.2849397599	0.5922567697	0.0707689847	-0.3394782996	0.3620442325	-0.2698924215	-0.3461386734	0.2631548887	-0.1581978565	-1.0420834638	-0.1200476454	82:1758
B4GALNT1	ENSG00000135454	0.7551265542	3.075942769	1.4196032912	1.4756729953	-0.0616069706	2.9367075755	4.1979707887	2.8093471588	4.5779851501	2.5566306675	4.9331205697	3.0916662873	4.5595018626	0.0260685349	-1.0475314054	-1.2145162979	0.3400145239	0.1057193676	0.5604585076	1.4756729953	70:712	97:2846	112:3562
KRT7	ENSG00000135480	1.5226261194	3.2164470926	0.1131566494	3.69674567	4.5093460634	1.5836552734	2.7159560293	-2.0401323825	-2.6804026147	1.4924407031	1.4189250496	0.6171758231	-1.4104261327	1.0908346984	-1.2883016811	2.8928048077	2.5365986054	-0.219115132	1.2598444069	1.4189250496	68:527
SLC26A10	ENSG00000135502	-0.3745160399	2.5010194882	-0.3948370153	-1.0506031848	0.9397089176	2.2623431653	3.43638847	2.9772182826	4.4752144422	1.5297344622	2.9251554177	1.6285524811	3.6042209503	-0.6058858785	-0.3172442124	-0.5739548501	0.2634147892	0.6564172334	-0.7181372578	0.9397089176	70:712	112:3562
KCNH3	ENSG00000135519	2.1619836236	0.0508148221	-1.0988672234	1.3075084518	1.4549555252	1.46757254	0.3479761464	0.2650974663	-2.1402889788	-0.0550326133	2.6244294103	-0.2611510141	0.2231282851	0.3431588554	-0.7260543315	0.4817268706	0.1139125467	0.8019353866	1.5967143493	0.3431588554	85:1981	100:3012
MAP7	ENSG00000135525	0.2214961281	0.3365197584	0.7734721228	3.3073767112	0.2671391303	0.4010466868	2.0073112661	0.1810778519	-0.344283241	-0.2738810256	0.0625551351	0.7312235495	0.8701465542	0.8582907056	0.6742782896	0.4624979734	1.225821409	-0.3890868009	1.1887015244	0.4624979734	73:1064
HEY2	ENSG00000135547	-0.6814983006	4.1886111664	-1.1474944752	-0.3916946752	0.274407681	0.7832794619	2.1784527632	0.2035749253	1.1306906984	0.4772431051	-0.1760428729	-0.8341017529	-0.133151326	0.1552452474	1.0571034796	-0.0282782427	1.8096560005	2.0631102455	0.0567057974	0.2035749253	96:2824
PKIB	ENSG00000135549	2.2209551958	-0.7581350935	1.7159614295	1.9649942803	-3.7770779035	-1.4826178861	-0.193722665	-0.3367397702	1.3447742606	1.5353952462	2.1524618492	2.2368050019	1.6611191715	0.7534861876	1.2585080895	-3.6551360456	1.2914046213	0.7524579587	-0.2687137778	1.2585080895	75:1213
NMBR	ENSG00000135577	-0.4854475288	0.7144990857	-0.089672074	-1.1923830092	-0.3025383819	-0.5957138669	-0.5544511142	-1.0820762246	-0.6629230882	-0.6630492363	0.5568359326	-1.4245958327	-1.8446604002	0.3620691388	-0.6230565868	-0.3033398024	4.1148284416	-1.1851164763	-2.2293143764	-0.5957138669	64:249
EGR4	ENSG00000135625	-0.8479831106	-4.1444623899	1.1714471697	3.5573611519	2.3576878916	2.0532150308	-1.8258912061	-0.0175721114	-2.481576394	-1.2278965243	0.5541258861	1.9489304539	1.6494251275	1.7202699675	2.1334957893	1.0548846809	2.2992221751	-0.2553538901	1.4555653781	1.1714471697	118:3766
DYSF	ENSG00000135636	-1.4879537802	3.9778928315	-0.1046187512	-1.0710375905	0.2369699536	-0.3806479216	4.5920183236	0.3125408003	1.7847727401	-0.669779862	0.7725778294	-0.7921721975	-1.7174762631	-1.2539140318	-0.6902765729	-0.5149325307	-0.9906455086	1.3438318222	-0.8396993812	-0.5149325307	79:1529	93:2612
EMX1	ENSG00000135638	2.3529055941	0.9152929645	3.8049532715	5.8891938905	1.0190108789	1.4245590126	1.9186366609	3.6752002998	-2.5834044772	-1.7733558964	4.8758700088	4.3557187435	7.3826027332	2.6509807502	-3.3895326405	2.0723815093	2.2941311933	0.5509065821	3.6388602328	2.2941311933	119:3784
KCNMB4	ENSG00000135643	0.506184655	-0.95938755	-0.0600879291	-0.7109966595	0.783466882	0.2370923199	-1.4225476544	1.0776211111	-0.9947860932	0.3216474086	0.7492243798	0.5702841971	-0.2992957815	0.5846264145	0.2218525763	0.1861400305	1.6666740985	-0.1342297341	0.3066848549	0.2370923199	77:1328
CPM	ENSG00000135678	1.0541050083	-0.1680978088	-1.8770889331	2.6889408215	-2.2653499988	-1.1008129014	-1.4439476417	0.2888792129	-0.8405182745	-0.0990066352	0.6225391628	-0.1051162294	-1.5582824702	-0.4469559378	-0.4574889597	-2.6382498823	-0.018567306	0.8608470728	0.7390984473	-0.1680978088	75:1156
FBXL8	ENSG00000135722	1.2172997185	0.4143809857	0.3739759291	0.4865666031	0.614390973	0.3454553445	1.3809770977	0.2975688461	1.5323113129	0.8086346592	1.0046727775	0.8113126727	0.2238910636	0.360964531	0.6107740574	1.2198614717	0.2957899824	0.3881671898	0.67989857	0.6107740574	98:2910
FHOD1	ENSG00000135723	0.8212993943	-0.8855557537	0.2502782614	0.3336464282	0.6400544952	1.013906465	-0.9323806172	1.0965427529	1.3373182897	0.3940022116	1.3623551776	0.0508369298	-1.2546978202	-1.9945153203	0.3845027576	0.642168672	0.3959777406	1.3360028657	0.3988122982	0.3959777406	66:382
SLC9A5	ENSG00000135740	1.6666368534	-1.217451632	0.1435716808	0.7513778352	1.8479062302	0.7913449839	-0.6676213235	1.8224998014	1.9833743486	0.3755091963	1.4187119269	1.4774539787	0.4722773946	-4.5263556303	0.5115746791	1.8556449336	1.9918097191	1.9832279491	0.9099662341	0.9099662341	66:382
KCNK1	ENSG00000135750	0.7841896074	2.541837075	1.7869997856	1.8243770788	0.0301297101	0.4705933747	3.2585793672	0.9251224131	-0.6111695666	-0.0956790429	0.3891542681	1.3558100967	1.6144758193	3.120994775	0.0897600719	-0.7447360487	1.8231550246	0.6988318826	0.9155052064	0.9155052064	64:176
CHRND	ENSG00000135902	8.3710975809	1.4828964916	4.0803536418	5.9870423844	5.1580493025	-1.468313324	1.5366899884	-0.3274146732	3.1860864578	0.4388861361	7.1938570506	3.8673553817	3.1875948194	-2.7936414039	-0.4811913482	5.1977138692	6.207262031	1.4783675263	2.1626271047	3.1860864578	105:3289
PAX3	ENSG00000135903	2.684000211	-2.2286996894	-1.0321530162	2.5153094594	4.4844620733	3.5764062406	-1.1815532948	-0.6274875051	1.9375358908	0.4005865228	4.3281975596	3.0403027599	6.2365510587	4.8430590586	-0.78545558	3.306910181	0.9612917429	-0.0305095522	2.0757838859	2.0757838859	120:3801
DOCK10	ENSG00000135905	0.1239807757	-0.5984304764	0.2921048893	0.9059111298	-0.9323443814	0.8802320359	1.7450153437	0.7676771414	1.6643712203	0.2174328949	0.478415296	0.2091113692	-0.8099077163	-1.9728414706	0.1630859704	-1.4774571125	0.1068113391	0.394801491	-0.9752577337	0.2091113692	64:224
SERPINE2	ENSG00000135919	-0.7457157006	4.055442596	0.7641718842	0.7320731503	1.6796403175	1.6900414915	6.210913259	2.0647230287	1.4153251589	3.1155525439	1.9585788719	1.7830246306	3.2286227161	-0.2145170284	-0.6289518787	1.5246153063	1.2554310133	0.4278908136	-0.1774423821	1.5246153063	66:400
WNT10A	ENSG00000135925	0.4477303646	2.7248451446	0.2193702415	4.1600349738	0.0367737925	1.8435154312	2.7183979518	1.6315793495	-2.0660692055	-1.2422422959	0.1472634065	2.4712557724	2.9468094266	2.1180305866	-1.4796850627	0.4865039731	-1.0255803559	3.0733849278	0.7212209335	0.7212209335	94:2680	99:2977
CYP27A1	ENSG00000135929	-1.5396181432	6.0004632408	0.1176624645	-1.3406608658	-0.972144684	-0.1705417077	6.6211066611	-0.7488693287	1.0189530255	0.1743849467	-0.4129486461	-1.63730477	-2.3085859152	-0.244702887	-1.0035175042	-0.3106116694	-0.687633567	-0.2974906925	-1.0746636625	-0.4129486461	62:53
ARHGEF4	ENSG00000136002	-0.1617380049	1.8987300096	-1.3808414266	2.0093715649	-0.068244333	1.3412902067	1.2171740402	0.7169103537	-0.5969077324	-0.134210423	0.7916507926	-0.735722955	1.5634523228	1.506594045	-0.9026237312	-1.6194917845	4.07625421	-0.9378881751	-1.1951239623	-0.068244333	70:750	75:1186	92:2540
USP44	ENSG00000136014	0.4046780347	1.0666718606	-2.5568406021	-1.4509808569	-0.380200915	-0.6533086214	-0.0360975163	0.0035748859	-3.8639038072	-1.3000077729	1.2473820847	-0.3990839273	-2.1636321198	-1.8977834164	-1.0983235989	-1.5619127721	-0.8174684898	-1.4196949244	-0.465728182	-0.8174684898	73:997
PLXNC1	ENSG00000136040	0.4286481899	1.026174902	0.5006258696	0.3251894398	-0.1713080883	1.1010168068	2.4360231803	0.984288303	1.8988696544	0.5301678584	3.1427260721	0.036416227	-0.8618705785	-0.7620916238	0.0925778761	-0.9548757047	1.2078521594	1.9844172204	-1.392871149	0.5006258696	74:1091
PCDH8	ENSG00000136099	0.5997403761	-0.5592154449	1.5871630777	1.8582997986	-0.5555683214	0.9864708694	0.1997220612	0.072211899	1.7878652409	0.3687715266	1.9598408418	4.6519273986	5.6009173231	3.0581869396	-0.3945724921	-0.4056267728	4.1488666098	0.5126351626	1.4894992487	0.9864708694	111:3537
LECT1	ENSG00000136110	4.3975276102	0.2296736722	2.9384289589	2.1572412212	0.6775411426	0.8333048089	0.0194454184	-2.6625560636	3.1985686775	1.3255687902	1.7702990393	3.246126829	5.2131920716	2.5845762324	0.3238270252	-1.789636318	6.2277913806	0.1134897813	3.5957451839	1.7702990393	93:2581
THSD1	ENSG00000136114	0.5826549434	1.6414093254	-1.4709729085	-0.6344123058	0.5960914897	1.6547011684	2.680230841	2.0781323609	1.0496067741	-0.6411470257	0.8163972341	-2.1283173014	-1.6622070889	-0.4480527516	-0.5662753577	0.5709226726	1.5536983022	0.3127968389	-1.7203079622	0.5709226726	69:624
EDNRB	ENSG00000136160	-1.92641966	6.3214125857	-2.1253540752	-3.7629042141	-1.1096869157	-0.3010207728	8.4953554581	-0.9804946359	0.8263210925	0.4126221738	-0.7442258586	-3.5176686434	-4.0880685044	-0.3846530023	-1.4893067006	-1.2347839893	2.6486986419	0.5069124481	-2.7344562525	-0.9804946359	67:453
IGF2BP3	ENSG00000136231	4.6643045964	0.3065456987	2.0308846207	5.9694137387	4.5434805043	3.4917614812	-1.2028037628	3.1240967545	2.7164290381	3.0529561338	4.9323347114	3.6751852371	5.1376814434	2.1043501532	0.3918447318	3.6357972612	1.5928717751	1.1283233208	3.4548724355	3.1240967545	67:506
RAPGEF5	ENSG00000136237	-0.239437517	-1.5182086316	-0.3406659035	0.5717669743	-0.0251164301	1.1170151941	-1.6830136438	0.4102781493	1.0354885174	-0.1802525293	0.6468184401	-0.8635751384	-1.2426207159	-0.8448902418	0.2912556089	-0.0394261704	1.0381975094	1.4805381227	-1.3119251403	-0.0394261704	65:342
NACAD	ENSG00000136274	-1.5984742212	2.6833644253	-1.380408872	-3.8389975287	-1.367499277	-1.4962366	3.6904554799	0.6114745079	-0.7904495218	0.193864449	0.89220493	-0.5824575123	-0.6491043491	1.239913869	-1.0911361574	-2.1619525623	2.1521244004	0.3539935304	-1.9679291294	-0.6491043491	64:256
MMD2	ENSG00000136297	1.0205340327	0.2026593688	0.5113152878	1.0570577334	0.4937211973	-2.8010965852	-0.4458279746	3.0493232083	-0.8909645544	0.6699638823	1.6976536457	3.0299564899	3.6237421901	1.017793516	0.1425470149	-2.165865086	2.6543645391	0.0188293284	-0.5912437067	0.5113152878	70:780
NKX2-8	ENSG00000136327	2.8944604399	-0.1222462405	-0.4175543407	5.9347626449	6.12056951	2.7622803131	0.7773774142	0.1662752775	1.5006567569	5.0757772316	0.2670439101	0.0770815136	-0.2416000549	3.0990494947	-0.5747222017	3.9624579719	8.6074773239	0.5050236368	3.9214257365	1.5006567569	110:3491
NKX2-1	ENSG00000136352	4.7825125386	-1.4709313589	0.8220506706	10.991315965	7.9165871245	5.0359428532	-1.7554461116	3.7091958647	1.5782963811	-0.9850415276	2.5052916462	0.3011029298	-2.7390432269	8.0468697917	0.8792885171	5.8918199411	6.2642516905	0.3435243936	8.4020003849	2.5052916462	107:3348
ADAMTS7	ENSG00000136378	1.1944653632	0.2951158638	1.1595422564	-0.1194399512	1.2571258411	1.2889711188	1.2668391572	2.6240417615	3.1915817595	1.3855146062	2.0004063244	0.1318815126	0.0089076315	0.1133844495	0.1109036992	1.3023617649	1.7439224249	1.3283522171	1.435513902	1.2668391572	67:463
TM6SF1	ENSG00000136404	-0.8534634006	2.3325206791	-0.2973351893	-0.7992162981	-0.1316645651	0.0706319744	2.553080638	0.0466847064	0.3958221224	0.7611950987	0.8394423804	-1.1619899825	-1.4829941623	-0.6995407212	-0.3061937833	-0.8678879365	-1.1192957811	-0.4415158931	-1.6919317507	-0.3061937833	89:2299
MYCBPAP	ENSG00000136449	0.7032592812	-1.6158795212	0.8618372237	-1.0622483727	0.2638474071	0.8015043616	-1.2112766262	-2.3105103381	-1.1847488401	0.0762464724	2.8886060708	-0.4950763838	-1.2743356264	-0.2760903955	-0.0638439166	0.6197804629	-0.0904367582	-0.6156280488	-1.1074353407	-0.2760903955	90:2373
CHAD	ENSG00000136457	1.1892078875	-1.4831718884	1.3945000479	-2.7824335535	-3.4076831228	-2.9785645214	-0.3861016654	-2.8352578183	1.1486593081	-1.3313496645	0.4520973543	2.0164821961	0.3440755925	0.9711998759	-1.3140352709	-1.6112728791	6.7736639138	-0.3588296484	0.1966849104	-0.3588296484	92:2525
TBR1	ENSG00000136535	3.8537121741	-0.2868598777	3.9607335427	7.0072207023	3.2602131012	1.6584904457	-0.6508793559	4.1681306671	-0.3727653025	-0.2338936676	1.3291436246	3.8456509698	2.8009356245	2.8046547745	-0.3385350992	2.8085819279	4.0915252853	-1.171408999	1.4329386931	2.8009356245	120:3799
BLK	ENSG00000136573	-0.9666647717	-0.6656950025	1.2090669236	1.9167106809	-1.8298406071	-0.4365462978	-0.320484248	2.3107465122	1.6424725385	-0.4913377045	-0.2416481118	2.5304176935	1.8795763507	-4.5374544236	0.5183940098	-3.097795801	-2.8376445033	-1.8640220557	1.7787754148	-0.320484248	105:3307
GATA4	ENSG00000136574	2.0897658248	0.7716373916	5.2218684349	-0.5728406222	4.8047867316	-0.8626288895	2.3670930862	4.5544293513	4.7945948486	3.5516112719	-0.0886078571	3.024435271	5.2964904876	1.2378606381	1.303885443	4.7914282673	4.876428843	-2.1940255337	-3.8943608537	2.3670930862	62:75	63:149	107:3387
HLX	ENSG00000136630	-0.3139202028	3.587269238	-0.2809224233	-0.9766012909	-0.5329099931	1.0830992467	4.7837669862	0.7632840749	2.6843816356	-0.1039214875	0.3039302961	-1.08560646	-1.7520676343	-0.6748784553	0.1703028907	-1.0869438431	0.6034786875	0.8759410093	-0.5323735482	-0.1039214875	110:3486
RASSF5	ENSG00000136653	-0.4395287715	-0.9660829411	0.166147487	2.1066762842	-0.5586089628	0.2317990269	0.3071963886	-0.4125136313	1.9102503308	0.6389984377	0.3051632644	-0.5536722191	-0.9145689594	-1.313381731	-0.84534556	-1.178761667	-1.6027694662	0.2596956821	-1.1566737617	-0.4395287715	91:2442
GAD2	ENSG00000136750	6.4937715647	0.4772879117	1.6941481832	6.5968111174	1.7949858411	0.0120548983	0.1669349037	3.6869182851	4.0775024348	2.7635710168	5.8355692483	2.8947844882	4.4135092636	1.7406078862	-1.4637843392	-2.3369824272	10.2210682856	0.3514100747	7.6346980015	2.7635710168	101:3063
KLF4	ENSG00000136826	-2.298948245	-1.1298107279	-2.4451205857	-0.2335103599	-2.4411854867	-0.5074487041	-0.6638334351	-1.1205299838	-0.0991772315	-0.0424780557	-0.3274040081	-2.5186563918	-1.4338449198	0.7848164202	-0.0676623266	-2.4328209638	-0.1833037336	-0.9436351835	-2.6061572748	-0.9436351835	74:1137
TMOD1	ENSG00000136842	-2.8651356193	0.3296005429	-1.7520888299	-2.7119689197	-1.3930239469	-1.4918223856	0.8887578087	-1.760377397	-0.5250188265	-0.5354726643	-0.0165118519	-1.3744178525	-1.1541893246	0.7070144398	-0.5773212696	-2.3973928277	-0.2956971067	-1.3015484693	-1.5195265076	-1.3015484693	95:2775
DAB2IP	ENSG00000136848	-0.4856935599	2.938027985	-1.1354346542	-0.3855132956	-0.8367683389	0.0240339732	3.3085542978	0.8687676982	-0.2468799286	-0.446983799	1.4960085822	-1.1199086631	-0.9407846121	-0.1591435021	-0.6845532447	-0.3607416311	0.9363015439	0.8072058855	-0.8049664464	-0.3607416311	64:260	74:1138
KIF12	ENSG00000136883	3.783167297	0.7938955738	0.8658930512	0.5314268453	1.2915090192	0.5957045133	2.486301175	1.0527967082	-0.5754579526	-0.1784173612	1.1065574233	1.8020541731	0.3465226972	0.1546770961	0.6579861013	1.8771170831	-1.5099739953	-1.2151688738	1.2054091415	0.7938955738	87:2183
GABBR2	ENSG00000136928	2.7007541426	-0.1693176514	3.9158962288	3.2500128768	1.3004140645	1.3063197976	-0.1363047961	0.4258122975	2.017224771	3.0272074195	5.037054162	2.7018359769	-0.3670646679	-0.2664033465	0.9419095209	0.3868421699	5.6940759248	2.4554526981	2.1172261169	2.017224771	98:2946
NR5A1	ENSG00000136931	1.9312124737	1.4364704807	3.0286635716	2.0930324489	1.9336643997	-0.7751990107	2.0379998464	6.9119637585	4.7322443609	1.9657612071	-1.1976439952	4.1277587439	6.5706958633	-11.8678072582	0.9866986629	2.2206750669	2.0782732591	0.639599076	-3.8029468387	1.9657612071	81:1735	103:3203
LMX1B	ENSG00000136944	3.2860954311	0.5182424073	0.7034728214	3.9082333996	0.7925403744	2.2202241883	0.5648387865	-0.2559857438	-2.8308204537	-4.0797416356	2.264162576	1.8954024934	3.7815612007	-1.0685446836	2.5430279241	-0.71933296	2.1843110447	-0.9744378466	2.845040052	0.7925403744	62:79	66:421	78:1468	112:3592
DMRT1	ENSG00000137090	4.2730586085	0.3977311657	3.9116641036	7.011665489	6.7666585118	1.1133267073	0.1140257087	3.8029055897	2.4566556269	4.2316687329	2.9612348172	6.4262319328	6.4687229568	0.0214719694	1.9784384884	1.8490839924	-0.6401092294	1.3006066578	5.4846014442	2.9612348172	79:1552	113:3626
DCTN3	ENSG00000137100	-0.0913731211	-0.2670045509	0.1005395114	-0.3416935966	0.1546188461	0.2608984118	-0.5043671761	0.254273318	-0.3652885581	-0.185144967	0.8514842082	-0.2482076018	0.2320409	-0.0357255562	-0.2100617072	0.0092094942	0.0019564892	-0.3799071433	-0.4483175328	-0.0913731211	86:2117
IGFBPL1	ENSG00000137142	0.5027347188	1.4599555964	3.0613009364	3.805611829	1.1827044013	0.5796995984	0.8265598945	2.6815822312	-0.9683834161	0.855426504	2.9933570896	2.7435435251	1.059319058	1.8049359092	0.3285904255	0.8489298643	8.1221482968	-2.772360704	2.1183406022	1.1827044013	86:2118
FOXP4	ENSG00000137166	0.4977038347	-0.6415374434	0.654338498	-0.5044940162	1.0439093393	-0.1489525931	-0.3089323492	0.663720959	-0.2679876193	0.2318878594	1.1752658466	0.607735863	-0.3145537661	0.6370313964	0.2829134388	1.2075067491	0.4197094632	0.4211162136	0.2765267814	0.4197094632	71:875
TFAP2A	ENSG00000137203	1.5191329613	1.4271915918	0.7515738106	6.8291698075	3.9827691277	1.9614562486	1.309679759	0.8598319692	-2.3954850966	-1.3700341219	3.1822570151	4.6510960522	5.2094845841	2.3136397285	-0.1358641045	2.4678474207	2.1388032141	0.0371788133	5.863631866	1.9614562486	114:3661
TMEM14B	ENSG00000137210	0.3679357348	0.3888483689	0.2632962614	0.3327753539	0.1478105108	0.408008755	-0.013089784	0.4285885544	-0.6300404053	-0.1222132748	1.0383202492	0.7472422389	0.8028489307	0.0704862827	-0.1846763734	-0.2936235371	-0.0024183406	-0.5565931068	0.0791043558	0.1478105108	74:1125
HCRTR2	ENSG00000137252	1.953671872	0.1435509351	3.0270801758	0.5551249748	0.8460821805	0.7723225941	0.2672265353	2.6132195271	-6.3162166925	-7.5993086534	0.4599293623	1.051685477	2.6094736475	4.4606773022	-0.9626876888	0.3137329126	-0.6747830439	1.1467314763	0.5211280075	0.5551249748	73:1066
IRF4	ENSG00000137265	-0.7453946871	1.877035296	-0.2453854147	0.2042077563	-2.143903711	0.1453388088	1.6601122982	1.2825182059	2.7433991444	0.0528250585	0.024821967	1.4937344053	0.6674259919	-2.4672297151	0.7144518783	-1.8401490926	0.1653714698	-0.1357014708	0.308110526	0.1653714698	105:3304
SLC22A23	ENSG00000137266	1.1822857481	2.050535948	-0.0680766683	1.444746674	-1.3777831042	-0.6407734634	2.4004903624	0.6992551939	-0.3277145667	-2.0270325606	1.5757880351	0.1433422406	0.2550939382	0.5195795767	0.716735346	-1.0279850486	1.3274625627	-0.9923269018	-0.1358239036	0.2550939382	71:874
FOXF2	ENSG00000137273	-0.7400418701	3.0042887086	0.2004474758	2.5054348292	-1.7291335692	-0.7841726425	4.8925131976	1.7825518845	2.3591008877	2.0306421772	3.3427392117	-1.2141827504	-0.8653325988	0.9594430187	-1.3349670978	-2.2529410114	3.1328768049	-0.3968786742	3.4915252397	0.9594430187	117:3746
TUBB2B	ENSG00000137285	1.9613200366	0.5648822137	-1.0409443385	2.0943426233	0.3338041613	1.2410299994	-2.3147154552	0.679715358	-2.5085042083	-0.7692660472	1.2039267581	4.456438096	4.5061040198	-1.019712016	-0.2450452095	-1.3825695563	-0.2157010549	-0.7038133422	3.3240461601	0.3338041613	106:3333
FHDC1	ENSG00000137460	0.8865110311	1.4844351523	0.9312401163	2.9149925604	0.212604883	0.2214537508	3.5057417459	-0.1021750628	-1.5124306685	0.3953024128	3.1877262375	-0.9039289732	-1.1573608888	1.3493570358	-0.596916729	0.7332012369	0.8500989789	-1.6173165493	0.6872180463	0.6872180463	80:1614
LRRC32	ENSG00000137507	-1.2420747919	-0.2231287817	-0.5626943349	-2.9051346505	0.4176739207	-0.0894340745	0.5672115629	0.1051626989	-0.0622071345	-1.6237674376	0.916025099	-2.6019957271	-2.8349716481	0.4100235576	0.0221955076	0.7027924363	-0.3422793742	0.0547151669	-2.0306597991	-0.0894340745	78:1404
TTPA	ENSG00000137561	0.770827768	1.5282837703	-1.1536497012	2.1716276854	0.3076810616	0.6543028289	2.3428915976	0.7029475555	-3.0123399674	-3.584851728	-0.4217016794	-1.31397682	-1.0520384965	-0.163329256	-0.1467054703	0.0653463222	-0.0581064492	1.0059887931	1.483262427	0.0653463222	66:417
SLCO5A1	ENSG00000137571	1.0878843118	-0.8778911257	2.3307369061	2.1179690051	2.0909821761	-0.0740788702	-0.166829765	-1.6648289171	1.4386025384	1.7414583548	2.2772556036	3.3796142757	1.8977283456	-0.7214107643	0.2130691047	1.2880871417	0.6446624183	-0.5628693064	1.8107625292	1.2880871417	86:2111
TRPC6	ENSG00000137672	-0.9295013782	0.4753562466	-1.3038306009	-0.6638619401	-0.6911495127	-0.5682047399	0.9570362993	1.9597806053	1.1527421096	-2.0673933404	3.1191556707	-0.3976124584	-2.0563128428	-0.1314608235	-1.2173071062	-1.5017160259	2.4705889012	-0.8086149212	-1.1151962123	-0.6638619401	80:1559
TRIM29	ENSG00000137699	0.1584331534	1.6337332129	-1.8427404501	5.5315168157	4.8601221095	0.6161604243	0.9362448717	-0.400183649	-1.7566933545	1.9323304461	1.511085164	1.8284869646	4.2674059326	7.037556132	-1.4404265147	2.4149740909	9.4809936607	3.4687496292	0.8098279524	1.6337332129	86:2052
BTG4	ENSG00000137707	1.3722332902	0.5027738624	0.9196690143	5.5828830487	3.3302886777	2.8128783411	0.2725234397	-0.3745271536	1.8068020218	0.8286549701	0.5596892954	-0.7446716144	-0.4219548139	4.0351945058	0.7753186809	3.0191222132	6.2687215949	-2.5906629024	-1.1692875986	0.8286549701	86:2051
ARHGAP20	ENSG00000137727	-3.4079433427	1.0374860301	-3.0470061662	-2.550985385	-2.0951540867	-0.626805997	1.9581182198	-1.1886900979	0.0262860535	-1.054094484	-0.5972678076	-0.0648025549	-1.6780731165	0.1856828368	-1.1763316317	-2.3232911423	0.9264810712	-1.1663449438	-3.8493015298	-1.1663449438	83:1822
ITGA11	ENSG00000137809	0.7176189696	4.0987590392	1.1025327049	-3.9531347857	2.1890685918	1.4122590702	2.7304775552	1.7686318366	-0.2445841936	-0.9625481701	2.4160760338	2.8684712823	2.6339958987	1.286094787	0.1789534828	2.0737238774	3.0707909416	0.9200451193	-3.5083011795	1.4122590702	93:2584
PAQR5	ENSG00000137819	1.4734749829	1.0601948768	1.0691517119	2.2784123549	-1.9054173902	-0.9858150446	1.1208749064	0.4544126015	-1.9243874192	-1.4369215534	2.9772160373	-1.3384691829	-1.9408385579	-0.2410283971	-0.836826153	-1.1793150502	2.6200131959	-0.3314132782	0.7264048145	-0.2410283971	98:2904
ITPKA	ENSG00000137825	1.3143319853	-0.7286797117	3.6349692456	3.5308080723	-1.4874893783	-0.6226065858	-0.5992555335	1.8117052774	4.2226295093	2.8188731488	3.338045729	5.4917645805	3.8631034685	3.7155718393	-1.2958499254	-1.1706506661	1.5956358833	2.0196339713	1.2462555834	1.8117052774	104:3226	104:3227
SMAD6	ENSG00000137834	-0.2636832974	2.8384176681	-0.540940344	-0.3127072895	1.0418227371	-0.0858278869	2.5917145626	0.5427089727	-0.1896689421	-0.9422841997	-0.0965765253	-2.5409742678	-3.4506171989	1.0499744312	-0.7916825134	1.4015667588	1.0417166516	-0.0239289452	0.2763743699	-0.0858278869	62:29
PLCB2	ENSG00000137841	0.2099462026	-0.8628197866	0.1494503794	0.9447793817	0.2326283851	0.8842406516	1.1459732527	0.9530398575	1.9796126694	1.6753770855	0.0726402682	-0.2244746909	-1.3188633929	-2.19078654	0.1864668544	-0.0229231575	-1.0832712855	0.0545810003	-0.0294957491	0.1494503794	107:3351
PAK6	ENSG00000137843	0.097807787	-0.0759348993	0.5213757976	4.2421798664	1.3320081058	0.9702826642	-2.6828707097	0.2293406068	-4.0213839007	-2.8966035074	2.1974130574	1.2247464568	1.4832209321	0.8875645533	-0.2974338333	1.0513620577	3.01597781	-0.1126205723	0.9942142597	0.8875645533	96:2797	107:3351
DUOX1	ENSG00000137857	-0.5469822494	-0.1806374583	-0.2541328473	3.5312044096	1.4382979797	-0.7515824352	1.0134220637	-0.8062468467	-0.1876922659	1.387361782	3.1808295829	-2.5066270299	-2.0650486999	1.8329529153	-1.7156804686	1.6332154596	4.0001266231	0.048270225	0.4022277941	0.048270225	80:1584	83:1840
SEMA6D	ENSG00000137872	-0.9445501275	1.2490178793	-1.5503100244	-0.3114729335	-3.0314733446	1.1466884757	0.2669731926	1.4567613415	-3.1076102337	-2.6433930209	-0.1640368311	-1.9240674381	0.0328091945	-0.1553855891	-1.1498361666	-2.0643791741	2.3115868605	-1.0282675278	-2.1319632817	-0.9445501275	94:2666
BCL2L10	ENSG00000137875	-0.0553441033	-0.306815767	-0.5483602057	3.3235050141	-1.0920138006	0.6774353097	0.0549185391	1.1718063423	-2.2347552389	-1.5118609216	1.6151397669	6.2715893476	5.6954426707	0.1301280015	0.7070233478	-0.1403711108	1.6720702207	0.6211471865	0.1280467809	0.1301280015	64:193
SPTBN5	ENSG00000137877	-1.3764341819	-0.862904952	0.1427579533	2.7819213658	3.7499518519	0.8339814423	0.8163440592	0.2491551776	1.3207532339	1.3243597231	0.9527384756	1.6973012117	2.2498527567	1.0766232086	-0.6036501431	3.8608355944	3.0633561607	-0.0866836736	1.1953602017	1.0766232086	67:460
GIPC2	ENSG00000137960	-0.4677133636	0.2358551604	-2.7018551768	0.1409660234	-0.6257802944	-0.1429602954	0.0067803941	-0.4064732145	0.565728747	-1.4630788472	-0.5296182993	-1.655016767	-1.9281470891	-0.4834583976	-1.0386799301	-0.157855809	0.1275311532	-0.79632677	-1.4102272757	-0.4834583976	83:1848
ARHGAP29	ENSG00000137962	0.163700356	4.6735204589	-0.7185848321	-0.9285233462	0.6706137631	-0.1377285267	6.3743922639	0.1251037005	-0.449156499	0.4522487473	0.5406499854	-1.0530853191	-2.4012526771	-0.6678298872	0.2557359884	-0.6188920003	1.835723583	-0.2634752868	-0.436173656	-0.1377285267	77:1354	77:1355
CGREF1	ENSG00000138028	2.8093255266	1.6026248879	0.853993339	-0.6247184761	3.8032847834	0.0155806431	0.7980091834	-0.4876378836	3.9689400469	1.4517866542	2.3140157271	4.273643546	4.226273571	2.1400157088	1.59667638	3.3346644753	1.7566359985	-0.3154088601	-0.6522825619	1.6026248879	93:2611
CYP1B1	ENSG00000138061	-1.3096746517	5.8136041464	0.3588499429	-1.8397945973	0.1808939729	-1.890249161	6.8076028101	-0.3513699217	-1.2531099254	-0.5382864622	2.9323175222	0.1377588134	-0.1089776787	-0.1184899899	0.5484083989	-0.8305726425	0.0107933907	2.8825843864	-3.2760215354	-0.1089776787	97:2868
SIX3	ENSG00000138083	1.6479655162	0.7857435762	2.9240108805	6.2260026325	3.7117557416	3.8473724513	1.2257568242	-0.9703824077	0.7447892796	2.2390552914	5.5236752476	2.7586915092	3.0653984599	2.2771994184	1.5804940921	2.9549848521	7.3301647792	-0.0786732899	5.2107319534	2.7586915092	119:3783
TRIM54	ENSG00000138100	2.2519974409	1.3386682521	0.7676131351	4.6343972772	2.8813595519	0.314567961	0.9168668349	-1.8435717971	3.7521443303	0.9311887475	4.9722805719	5.0955083301	3.3960870469	4.1092117584	-0.4791945476	3.6855993802	0.6221064901	3.102135568	1.8344257897	2.2519974409	94:2682
CH25H	ENSG00000138135	-3.3207985655	1.987565574	-1.1473046793	-1.6670208279	0.1923683835	-0.0033289098	4.4434550963	-1.1126213809	-1.9460355262	-1.7722777995	0.1654042853	-0.9899668184	-1.3062185002	1.3913711302	-0.6957463227	-0.7136980484	-0.348562611	0.8106208839	-1.2790992303	-0.7136980484	91:2433
LBX1	ENSG00000138136	3.671389415	-0.4016457218	4.4353089128	6.3043932781	4.0801168891	4.9657811672	0.162991007	-1.7167741195	2.3646616884	-3.1086723608	2.2682915187	-0.685212168	0.2821332355	2.8693582591	0.318223887	2.230371727	7.4973975448	5.151434732	7.957446144	2.3646616884	120:3792
EXOC6	ENSG00000138190	-0.203421338	-0.5583507061	0.5513611356	0.0888282204	0.4359104157	0.2479611687	-0.3265498301	0.1784656562	-0.370457855	0.0568542101	0.9548118395	-0.3497745272	-0.7250861886	-0.2089152417	0.356093034	-0.035290191	-0.0400632713	-0.3668905039	-0.2855755328	-0.0400632713	112:3560
PLCE1	ENSG00000138193	-0.6118397851	0.0030692393	-0.2892727136	-1.1049122351	-2.1037894727	-1.0946319151	0.0015135208	-0.4254245958	0.1698422348	-1.744593919	3.0498113077	-1.5000959873	-1.7092414852	0.2641754058	-0.5174939678	-1.6901721402	0.4959379804	0.2357172536	-0.4718530271	-0.4718530271	67:431
RBP4	ENSG00000138207	-0.4453238453	2.6913038293	-4.606723774	4.2309518802	1.4990794761	2.3102706687	2.5565672313	-0.3494369234	0.5945057188	1.0487907535	-0.4358391856	-1.844491153	-3.3544611847	1.8279174701	-1.5722109776	1.6191758079	3.3441422138	1.0240432168	1.3262140903	1.0487907535	81:1644
ZNF365	ENSG00000138311	1.7769388934	-1.0711830722	0.6066205712	3.9721437332	1.563856172	-0.9025373977	-0.1743863133	0.7515346952	1.9687126649	1.8121189791	2.6844356912	-2.0052566001	-0.9351063984	1.0318171999	-0.4273368985	1.1600912178	4.839951679	0.3942188961	0.9913403852	0.9913403852	64:165
ADAMTS14	ENSG00000138316	1.3502314967	3.2496830484	3.030718473	1.4148267948	1.4616732016	2.1596548926	4.128928246	3.1362091267	3.2642673851	3.1628294069	2.3184337687	3.2804500837	2.65245002	0.3037449776	0.1487912617	1.9362027918	2.1987964899	3.6890118043	2.3044604674	2.3184337687	79:1476
HECW2	ENSG00000138411	0.3192433648	-1.7116175131	-0.0015177845	-0.6550478719	2.1563041694	0.7695026034	-0.9643192575	-0.2550954952	2.1237388376	-1.6020998439	0.462942753	-1.2444884998	-2.5936620096	-0.903663091	0.0875067337	1.2676929267	1.327406877	0.241634664	-1.4821201735	-0.0015177845	72:945
HCN4	ENSG00000138622	1.4593002469	0.8598695798	1.5952073001	2.4842690663	-0.4418962615	0.5432303383	0.6137510606	0.265943378	-0.9828798375	0.5202846774	2.6231469859	0.7927936162	-0.0551521752	-0.4290740356	-1.5256134374	-3.1711850308	2.0573855173	4.5860092632	2.0342519344	0.6137510606	87:2140
PCDH10	ENSG00000138650	-0.9840475878	1.5962841209	3.2562371959	-2.0171695694	-1.7656008829	-2.2657125807	0.8315668952	1.2001679392	2.1790746004	0.8431546087	0.0478970509	-1.1126846708	-0.7878509286	2.7814872319	-0.9673027398	-2.9742175116	6.041901475	-1.1144998855	-0.8819706573	-0.7878509286	94:2687
PRKG2	ENSG00000138669	0.0475290809	-2.5281140185	-0.7464606622	1.9733279407	-3.9112182841	-1.1319834438	-2.2290174987	1.0504740026	0.1066297893	-0.3827676847	2.3111486266	-2.5643343298	-1.0076608867	1.0228074095	-0.7854025694	-3.2870413785	7.3591224939	-2.2046001885	0.0217798921	-0.7464606622	81:1715
RASGEF1B	ENSG00000138670	-0.2653706622	-1.2097656824	-0.8536003665	1.0701260531	0.1585651151	0.2667820899	-1.4458103443	-0.0708142062	-0.4804381706	0.7895650919	-1.2128414957	-1.4817908846	-2.0792757168	-0.255921463	0.1146830794	-0.2674045884	-0.5392422579	0.7491167316	-0.2596027287	-0.2653706622	87:2167
FGF5	ENSG00000138675	2.0164015438	0.9903681565	4.0092450208	2.6426948737	0.9999085688	-2.2956885435	-0.4277280273	1.9447293054	0.9254697357	-2.7243035514	3.74897984	6.0729265585	5.7859860388	2.1542392212	-0.2327510021	-0.7634489167	9.6057205043	1.0843877809	0.1231488225	1.0843877809	68:578	100:3045
AGPAT9	ENSG00000138678	-1.3686203707	1.6327391054	-1.5366181173	-0.1578729381	-2.3765037475	-0.5006229565	3.0070300556	-0.2074593843	-2.750626463	-3.2256252619	-0.3861349901	0.0867938805	0.7483769824	1.1430830156	-0.2533036697	-2.4905983423	2.1291375529	-1.1465592003	-1.6605265487	-0.3861349901	65:330
BMPR1B	ENSG00000138696	1.2537155003	0.8354516095	4.2287947376	0.2118244855	1.3268120543	-1.3484126483	0.868894233	1.6392573725	-3.8069344919	-3.1380068192	0.7269057103	0.4896143014	-0.334994164	0.3583169994	0.7275263934	0.9385459882	6.7151680591	-1.7986800778	0.6303436266	0.7269057103	78:1453
TRPC3	ENSG00000138741	-3.0050350892	0.9480930117	0.3344782287	-1.2439665158	-0.0849760273	-1.553364269	0.6792662522	1.4303267523	0.337985596	3.2958332897	2.8765697288	-1.1899505857	-2.403323559	-0.7233186044	-1.4824714058	0.537482137	1.8071249011	-0.0418728212	-0.9416085406	-0.0418728212	88:2254
INTS12	ENSG00000138785	0.1240705376	-0.2345882689	0.1635652697	0.0737876028	0.1907962248	0.2926812494	-0.6694260902	0.5393751757	-0.2699377108	-0.5202776355	0.5322478032	0.1360823652	0.0557573536	-0.1441734937	-0.0730410005	0.1699521895	0.0270160753	-0.2444479	-0.2133952681	0.0557573536	93:2618
LEF1	ENSG00000138795	0.6802540491	5.3031926171	1.8970785724	0.1688019326	2.3853131109	1.770834769	3.8161952359	1.0230471017	1.3384002507	-0.7416526746	3.56506521	1.0665008721	2.0981010902	-0.481362888	0.6025322491	1.9200299113	0.1103785897	0.2442779311	1.5783068717	1.3384002507	110:3514
FBN2	ENSG00000138829	3.4692821589	1.4705084053	3.4330769897	1.6062189868	0.4778359796	1.9980306312	3.1417893101	4.1512974533	-1.5813723981	1.2970068987	0.9020589389	3.486142661	5.8207792891	0.3155705632	-0.317994405	0.6351267506	1.8808883187	0.7506560032	3.5300610243	1.6062189868	82:1803
B4GALNT3	ENSG00000139044	0.1755447864	0.0935255171	1.4982021495	2.0064738145	-1.087241431	-1.2907023349	-0.5354339845	1.1374351896	-2.9625929544	-2.8075626834	2.0371597115	1.1148631352	0.616264917	1.3464278979	0.0546360052	-0.8430217439	2.8727667285	1.2795476189	1.8998336532	0.616264917	80:1573
PRICKLE1	ENSG00000139174	-0.986111003	2.4764295546	0.39729488	-2.1077336415	-0.288466664	0.9113614664	1.0454445544	0.1058590194	-0.6301273351	1.3507100909	0.4495860126	-1.2970698546	-1.3166662816	-0.9219276584	-0.7872791745	-0.7020879186	0.4837164279	1.1216819154	-1.7291138075	-0.288466664	79:1490
SLC38A4	ENSG00000139209	1.1640177741	0.7611265721	-0.4655987472	-0.5333430851	-2.0276580577	0.8427173093	2.2624566413	0.5666648579	-1.7686017388	-1.1912027221	-0.7145773104	2.4301349565	2.5495918007	1.0477541155	-0.6101171214	0.8052216559	1.4179894477	0.499378032	-1.4698938048	0.5666648579	90:2360
COL2A1	ENSG00000139219	5.4860644623	1.265936548	3.1105755357	0.7016934308	2.0260217353	-3.437088093	0.110465189	2.7810589336	0.7125776713	0.6452716581	9.232834241	6.2533967834	5.8949260972	0.2285982891	3.7122008402	0.0318446982	8.5894961192	3.2230912899	5.3607828691	2.7810589336	113:3602
PPFIA2	ENSG00000139220	-1.1863144742	0.3850534642	-0.5635373631	-2.7856447213	0.5851011944	-1.0871996288	0.9885296761	0.1438715354	-0.5057314238	-1.7318462192	1.1806164798	0.4269200359	-1.3148162324	1.0883054948	1.5474651383	-0.4861000238	3.9321640823	-0.7633212504	-0.9358650397	-0.4861000238	80:1575
LGR5	ENSG00000139292	3.1161788649	0.1859629475	1.175093471	2.6335709491	2.9935455166	1.518506903	1.1388950598	1.069028502	-3.7786586068	-3.9147549513	2.9961369515	1.0866366079	2.8115953573	2.7780978622	-0.8651730457	3.068604389	2.5555264922	1.7435900204	1.6548172475	1.6548172475	108:3400
ASCL1	ENSG00000139352	4.4697222031	0.9777864903	5.1720324765	3.972604454	-0.8151115419	2.9923089466	3.4971254169	-1.2343115398	3.7949121686	5.6370961247	-0.1282692717	5.230058477	5.9321324104	2.0224977431	-0.7558866718	-1.947415323	-0.7801035522	-0.8093076206	2.5654725019	2.5654725019	80:1567	104:3216
TMEM132B	ENSG00000139364	-0.6464086534	0.3533499929	-0.5776603866	1.4936284543	-1.0131414936	-0.0654605608	1.2467698714	-0.220313783	0.5092588336	0.4948971843	2.4845826354	0.5001995786	1.4445048405	1.5877583997	-0.655925541	-2.3823199872	3.7672497429	-1.2756023549	0.1877082239	0.3533499929	98:2896
FOXN4	ENSG00000139445	3.6469919276	1.7126206064	3.2669154736	0.972313198	1.3569473572	1.4507306095	2.2556193981	-2.0485322751	-2.0010831267	-1.4248280863	2.6247637038	3.0418292403	1.6104394204	-1.2292137825	2.2733794306	1.2753740526	1.2518707645	0.0261167673	2.7850928767	1.4507306095	97:2844
PDX1	ENSG00000139515	3.3727670707	-0.2268511671	5.1621278396	9.2480085514	5.2051427657	0.8472053702	1.088896003	3.8943535968	-2.6694453187	3.2362418623	2.4599111468	9.8765727569	7.2738209886	-0.2991632553	2.6854734484	4.7432325577	5.55928278	7.3500696802	5.418413188	3.8943535968	116:3709
DHH	ENSG00000139549	-1.449617726	1.9721928732	-0.4366772664	-2.6847340842	-0.7687385518	-0.163595794	2.5418579558	-0.4626319686	-1.4146710048	-2.1403753944	1.3275872878	-1.7560289434	-2.5267046901	0.0772994144	-0.147401921	-0.9649361271	1.8669863511	0.5189726368	-1.6867979071	-0.4626319686	113:3603
ACVRL1	ENSG00000139567	-0.9563752227	8.0552952896	-1.0379827618	-2.9141850612	-1.599302944	-0.2818129096	9.5725631081	0.0793299745	0.7920662686	-0.8095063036	1.5722134445	-2.6141146557	-3.3166692564	-0.190049502	-0.679363778	-1.2917899441	-0.2616388509	0.0669837806	-1.4688811769	-0.679363778	68:526
ZIC5	ENSG00000139800	5.5627224928	0.6366375734	2.8833793477	8.3776410252	8.6477434733	2.1212591136	1.0986997252	4.0833219468	3.5211262199	3.9176485982	7.3686355983	6.2633030727	10.0517037297	7.1438905055	3.3423434589	8.1617847025	3.9469573873	-0.5547211724	7.0504310729	4.0833219468	114:3636	121:3805
SSTR1	ENSG00000139874	-1.7552930086	-0.1788662382	-2.3254197572	-2.2378547574	-1.3039275732	-1.8848653323	-0.0614537317	-2.2707859368	-0.7065709014	-1.3981879762	0.4814957977	-2.0342784069	-3.8123413844	2.4844932713	2.1155849689	-1.3823671698	0.9551855014	-0.4154230633	-1.2671332395	-1.3039275732	86:2069
RTN1	ENSG00000139970	0.8335331934	3.2333755325	0.0723239482	-0.4108799783	-1.3621914492	-0.3740052953	4.5143160658	-0.1661098097	0.6462969132	-0.1020408617	1.6174245257	-1.3443518494	-1.4562946922	-0.7021652296	0.7319400775	-2.6713876792	-0.3683085706	-1.1803620607	-1.0856651798	-0.3683085706	97:2850
C14orf37	ENSG00000139971	-0.4801145478	-0.3358719643	-0.1245391196	-1.9551524838	0.8162166739	-0.0120563036	-0.2745465559	0.4448485371	-3.1498878149	-2.2152599667	0.0679056349	1.0914816166	1.6360769795	-0.0018904846	-0.8389542887	-0.0245785642	2.4513705985	-0.6125647574	-0.6730128807	-0.1245391196	70:717
ESR2	ENSG00000140009	-0.1517942468	-0.9402149945	-2.1617174788	0.8575102286	-0.8826585667	0.505692812	-0.6345727376	1.1085685765	-0.788004349	-0.1063348727	1.403794522	0.8881105079	0.6681625573	-1.8418459572	0.3627943803	-1.3733238838	0.1631425518	-0.9522457368	-0.445279331	-0.1517942468	71:817
KCNH5	ENSG00000140015	0.0602766641	0.5386687542	-0.4041035124	1.2638532353	0.542342904	1.6754099483	0.3812535005	1.7117653792	-0.5105685952	-0.5759799168	4.8539545282	2.5090791709	3.1140818688	3.414194595	-3.1918087535	-1.1155940576	0.6677388598	-1.23167216	1.8397354867	0.542342904	88:2211
STON2	ENSG00000140022	0.8887439279	2.5865769542	-0.0719262039	3.6287204484	-0.4158922505	1.4976166897	2.1383940031	1.779865582	0.3606748202	0.1540389923	0.556101258	-0.0092943565	1.655693232	-0.2547103206	-0.1900335009	-0.2110937969	1.1517572674	-0.7424276604	0.9478323892	0.556101258	78:1417
SLC24A4	ENSG00000140090	-1.2106642979	1.8512292955	-1.0333450983	-0.0758929183	-0.8417312925	-1.123744214	2.8004855372	0.2056406214	1.6341148972	0.3007626233	-0.0262975825	-2.2012340541	-3.0464573592	-1.1643065987	-0.9179359031	-1.5614361947	0.4053579864	-0.3429512456	0.1781924266	-0.3429512456	97:2852
FBLN5	ENSG00000140092	-2.5835319603	1.6553829657	-1.7901058825	-3.9798228085	-0.9914897459	-0.7796534062	2.613014952	-0.5832180752	-1.8564529075	-1.9357642054	-0.1875507912	-1.9108141742	-3.1004981807	-0.5892594966	-0.4767650691	-1.2002732294	1.1908972064	-1.3731111785	-2.2238413352	-1.2002732294	71:819
DUOXA1	ENSG00000140254	-0.4827663007	0.8471897262	0.0381497725	5.233889337	1.1043643454	-0.1063579925	2.2313030826	-0.3153338812	-1.2166039878	1.5706743348	2.8951848773	-2.0031562429	-1.2959618833	3.8753604726	-1.7735153414	1.1110510873	10.9189584958	0.135729107	0.9267297589	0.8471897262	80:1584	112:3565
DUOXA2	ENSG00000140274	-0.916683862	1.7960128078	0.2828936881	4.0204280756	1.8252547292	-0.2780133272	1.5979106813	-1.2552999629	-0.4948419223	0.5689709157	5.6461145054	0.4781015384	0.7705735337	1.2196395812	-2.3513190247	2.5123704877	7.879721588	0.2098963804	2.3512193752	0.7705735337	112:3565
DUOX2	ENSG00000140279	-1.3978668584	1.7686365961	-0.7116259646	5.0811964779	0.7551295935	-0.2596098478	0.5264833686	-0.852022868	-0.1765647491	-0.5878045652	6.0886954493	1.7179193384	1.7671629211	1.6003426594	-1.8056365377	1.4522653737	7.9976187678	0.3160850079	2.0186036514	0.7551295935	112:3565
SLC27A2	ENSG00000140284	0.7978884785	0.4817143506	1.3510605472	5.5957489081	-0.746781782	0.9495008385	1.315084948	-1.1780718485	-0.045937849	-2.0236998784	-0.7532305272	1.2070406868	0.1146984896	3.2044254284	0.8955007554	0.1360848916	-1.2970519946	0.7803963004	-0.5473115039	0.4817143506	89:2298
BAHD1	ENSG00000140320	-0.3465126622	-0.2850732783	0.1904250239	-0.3430045044	-0.744739501	-0.0114503157	0.359124195	0.4857201664	-0.7081091403	-0.4716181235	0.665665864	-0.2716565639	-0.3609411284	-0.2633087704	-0.1072749787	-0.132443409	0.5103760815	0.1255925454	-0.7326310154	-0.2633087704	100:3015
SCAPER	ENSG00000140386	-0.6542944119	0.2072915829	-0.60370099	-0.0056809926	-0.4584092675	-0.1976093939	0.3950201348	-0.0114724156	-0.4135032988	-0.4367921253	0.4642100098	-0.2736831971	-0.5954137314	-0.3337755499	-0.0893931452	-0.3598641766	0.4198065818	-0.2805058178	-1.299935031	-0.2805058178	104:3228
TPM1	ENSG00000140416	-3.5457275452	3.07983777	-0.4150248102	-3.3796001986	-0.7997895556	-1.6411059041	3.5349796475	-1.2325643531	0.4605091348	0.4039046566	1.2147876828	0.2758047181	0.0541243806	-0.3965881353	-1.252531616	-2.133391964	0.9577806868	-0.0623221733	-2.897635115	-0.3965881353	68:535
CYP11A1	ENSG00000140459	2.8068802592	0.7094035597	1.0044335821	-2.1694416744	-0.9283284289	-0.3860373893	0.9498358257	-1.1963507353	0.2569661589	1.1581860136	0.7119535271	0.9365171464	1.0684751239	-0.8424095617	-1.7575392653	-1.1976908347	4.8014700261	0.3002799343	-3.1571130127	0.3002799343	73:1007
CYP1A1	ENSG00000140465	2.1408130869	1.6677887365	-3.9725006529	-5.722525871	2.1312323612	-1.5011093442	1.2066528645	-0.1250172042	-3.9617208179	-2.4108927651	1.3312513345	-2.1622277772	-3.9792431493	1.6818025685	-0.2052855876	-3.5288271728	0.0023671591	-0.3925586377	1.3898096316	-0.2052855876	88:2214
ADAMTS17	ENSG00000140470	-0.4383416525	1.7031230609	0.7074016713	1.0934273255	-0.0971997011	-0.2065350346	1.8322425672	0.7821988281	0.2546871394	-1.6431820965	1.6298226127	-0.5643189508	1.3616897617	-0.4989331263	0.1677616227	0.1897488971	1.1242527477	0.5180107628	0.193001733	0.2546871394	79:1499
PCSK6	ENSG00000140479	1.3554319589	1.4891948665	1.0737886432	1.4622943275	-0.9452872659	-0.0048063013	2.4369351041	-0.1479506385	3.2153951303	-0.4483862827	0.0159689929	0.9020819674	0.3434073089	-1.5147139707	1.7654846174	-0.7615944612	4.2390358997	-1.6091949384	0.4350561473	0.4350561473	71:820
HAPLN3	ENSG00000140511	1.3711579156	2.4400937328	0.0942341588	1.1162296905	2.1526839601	1.8494372418	4.7874813301	1.2098459575	2.3145196835	0.6404946959	2.416818479	1.2502948179	1.8057841732	0.1293303867	0.0368143654	1.7028580314	-0.3079799875	0.505674126	2.0792139671	1.3711579156	70:723
RHCG	ENSG00000140519	-2.7396276308	-0.6252404164	1.9981994848	6.645425294	2.8356589808	-1.0472194182	-0.5022066429	-2.3854628086	-2.2674566821	-5.0929511651	2.8055827057	3.30200118	8.6735365767	4.5071419686	-2.0034972325	1.7226316953	7.2535343015	2.6635385163	6.6099512101	1.9981994848	86:2070
NTRK3	ENSG00000140538	-4.3175283904	1.5773503989	-1.0836971362	-4.3553913333	-1.7851151109	-1.3912906841	2.8565414985	-2.2500646861	-0.7304332025	-1.4963564975	0.645536392	-2.0041986835	-1.1951089868	-2.0053682749	-0.9922807814	-2.7415178097	0.9363801326	1.9141181364	-3.0824910359	-1.3912906841	97:2856
ST8SIA2	ENSG00000140557	3.0260432598	0.0824336537	-1.8262670572	5.1069918683	0.0243729507	2.4089774181	0.6554259818	2.3156161061	-0.7750087376	0.1232692563	2.4931154986	3.9131013932	5.1190980718	0.9027063065	-0.0427486016	-0.4529993725	5.0377992474	1.6047326382	3.988943705	1.6047326382	89:2300
SH3GL3	ENSG00000140600	-1.0815146263	0.8479376967	0.9057494596	0.7684750025	-0.7749631397	-0.5616643984	0.5580615344	-0.5308651314	-7.8723130941	-4.8077877007	7.4353065358	-4.5457138201	-1.2585238028	-1.4953362975	-1.7709470335	-3.1190621654	6.358755155	1.0458619812	-0.0811270947	-0.5616643984	72:914
NKD1	ENSG00000140807	0.3299759559	1.4046922769	0.9093799547	0.5361815198	5.1046622653	-0.1760467389	1.8261795589	2.0961878694	-2.7512084394	-3.1292222598	4.2921042103	-0.4759814575	-0.4848110138	0.185006059	-0.7279962775	4.3811456304	2.5197603289	0.2994271912	2.0916745447	0.5361815198	74:1103
MARVELD3	ENSG00000140832	1.166172755	0.6174978585	0.423775543	3.496974882	-1.3243811373	0.8365658695	0.6155606796	0.9042516855	-1.9427817724	-0.0139571483	0.6477005477	1.5341879127	1.6848850384	1.4799315078	0.4691590787	-0.414372581	2.9181450056	0.26085793	1.6594533153	0.6477005477	82:1769
ZFHX3	ENSG00000140836	-0.249144289	-0.0908540186	0.0309823041	-0.6826368973	0.2505378152	-0.2600078875	-0.3173494332	0.7247048067	-0.1063384306	-0.2233073359	0.6170764438	-0.0123733675	-0.7281857516	-0.0650622207	0.2282941661	-0.3371196795	0.7531176118	-0.3638672394	0.095910822	-0.0908540186	93:2587
CMTM2	ENSG00000140932	-0.0367214724	0.3849227002	-0.788305414	0.5239479423	1.4909585242	-0.1118001982	0.6659889487	0.4840214586	1.9224333338	0.9783458518	0.0163340994	-2.7641544603	-1.7752683426	-1.6486381459	-0.8256205744	0.5787612018	1.8927177314	0.1453013209	0.3622761543	0.3622761543	72:917
CDH11	ENSG00000140937	-0.5889202769	5.4545426579	1.4944473588	-1.4834876436	1.971289962	1.5281655127	7.0039027989	2.3908632407	0.7387528497	-0.8947944821	2.6645332106	0.280801836	-0.4062442298	-0.0448511841	0.1291810089	1.5096551985	0.767842406	1.4130286911	-1.5732034218	0.767842406	65:291
NOL3	ENSG00000140939	0.4598919112	1.4311324817	0.335835686	0.9958800588	0.9622391679	0.224795023	1.7011888401	0.0678258226	3.448879795	1.5175336613	1.5841525658	1.0433977542	0.7310723222	1.1240493184	-0.0643764536	0.7074752154	1.0685613817	0.0776989289	0.7064724309	0.9622391679	98:2910
CDH13	ENSG00000140945	0.2122365467	1.2612142736	-1.4007953948	-1.7093284198	1.0052192392	2.3605484759	0.8721098795	1.2630688004	1.2690937811	-1.2022403879	3.5100165343	-1.9120131806	-0.1681076355	1.251369508	-0.1434162101	0.4891577665	2.0516362163	1.9103077067	-3.4406391887	0.8721098795	78:1422
IRF8	ENSG00000140968	-0.2702358672	-1.7923058121	0.0270767909	0.7090136473	0.1986253345	0.7919550986	-1.0463471263	0.6955029624	1.1437380265	0.5227871158	-0.6489846234	-0.8125962385	-1.2540287126	-2.9523831762	-0.212043502	-0.1659945539	-2.2853926504	-1.3083622542	-0.4796791684	-0.2702358672	83:1842
MYOCD	ENSG00000141052	-5.2642716993	2.1449317156	-2.2135544196	-5.6106977113	-2.1384093505	-2.7759352593	1.7514298479	-1.4059868829	-0.3952863934	-2.4609522908	1.0428003433	-1.9414783008	-3.8150046221	1.1277756752	-1.3143537899	-3.4374545628	3.1688001396	-0.1140056831	-5.2774180732	-1.9414783008	75:1169
RASL10B	ENSG00000141150	1.3505510265	4.7918214304	-1.1042879445	-0.9087770849	2.620317836	0.5296085233	2.0995831699	-0.2945454109	-1.2210805933	-0.956975141	2.3308200551	1.7310252359	2.2978835786	0.5990198044	-2.9434938017	2.0896108989	2.8628073855	0.0801191799	-0.5051424289	0.5990198044	73:1016
SKAP1	ENSG00000141293	-0.2653514899	-0.3556514392	1.1362404689	1.5232156997	1.5383196973	1.5133015678	1.0265451039	0.4112383891	-1.2102477983	0.4624860673	-1.0682742277	0.9644778497	0.2192965883	-0.6197642256	-0.7648480169	1.2714377966	-1.661209598	-0.3393370693	-0.3790301553	0.2192965883	63:107
RHBDL3	ENSG00000141314	-0.2654481246	0.0664585712	0.1342785828	0.3786248293	0.3576041391	-0.1327380981	-0.32415286	2.0263678346	-0.3666608285	-2.1088767089	4.7862239038	1.3283878918	2.9830592901	0.6370878457	-1.5264338499	0.1202064187	2.3644706537	-0.1038445284	-1.41252209	0.1202064187	100:3022
ARSG	ENSG00000141337	-0.3198382664	-0.609398936	0.8592761844	-0.0204337055	0.7382618958	-0.3076300168	-0.2498805224	-0.6374671634	0.178022242	0.4199851666	1.0380898353	-0.0715928676	-0.0842233865	-1.1687833891	0.001801335	0.1263000905	0.9472703868	-0.6087172583	-1.1063669969	-0.0715928676	66:384
GNAL	ENSG00000141404	-3.3118752618	-0.4062430008	-2.3259525501	-0.5724890604	-1.1390260985	-2.0010267044	0.4262572509	-0.5239565293	-0.330316913	0.3633304071	2.9330788258	0.3749600761	0.7634000551	-0.5276680326	-1.2735402566	-1.5550019159	2.5876247766	-1.4296476845	-2.5505521067	-0.5276680326	81:1684	93:2597
ASXL3	ENSG00000141431	-1.290105976	2.7857355411	-1.4539845529	-1.6727852464	-1.7514578573	-2.8272792135	1.4260828169	-0.9299022691	-0.882459042	-0.6552624008	-0.4869047426	0.9365816759	0.016091484	-0.4056355224	-0.9329845496	-2.0152665185	4.6497249095	-2.5989749298	-2.1430643492	-0.9299022691	65:299
ADCYAP1	ENSG00000141433	-2.8783717041	2.2281607408	0.7543022477	-3.8209200619	-0.3157953458	-2.2638553854	3.1618275059	-0.122762243	1.3168540072	0.6407878074	-0.2659983151	0.852488508	-0.9116110102	1.435323297	-0.3845921114	-1.1931646549	3.5781531342	-0.8512855154	-2.0893579223	-0.2659983151	117:3739
GATA6	ENSG00000141448	-3.0807114789	4.9231766625	-0.4250489521	-3.0125232399	-0.0925242782	-1.3018687343	6.2131742024	0.3784239951	-0.71351959	-0.4389492633	-0.1123741514	-1.8322464991	-2.5279398991	0.4279367886	-0.4541465628	0.2336051475	0.3894850631	-0.3662338945	-4.4202423454	-0.4250489521	112:3571
GREB1L	ENSG00000141449	3.5917739862	-0.3144035363	1.6184842428	0.7717695016	2.6037811928	0.6988251338	-0.0145095419	0.4810131194	-2.1757549791	1.0112925357	2.0711369369	3.7805831795	3.2834805326	3.574303231	0.3295353131	2.3433647095	0.1923288066	-0.5892532673	0.2539508506	0.7717695016	88:2226
SLC13A5	ENSG00000141485	4.7412902323	-1.7800987263	0.0806183909	3.6044988486	3.0883854573	3.8386797333	-0.4773312068	-0.5954067515	0.8595759059	-4.3061423172	-0.5143664544	4.473369762	5.8348460106	5.148638966	0.228566816	5.8843974222	2.6886212637	1.0079472113	-2.218939116	1.0079472113	92:2527
ZMYND15	ENSG00000141497	0.7716958372	3.1855531431	-0.3542048469	1.6833894271	1.3894278379	1.0044608575	3.7636073787	0.0989712593	1.7771537829	1.826729541	1.0162149518	-1.169963881	-2.1962705919	-0.1622843495	0.1547230375	0.8397335997	-1.3446267703	0.5212595645	-0.026017292	0.7716958372	62:35	81:1676
WRAP53	ENSG00000141499	0.9154072533	-0.0231634384	0.331909109	1.1428258599	0.5101787029	1.1440185194	-1.072408529	0.9379493427	0.0767712982	0.7643277109	1.1155312556	0.3920866869	0.3459902235	-0.3705719353	0.0241889649	0.4006376714	0.3671548563	-0.248187006	0.453974756	0.3920866869	85:2000
ASGR1	ENSG00000141505	1.0861560395	3.3808094167	0.0755295596	-0.8156408955	2.6965445373	2.1162543201	2.9475826801	0.2372198278	1.8676220071	0.7346980674	-0.2337002484	-0.0616678335	-0.8026942456	-0.7766845334	-0.2952349778	2.9608421135	-0.24984294	-1.0927632893	-0.0101161605	0.0755295596	79:1509
CBX8	ENSG00000141570	1.464081039	0.2092337646	1.2958806985	1.9441744945	1.7910351252	1.3736157348	0.0262504653	1.3487635224	-0.3013888888	0.4655444454	1.9638991598	1.7288059983	1.3586107693	-0.2203248888	0.5769170525	1.9445429167	0.2599819669	0.259854976	1.1604195774	1.2958806985	118:3762
SECTM1	ENSG00000141574	0.3240483432	4.728663453	1.3299148332	0.3845401357	-2.8476390426	0.5582999765	5.9717947984	0.2467810525	-0.2196004404	0.8210700954	1.2534217282	-0.4787245608	-1.3298953635	-0.6088783977	-0.3528310233	-1.6440558811	-1.3149915445	-0.1894880329	0.460047332	0.2467810525	78:1430
RNF157	ENSG00000141576	0.7326356835	-0.0892774073	-1.5306732112	2.1845156035	0.1160001775	1.5884894992	-0.4021693597	-1.2030930603	0.8627309206	0.9680309335	3.3078371218	1.6697130087	0.5176961561	0.0044644009	1.5502731118	0.8950462982	1.2367976195	-0.3072691066	1.2040299117	0.8627309206	96:2800
CBX4	ENSG00000141582	0.6524259575	-0.849257359	1.5968082243	1.6794153378	1.6176676582	1.2520863382	-0.6038173281	0.4019379622	-0.7425515749	-0.0320749798	1.5947302637	1.2413413162	1.0112871791	-0.4085881153	0.7361996046	1.5876904223	0.5696781866	0.5724807851	0.6056807435	0.6524259575	115:3680
RNF165	ENSG00000141622	0.8167660333	1.0261277248	-0.5495791611	2.3196116739	0.2755771349	1.0480480118	2.1884183813	0.9437059886	-0.008126159	-0.9096820589	-1.6017386522	0.3117578097	2.0554176459	-1.6483189626	-0.7950859066	-1.896779322	1.3632268224	-0.7905188753	0.1210088158	0.2755771349	83:1849
MAPK4	ENSG00000141639	-2.4838007182	0.9464237751	0.0416510483	0.1462306057	-2.8579265265	-1.2692313699	0.6131510408	-0.8214870922	-3.6486648063	-2.8750349646	1.0245044679	-1.5395742042	-1.9087684013	1.0919023934	-0.6929983692	-4.327998885	1.0025677752	-2.8444688529	-0.8542229053	-0.8542229053	88:2229
TNFRSF11A	ENSG00000141655	0.2546039384	0.7086608898	-0.6726484205	0.9234993195	-0.8307250453	-0.140611512	2.3402002061	-1.3611640576	0.4123753484	0.064604813	2.0032350794	1.5751689883	0.6243801953	1.8745991501	-0.1878766576	-1.2421680567	0.3539628906	-0.6735801444	0.4166583301	0.3539628906	108:3414
CBLN2	ENSG00000141668	0.3537732997	-1.5364591161	6.1702636565	4.5740896133	-2.5087193184	2.0400026639	-0.4667871776	1.1835752964	-4.0488571953	0.2350026556	2.5695756315	2.6668470735	7.2780926484	1.1734053628	1.3441917239	-3.4166635381	4.1877577407	-0.9100470425	2.1717333466	1.1835752964	93:2598
GRB7	ENSG00000141738	1.8001895791	2.6112408836	1.2240366727	3.3812327871	1.7311571602	2.1429856678	-0.5144395652	0.5369550109	-1.8133991532	0.632682442	1.6676488052	1.4288596533	0.9467207894	0.9117824322	-0.1021912301	2.7228823912	2.7500633386	2.1117216801	1.3709500896	1.4288596533	78:1424
PNMT	ENSG00000141744	3.87922025	-0.5265396259	2.2969141947	0.6379422996	2.5869960165	0.7021015524	-0.5057082719	-0.5293702897	-3.8634435382	-1.2943588013	2.2885337812	-1.3072742262	-1.1364748689	2.0943142029	-3.9748756652	2.9033298007	3.5266540383	2.9340485344	1.2055873198	0.7021015524	92:2521
ARL5C	ENSG00000141748	-0.5149601724	1.8978581842	-0.6671458109	-0.2192117285	-0.9771447791	-1.3779098543	2.0125481551	0.499095536	1.4859678272	0.0711482731	1.8329120268	0.3339984037	0.8079461713	-1.6204136938	-0.5941699253	-0.835368163	0.1441476678	0.5042488418	-0.5013306549	0.0711482731	68:543
STAC2	ENSG00000141750	1.1827137528	1.8157784962	-2.0974736788	-3.1820940906	0.4545410523	0.5854489423	0.3243603354	-4.019068472	0.7034851796	0.3927176105	4.7238956122	1.8911012788	2.7301878242	0.6889217272	-3.4995837476	-1.3702903371	4.9036605862	3.0515783187	1.3341421789	0.6889217272	108:3407
CACNA1A	ENSG00000141837	2.0940639109	-0.0040977486	0.1577616609	-1.2005312717	-0.1894617883	1.0681332199	-0.1173582851	1.2405884243	1.2067955244	0.5851068388	1.8257051581	2.065246146	2.0676200221	1.0969016277	-0.4064801179	-1.7103400004	0.4506407762	0.1442735265	0.3223826644	0.4506407762	82:1778
PPAP2C	ENSG00000141934	0.5679754335	-2.3999693305	0.7055716853	1.7973013413	0.8746342691	0.9188767236	-1.5122339237	0.5629200819	0.5274072008	2.3306284195	3.1359057074	3.1204472463	2.0272055925	0.8453089889	0.1995074997	1.3377501992	-0.1168957639	1.5355086872	1.5233510533	0.8746342691	101:3097
ATHL1	ENSG00000142102	1.7056362431	1.8573916584	0.7588810765	2.3512427468	3.2309531005	1.7897372553	3.5216575946	2.1682540275	3.1815649091	4.2043979122	1.9013322707	2.2927458276	1.5080806732	-1.6433446121	-0.3447668676	3.1958969358	-0.5703353191	-0.019865092	2.4365976429	1.9013322707	84:1896
HUNK	ENSG00000142149	-0.9742198358	1.4171992055	-0.7818339899	-0.3517418328	1.0262328875	0.4889591315	1.5189216571	-0.0510857213	-2.2523681232	0.0288558355	2.6941931326	-0.3579620164	-0.1877923123	-0.5399946813	-0.8820909055	0.8265705202	3.0802923315	0.494020934	-1.1213767646	-0.0510857213	85:2005
DNMT3L	ENSG00000142182	4.5889251362	-1.015268193	1.3583633308	5.2106052996	2.9566188554	1.5847947931	-1.2864446439	3.0788161217	-2.6853286341	-6.4948478293	-0.6682186212	1.6736731164	5.1392098737	-3.3874916809	1.2420652646	5.2009364126	3.5467729324	0.2334687153	2.2354284516	1.5847947931	88:2246
LMTK3	ENSG00000142235	0.5933566118	0.831825686	1.1967075944	3.2435495998	2.091113792	0.7883797884	1.4975103098	0.425558702	-2.3183188515	0.8172706343	2.4692127194	0.4960119488	-0.1367901967	1.2022411403	-0.286160877	3.5975007383	0.0402472913	0.5228948001	1.8538638563	0.8172706343	79:1520
SLC6A3	ENSG00000142319	0.0114939734	0.6768252937	0.8106601872	-1.0047485964	2.9900135743	3.6252220813	0.692344634	1.5501847213	7.7585217718	2.8210179487	4.119505606	4.7264097474	2.3397038943	2.5570862731	1.5519032056	2.0260309134	1.7095032377	-2.5026990635	-1.4938792541	1.7095032377	85:2023
CACNG8	ENSG00000142408	2.582735565	1.0489242978	1.2236987683	0.3069893415	3.6592787983	1.4152849188	0.383958448	1.9050725458	0.4848126516	1.2837901986	2.8906824319	2.2712423458	3.6030651526	-1.6449920296	0.3567152982	5.3761521248	4.8748401456	0.8870282461	1.0645641498	1.2837901986	73:1034
FBN3	ENSG00000142449	5.6160347654	0.3571949722	2.0731415127	5.4259642948	2.0570643178	2.1503997258	-0.0922520773	-0.7696285599	-0.5958844307	-4.8767437094	3.9129971376	-1.0366550846	-1.2096656819	0.5973510657	-0.6315664183	0.6338266266	7.4613779416	1.5495096423	1.4132093644	0.6338266266	69:647
EVI5L	ENSG00000142459	-0.2195708937	-0.9321523704	0.4812781889	0.1407247354	-0.2641588034	-0.0374454188	0.130241846	0.3058244025	-0.575582001	-0.5368930358	1.3922404283	-0.1100032052	-0.1606437665	0.0545999184	-0.1237287896	-0.5897246306	0.9336842017	0.138147548	-0.175790569	-0.1100032052	77:1357
SLC47A1	ENSG00000142494	0.4765562784	2.7455604368	-0.2231902843	-1.1831271402	-0.8809325167	2.8244600282	3.5350163437	-0.5533086594	1.7687493578	0.0688079824	-0.0448004968	-0.5777660623	-0.8029738266	-1.1895765726	-1.2720204466	-0.9781504557	0.2989881192	0.9899177619	1.4935869718	-0.0448004968	69:637
PTH2	ENSG00000142538	2.8168533176	0.8157500814	-0.5374216281	4.2549943615	1.9959536574	3.2460155063	0.3642201104	0.6897447646	0	1.6720006388	1.2376713721	3.7930126047	3.6646955172	0	0	2.2141410115	1.0959355843	0.5749211288	4.7750353193	1.2376713721	117:3741
IGLON5	ENSG00000142549	1.263713256	0.3283455124	1.0222265379	4.6435225419	1.3018226768	0.6057680995	0.0411565274	1.0097025815	5.939786071	4.7745711688	-0.506388815	2.2357315705	3.6955375057	2.2196612146	0.3445220703	-0.0974873405	2.6264380532	1.2469576686	3.3283070318	1.263713256	73:1033
MMEL1	ENSG00000142606	0.8056859487	1.0787828207	1.6128379952	-0.7432403137	0.5523779486	0.3950118693	1.3865565824	-1.3316547785	-2.6563781917	1.3342786195	2.2050446414	-0.0019124313	-1.7358222164	2.828096116	0.2098881456	1.8097807258	-1.015310703	-0.2276294584	1.1974475404	0.5523779486	64:178
PRDM16	ENSG00000142611	-1.285430249	1.1782327974	-1.5910565408	-1.1725476925	0.616639347	-2.2237559625	1.8696094091	0.5132368125	-4.2433136235	-5.3065895746	2.3341317696	-0.5887246492	-2.8955965363	-0.1983695414	-1.5502840609	-0.4547696961	0.8806523681	-1.3512236712	-1.2111222221	-1.1725476925	65:283
C1orf94	ENSG00000142698	-0.4336581249	0.5449996048	2.9071188677	2.5990749613	1.7493156369	0.0276242904	0.71003594	1.610852439	2.2460594936	-0.486184433	4.8325130237	3.2251564337	2.395659421	-0.3477022735	-1.0987687305	-1.6533340158	4.9087812595	0.9069166359	2.6915597322	1.610852439	90:2363
DMRTA2	ENSG00000142700	3.8581541768	0.36941298	3.1642892561	8.576767217	5.390491375	1.6609785638	1.191522052	3.5999630784	-0.3336802677	2.29635044	2.4031915315	6.6003760985	6.2381210029	-0.8330947322	0.838360264	4.1530467944	4.5886022291	-1.2343077325	5.9133580864	3.1642892561	119:3777
CYR61	ENSG00000142871	-3.1702867249	5.9262068472	-1.7240042921	-2.3904028032	0.4749105601	0.0600096307	6.9879153537	-0.5517816369	-0.7044957439	-1.7067302123	-1.1277368854	-1.5953826564	-2.1788400436	0.603039797	-0.4612032283	-1.016733843	1.0460536349	-1.8252403312	-3.2972393502	-1.016733843	68:550
TMEM61	ENSG00000143001	-0.4790714521	1.0156466122	-0.2839119383	2.8025426558	-1.3950442881	-0.2709429136	0.5343218807	-1.6248358961	-3.9452814292	-2.40460239	3.7063900107	1.7888250886	-0.1141350544	1.3042386485	-0.7985392893	-1.4531419871	6.8817070397	0.5412549492	-0.7516984018	-0.2709429136	75:1162
SYPL2	ENSG00000143028	-2.3093543504	2.2155877791	-1.2051355613	-2.9038837631	-1.0565016506	-1.7449719909	3.7250964884	-3.1939108002	-1.4311478807	-0.4042204631	0.5859806572	-0.818275346	-2.1087003761	-0.8400963011	-0.711407652	-1.8706071068	0.4993669389	-0.6546731015	-2.5044889871	-1.0565016506	99:2950
BARHL2	ENSG00000143032	2.9552158899	0.9912470173	3.3756887137	2.76485291	2.6859498039	0.832938781	1.1464800225	1.7049193246	1.5185599559	1.1587756217	0.929124906	6.3370087729	3.6874931415	-3.0999286266	1.7999018972	0.1700324518	3.1625524136	0.7303242091	0.9187885045	1.5185599559	111:3544
IGSF3	ENSG00000143061	0.748531851	1.7108459408	0.7586719092	3.4138468583	-1.1986185666	1.0216127267	3.8545231329	1.3606610938	-1.2935965334	-0.2546188135	3.5361206504	0.0235914608	1.420382678	-0.0995132966	-0.1730472877	-0.4320830251	2.7887969492	0.957654277	1.7161505306	0.957654277	70:701
RXRG	ENSG00000143171	-4.9011979442	1.0132614415	-2.5830197834	-0.893628416	-4.0127435827	-2.326004466	1.6503282399	-1.1241769096	-0.9500269045	-3.1172346403	1.8275570359	-2.5238447298	-3.4548171916	1.6759848114	-0.9921789567	-4.7491468669	-0.3631372071	5.1939068717	-0.508936825	-0.9921789567	77:1319
ILDR2	ENSG00000143195	-0.3465257333	-1.3277878615	2.0532925515	1.6425232677	0.6999627894	1.1711155583	-1.48952418	0.8986005601	-0.051435858	-0.9658421753	3.6118693999	0.130425484	-0.925845289	1.0156068914	-0.8488445288	-0.6312691604	2.5385144302	-0.2902738235	-0.123519834	-0.051435858	78:1402
CRABP2	ENSG00000143320	0.8561216165	1.4969728265	1.9327030984	2.4646775357	2.0036610076	-0.1792741779	1.4288502783	-0.1707864904	-0.4231807219	0.4117431217	0.1947778163	6.0752441893	4.9161110605	2.8933401002	-1.8856464497	0.9679956526	3.5622519092	2.0725116543	0.944285174	1.4288502783	80:1563
FAM163A	ENSG00000143340	1.2135342338	1.1187882581	0.9429839771	3.7933221616	-1.5193770421	-0.5648268553	2.6260756824	2.6792280449	2.7122642057	0.7663321554	0.9861353487	3.8681187823	2.51377489	-1.7955953547	-1.789485728	-2.6944026059	1.5147607735	-2.5454883647	0.1423082951	0.9861353487	101:3074
LHX9	ENSG00000143355	4.740232488	0.5675547996	3.5382690056	5.2440462791	0.7919647888	-0.234919112	1.6035158082	5.0380169214	3.9237034288	3.6210507076	2.1902112089	0.3243988983	-0.7792548408	0.0631061075	1.5471777856	-0.4047280989	1.2231984348	2.855781213	1.716574775	1.6035158082	118:3756
KCNH1	ENSG00000143473	-0.4024616978	0.516734421	3.2571010227	0.383913459	-0.8487146	0.8376944232	-0.3652563977	1.83290769	-2.2865795013	0.1824437663	2.2500500618	2.0783180703	4.0770768964	0.3226602733	-0.6144118986	-1.1418859211	4.9931009092	0.7918317019	-0.5395293883	0.383913459	83:1836
VASH2	ENSG00000143494	0.9129510202	1.2210477206	0.6153305431	0.7589651616	1.9786849027	0.5073873352	1.4994253673	0.3175754807	1.4491934608	0.6727212834	2.9651412516	0.9226193729	1.4769543655	-1.4347147889	0.0068629173	1.1218620217	-0.6667610057	0.0754751868	0.8547832088	0.8547832088	73:985
SUSD4	ENSG00000143502	-0.513455248	1.5028427206	1.601560053	5.0562563444	0.2678815353	-0.4692956176	3.5714736119	-0.3135763254	-4.36396623	-2.0242450496	2.6169743538	1.8241152094	2.8024923071	0.4824872573	-0.7244958217	-1.4518836771	0.6319567674	1.7006086285	0.4510192132	0.4824872573	86:2060
KCNN3	ENSG00000143603	-0.6244828345	-1.1500854968	0.0958692949	-1.3663050234	-1.1102384554	-0.6638360323	-3.6223597548	1.1223390826	0.2174199745	-2.0762701665	2.0246092157	0.4413260268	0.4270508543	0.5152541045	-0.435942857	-2.0694010684	-0.7540876375	0.2726944605	-0.8604855182	-0.6244828345	84:1898
PKLR	ENSG00000143627	3.2242368831	0.2114412584	1.217785978	7.2967938646	-0.0335820039	1.7484694771	-0.6895839222	-5.039976541	0.3045576706	-2.6192267893	0.6075672774	2.9918532988	2.6836068765	0.2992765567	1.3544415988	2.5089407771	-2.8660899257	0.0138949525	2.1232864163	0.6075672774	82:1754
ACTA1	ENSG00000143632	-2.6555107316	1.049594794	2.3023602063	3.1737703828	0.5111818039	1.7755574472	-0.51525579	-3.6386131828	-2.1091309477	0.4727290369	3.0182588193	-0.0402828803	-0.4811464284	-0.1730357931	0.1673579176	0.4704283742	2.2161756507	1.5137190926	0.0311165313	0.4704283742	113:3601
CNIH3	ENSG00000143786	0.8863810753	0.6748157084	0.6443324969	-1.1240846555	2.7366792617	0.9168432125	0.2831670535	2.4266134905	-0.3792247373	-0.5202156822	1.450839927	1.3526377615	1.914841016	0.7971598823	-0.3104175634	1.6850994931	3.0353870117	0.7747657342	-0.3057300814	0.7971598823	109:3449
WNT9A	ENSG00000143816	-1.7499893062	2.2127852204	0.8841264892	-0.3601629539	-1.2239089741	-0.0774569107	3.1679188555	0.631185132	0.5387460096	0.1812974775	1.1407823739	-1.5637932326	-0.5895202722	0.9703349681	-0.0143986479	-2.5183901967	0.9849862415	-0.7982222573	-1.3688453654	-0.0143986479	84:1905
PPFIA4	ENSG00000143847	2.5777834121	0.5661997494	1.6015527085	1.8456112529	1.9907167329	1.3474048792	-0.207260282	-0.2345435544	4.4453216117	-0.6760673326	3.8497498825	2.6156197307	3.5589503627	-0.9328068984	-0.4649906854	1.3785126327	1.7210854579	0.9249769353	2.4786736928	1.6015527085	62:11
PLEKHA6	ENSG00000143850	-0.1899274923	0.7766638544	0.3622717332	0.4366775102	-0.7084378208	-0.6876554769	1.1464824187	-1.625409753	-0.8242730216	-0.5570923585	0.9219854238	1.8751301198	-0.5819965007	1.3868398194	-0.4094414514	-0.1504917998	1.2785777951	0.7628758667	0.0079200621	0.0079200621	84:1902
SYT2	ENSG00000143858	0.2742514924	0.5783891888	-0.4075924605	1.5497224273	-0.4626983901	-0.1202611028	1.3033254482	1.356015318	0.5874307767	1.6339500254	3.7827379424	3.3906288085	3.5406961308	-0.9455328271	0.3575516556	-0.7949316137	0.608519336	1.1899353545	0.8434365963	0.608519336	103:3173
OSR1	ENSG00000143867	-1.3397475052	3.117478913	-2.1254814009	-3.0813196512	-1.829950915	-1.6432844117	3.5837376189	-2.0096026013	0.519714027	1.2678077749	2.6606523481	-0.9612324542	-1.3449747231	1.8658261802	-0.9441146106	-2.558050174	10.302381819	-2.4681437201	-1.8416084944	-1.3397475052	102:3154
GDF7	ENSG00000143869	0.570764782	-0.8325139122	-0.0408040172	-1.9820651641	-0.9217297931	-1.9655978905	3.5917771763	-2.0410830258	-1.6320830865	-1.4549422536	-0.0841278836	0.2205337898	-0.2796958702	-4.2170182707	-0.8746669466	-1.0200075793	5.0938971859	-0.3258922475	-0.8560114789	-0.8560114789	116:3717
ATP6V1C2	ENSG00000143882	1.1318978901	-0.1093162462	0.6297971052	2.8195500186	2.5703392739	0.668470451	-0.4747371744	-0.8553547936	-2.5261413852	-3.6870547429	1.2672440153	3.0183009221	2.2964483233	-0.1026692514	-0.79188984	2.4948089542	0.7520643736	-0.1073979418	2.3685080796	0.668470451	112:3575
MEIS1	ENSG00000143995	-1.7938171424	3.867861656	-1.0012791261	-1.3339006695	-1.0674030886	-0.7422115966	3.9651577539	-0.7977196077	0.0763802735	-1.20924475	0.907928201	-0.9796354982	-0.6239695248	-0.7002533221	-1.0741930338	-2.2795538724	1.5888475846	-1.1653067425	-0.5250364464	-0.7977196077	104:3242
ST6GAL2	ENSG00000144057	-0.2815963604	1.9697711938	1.1194183382	-0.7592122298	1.1874015237	0.1526632364	1.9640117245	0.1164405324	0.2972824555	1.5424378805	-0.6097172798	-0.4175449192	0.557599639	-0.6499804526	-0.2823471351	-1.8640167276	2.2336111568	0.1553717545	-0.2258574304	0.1526632364	78:1444
MALL	ENSG00000144063	-1.1524460721	3.0159968228	-0.4882577499	1.8509061873	-1.9892388212	-0.18522068	3.779965005	-0.7212073799	2.2221157125	1.0109433677	1.6106026672	0.2925078246	-1.4082530864	3.2497553497	-0.3308823052	-1.6315930001	1.3958731884	1.0542074148	0.7215711418	0.7215711418	68:561
C1QL2	ENSG00000144119	2.2112289852	-0.0302330163	-0.7206667958	0.3090743501	1.9947510732	3.1801431129	3.0315577401	1.4350296756	2.8893175437	1.4075023848	0.0341237226	6.8032871695	2.1308854994	-0.291808028	-1.0059071347	-1.5584503441	0.7778375631	0.823211142	3.5071011362	1.4075023848	68:563
FBLN7	ENSG00000144152	-0.3604991275	1.8963588507	-0.7180946291	-1.6593745832	-0.5165840496	0.7934755734	4.7895616018	0.6046218122	2.4104746707	2.659258208	1.6026049732	0.799747747	0.1005468952	-0.2648725291	0.1563037554	-0.9961354909	1.4594749795	-1.3946606328	-0.8144244371	0.1563037554	81:1698
CNGA3	ENSG00000144191	-4.1055955251	1.1668502135	2.2331936049	-1.360373949	-1.2858458886	-1.897112814	0.0963547397	-1.7267916784	-3.1299251547	-2.3221944554	0.9414757836	5.8463200601	0.5261295078	2.8742321902	0.9239389166	-4.7745045525	3.8635961913	1.934570693	-3.0080952326	0.0963547397	101:3109
AFF3	ENSG00000144218	-3.9938809945	-0.7737976801	0.7915480539	-3.0123640891	-2.1568854733	-2.4851868323	-0.5981866165	-0.5517671643	1.5442469602	0.7722060168	1.3847444144	-2.216538996	-3.4191452084	-2.953939232	0.0828413484	-3.5453610624	0.3418131349	-0.3149770573	-1.6856607003	-0.7737976801	70:748
NXPH2	ENSG00000144227	3.410971439	0.3917338718	0.6837055552	0.4213554223	-0.6984384063	0.8290288104	0.6063443086	1.9966479111	-2.4637287548	-3.7626041443	1.5891827582	0.4444481839	2.5029796117	0.5535502307	-1.7250958373	-4.3711665855	0.8367025269	-0.0204987193	-2.7890378667	0.4444481839	89:2316
THSD7B	ENSG00000144229	-1.9477269989	-0.1518688932	-1.9478857881	1.8112512546	0.322301373	0.9342061034	-0.35330918	0.368772472	-0.1470920338	-1.9576616314	1.1505040301	0.6114500417	3.0101180651	0.5452622006	-0.8936931038	0.7368176873	2.5801667088	0.217223917	0.4299217716	0.368772472	88:2245
GALNT13	ENSG00000144278	-0.2652097663	0.8173090434	0.0868045789	-3.3036045542	0.1771408687	0.8319032517	0.7306026189	-0.1986804036	-0.0954526495	1.0936079809	2.795086392	-1.634603248	-0.4123042052	0.8584852031	-0.9753059885	-1.7923851611	8.4332687204	2.1349845454	-1.1279492758	0.0868045789	65:311
SLC4A10	ENSG00000144290	-0.2579799135	0.1333606817	2.8800595288	2.5801535827	-3.2415334537	-0.8674141275	-0.1674462794	-1.0477356722	1.899052858	1.985779704	-0.5338544447	1.1569718273	-0.0981864008	0.8500469787	1.339927462	-3.1021414452	0.756054357	0.0181752602	-1.7737067066	0.0181752602	120:3799
ZNF385B	ENSG00000144331	-0.7649068378	3.2013795153	0.8525553731	0.5609667731	-0.985974864	-3.7667515423	-0.2518700854	-0.0675174041	-0.8791038686	1.4731769696	0.1319573428	-1.6934966824	-3.3894089098	-1.0557888839	0.9697735684	-1.9040973508	2.319256129	-1.1911235378	1.1471465166	-0.2518700854	94:2679
TMEFF2	ENSG00000144339	-0.9486270017	0.8089316116	-0.7775023362	1.6853128085	-3.2177501635	1.5654084155	0.9902724991	-1.3373213372	0.0504847802	-1.7240759575	0.158983037	-0.9466537153	1.8495139387	1.4769560566	0.6820409644	-4.9488679217	9.0193608721	-1.3302210128	0.8554908675	0.158983037	107:3370
DLX1	ENSG00000144355	2.3937461856	-0.1136962395	1.5456705881	5.8399699112	0.6459553733	2.5624929379	0.9632570957	2.3283635642	4.0253048285	1.0476244036	4.9433597204	4.1450748865	7.2546186877	1.6303513156	3.129406606	-0.7177906055	2.2974151053	-0.5855116883	5.9313509813	2.3283635642	116:3716
PTH2R	ENSG00000144407	2.3445235557	-0.2581645299	-1.0274917479	-0.083667364	2.4058613466	4.5138656924	0.1325941187	1.6910739388	0.3514191269	1.101965371	4.6843227107	2.7702129957	4.858061293	0.400000101	0.4746234763	1.3177014478	0.0418845583	1.6246524412	3.2372038345	1.3177014478	93:2608
SUMF1	ENSG00000144455	0.4976454297	0.7166829657	0.1485102471	-0.10203116	-0.2419539371	-0.3849147988	0.2455375701	-0.1067398754	-1.3134115434	0.268666204	0.7364613704	-0.0253546134	-0.4185344024	0.2250828342	0.2102208276	-0.4052215796	0.1893952632	-0.1317002019	0.3069237391	0.1485102471	73:1051
HES6	ENSG00000144485	2.8425976373	-1.2901485084	2.8374055771	1.986809305	1.8897806019	1.4035404922	-2.9271922244	1.5291018547	-0.2945340479	1.414096339	2.1654511616	3.1379727851	2.7792394935	0.6662527379	0.9536174683	1.7008025627	0.1470105712	2.0672936249	2.5546580776	1.7008025627	75:1195
CPNE9	ENSG00000144550	1.3791546206	-0.1761090165	1.4570032534	1.7070798928	3.1793716672	-0.0302530672	-0.4588930706	1.7774613177	-0.5363910319	1.791746522	2.3828962617	-0.8259981809	-1.0255866087	-0.2407983555	3.1530320683	2.4077264731	0.0626369482	1.1251507339	2.1769231217	1.3791546206	84:1948
[truncated: 1,546 more rows]

## Sheet: Methylation change
FBS	BLCA-US	BL	BRCA-US	CESC-US	COAD-US	ESCA	FL	HNSC-US	KIRC-US	KIRP-US	LIHC-US	LUAD-US	LUSC-US	PAAD-US	PRAD-US	READ-US	SKCM-US	THCA-US	UCEC-US	median
[truncated: 2,882 more rows]

## Sheet: Lymphoma cell line expression
gene	ENSG00000004455	cell line – BL	cell line – FL	cell line – GC Bcell
[truncated: 2,661 more rows]

[truncated: 3 more sheets: GBM cell line expression, Lung cell line expression, Cervix cell line espression]
